# Supplementary material for: A scoping review and evidence map of radiofrequency field exposure and genotoxicity: assessing in vivo, in vitro, and epidemiological data
Source: Front Public Health. 2025 Jul 30;13:1613353. doi: 10.3389/fpubh.2025.1613353 (PMC12343714; doi:10.3389/fpubh.2025.1613353)
Supplement: Supplementary file 3 [file Data_Sheet_3.zip]

Archive with 18 entries (18 files):
- Search data/EMF Portal Combined Search List.xlsx
- Search data/EMF Portal Search - Chromosome aberrations.docx
- Search data/EMF Portal Search - Complex DNA damage search.docx
- Search data/EMF Portal Search - DNA damage.docx
- Search data/EMF Portal Search - Genotoxicity.docx
- Search data/EMF Portal Search - Micronuclei.docx
- Search data/EMF Portal Search - Mutagen.docx
- Search data/EMF portal search - OS.docx
- Search data/EMF Portal Search - ploidy.docx
- Search data/EMF Portal Search - Sister.docx
- Search data/IEEE conference papers.xlsx
- Search data/IEEE OS papers.xlsx
- Search data/IEEE Search.xlsx
- Search data/PubMed Search.xlsx
- Search data/Radiofrequency Search.docx
- Search data/ScienceDirect_citations_26042023.txt
- Search data/Scopus Search.xlsx
- Search data/Webofscience DNA damage.xlsx
