# Supplementary material for: A scoping review and evidence map of radiofrequency field exposure and genotoxicity: assessing in vivo, in vitro, and epidemiological data
Source: Front Public Health. 2025 Jul 30;13:1613353. doi: 10.3389/fpubh.2025.1613353 (PMC12343714; doi:10.3389/fpubh.2025.1613353)
Supplement: Supplementary file 3 [file Data_Sheet_3.zip › Search data/EMF Portal Combined Search List.xlsx]

## Sheet: Sheet1
Title	Date	Author	DOI	URL	Keyword	Relevant	Reason
Assessment of Inflammation in 3D Reconstructed Human Skin Exposed to Combined Exposure to Ultraviolet and Wi-Fi Radiation	2023	Szilágyi Z	10.3390/ijms24032853	https://www.mdpi.com/1422-0067/24/3/2853/pdf?version=1675316287	Genotoxicity/Mutation
Acute radiofrequency electromagnetic radiation exposure impairs neurogenesis and causes neuronal DNA damage in the young rat brain	2023	Singh KV	10.1016/j.neuro.2022.11.001		Genotoxicity/DNA Breaks
Studying the genotoxic effects of high intensity terahertz radiation on fibroblasts and CNS tumor cells	2023	Sitnikov DS	10.1002/jbio.202200212		Genotoxicity/DNA Breaks
Evaluation of oxidative stress and genotoxicity of 900 MHz electromagnetic radiations using Trigonella foenum-graecum test system	2023	Sharma S	10.1007/s00709-022-01768-9		Genotoxicity/Chromosome Aberrations/DNA Breaks
ROS production in response to high-power microwave pulses induces p53 activation and DNA damage in brain cells: Radiosensitivity and biological dosimetry evaluation	2023	Rana JN	10.3389/fcell.2023.1067861	https://www.frontiersin.org/articles/10.3389/fcell.2023.1067861/pdf	DNA Breaks
Influence of GSM Signals on Human Peripheral Lymphocytes: Study of Genotoxicity	2023	Waldmann P	10.1667/RR2914.1		Sister Chromatid Exchange
WiFi Related Radiofrequency Electromagnetic Fields Promote Transposable Element Dysregulation and Genomic Instability in Drosophila melanogaster	2022	Cappucci U	10.3390/cells11244036	https://www.mdpi.com/2073-4409/11/24/4036/pdf?version=1671612228	Genotoxicity
Possible role of autophagy in in vitro radiofrequency-induced adaptive response	2022	Sannino A	10.1109/MMS55062.2022.9825588		Genotoxicity/DNA Breaks
Inhibition of Autophagy Negates Radiofrequency-Induced Adaptive Response in SH-SY5Y Neuroblastoma Cells	2022	Sannino A	10.3390/ijms23158414	https://www.mdpi.com/1422-0067/23/15/8414/pdf?version=1659342995	Genotoxicity/DNA Breaks
Human magnetic sense is mediated by a light and magnetic field resonance-dependent mechanism	2022	Chae KS	10.1038/s41598-022-12460-6	https://www.nature.com/articles/s41598-022-12460-6.pdf	Chromosome Aberrations
A cross-sectional and histological analysis to understand the cytological effects of cell phone radiation on buccal mucosa of children	2022	Srujana Aravinda VS	10.4103/jisppd.jisppd_28_22	https://www.jisppd.com/temp/JIndianSocPedodPrevDent40174-327673_090607.pdf	Chromosome Aberrations
Cinnarizine dissolving microneedles against microwave-induced brain injury	2022	Zhang Y	10.1016/j.biopha.2022.113779	https://www.sciencedirect.com/science/article/pii/S0753332222011684/pdfft?md5=f26c25755710d42ca38db2d0ae065622&pid=1-s2.0-S0753332222011684-main.pdf	Micronuclei
Estimation of some antioxidants in people exposed to electromagnetic waves from Internet towers in Samarra	2022	Mahmood MN	10.47750/jptcp.2022.934	https://www.jptcp.com/index.php/jptcp/article/view/934/895	Micronuclei
Effect of 2400 MHz mobile phone radiation exposure on the behavior and hippocampus morphology in Swiss mouse model	2022	Hasan I	10.1016/j.sjbs.2021.08.063	https://www.sciencedirect.com/science/article/pii/S1319562X21007518/pdfft?md5=faa25562f821496cb73104fa28106e6f&pid=1-s2.0-S1319562X21007518-main.pdf	Micronuclei
Protective Effects of Anthocyanins Extracted from Vaccinium Uliginosum on 661W Cells Against Microwave-Induced Retinal Damage	2022	Yin L	10.1007/s11655-021-3527-y		Micronuclei
Millimeter Waves Alter the Genomic Architecture and Transcriptome of Primary Human Fibroblasts	2022	Lawler NB	10.1109/IRMMW-THz50927.2022.9896043		DNA Breaks
Effects of mobile phone use on semen parameters: a cross-sectional study of 1634 men in China	2022	Zhang S	10.1071/RD21234	https://www.publish.csiro.au/rd/pdf/RD21234	DNA Breaks
Investigation of oxidative damage, antioxidant balance, DNA repair genes, and apoptosis due to radiofrequency-induced adaptive response in mice	2022	Kucukbagriacik Y	10.1080/15368378.2022.2117187		DNA Breaks
Mobile phone radiation might alter gene expression in the oral squamous epithelial cells	2022	Khalil AM	10.1186/s43042-022-00231-x		DNA Breaks
The detrimental effect of cell phone radiation on sperm biological characteristics in normozoospermic	2022	Hassanzadeh-Taheri M	10.1111/and.14257		DNA Breaks
Transcriptome Profiling of Guinea Pig Skin Exposed to a High-Power Terahertz Source	2022	Zhou C	10.1002/em.22470	https://onlinelibrary.wiley.com/doi/epdf/10.1002/em.22470	Mutation
Micronuclei analysis in people residing within 25 m of radiation-exposed areas around mobile towers in Chennai, India: An observational study	2021	Thamilselvan S	10.4103/JIOH.JIOH_358_20		Genotoxicity/Micronuclei
Assessment of DNA Damage in Chick Embryo Brains Exposed to 2G and 3G Cell Phone Radiation using Alkaline Comet Assay Technique	2021	D'Silva MH	10.7860/JCDR/2021/47115.14441	https://jcdr.net/article_fulltext.asp?issn=0973-709x&year=2021&volume=15&issue=1&page=AC01&issn=0973-709x&id=14441	Genotoxicity/DNA Breaks
Effects of a radio frequency electromagnetic field on honey bee larvae (Apis mellifera) differ in relation to the experimental study design	2021	Vilić M	10.24099/vet.arhiv.1321	http://vetarhiv.vef.unizg.hr/papers/2021-91-4-9.pdf	Genotoxicity/DNA Breaks
The Protective Effects of EMF-LTE against DNA Double-Strand Break Damage In Vitro and In Vivo	2021	Jin H	10.3390/ijms22105134	https://www.mdpi.com/1422-0067/22/10/5134/pdf	Genotoxicity/DNA Breaks
Evidence of bystander effect induced by radiofrequency radiation in a human neuroblastoma cell line	2021	Zeni O	10.1016/j.envres.2021.110935		Genotoxicity/DNA Breaks
An Evaluation of the Genotoxic Effects of Electromagnetic Radiation at 900 MHz, 1800 MHz, and 2100 MHz Frequencies with a SMART Assay in Drosophila melanogaster	2021	Gunes M	10.1080/15368378.2021.1878210		Genotoxicity/DNA Breaks/Mutation
The Effect of Mobile Radiation on the Oxidative Stress Biomarkers in Pregnant Mice	2021	Moghadasi N	10.18502/jfrh.v15i3.7134	https://jfrh.tums.ac.ir/index.php/jfrh/article/view/1634/568	DNA Base Damage - OS
Effects of Low-Intensity Microwave Radiation on Oxidant-Antioxidant Parameters and DNA Damage in the Liver of Rats	2021	Alkis ME	10.1002/bem.22315		DNA Base Damage - OS/DNA Breaks
E. coli aggregation and impaired cell division after terahertz irradiation	2021	Peltek S	10.1038/s41598-021-99665-3	https://www.nature.com/articles/s41598-021-99665-3.pdf	Chromosome Aberrations
Micronucleus Assay in Cell Phone Users: Importance of Oral Mucosa Screening	2021	Ghandehari M	10.4103/ijpvm.IJPVM_489_19	https://www.ijpvmjournal.net/temp/IntJPrevMed121125-3231313_085833.pdf	Micronuclei
Electromagnetic Fields Modify Redox Balance in the Rat Gastrointestinal Tract	2021	Sieroń K	10.3389/fpubh.2021.710484	https://www.frontiersin.org/articles/10.3389/fpubh.2021.710484/pdf	Micronuclei
Effects of high intensity non-ionizing terahertz radiation on human skin fibroblasts	2021	Sitnikov DS	10.1364/BOE.440460	https://www.osapublishing.org/boe/viewmedia.cfm?uri=boe-12-11-7122&seq=0	DNA Breaks
Microarray profiling of LncRNA expression in the testis of pubertal mice following morning and evening exposure to 1800 MHz radiofrequency fields	2021	Qin F	10.1080/07420528.2021.1962902		DNA Breaks
Evaluation of non-thermal effect of microwave radiation and its mode of action in bacterial cell inactivation	2021	Shaw P	10.1038/s41598-021-93274-w	https://www.nature.com/articles/s41598-021-93274-w.pdf	DNA Breaks
Exposure to long-term evolution radiofrequency electromagnetic fields decreases neuroblastoma cell proliferation via Akt/mTOR-mediated cellular senescence	2021	Kim JH	10.1080/15287394.2021.1944944		DNA Breaks
Radiofrequency EMF irradiation effects on pre-B lymphocytes undergoing somatic recombination	2021	Ioniţă E	10.1038/s41598-021-91790-3	https://www.nature.com/articles/s41598-021-91790-3.pdf	DNA Breaks
Effects of radiofrequency radiation on colorectal cancer cell proliferation and inflammation	2021	Ozgur E	10.1515/tjb-2020-0148	https://www.degruyter.com/document/doi/10.1515/tjb-2020-0148/pdf	Mutation
Safety profiles of terahertz scanning in ophthalmology	2021	Liu YC	10.1038/s41598-021-82103-9	https://www.nature.com/articles/s41598-021-82103-9.pdf	DNA Breaks
Effects of different mobile phone UMTS signals on DNA, apoptosis and oxidative stress in human lymphocytes	2020	Gulati S	10.1016/j.envpol.2020.115632		Genotoxicity/DNA Breaks/Mutation
Comparing chromosome damage induced by mobile telephony radiation and a high caffeine dose: Effect of combination and exposure duration	2020	Panagopoulos DJ	10.4149/gpb_2020036		Genotoxicity/Chromosome Aberrations/DNA Breaks
Exposure of Radiofrequency Electromagnetic Radiation on Biochemical and Pathological Alterations	2020	Sharma A	10.4103/0028-3886.294554	https://www.neurologyindia.com/article.asp?issn=0028-3886;year=2020;volume=68;issue=5;spage=1092;epage=1100;aulast=Sharma	Genotoxicity/DNA Breaks
No Increased DNA Damage Observed in the Brain, Liver, and Lung of Fetal Mice Treated With Ethylnitrosourea and Exposed to UMTS Radiofrequency Electromagnetic Fields	2020	Lerchl A	10.1002/bem.22301		Genotoxicity/DNA Breaks
Human Fibroblasts In Vitro Exposed to 2.45 GHz Continuous and Pulsed Wave Signals: Evaluation of Biological Effects with a Multimethodological Approach	2020	Regalbuto E	10.3390/ijms21197069	https://www.mdpi.com/1422-0067/21/19/7069/pdf	Genotoxicity
Continuous Exposure to 1.7 GHz LTE Electromagnetic Fields Increases Intracellular Reactive Oxygen Species to Decrease Human Cell Proliferation and Induce Senescence	2020	Choi J	10.1038/s41598-020-65732-4	https://www.nature.com/articles/s41598-020-65732-4.pdf	Genotoxicity
Assessment of Genotoxicity in Human Cells Exposed to Modulated Electromagnetic Fields of Wireless Communication Devices	2020	Schuermann D	10.3390/genes11040347	https://www.mdpi.com/2073-4425/11/4/347/pdf	Genotoxicity/DNA Breaks
Effect of electromagnetic radiation on redox status, acetylcholine esterase activity and cellular damage contributing to the diminution of the brain working memory in rats	2020	Sharma S	10.1016/j.jchemneu.2020.101784		Genotoxicity/DNA Breaks
The Effects of Mobile Phone Radiofrequency Radiation on Cochlear Stria Marginal Cells in Sprague-Dawley Rats	2020	Yang H	10.1002/bem.22255		Genotoxicity
Comparative cyto- and genotoxicity of 900 MHz and 1800 MHz electromagnetic field radiations in root meristems of Allium cepa	2020	Kumar A	10.1016/j.ecoenv.2019.109786		Genotoxicity/Chromosome Aberrations/DNA Breaks
Evaluation of the genotoxicity of cell phone radiofrequency radiation in male and female rats and mice following subchronic exposure	2020	Smith-Roe SL	10.1002/em.22343		Genotoxicity/Micronuclei/DNA Breaks/Mutation
Effects of Radiofrequency Exposure and Co-Exposure on Human Lymphocytes: the Influence of Signal Modulation and Bandwidth	2020	Romeo S	10.1109/JERM.2019.2918023		Genotoxicity/Micronuclei/DNA Breaks
Comparison of effects of 2.4 GHz Wi-Fi and mobile phone exposure on human placenta and cord blood	2020	Bektas H	10.1080/13102818.2020.1725639	https://www.tandfonline.com/doi/abs/10.1080/13102818.2020.1725639?needAccess=true#aHR0cHM6Ly93d3cudGFuZGZvbmxpbmUuY29tL2RvaS9wZGYvMTAuMTA4MC8xMzEwMjgxOC4yMDIwLjE3MjU2Mzk/bmVlZEFjY2Vzcz10cnVlQEBAMA==	DNA Base Damage - OS/DNA Breaks
Evaluation of Cell Membrane Effects After 3D Multicellular Spheroids RF Exposure	2020	Kolosnjaj-Tabi	10.1109/IMBIoC47321.2020.9385011		Micronuclei
Occurrence of micronuclei in exfoliated buccal mucosal cells in mobile phone users: A case-control study	2020	Rashmi B	10.4103/ijdr.IJDR_634_18		Micronuclei
Trace elements homeostasis in brain exposed to 900 MHz RFW emitted from a BTS-antenna model and the protective role of vitamin E	2020	Azimzadeh M	10.1111/jpn.13360		Micronuclei
The toxic effect of mobile phone radiation on rabbit organs	2020	Zhu S	10.1080/26895293.2020.1763481	https://www.tandfonline.com/doi/pdf/10.1080/26895293.2020.1763481	DNA Breaks
Single-strand DNA breaks and oxidative changes in rat testes exposed to radiofrequency radiation emitted from cellular phones	2019	Alkis ME	10.1080/13102818.2019.1696702	https://www.tandfonline.com/doi/abs/10.1080/13102818.2019.1696702?needAccess=true#aHR0cHM6Ly93d3cudGFuZGZvbmxpbmUuY29tL2RvaS9wZGYvMTAuMTA4MC8xMzEwMjgxOC4yMDE5LjE2OTY3MDI/bmVlZEFjY2Vzcz10cnVlQEBAMA==	Genotoxicity/DNA Base Damage - OS/DNA Breaks
Whole-body exposures to radiofrequency-electromagnetic energy can cause DNA damage in mouse spermatozoa via an oxidative mechanism	2019	Houston BJ	10.1038/s41598-019-53983-9	https://www.nature.com/articles/s41598-019-53983-9.pdf	Genotoxicity
Microwaves from mobile phone induce reactive oxygen species but not DNA damage, preleukemic fusion genes and apoptosis in hematopoietic stem/progenitor cells	2019	Durdik M	10.1038/s41598-019-52389-x	https://www.nature.com/articles/s41598-019-52389-x.pdf	Genotoxicity/DNA Breaks/Mutation
Chromosome damage in human cells induced by UMTS mobile telephony radiation	2019	Panagopoulos DJ	10.4149/gpb_2019032		Genotoxicity/Chromosome Aberrations/DNA Breaks
Exposure to mobile phone radiations at 2350 MHz incites cyto- and genotoxic effects in root meristems of Allium cepa	2019	Chandel S	10.1007/s40201-018-00330-1	https://link.springer.com/content/pdf/10.1007/s40201-018-00330-1.pdf	Genotoxicity/Chromosome Aberrations/DNA Breaks
Long-term exposure to a 40-GHz electromagnetic field does not affect genotoxicity or heat shock protein expression in HCE-T or SRA01/04 cells	2019	Koyama S	10.1093/jrr/rrz017	https://academic.oup.com/jrr/article-pdf/60/4/417/28964321/rrz017.pdf	Genotoxicity/Micronuclei/DNA Breaks
Appraisal of immediate and late effects of mobile phone radiations at 2100 MHz on mitotic activity and DNA integrity in root meristems of Allium cepa	2019	Chandel S	10.1007/s00709-019-01386-y		Genotoxicity/Chromosome Aberrations/DNA Breaks
Direct and indirect effects of exposure to 900 MHz GSM radiofrequency electromagnetic fields on CHO cell line: Evidence of bystander effect by non-ionizing radiation	2019	Jooyan N	10.1016/j.envres.2019.03.063		Genotoxicity/Chromosome Aberrations/Micronuclei/DNA Breaks
Effect of 900-, 1800-, and 2100-MHz radiofrequency radiation on DNA and oxidative stress in brain	2019	Alkis ME	10.1080/15368378.2019.1567526		Genotoxicity/DNA Base Damage - OS/DNA Breaks
Altered morphology and biochemistry of the female rat liver following 900 megahertz electromagnetic field exposure during mid to late adolescence	2019	Okatan DÖ	10.1080/10520295.2019.1580767		DNA Base Damage - OS
The protective role of spermine against male reproductive aberrations induced by exposure to electromagnetic field - An experimental investigation in the rat	2019	Shahin NN	10.1016/j.taap.2019.03.009		Chromosome Aberrations/DNA Breaks
The Impact of 950MHz Electromagnetic Radiation on the Brain and Liver of Rats and the Role of Garlic Treatment	2019	Shedid SM	10.21608/EJRSA.2019.7814.1063	https://ejrsa.journals.ekb.eg/article_31561_d52dbf6882859df535be3cb2874ce239.pdf	Micronuclei
The effect of 2.45 GHz non-ionizing radiation on the structure and ultrastructure of the testis in juvenile rats	2019	Šimaiová V	10.14670/HH-18-049		Micronuclei
Effects of Exposure to 5.8 GHz Electromagnetic Field on Micronucleus Formation, DNA Strand Breaks, and Heat Shock Protein Expressions in Cells Derived From Human Eye	2019	Miyakoshi J	10.1109/TNB.2019.2905491		Micronuclei
Effective demethylation of melanoma cells using terahertz radiation	2019	Cheon H	10.1364/BOE.10.004931	https://www.osapublishing.org/boe/viewmedia.cfm?uri=boe-10-10-4931&seq=0	DNA Breaks
Capacitive hyperthermia as an alternative to brachytherapy in DNA damages of human prostate cancer cell line (DU-145)	2019	Mahdavi SR	10.1080/09553002.2019.1532608		DNA Breaks
Association between daily exposure to electromagnetic radiation from 4G smartphone and 2.45-GHz wi-fi and oxidative damage to semen of males attending a genetics clinic: a primary study	2018	Ding SS		https://e-century.us/files/ijcem/11/3/ijcem0063001.pdf	Genotoxicity/DNA Base Damage - OS
Influence of 1 GHz radiation at low specific absorption rate of energy deposition on plant mitotic division process	2018	Răcuciu M	10.1007/s13762-017-1490-0		Genotoxicity/Chromosome Aberrations
Changes in Puffing Pattern of Drosophila melanogaster (Diptera: Drosophilidae) Polytene Chromosomes after Egg Exposure to Microwave Radiation and Magnetic Field	2018	Shakina LA	10.18474/JES17-80.1		Genotoxicity
Significance of micronuclei in buccal smears of mobile phone users: A comparative study	2018	Vanishree M	10.4103/jomfp.JOMFP_201_18		Genotoxicity/Micronuclei
Oxidative and mutagenic effects of low intensity GSM 1800 MHz microwave radiation	2018	Yakymenko I		https://exp-oncology.com.ua/wp/wp-content/uploads/2018/12/2458.pdf?upload=	Genotoxicity/DNA Base Damage - OS/Mutation
Terahertz irradiation stimulates actin polymerization	2018	Yamazaki S	10.1109/IRMMW-THz.2018.8510110		Genotoxicity
Probing the Origins of 1,800 MHz Radio Frequency Electromagnetic Radiation Induced Damage in Mouse Immortalized Germ Cells and Spermatozoa in vitro	2018	Houston BJ	10.3389/fpubh.2018.00270	https://www.frontiersin.org/articles/10.3389/fpubh.2018.00270/pdf	Genotoxicity/DNA Base Damage - OS/DNA Breaks
Protective effect of 1950 MHz electromagnetic field in human neuroblastoma cells challenged with menadione	2018	Falone S	10.1038/s41598-018-31636-7	https://www.nature.com/articles/s41598-018-31636-7.pdf	Genotoxicity/DNA Breaks
The Protective Effect of Autophagy on DNA Damage in Mouse Spermatocyte-Derived Cells Exposed to 1800 MHz Radiofrequency Electromagnetic Fields	2018	Li R	10.1159/000491660	https://www.karger.com/Article/Pdf/491660	Genotoxicity/DNA Breaks
Genotoxic Effects in Human Fibroblasts Exposed to Microwave Radiation	2018	Franchini V	10.1097/HP.0000000000000871		Genotoxicity/Ploidy/Micronuclei/DNA Breaks
Study of the effects of 0.15 terahertz radiation on genome integrity of adult fibroblasts	2018	Franchini V	10.1002/em.22192	https://onlinelibrary.wiley.com/doi/epdf/10.1002/em.22192	Ploidy/Micronuclei/DNA Breaks/Mutation
Exposure to non-ionizing electromagnetic fields emitted from mobile phones induced DNA damage in human ear canal hair follicle cells	2018	Akdag M	10.1080/15368378.2018.1463246		Genotoxicity/DNA Breaks
Mobile phone specific electromagnetic fields induce transient DNA damage and nucleotide excision repair in serum-deprived human glioblastoma cells	2018	Al-Serori H	10.1371/journal.pone.0193677	http://journals.plos.org/plosone/article/file?id=10.1371/journal.pone.0193677&type=printable	Genotoxicity/DNA Breaks
Assessment of genotoxicity and genomic instability in rat primary astrocytes exposed to 872 MHz radiofrequency radiation and chemicals	2018	Herrala M	10.1080/09553002.2018.1450534		Genotoxicity/Micronuclei/DNA Breaks
Evaluation of effect of high frequency electromagnetic field on growth and antibiotic sensitivity of bacteria	2018	Salmen SH	10.1016/j.sjbs.2017.07.006	www.sciencedirect.com/science/article/pii/S1319562X17301857/pdfft?md5=87c11cde1f2068ed16e842bed52ab9f1&pid=1-s2.0-S1319562X17301857-main.pdf	Genotoxicity
Moderate Dose of Trolox Preventing the Deleterious Effects of Wi-Fi Radiation on Spermatozoa In vitro through Reduction of Oxidative Stress Damage	2018	Ding SS	10.4103/0366-6999.225045	https://journals.lww.com/cmj/Fulltext/2018/02200/Moderate_Dose_of_Trolox_Preventing_the_Deleterious.4.aspx	DNA Base Damage - OS/DNA Breaks
Impact of Long-Term RF-EMF on Oxidative Stress and Neuroinflammation in Aging Brains of C57BL/6 Mice	2018	Jeong YJ	10.3390/ijms19072103	http://www.mdpi.com/1422-0067/19/7/2103/pdf	DNA Base Damage - OS/DNA Breaks
The effect of exposure to 1800 MHz radiofrequency radiation on epidermal growth factor, caspase-3, Hsp27 and p38MAPK gene expressions in the rat eye	2018	Eker ED	10.4149/BLL_2018_106	http://www.elis.sk/download_file.php?product_id=5838&session_id=17juffpe9loofcmnusa9dq6q13	DNA Breaks
Lifestyle and demographic factors associated with human semen quality and sperm function	2018	Shi X	10.1080/19396368.2018.1491074		DNA Breaks
Melatonin attenuates radiofrequency radiation (900 MHz)-induced oxidative stress, DNA damage and cell cycle arrest in germ cells of male Swiss albino mice	2018	Pandey N	10.1177/0748233718758092		DNA Breaks
Effects of 1800 MHz RF-EMF exposure on DNA damage and cellular functions in primary cultured neurogenic cells	2018	Yimaer A	10.1080/09553002.2018.1432913		DNA Breaks
Microwave hyperthermia promotes caspase‑3-dependent apoptosis and induces G2/M checkpoint arrest via the ATM pathway in non‑small cell lung cancer cells	2018	Zhao YY	10.3892/ijo.2018.4439	https://www.spandidos-publications.com/10.3892/ijo.2018.4439/download	Mutation
Specifically Targeted Electromagnetic Fields Arrest Proliferation of Glioblastoma Multiforme U-87 Cells in Culture	2018	Narvaez CJ	10.21873/anticanres.12590	https://ar.iiarjournals.org/content/anticanres/38/6/3255.full.pdf	Mutation
Effects of short-term exposure to mobile phone radiofrequency (900 MHz) on the oxidative response and genotoxicity in honey bee larvae	2017	Vilic M	10.1080/00218839.2017.1329798		Genotoxicity/DNA Breaks
Genotoxicity assessment data for exfoliated buccal cells exposed to mobile phone radiation	2017	de Oliveira FM	10.1016/j.dib.2017.09.048	https://www.sciencedirect.com/science/article/pii/S2352340917304791/pdfft?md5=cf92857ee630b0a186210e76b366ce6d&pid=1-s2.0-S2352340917304791-main.pdf	Genotoxicity/Micronuclei
Effect of Radiofrequency Radiation Emitted from 2G and 3G Cell Phone on Developing Liver of Chick Embryo - A Comparative Study	2017	D'Silva MH	10.7860/JCDR/2017/26360.10275	https://www.ncbi.nlm.nih.gov/pmc/articles/PMC5583901/pdf/jcdr-11-AC05.pdf	Genotoxicity/DNA Breaks
Is mobile phone radiation genotoxic? An analysis of micronucleus frequency in exfoliated buccal cells	2017	de Oliveira FM	10.1016/j.mrgentox.2017.08.001		Genotoxicity/Micronuclei/DNA Breaks/Mutation
Mobile phone radiofrequency exposure has no effect on DNA double strand breaks (DSB) in human lymphocytes	2017	Danese E	10.21037/atm.2017.04.35	https://www.ncbi.nlm.nih.gov/pmc/articles/PMC5515807/pdf/atm-05-13-272.pdf	Genotoxicity/DNA Breaks
Adaptive response in mouse bone marrow stromal cells exposed to 900MHz radiofrequency fields: Impact of poly (ADP-ribose) polymerase (PARP)	2017	He Q	10.1016/j.mrgentox.2017.05.007		Genotoxicity/Mutation
Electromagnetic fields at a mobile phone frequency (900 MHz) trigger the onset of general stress response along with DNA modifications in Eisenia fetida earthworms	2017	Bourdineaud JP	10.1515/aiht-2017-68-2928	https://sciendo.com/article/10.1515/aiht-2017-68-2928	Genotoxicity/DNA Breaks
Influence of radiofrequency-electromagnetic waves from 3rd-generation cellular phones on fertilization and embryo development in mice	2017	Suzuki S	10.1002/bem.22063		Genotoxicity/Chromosome Aberrations/Mutation
Radiofrequency radiations induced genotoxic and carcinogenic effects on chickpea (Cicer arietinum L.) root tip cells	2017	Qureshi ST	10.1016/j.sjbs.2016.02.011	https://www.sciencedirect.com/science/article/pii/S1319562X16000589/pdfft?md5=275ab70a0cf42609a2a27cd618810be3&pid=1-s2.0-S1319562X16000589-main.pdf	Genotoxicity/Chromosome Aberrations/Micronuclei/DNA Breaks
Effect of Exposure to 900 MHz GSM Mobile Phone Radiofrequency Radiation on Estrogen Receptor Methylation Status in Colon Cells of Male Sprague Dawley Rats	2017	Mokarram P	10.1080/15368378.2017.1350584	https://www.ncbi.nlm.nih.gov/pmc/articles/PMC5401136/pdf/JBPE-7-79.pdf	Genotoxicity
Mitochondrial DNA damage and oxidative damage in HL-60 cells exposed to 900MHz radiofrequency fields	2017	Sun Y	10.1016/j.mrfmmm.2017.03.001		DNA Base Damage - OS/DNA Breaks/Mutation
Evaluation of the potential of mobile phone specific electromagnetic fields (UMTS) to produce micronuclei in human glioblastoma cell lines	2017	Al-Serori H	10.1016/j.tiv.2017.01.012		Genotoxicity/Chromosome Aberrations/Micronuclei/Mutation
Adverse and beneficial effects in Chinese hamster lung fibroblast cells following radiofrequency exposure	2017	Sannino A	10.1002/bem.22034		Genotoxicity/Micronuclei/Mutation
RF-EMF exposure at 1800 MHz did not elicit DNA damage or abnormal cellular behaviors in different neurogenic cells	2017	Su L	10.1002/bem.22032		Genotoxicity/DNA Breaks
Radiofrequency radiation (900 MHz)-induced DNA damage and cell cycle arrest in testicular germ cells in swiss albino mice	2017	Pandey N	10.1177/0748233716671206		Genotoxicity/DNA Breaks/Mutation
Influence of Electromagnetic Fields on Prooxidant/Antioxidant Balance in Rat Liver	2017	Sieron-Stoltny K	10.15244/pjoes/64747	http://www.pjoes.com/pdf-64746-23951?filename=Increasing%20Area%20of.pdf	Micronuclei
Impact of radiofrequency radiation on DNA damage and antioxidants in peripheral blood lymphocytes of humans residing in the vicinity of mobile phone base stations	2017	Zothansiama	10.1080/15368378.2017.1350584		Micronuclei/DNA Breaks
The Effect of Smartphone's Radiation Frequency and Exposure Duration on NADPH Oxidase 5 (NOX5) Level in Sperm Parameters	2017	Jamaludin N	10.17576/jsm-2017-4609-31	http://www.ukm.my/jsm/pdf_files/SM-PDF-46-9-2017/31%20Norazurashima.pdf	DNA Breaks
Exposure to radiofrequency radiation emitted from mobile phone jammers adversely affects the quality of human sperm	2017	Parsanezhad ME	10.18869/acadpub.ijrr.15.1.63	http://ijrr.com/article-1-1887-en.pdf	DNA Breaks
RAPD Profiling, DNA Fragmentation, and Histomorphometric Examination in Brains of Wistar Rats Exposed to Indoor 2.5 Ghz Wi-Fi Devices Radiation	2017	Ibitayo AO	10.1155/2017/8653286	http://downloads.hindawi.com/journals/bmri/2017/8653286.pdf	DNA Breaks
Biological effects of intense THz pulses on human skin tissue models	2017	Hough CM	10.1109/IRMMW-THz.2017.8066865		Mutation
Effects of Long-Term Exposure to 60 GHz Millimeter-Wavelength Radiation on the Genotoxicity and Heat Shock Protein (Hsp) Expression of Cells Derived from Human Eye	2016	Koyama S	10.3390/ijerph13080802	https://www.ncbi.nlm.nih.gov/pmc/articles/PMC4997488/pdf/ijerph-13-00802.pdf	Genotoxicity/Micronuclei/DNA Breaks
Effect of Low Level Subchronic Microwave Radiation on Rat Brain	2016	Deshmukh PS	10.3967/bes2016.115	https://www.sciencedirect.com/science/article/pii/S089539881730003X/pdf?md5=0d903e08b2bdd4758787ca791d1624bf&pid=1-s2.0-S089539881730003X-main.pdf	Genotoxicity/DNA Breaks
Mobile phone signal exposure triggers a hormesis-like effect in Atm+/+ and Atm-/- mouse embryonic fibroblasts	2016	Sun C	10.1038/srep37423	http://www.nature.com/articles/srep37423.pdf	Genotoxicity/DNA Breaks/Mutation
Effect of Radiofrequency Radiation on Human Hematopoietic Stem Cells	2016	Gläser K	10.1667/RR14405.1		Genotoxicity/DNA Breaks
1800 MHz microwave induces p53 and p53-mediated caspase-3 activation leading to cell apoptosis in vitro	2016	Xing F	10.1371/journal.pone.0163935	https://journals.plos.org/plosone/article/file?id=10.1371/journal.pone.0163935&type=printable	Genotoxicity/DNA Breaks
Twenty four-hour exposure to a 0.12 THz electromagnetic field does not affect the genotoxicity, morphological changes, or expression of heat shock protein in HCE-T cells	2016	Koyama S	10.3390/ijerph13080793	http://www.mdpi.com/1660-4601/13/8/793/pdf	Genotoxicity/Micronuclei/DNA Breaks
Modification of cellular effects of exposure to gamma-radiation by microwaves and magnetic field	2016	Kuznetsov KA	10.1109/MSMW.2016.7538012		Genotoxicity
Biochemical and histological studies on adverse effects of mobile phone radiation on rat's brain	2016	Hussein S	10.1016/j.jchemneu.2016.07.009		Genotoxicity/DNA Breaks/Mutation
Biological effects of high-power microwave power transfer for electric vehicle	2016	Toromura H	10.1109/WPT.2016.7498870		Genotoxicity
Adaptive response in mouse bone-marrow stromal cells exposed to 900-MHz radiofrequency fields: Gamma-radiation-induced DNA strand breaks and repair	2016	Ji Y	10.1080/15287394.2016.1176618		Genotoxicity/DNA Breaks
2.3THz radiation: Absence of genotoxicity/mutagenicity in Escherichia coli and Salmonella typhimurium	2016	Sergeeva S	10.1016/j.mrgentox.2016.05.005		Genotoxicity/Mutation
Does MW Radiation Affect Gene Expression, Apoptotic Level, and Cell Cycle Progression of Human SH-SY5Y Neuroblastoma Cells?	2016	Kayhan H	10.1007/s12013-016-0734-9		Genotoxicity/DNA Breaks/Mutation
Analysis of the Genotoxic Effects of Mobile Phone Radiation using Buccal Micronucleus Assay: A Comparative Evaluation	2016	Banerjee S	10.7860/JCDR/2016/17592.7505	https://www.ncbi.nlm.nih.gov/pmc/articles/PMC4843394/pdf/jcdr-10-ZC82.pdf	Genotoxicity/Micronuclei/DNA Breaks/Mutation
Effect of long-term exposure to mobile phone radiation on alpha-Int1 gene sequence of Candida albicans	2016	Shahin-Jafari A	10.1016/j.sjbs.2015.05.001	https://www.sciencedirect.com/science/article/pii/S1319562X15001023/pdfft?md5=d115cdd86917cb8a9bcc6e2d5c318361&pid=1-s2.0-S1319562X15001023-main.pdf	Genotoxicity/Mutation
Effects of 36.6 GHz and static magnetic field on degree of endoreduplication in Drosophila melanogaster polytene chromosomes	2016	Dyka LD	10.3109/09553002.2016.1137105		Genotoxicity
Does prolonged radiofrequency radiation emitted from Wi-Fi devices induce DNA damage in various tissues of rats?	2016	Akdag MZ	10.1016/j.jchemneu.2016.01.003		Genotoxicity/DNA Breaks
The 2100 MHz radiofrequency radiation of a 3G-mobile phone and the DNA oxidative damage in brain	2016	Sahin D	10.1016/j.jchemneu.2016.01.002		Genotoxicity/DNA Base Damage - OS/DNA Breaks/Mutation
Effect of cell phone-like electromagnetic radiation on primary human thyroid cells	2016	Silva V	10.3109/09553002.2016.1117678		Genotoxicity
Exposure to 915 MHz radiation induces micronuclei in Vicia faba root tips	2016	Gustavino B	10.1093/mutage/gev071	https://academic.oup.com/mutage/article-pdf/31/2/187/8178338/gev071.pdf	Genotoxicity/Micronuclei/DNA Breaks/Mutation
Effect of GSTM1 and GSTT1 polymorphisms on genetic damage in humans populations exposed to radiation from mobile towers	2016	Gulati S	10.1007/s00244-015-0195-y		Genotoxicity/Micronuclei/DNA Breaks
Effects of 1950 MHz W-CDMA-like signal on human spermatozoa	2016	Nakatani-Enomoto S	10.1002/bem.21985		DNA Base Damage - OS
Neurodegenerative changes and apoptosis induced by intrauterine and extrauterine exposure of radiofrequency radiatio	2016	Guler G	10.1016/j.jchemneu.2015.10.006		DNA Base Damage - OS/DNA Breaks
Athermal Microwave Radiation Affects the Genetic of Vegetal Embryos	2016	Răcuciu M	10.30638/eemj.2016.282		Chromosome Aberrations
Neurobehavioural Changes and Brain Oxidative Stress Induced by Acute Exposure to GSM900 Mobile Phone Radiations in Zebrafish (Danio rerio)	2016	Nirwane A	10.5487/TR.2016.32.2.123	https://www.ncbi.nlm.nih.gov/pmc/articles/PMC4843974/pdf/tr-32-123.pdf	Chromosome Aberrations
A New Approach of Short Wave Protection against Middle Cerebral Artery Occlusion/Reperfusion Injury via Attenuation of Golgi Apparatus Stress by Inhibition of Downregulation of Secretory Pathway Ca(2+)-ATPase Isoform 1 in Rats	2016	Fan Y	10.1016/j.jstrokecerebrovasdis.2016.03.033		Micronuclei
Evidence of cellular stress and caspase-3 resulting from a combined two-frequency signal in the cerebrum and cerebellum of Sprague-Dawley rats	2016	López-Furelos A	10.18632/oncotarget.11753	https://www.oncotarget.com/article/11753/pdf/	DNA Breaks
Effects of combined radiofrequency field exposure on amyloid-beta-induced cytotoxicity in HT22 mouse hippocampal neurones	2016	Lee JS	10.1093/jrr/rrw040	https://academic.oup.com/jrr/article/57/6/620/2605885	DNA Breaks
Induction of poly(ADP-ribose) polymerase in mouse bone marrow stromal cells exposed to 900 MHz radiofrequency fields: preliminary observations	2016	He Q	10.1155/2016/4918691	https://www.ncbi.nlm.nih.gov/pmc/articles/PMC4848421/pdf/BMRI2016-4918691.pdf	DNA Breaks
Sperm DNA damage - the effect of stress and everyday life factors	2016	Radwan M	10.1038/ijir.2016.15	https://www.nature.com/articles/ijir201615.pdf	DNA Breaks
Effect of Mobile Phone Radiation on Cardiovascular Development of Chick Embryo	2016	Ye W	10.1111/ahe.12188		DNA Breaks
Monochromatic red light of LED protects embryonic cells from oxidative stress caused by radiofrequency radiation	2016	Tsybulin O	10.5455/oams.010216.or.092		Mutation
Perspectives Revisited - The Buccal Cytome Assay in Mobile Phone Users	2015	Gandhi G	10.1080/09723757.2015.11886265	http://krepublishers.com/02-Journals/IJHG/IJHG-15-0-000-15-Web/IJHG-15-4-000-15-Abst-PDF/IJHG-15-4-173-15-606-Gandhi-G/IJHG-15-4-173-15-606-Gandhi-G-Tx[2].pdf	Genotoxicity/Micronuclei/DNA Breaks
Pulse-modulated extremely high-frequency electromagnetic radiation protects cellular DNA from the damaging effects of physical and chemical factors in vitro	2015	Gapeyev AB	10.1134/S0006350915050061		Genotoxicity/DNA Breaks
In-vitro assessment of Jurkat T-cells response to 1966 MHz electromagnetic fields in a GTEM cell	2015	Moraitis N	10.1109/EMBC.2015.7318922		Genotoxicity/DNA Breaks/Mutation
Biological effects of in vitro THz radiation exposure in human foetal fibroblasts	2015	Amicis A	10.1016/j.mrgentox.2015.06.003		Genotoxicity/Chromosome Aberrations/Ploidy/Micronuclei/DNA Breaks/Mutation
Low intensity microwave radiation induced oxidative stress, inflammatory response and DNA damage in rat brain	2015	Megha K	10.1016/j.neuro.2015.10.009		Genotoxicity/DNA Breaks
Cell phone radiation effects on cytogenetic abnormalities of oral mucosal cells	2015	Daroit NB	10.1590/1807-3107BOR-2015.vol29.0114	http://www.scielo.br/pdf/bor/v29n1/1807-3107-bor-29-1-1807-3107BOR-2015vol290114.pdf	Genotoxicity/Micronuclei
8-oxoG DNA Glycosylase-1 Inhibition Sensitizes Neuro-2a Cells to Oxidative DNA Base Damage Induced by 900 MHz Radiofrequency Electromagnetic Radiation	2015	Wang X	10.1159/000430233	https://www.karger.com/Article/Pdf/430233	Genotoxicity/DNA Base Damage - OS/DNA Breaks/Mutation
Effects of chronic exposure to 950 MHz ultra-high-frequency electromagnetic radiation on reactive oxygen species metabolism in the right and left cerebral cortex of young rats of different ages	2015	Furtado-Filho OV	10.3109/09553002.2015.1083629		Genotoxicity/DNA Breaks/Mutation
Does radio frequency radiation induce micronuclei frequency in exfoliated bladder cells of diabetic rats?	2015	Gurbuz N	10.4149/endo_2015_03_126		Genotoxicity/Micronuclei
Sensitivity of spiral ganglion neurons to damage caused by mobile phone electromagnetic radiation will increase in lipopolysaccharide-induced inflammation in vitro model	2015	Zuo WQ	10.1186/s12974-015-0300-1	https://www.ncbi.nlm.nih.gov/pmc/articles/PMC4458026/pdf/12974_2015_Article_300.pdf	Genotoxicity/DNA Breaks
A genotoxic analysis of the hematopoietic system after mobile phone type radiation exposure in rats	2015	Kumar G	10.3109/09553002.2015.1047988		Genotoxicity/Chromosome Aberrations
In vitro effect of cell phone radiation on motility, DNA fragmentation and clusterin gene expression in human sperm	2015	Zalata A	10.22074/ijfs.2015.4217	https://www.ncbi.nlm.nih.gov/pmc/articles/PMC4410031/pdf/Int-J-Fertil-Steril-9-129.pdf	Genotoxicity/DNA Breaks/Mutation
In Vitro Evaluation of Genotoxic Effects under Magnetic Resonant Coupling Wireless Power Transfer	2015	Mizuno K	10.3390/ijerph120403853	http://www.mdpi.com/1660-4601/12/4/3853	Genotoxicity/Micronuclei/Mutation
Cognitive impairment and neurogenotoxic effects in rats exposed to low-intensity microwave radiation	2015	Deshmukh PS	10.1177/1091581815574348		Genotoxicity/Mutation
Comparison of the genotoxic effects induced by 50 Hz extremely low-frequency electromagnetic fields and 1800 MHz radiofrequency electromagnetic fields in GC-2 cells	2015	Duan W	10.1667/RR13851.1		Genotoxicity/DNA Base Damage - OS/DNA Breaks/Mutation
Adaptive response in mice exposed to 900 MHz radiofrequency fields: Bleomycin-induced DNA and oxidative damage/repair	2015	Zong C	10.3109/09553002.2014.980465		Genotoxicity/DNA Breaks/Mutation
Oxidative changes and apoptosis induced by 1800-MHz electromagnetic radiation in NIH/3T3 cells	2015	Hou Q	10.3109/15368378.2014.900507		Genotoxicity/DNA Breaks/Mutation
No DNA damage response and negligible genome-wide transcriptional changes in human embryonic stem cells exposed to terahertz radiation	2015	Bogomazova AN	10.1038/srep07749	http://www.nature.com/srep/2015/150113/srep07749/pdf/srep07749.pdf	Chromosome Aberrations/DNA Breaks
Reduced growth of soybean seedlings after exposure to weak microwave radiation from GSM 900 mobile phone and base station	2015	Halgamuge MN	10.1002/BEM.21890		Micronuclei
Effects of microwave electromagnetic radiations emitted from common Wi-Fi routers on rats' sperm count and motility	2015	Mahmoudi R	10.7508/ijrr.2015.04.010		DNA Breaks
The Effects of Melatonin on Oxidative Stress Parameters and DNA Fragmentation in Testicular Tissue of Rats Exposed to Microwave Radiation	2015	Sokolovic D	10.17219/acem/43888	http://www.advances.umed.wroc.pl/pdf/2015/24/3/429.pdf	DNA Breaks
RKIP Regulates Neural Cell Apoptosis Induced by Exposure to Microwave Radiation Partly Through the MEK/ERK/CREB Pathway	2015	Zuo H	10.1007/s12035-014-8831-5		DNA Breaks
Dominant lethal mutation test in male mice exposed to 900MHz radiofrequency fields	2015	Zhu S	10.1016/j.mrgentox.2015.07.004		Mutation
A cross-sectional case control study on genetic damage in individuals residing in the vicinity of a mobile phone base station	2015	Gandhi G	10.3109/15368378.2014.933349		DNA Breaks
Connection between Cell Phone use, p53 Gene Expression in Different Zones of Glioblastoma Multiforme and Survival Prognoses	2014	Akhavan-Sigari R	10.4081/rt.2014.5350	https://www.ncbi.nlm.nih.gov/pmc/articles/PMC4178273/pdf/rt-2014-3-5350.pdf	Genotoxicity/Mutation
Effect of electromagnetic irradiation produced by 3G mobile phone on male rat reproductive system in a simulated scenario	2014	Kumar S		http://nopr.niscpr.res.in/bitstream/123456789/29335/1/IJEB%2052%289%29%20890-897.pdf	Genotoxicity/DNA Breaks/Mutation
The influence of direct mobile phone radiation on sperm quality	2014	Gorpinchenko I	10.5173/ceju.2014.01.art14	http://ceju.online/journal/2014/commenting-on-gorpinchenko-et-al-the-influence-of-direct-mobile-phone-radiation-on-sperm-439.php	Genotoxicity/DNA Breaks/Mutation
Increased DNA oxidation (8-OHdG) and protein oxidation (AOPP) by Low level electromagnetic field (2.45 GHz) in rat brain and protective effect of garlic	2014	Gürler HS	10.3109/09553002.2014.922717		Genotoxicity/DNA Base Damage - OS/DNA Breaks
No genotoxic effect in exfoliated bladder cells of rat under the exposure of 1800 and 2100 MHz radio frequency radiation	2014	Gurbuz N	10.3109/15368378.2013.831354		Genotoxicity/Micronuclei/Mutation
Adaptive response in human blood lymphocytes exposed to non-ionizing radiofrequency fields: resistance to ionizing radiation-induced damage	2014	Sannino A	10.1093/jrr/rrt106	https://academic.oup.com/jrr/article-pdf/55/2/210/2797100/rrt106.pdf	Genotoxicity/Micronuclei/DNA Breaks/Mutation
Effect of 3G Cell Phone Exposure with Computer Controlled 2-D Stepper Motor on Non-thermal Activation of the hsp27/p38MAPK Stress Pathway in Rat Brain	2014	Kesari KK	10.1007/s12013-013-9715-4		Genotoxicity/Micronuclei/DNA Breaks/Mutation
Effect of 950 MHz UHF Electromagnetic radiation on biomarkers of oxidative damage, metabolism of UFA and antioxidants in the liver of young rats of different ages	2014	Furtado-Filho OV	10.3109/09553002.2013.817697		Genotoxicity/DNA Breaks/Mutation
Assessment of nuclear abnormalities in exfoliated cells from the oral epithelium of mobile phone users	2014	Souza LCM	10.3109/15368378.2013.783856		Genotoxicity/Micronuclei/Mutation
Therapeutic approaches of melatonin in microwave radiations-induced oxidative stress-mediated toxicity on male fertility pattern of Wistar rats	2014	Meena R	10.3109/15368378.2013.781035		Genotoxicity/DNA Breaks/Mutation
Assessment of oxidant/antioxidant status in saliva of cell phone users	2014	Khalil AM	10.3109/15368378.2013.783855		DNA Base Damage - OS
Emotional identification during mobile RF Radiation	2014	Ma YP	10.1109/ICSGRC.2014.6908738		Micronuclei
Effect of radiofrequency electromagnetic radiation emitted by mobile phone on trace elements levels in fetal rats	2014	Zhang Y	10.5414/TEX01352		Micronuclei
Effects of combined radiofrequency radiation exposure on levels of reactive oxygen species in neuronal cells	2014	Kang KA	10.1093/jrr/rrt116	https://academic.oup.com/jrr/article-pdf/55/2/265/2803067/rrt116.pdf	Micronuclei
Hydrogen peroxide induced by modulated electromagnetic radiation protects the cells from DNA damage	2014	Gapeyev AB	10.2478/s11535-014-0326-x	https://www.degruyter.com/document/doi/10.2478/s11535-014-0326-x/pdf	DNA Breaks
Effect of Radiofrequency Radiation from Telecommunication Base Stations on Microbial Diversity and Antibiotic Resistance	2014	Adebayo EA	10.4314/jasem.v18i4.16	https://www.ajol.info/index.php/jasem/article/download/112366/102119	DNA Breaks
Mobile phone radiation alters proliferation of hepatocarcinoma cells	2014	Ozgur E	10.1007/s12013-014-0007-4		DNA Breaks
Biochemical modifications and neuronal damage in brain of young and adult rats after long-term exposure to mobile phone radiations	2014	Motawi TK	10.1007/s12013-014-9990-8		DNA Breaks
Neural cell apoptosis induced by microwave exposure through mitochondria-dependent caspase-3 pathway	2014	Zuo H	10.7150/ijms.6540	https://www.ncbi.nlm.nih.gov/pmc/articles/PMC3970093/pdf/ijmsv11p0426.pdf	DNA Breaks
Lifestyle and semen quality: role of modifiable risk factors	2014	Jurewicz J	10.3109/19396368.2013.840687		DNA Breaks
Effect of Green Tea Extract in Reducing Genotoxic Injuries of Cell Phone Microwaves on Bone Marrow	2013	Zahedifar Z		https://admin.kowsarpub.com/cdn/dl/28fbf5fa-6ccf-11e9-b7d0-8329d5be8d6a	Genotoxicity/Micronuclei
The semen quality of the mobile phone users	2013	Rago R	10.3275/8996		Genotoxicity/DNA Breaks/Mutation
The effect of prenatal exposure to 900-megahertz electromagnetic field on the 21-old-day rat testicle	2013	Hanci H	10.1016/j.reprotox.2013.09.006		Genotoxicity/DNA Base Damage - OS/DNA Breaks/Mutation
- Overproduction of free radical species in embryonal cells exposed to low intensity radiofrequency radiation	2013	Burlaka A		https://exp-oncology.com.ua/article/6079	Genotoxicity/DNA Base Damage - OS/DNA Breaks/Mutation
Mobile phone radiation induces mode-dependent DNA damage in a mouse spermatocyte-derived cell line: a protective role of melatonin	2013	Liu C	10.3109/09553002.2013.811309		Genotoxicity/DNA Breaks/Mutation
Increased Radioresistance to Lethal Doses of Gamma Rays in Mice and Rats after Exposure to Microwave Radiation Emitted by a GSM Mobile Phone Simulator	2013	Mortazavi S	10.2203/dose-response.12-010.Mortazavi	https://www.ncbi.nlm.nih.gov/pmc/articles/PMC3682203/pdf/drp-11-281.pdf	Genotoxicity
Detection of Low Level Microwave Radiation Induced Deoxyribonucleic Acid Damage Vis-a-vis Genotoxicity in Brain of Fischer Rat	2013	Deshmukh PS	10.4103/0971-6580.111549	https://www.ncbi.nlm.nih.gov/pmc/articles/PMC3702122/?report=printable	Genotoxicity/DNA Breaks/Mutation
Genotoxic effects of exposure to radiofrequency electromagnetic fields (RF-EMF) in HL-60 cells are not reproducible	2013	Speit G	10.1016/j.mrgentox.2013.06.014		Genotoxicity/Micronuclei/DNA Breaks/Mutation
Incidence of micronuclei in human peripheral blood lymphocytes exposed to modulated and unmodulated 2450 MHz radiofrequency fields	2013	Vijayalaxmi	10.1002/bem.21798		Genotoxicity/Micronuclei/Mutation
Evaluation of the cytogenotoxic damage in immature and mature rats exposed to 900 MHz radiofrequency electromagnetic field	2013	Atli Sekeroglu Z	10.3109/09553002.2013.809170		Genotoxicity/Chromosome Aberrations/Micronuclei/DNA Breaks/Mutation
DNA Integrity of Human Leukocytes after Magnetic Resonance Imaging	2013	Szerencsi A	10.3109/09553002.2013.804962		Genotoxicity/Chromosome Aberrations/Micronuclei/DNA Breaks
GSM 900 MHz cellular phone radiation can either stimulate or depress early embryogenesis in Japanese quails depending on the duration of exposure	2013	Tsybulin O	10.3109/09553002.2013.791408		Genotoxicity/DNA Breaks/Mutation
Melatonin protects rat thymus against oxidative stress caused by exposure to microwaves and modulates proliferation/apoptosis of thymocytes	2013	Sokolovic D	10.4149/gpb_2013002		Genotoxicity/DNA Breaks/Mutation
Oxidative and genotoxic effects of 900 MHz electromagnetic fields in the earthworm Eisenia fetida	2013	Tkalec M	10.1016/j.ecoenv.2012.12.005		Genotoxicity/DNA Breaks/Mutation
Cell Type-Dependent Induction of DNA Damage by 1800 MHz Radiofrequency Electromagnetic Fields Does Not Result in Significant Cellular Dysfunctions	2013	Xu S	10.1371/journal.pone.0054906	http://journals.plos.org/plosone/article?id=10.1371/journal.pone.0054906	Genotoxicity/DNA Breaks/Mutation
Exposure to 1800 MHz radiofrequency electromagnetic radiation induces oxidative DNA base damage in a mouse spermatocyte-derived cell line	2013	Liu C	10.1016/j.toxlet.2013.01.003		Genotoxicity/DNA Base Damage - OS/DNA Breaks/Mutation
Influence of GSM Signals on Human Peripheral Lymphocytes: Study of Genotoxicity	2013	Waldmann P	10.1667/RR2914.1		Genotoxicity/Chromosome Aberrations/Micronuclei/DNA Breaks/Mutation
Induction of adaptive response in mice exposed to 900MHz radiofrequency fields: application of micronucleus assay	2013	Jiang B	10.1016/j.mrgentox.2012.12.003		Genotoxicity/Micronuclei/DNA Breaks/Mutation
The toxic effects of mobile phone radiofrequency (940 MHz) on the structure of calf thymus DNA	2013	Hekmat A	10.1016/j.ecoenv.2012.10.016		Genotoxicity/Mutation
Influence of electromagnetic fields on reproductive system of male	2013	Kumar S	10.3109/09553002.2013.741282		Genotoxicity/Chromosome Aberrations/Micronuclei/Mutation
Comparison of cytotoxic and genotoxic effects of plutonium-239 alpha particles and mobile phone GSM 900 radiation in the Allium cepa test	2013	Pesnya DS	10.1016/j.mrgentox.2012.08.010		Genotoxicity/Chromosome Aberrations/Ploidy/Micronuclei/Mutation
Immunohistopathologic demonstration of deleterious effects on growing rat testes of radiofrequency waves emitted from conventional Wi-Fi devices	2013	Atasoy HI	10.1016/j.jpurol.2012.02.015		Genotoxicity/DNA Base Damage - OS/DNA Breaks/Mutation
"Curing" of plasmid DNA in acetogen using microwave or applying an electric pulse improves cell growth and metabolite production as compared to the plasmid-harboring strain	2013	Berzin V	10.1007/s00203-012-0862-6		Chromosome Aberrations
Intense THz pulses cause H2AX phosphorylation and activate DNA damage response in human skin tissue	2013	Titova LV	10.1364/BOE.4.000559	https://opg.optica.org/boe/viewmedia.cfm?uri=boe-4-4-559&seq=0	DNA Breaks
Studying the protein expression in human B lymphoblastoid cells exposed to 1.8-GHz (GSM) radiofrequency radiation (RFR) with protein microarray	2013	Zhijian C	10.1016/j.bbrc.2013.02.071		DNA Breaks
2.45 GHz microwave irradiation-induced oxidative stress affects implantation or pregnancy in mice, Mus musculus	2013	Shahin S	10.1007/s12010-012-0079-9		DNA Breaks
Terahertz Radiation at 0.380 THz and 2.520 THz Does Not Lead to DNA Damage in Skin Cells In Vitro	2013	Hintzsche H	10.1016/j.mrgentox.2012.08.010		DNA Breaks
Study of p53 expression and post-transcriptional modifications after GSM-900 radiofrequency exposure of human amniotic cells	2013	Bourthoumieu S	10.1002/bem.21744		DNA Breaks/Mutation
Whole body exposure to 2.4 GHz WIFI signals: Effects on cognitive impairment in adult triple transgenic mouse models of Alzheimer's disease	2013	Banaceur S	10.1016/j.bbr.2012.11.021		Mutation
Effect of exposure to radio frequency radiation emitted by cell phone on the developing dorsal root ganglion of chick embryo: a light microscopic study	2012	Ingole IV		https://nmcth.edu/images/gallery/Original%20Articles/KM56PIV%20Ingole.pdf	Genotoxicity/Mutation
Cytogenetic alterations in human lymphocyte culture following exposure to radiofrequency field of mobile phone	2012	El-Abd SF		https://www.japsonline.com/admin/php/uploads/372_pdf.pdf	Genotoxicity/Chromosome Aberrations/Micronuclei/DNA Breaks
Reactive Oxygen Species Formation and Apoptosis in Human Peripheral Blood Mononuclear Cell Induced by 900 MHz Mobile Phone Radiation	2012	Lu YS	10.1155/2012/740280	https://www.hindawi.com/journals/oximed/2012/740280/	Genotoxicity/DNA Breaks/Mutation
Effect of mobile phones on micronucleus frequency in human exfoliated oral mucosal cells	2012	Ros-Llor I	10.1111/j.1601-0825.2012.01946.x		Genotoxicity/Micronuclei/DNA Breaks
Induction of an adaptive response in human blood lymphocytes exposed to radiofrequency fields: Influence of the universal mobile telecommunication system (UMTS) signal and the specific absorption rate	2012	Zeni O	10.1016/j.mrgentox.2012.03.013		Genotoxicity/Micronuclei/Mutation
900 MHz radiation does not induce micronucleus formation in different cell types	2012	Hintzsche H	10.1093/mutage/ges007		Genotoxicity/Micronuclei/Mutation
Terahertz electromagnetic fields (0.106 THz) do not induce manifest genomic damage in vitro	2012	Hintzsche H	10.1371/journal.pone.0046397		Micronuclei
Cytotoxic and genotoxic effects of high-frequency electromagnetic fields (GSM 1800MHz) on immature and mature rats	2012	Sekeroglu V	10.1016/j.ecoenv.2012.02.028		Genotoxicity/Chromosome Aberrations/Micronuclei/DNA Breaks/Mutation
Adaptive Response in Mice Exposed to 900 MHz Radiofrequency Fields: Primary DNA Damage	2012	Jiang B	10.1371/journal.pone.0032040	http://journals.plos.org/plosone/article?id=10.1371/journal.pone.0032040	Genotoxicity/DNA Breaks/Mutation
Effect of microwave exposure on the ovarian development of Drosophila melanogaster	2012	Panagopoulos DJ	10.1007/s12013-012-9347-0		Genotoxicity/DNA Breaks/Mutation
Radiofrequency radiation at 1950 MHz (UMTS) does not affect key cellular endpoints in neuron-like PC12 cells	2012	Zeni O	10.1002/bem.21712		Genotoxicity/DNA Breaks/Mutation
Single-strand DNA breaks in human hair root cells exposed to mobile phone radiation	2012	Seyhan N	10.3109/09553002.2012.666005		Genotoxicity
8-Oxo-7, 8-dihydro-2'-deoxyguanosine as a biomarker of DNA damage by mobile phone radiation	2012	Khalil AM	10.1177/0960327111433184		Genotoxicity/DNA Base Damage - OS/DNA Breaks/Mutation
The effect of radiofrequency radiation on DNA and lipid damage in female and male infant rabbits	2012	Guler G	10.3109/09553002.2012.646349		Genotoxicity/DNA Base Damage - OS/DNA Breaks/Mutation
Cancer cell proliferation is inhibited by specific modulation frequencies	2012	Zimmerman JW	10.1038/bjc.2011.523		Genotoxicity/Mutation
Use of laptop computers connected to internet through Wi-Fi decreases human sperm motility and increases sperm DNA fragmentation	2012	Avendano C	10.1016/j.fertnstert.2011.10.012		Genotoxicity/DNA Breaks/Mutation
The genotoxic effect of radiofrequency waves on mouse brain	2012	Karaca E	10.1007/s11060-011-0644-z		Genotoxicity/Micronuclei/DNA Breaks/Mutation
Effects of 837 and 1950 MHz radiofrequency radiation exposure alone or combined on oxidative stress in MCF10A cells	2012	Hong MN	10.1002/bem.21731		Micronuclei
Analysis of the cellular stress response in MCF10A cells exposed to combined radio frequency radiation	2012	Kim HN	10.1269/jrr.11048	https://www.jstage.jst.go.jp/article/jrr/53/2/53_11048/_pdf	Micronuclei
Microwave drying for safe storage and improved nutritional quality of green gram seed (Vigna radiata)	2012	Pande R	10.1021/jf204540n		Micronuclei
Single-strand DNA breaks in human hair root cells exposed to mobile phone radiation	2012	Cam ST	10.3109/09553002.2012.666005		DNA Breaks/Mutation
Microwave electromagnetic field regulates gene expression in T-lymphoblastoid leukemia CCRF-CEM cell line exposed to 900 MHz	2012	Trivino Pardo JC	10.3109/15368378.2011.596251		DNA Breaks
The effects of simultaneous combined exposure to CDMA and WCDMA electromagnetic fields on rat testicular function	2012	Lee HJ	10.1002/bem.20715		DNA Breaks
Effect of electromagnetic radiofrequency radiation on the rats' brain, liver and kidney cells measured by comet assay	2011	Trosic I		https://hrcak.srce.hr/file/112380	Genotoxicity/DNA Breaks/Mutation
Detection of oxidative stress induced by mobile phone radiation in tissues of mice using 8-oxo-7, 8-dihydro-20-deoxyguanosine as a biomarker	2011	Khalil AM		http://publications.waset.org/7054/pdf	Genotoxicity/DNA Base Damage - OS/DNA Breaks/Mutation
MnSOD expression inhibited by electromagnetic pulse radiation in the rat testis	2011	Zeng L	10.3109/15368378.2011.587929		Genotoxicity/Micronuclei/Mutation
Mutagenic and morphologic impacts of 1.8 GHz radiofrequency radiation on human peripheral blood lymphocytes (hPBLs) and possible protective role of pre-treatment with Ginkgo biloba (EGb 761)	2011	Esmekaya MA	10.1016/j.scitotenv.2011.09.036		Genotoxicity/Sister Chromatid Exchange/Mutation
2.45 GHz (CW) microwave irradiation alters circadian organization, spatial memory, DNA structure in the brain cells and blood cell counts of male mice, Mus musculus	2011	Chaturvedi CM	10.2528/PIERB11011205	https://www.jpier.org/ac_api/download.php?id=11011205	Genotoxicity/DNA Breaks/Mutation
Non-thermal effects of 2.45GHz microwaves on spindle assembly, mitotic cells and viability of Chinese hamster V-79 cells	2011	Ballardin M	10.1016/j.mrfmmm.2011.07.009		Genotoxicity/Mutation
Induction of adaptive response in human blood lymphocytes exposed to 900 MHz radiofrequency fields: Influence of cell cycle	2011	Sannino A	10.3109/09553002.2011.574779		Genotoxicity/Micronuclei/DNA Breaks/Mutation
Terahertz radiation induces spindle disturbances in human-hamster hybrid cells	2011	Hintzsche H	10.1667/RR2406.1		Genotoxicity/Ploidy/Mutation
Aneuploidy studies in human cells exposed in vitro to GSM-900 MHz radiofrequency radiation using FISH	2011	Bourthoumieu S	10.3109/09553002.2011.542543		Genotoxicity/Ploidy/Mutation
Effects of radiofrequency electromagnetic wave exposure from cellular phones on the reproductive pattern in male wistar rats	2011	Kesari KK	10.1007/s12010-010-9156-0		Genotoxicity/Micronuclei/Mutation
Spindle disturbances in human-hamster hybrid (A(L)) cells induced by the electrical component of the mobile communication frequency range signal	2011	Schrader T	10.1002/bem.20634		Genotoxicity/Mutation
Evaluation of hematopoietic system effects after in vitro radiofrequency radiation exposure in rats	2011	Kumar G	10.3109/09553002.2010.518212		Genotoxicity/DNA Breaks/Mutation
Assessment of cytogenetic damage and oxidative stress in personnel occupationally exposed to the pulsed microwave radiation of marine radar equipment	2011	Garaj-Vrhovac V	10.1016/j.ijheh.2010.08.003		Genotoxicity/Chromosome Aberrations/Micronuclei/Mutation
In vitro investigation of the biological effects associated with human dermal fibroblasts exposed to 2.52 THz radiation	2011	Wilmink GJ	10.1002/lsm.20960		Genotoxicity/DNA Breaks	No	THz
Changes in the chromatin structure of lymphoid cells under the influence of low-intensity extremely high-frequency electromagnetic radiation against the background of inflammatory process	2011	Gapeyev AB	10.1134/S0006350911040087		DNA Breaks
The therapeutic effect of a pulsed electromagnetic field on the reproductive patterns of male Wistar rats exposed to a 2.45-GHz microwave field	2011	Kumar S	10.1590/s1807-59322011000700020	http://www.scielo.br/pdf/clin/v66n7/v66n7a20.pdf	DNA Breaks
Long-term electromagnetic field treatment enhances brain mitochondrial function of both Alzheimer's transgenic mice and normal mice: a mechanism for electromagnetic field-induced cognitive benefit?	2011	Dragicevic N	10.1016/j.neuroscience.2011.04.012		Mutation
Evaluation of the co-genotoxic effects of 1800 MHz GSM radiofrequency exposure and a chemical mutagen in cultured human cells	2010	Perrin A	10.1016/j.crhy.2010.10.006		Genotoxicity/DNA Breaks/Mutation
Effects of differently polarized microwave radiation on the microscopic structure of the nuclei in human fibroblasts	2010	Shckorbatov YG	10.1631/jzus.B1000051	https://www.ncbi.nlm.nih.gov/pmc/articles/PMC2950243/pdf/JZUSB11-0801.pdf	Genotoxicity/DNA Breaks/Mutation
Cytogenetic Studies in Human Cells Exposed In Vitro to GSM-900 MHz Radiofrequency Radiation Using R-Banded Karyotyping	2010	Bourthoumieu S		https://www.emf-portal.org/en/article/18635	Genotoxicity/Chromosome Aberrations/Ploidy/Mutation
Evaluation of genotoxic effects in male Wistar rats following microwave exposure	2010	Kumar S		http://nopr.niscpr.res.in/bitstream/123456789/9081/1/IJEB%2048%286%29%20586-592.pdf	Genotoxicity/Micronuclei/DNA Breaks/Mutation
Is There Any Possible Genotoxic Effect in Exfoliated Bladder Cells of Rat Under the Exposure of 1800 MHz GSM-Like Modulated Radio Frequency Radiation (RFR)?	2010	Gurbuz N	10.3109/15368378.2010.482498		Genotoxicity/Micronuclei/Mutation
Effect of mobile phone station on micronucleus frequency and chromosomal aberrations in human blood cells	2010	Yildirim MS		https://www.emf-portal.org/en/article/18526	Genotoxicity/Chromosome Aberrations/Micronuclei/Mutation
Combined effects of 872 MHz radiofrequency radiation and ferrous chloride on reactive oxygen species production and DNA damage in human SH-SY5Y neuroblastoma cells	2010	Luukkonen J	10.1002/bem.20580		Genotoxicity/DNA Breaks/Mutation
The effect of radiofrequency radiation on DNA and lipid damage in non-pregnant and pregnant rabbits and their newborns	2010	Güler G	10.4149/gpb_2010_01_59		Genotoxicity/DNA Base Damage - OS/DNA Breaks/Mutation
Mutagenic response of 2.45 GHz radiation exposure on rat brain	2010	Kesari KK	10.3109/09553000903564059		Genotoxicity/DNA Breaks/Mutation
Reactive oxygen species levels and DNA fragmentation on astrocytes in primary culture after acute exposure to low intensity microwave electromagnetic field	2010	Campisi A	10.1016/j.neulet.2010.02.018		Genotoxicity/DNA Breaks/Mutation
Microwaves from Mobile Phones Inhibit 53BP1 Focus Formation in Human Stem Cells Stronger than in Differentiated Cells: Possible Mechanistic Link to Cancer Risk	2010	Belyaev I		https://www.ncbi.nlm.nih.gov/pmc/articles/PMC2854769/pdf/ehp-118-394.pdf	Genotoxicity/DNA Breaks/Mutation
Micronucleus frequency in buccal mucosa cells of mobile phone users	2010	Hintzsche H	10.1016/j.toxlet.2009.12.016		Genotoxicity/Mutation
Exposure to 1800 MHz radiofrequency radiation induces oxidative damage to mitochondrial DNA in primary cultured neurons	2010	Xu S	10.1016/j.brainres.2009.10.062		Genotoxicity/DNA Base Damage - OS/DNA Breaks/Mutation
The influence of 1800 MHz GSM-like signals on hepatic oxidative DNA and lipid damage in nonpregnant, pregnant, and newly born rabbits	2010	Tomruk A	10.1007/s12013-009-9068-1		Genotoxicity/DNA Base Damage - OS/DNA Breaks/Mutation
Impact of 1.8-GHz radiofrequency radiation (RFR) on DNA damage and repair induced by doxorubicin in human B-cell lymphoblastoid cells	2010	Zhijian C	10.1016/j.mrgentox.2009.10.001		Genotoxicity/DNA Breaks/Mutation
Transient DNA damage induced by high-frequency electromagnetic fields (GSM 1.8GHz) in the human trophoblast HTR-8/SVneo cell line evaluated with the alkaline comet assay	2010	Franzellitti S	10.1016/j.mrfmmm.2009.10.004		Genotoxicity/DNA Breaks/Mutation
Effects of microwave at 2.45 GHz radiations on reproductive system of male rats	2010	Kesari KK	10.1080/02772240903233637		DNA Breaks/Mutation
Evaluation of systemic external microwave hyperthermia for treatment of pleural metastasis in orthotopic lung cancer model	2010	Motomura T	10.3892/or_00000896	https://www.spandidos-publications.com/or/24/3/591/download	DNA Breaks
Comparison of biological effects between continuous and intermittent exposure to GSM-900-MHz mobile phone radiation: Detection of apoptotic cell-death features	2010	Chavdoula ED	10.1016/j.mrgentox.2010.05.008		DNA Breaks/Mutation
Mobile Phone Radiation Does Not Induce Pro-apoptosis Effects in Human Spermatozoa	2010	Falzone N	10.1667/RR2091.1		DNA Breaks
Bioeffects of mobile telephony radiation in relation to its intensity or distance from the antenna	2010	Panagopoulos DJ	10.3109/09553000903567961		DNA Breaks/Mutation
Cytogenetic effects of exposure to 2.3 GHz radiofrequency radiation on human lymphocytes in vitro	2009	Hansteen IL		http://ar.iiarjournals.org/content/29/11/4323.full.pdf+html	Genotoxicity/Chromosome Aberrations/DNA Breaks/Mutation
Radioprotective effects of honeybee venom (Apis mellifera) against 915-MHz microwave radiation-induced DNA damage in wistar rat lymphocytes: in vitro study	2009	Gajski G	10.1177/1091581809335051		Genotoxicity/DNA Breaks/Mutation
Cytogenetic effects of 18.0 and 16.5 GHz microwave radiation on human lymphocytes in vitro	2009	Hansteen IL		http://ar.iiarjournals.org/content/29/8/2885.full.pdf+html	Genotoxicity/Chromosome Aberrations/DNA Breaks/Mutation
Mobile phone radiation induces reactive oxygen species production and DNA damage in human spermatozoa in vitro	2009	De Iuliis GN	10.1371/journal.pone.0006446		Genotoxicity/DNA Base Damage - OS/DNA Breaks/Mutation
Influence of 1.8-GHz (GSM) radiofrequency radiation (RFR) on DNA damage and repair induced by X-rays in human leukocytes in vitro	2009	Zhijian C	10.1016/j.mrgentox.2009.05.015		Genotoxicity/DNA Breaks/Mutation
Human fibroblasts and 900 MHz radiofrequency radiation: evaluation of DNA damage after exposure and co-exposure to 3-chloro-4-(dichloromethyl)-5-hydroxy-2(5h)-furanone (MX)	2009	Sannino A	10.1667/RR1642.1		Genotoxicity/Micronuclei/DNA Breaks/Mutation
Induction of adaptive response in human blood lymphocytes exposed to radiofrequency radiation	2009	Sannino A	10.1667/RR1687.1		Genotoxicity/Micronuclei/DNA Breaks/Mutation
The influence of differently polarised microwave radiation on chromatin in human cells	2009	Shckorbatov YG	10.1080/09553000902781113		Genotoxicity/Mutation
Absence of genotoxic potential of 902 MHz (GSM) and 1747 MHz (DCS) wireless communication signals: In vivo two-year bioassay in B6C3F1 mice	2009	Ziemann C	10.1080/09553000902818907		Genotoxicity/Micronuclei/Mutation
Enhancement of chemically induced reactive oxygen species production and DNA damage in human SH-SY5Y neuroblastoma cells by 872 MHz radiofrequency radiation	2009	Luukkonen J	10.1016/j.mrfmmm.2008.12.005		Genotoxicity/DNA Breaks/Mutation
Fifty-gigahertz microwave exposure effect of radiations on rat brain	2009	Kesari KK	10.1007/s12010-008-8469-8		Genotoxicity/DNA Breaks/Mutation
Effects of radiofrequency electromagnetic fields on seed germination and root meristematic cells of Allium cepa L	2009	Tkalec M	10.1016/j.mrgentox.2008.09.022		Genotoxicity/Chromosome Aberrations/Mutation
Microwaves from UMTS/GSM mobile phones induce long-lasting inhibition of 53BP1/gamma-H2AX DNA repair foci in human lymphocytes	2009	Belyaev IY	10.1002/bem.20445		Genotoxicity/DNA Breaks/Mutation
Effects of radiofrequency electromagnetic waves (RF-EMW) from cellular phones on human ejaculated semen: an in vitro pilot study	2009	Agarwal A	10.1016/j.fertnstert.2008.08.022		Genotoxicity/DNA Breaks/Mutation
Biological and Health Effects of Mobile Telephone Radiations	2009	Panagopoulos DJ		https://www.emf-portal.org/en/article/18335	DNA Breaks
Microwave irradiation enhances gene and oligonucleotide delivery and induces effective exon skipping in myoblasts	2009	Doran TJ	10.1038/gt.2008.144	https://www.nature.com/articles/gt2008144.pdf	Mutation
Combinative Exposure Effect of Radio Frequency Signals from CDMA Mobile Phones and Aphidicolin on DNA Integrity	2008	Tiwari R	10.1080/15368370802473554		Genotoxicity/DNA Breaks/Mutation
Characterization of biological effect of 1763 MHz radiofrequency exposure on auditory hair cells	2008	Huang TQ	10.1080/09553000802460123		Genotoxicity/DNA Breaks/Mutation
Molecular responses of Jurkat T-cells to 1763 MHz radiofrequency radiation	2008	Huang TQ	10.1080/09553000802317760		Genotoxicity/DNA Breaks/Mutation
Terahertz radiation increases genomic instability in human lymphocytes	2008	Korenstein-Ilan A	10.1667/RR0944.1		Genotoxicity/Ploidy/Mutation
Spindle disturbances in human-hamster hybrid (AL) cells induced by mobile communication frequency range signals	2008	Schrader T	10.1002/bem.20428		Genotoxicity/Chromosome Aberrations/Mutation
Electromagnetic noise inhibits radiofrequency radiation-induced DNA damage and reactive oxygen species increase in human lens epithelial cells	2008	Yao K		https://www.ncbi.nlm.nih.gov/pmc/articles/PMC2391079/pdf/mv-v14-964.pdf	Genotoxicity/DNA Breaks/Mutation
Effects of modulated microwave radiation at cellular telephone frequency (1.95 GHz) on X-ray-induced chromosome aberrations in human lymphocytes in vitro	2008	Manti L	10.1667/RR1044.1		Genotoxicity/Chromosome Aberrations/DNA Breaks/Mutation
Evaluation of HSP70 expression and DNA damage in cells of a human trophoblast cell line exposed to 1.8 GHz amplitude-modulated radiofrequency fields	2008	Valbonesi P	10.1667/RR1061.1		Genotoxicity/DNA Breaks/Mutation
Radiofrequency electromagnetic fields (UMTS, 1,950 MHz) induce genotoxic effects in vitro in human fibroblasts but not in lymphocytes	2008	Schwarz C	10.1007/s00420-008-0305-5		Genotoxicity/Micronuclei/DNA Breaks/Mutation
In vitro assessment of clastogenicity of mobile-phone radiation (835 MHz) using the alkaline comet assay and chromosomal aberration test	2008	Kim JY	10.1002/tox.20347		Genotoxicity/Chromosome Aberrations/DNA Breaks/Mutation
Increased frequency of micronucleated exfoliated cells among humans exposed in vivo to mobile telephone radiations	2008	Yadav AS	10.1016/j.mrgentox.2007.11.005		Genotoxicity/Micronuclei/Mutation
Increased levels of numerical chromosome aberrations after in vitro exposure of human peripheral blood lymphocytes to radiofrequency electromagnetic fields for 72 hours	2008	Mazor R	10.1667/RR0872.1		Genotoxicity/Chromosome Aberrations/Ploidy/Mutation
Evaluation of genotoxic effects in human leukocytes after in vitro exposure to 1950 MHz UMTS radiofrequency field	2008	Zeni O	10.1002/bem.20378		GenotoxicityMicronuclei/DNA Breaks/Mutation
Microwave radiation effect - a test on white mice	2008	Rusnani A	10.1109/RFM.2008.4897448		Micronuclei
Proliferation, Oxidative Stress and Cell Death in Cells Exposed to 872 MHz Radiofrequency Radiation and Oxidants	2008	Hoyto A	10.1667/RR1322.1		DNA Breaks
Apoptosis is Induced by Radiofrequency Fields	2008	Joubert V	10.1667/RR1077.1		DNA Breaks
Microwave irradiation induces neurite outgrowth in PC12m3 cells via the p38 mitogen-activated protein kinase pathway	2008	Inoue S	10.1016/j.neulet.2007.12.002		Mutation
Study on potential effects of "902-MHz GSM-type Wireless Communication Signals" on DMBA-induced mammary tumours in Sprague-Dawley rats	2008	Hruby R	10.1016/j.mrgentox.2007.07.016		Mutation
Reducing the in-vitro electromagnetic field effect of cellular phones on human DNA and the intensity of their emitted radiation	2007	Syldona M	10.3727/036012907815844138		Genotoxicity/Mutation
Micronucleus frequency in erythrocytes of mice after long-term exposure to radiofrequency radiation	2007	Juutilainen J	10.1080/09553000601169800		Genotoxicity/Micronuclei/Mutation
Cytogenetic Observations In Human Peripheral Blood Leukocytes Following In Vitro Exposure To THz Radiation: A Pilot Study	2007	Zeni O	10.1097/01.HP.0000251248.23991.35		Genotoxicity/Micronuclei/DNA Breaks
Evaluating the combinative effects on human lymphocyte DNA damage induced by ultraviolet ray C plus 1.8 GHz microwaves using comet assay in vitro	2007	Baohong W	10.1016/j.tox.2007.01.019		Genotoxicity/DNA Breaks/Mutation
Effects of 2.45 GHz electromagnetic fields with a wide range of SARs on bacterial and HPRT gene mutations	2007	Koyama S	10.1269/jrr.06085	https://www.jstage.jst.go.jp/article/jrr/48/1/48_1_69/_article	Genotoxicity/DNA Breaks/Mutation
Genotoxic effects of exposure to radiofrequency electromagnetic fields (RF-EMF) in cultured mammalian cells are not independently reproducible	2007	Speit G	10.1016/j.mrgentox.2006.08.003		Genotoxicity/Chromosome Aberrations/Micronuclei/DNA Breaks/Mutation
Changes of microwave radiation on the level of trace elements in mice bone tissues	2007	Ren DQ	10.1109/ELMAGC.2007.4413535		Micronuclei
Cell death induced by GSM 900-MHz and DCS 1800-MHz mobile telephony radiation	2007	Panagopoulos DJ	10.1016/j.mrgentox.2006.08.008		DNA Breaks/Mutation
Effect of whole-body exposure to high-frequency electromagnetic field on the brain cortical and hippocampal activity in mouse experimental model	2007	Barcal J	10.14704/nq.2007.5.3.138	https://www.researchgate.net/publication/287860546_Effect_of_Whole-Body_Exposure_to_High-Frequency_Electromagnetic_Field_on_the_Brain_Cortical_and_Hippocampal_Activity_in_Mouse_Experimental_Model	Mutation
Effects of cellular phone emissions on sperm motility in rats	2007	Yan JG	10.1016/j.fertnstert.2006.12.022		Mutation
Formation of reactive oxygen species in L929 cells after exposure to 900 MHz RF radiation with and without co-exposure to 3-chloro-4-(dichloromethyl)-5-hydroxy-2(5H)-furanone	2007	Zeni O	10.1667/RR0595.1		Mutation
Single strand DNA breaks in rat brain cells exposed to microwave radiation	2006	Paulraj R	10.1016/j.mrfmmm.2005.12.006		Genotoxicity/DNA Breaks/Mutation
Evaluation of Cytotoxic and Genotoxic Effects in Human Peripheral Blood Leukocytes Following Exposure to 1950-MHz Modulated Signal	2006	Sannino A	10.1109/TPS.2006.878379		Genotoxicity/DNA Breaks/Mutation
Effects of 1.8 GHz radiofrequency field on DNA damage and expression of heat shock protein 70 in human lens epithelial cells	2006	Lixia S	10.1016/j.mrfmmm.2006.08.010		Genotoxicity/DNA Breaks/Mutation
Ultra high frequency-electromagnetic field irradiation during pregnancy leads to an increase in erythrocytes micronuclei incidence in rat offspring	2006	Ferreira AR	10.1016/j.lfs.2006.08.018		Genotoxicity/Micronuclei/DNA Breaks/Mutation
Cytogenetic studies in human blood lymphocytes exposed in vitro to 2.45 GHz or 8.2 GHz radiofrequency radiation	2006	Vijayalaxmi	10.1667/RR0643.1		Genotoxicity/Chromosome Aberrations/Micronuclei/DNA Breaks/Mutation
935 MHz cellular phone radiation. An in vitro study of genotoxicity in human lymphocytes	2006	Stronati L	10.1080/09553000600739173		Genotoxicity/Chromosome Aberrations/Micronuclei/DNA Breaks/Sister Chromatid Exchange/Mutation
Exposure to radiofrequency radiation (900 MHz, GSM signal) does not affect micronucleus frequency and cell proliferation in human peripheral blood lymphocytes: an interlaboratory study	2006	Scarfi MR	10.1667/RR3570.1		Genotoxicity/Micronuclei/DNA Breaks/Mutation
Microarray gene expression profiling of a human glioblastoma cell line exposed in vitro to a 1.9 GHz pulse-modulated radiofrequency field	2006	Qutob SS	10.1667/RR3561.1		Genotoxicity/Mutation
Investigation of co-genotoxic effects of radiofrequency electromagnetic fields in vivo	2006	Verschaeve L	10.1667/RR3559.1		Genotoxicity/Micronuclei/DNA Breaks/Mutation
Exposure of rat brain to 915 MHz GSM microwaves induces changes in gene expression but not double stranded DNA breaks or effects on chromatin conformation	2006	Belyaev IY	10.1002/bem.20216		Genotoxicity/DNA Breaks/Mutation
Cytogenetic investigation of subjects professionally exposed to radiofrequency radiation	2006	Maes A	10.1093/mutage/gel008		Genotoxicity/Chromosome Aberrations/DNA Breaks/Sister Chromatid Exchange/Mutation
Lack of direct DNA damage in human blood leukocytes and lymphocytes after in vitro exposure to high power microwave pulses	2006	Chemeris NK	10.1002/bem.20196		Genotoxicity/DNA Breaks/Mutation
DNA strand breaks are not induced in human cells exposed to 2.1425 GHz band CW and W-CDMA modulated radiofrequency fields allocated to mobile radio base stations	2006	Sakuma N	10.1002/bem.20179		Genotoxicity/DNA Breaks/Mutation
Interactions between 60-GHz millimeter waves and artificial biological membranes: dependence on radiation parameters	2006	Zhadobov M	10.1109/TMTT.2006.875811		Micronuclei
Erythropoietic dynamic equilibrium in rats maintained after microwave irradiation	2006	Trosic I	10.1016/j.etp.2005.08.002		Micronuclei
Phosphorylation and gene expression of p53 are not affected in human cells exposed to 2.1425 GHz band CW or W-CDMA modulated radiation allocated to mobile radio base stations	2006	Hirose H	10.1002/bem.20238		DNA Breaks
Effect of radiofrequency electromagnetic field on human DNA	2006	Sarkar S	10.14429/dsj.56.1883		Mutation
Effect of low-intensity extremely high frequency radiation on reproductive function in wistar rats	2006	Subbotina TI	10.1007/s10517-006-0324-8		Mutation
No effects of radiofrequency radiation on 3-chloro-4-(dichloromethyl)-5-hydroxy-2(5H)-furanone-induced tumorigenesis in female Wistar rats	2006	Heikkinen P	10.1667/RR3588.1		Mutation
Frequency of micronucleated erythrocytes in rat bone marrow exposed to 2.45 GHz radiation	2005	Trosic I	10.1238/Physica.Topical.118a00168		Genotoxicity/Micronuclei
A suitable plane transmission line at 900 MHz rf fields for E. coli DNA studies	2005	Belloni F		https://www.emf-portal.org/en/article/16862	Genotoxicity/Mutation
Cytogenetic damage in mobile phone users: preliminary data	2005	Gandhi G		http://www.krepublishers.com/02-Journals/IJHG/IJHG-05-0-000-000-2005-Web/IJHG-05-4-225-288-2005-Abst-PDF/IJHG-05-4-259-265-2005-210-Gandhi-G/IJHG-05-4-259-265-2005-210-Gandhi-G.pdf	Genotoxicity/Chromosome Aberrations/Micronuclei/DNA Breaks/Mutation
Genetic damage in mobile phone users: some preliminary findings	2005	Gandhi G	10.4103/0971-6866.16810		Genotoxicity/Chromosome Aberrations/Micronuclei/DNA Breaks/Mutation
Effect of high-frequency electromagnetic fields with a wide range of SARs on chromosomal aberrations in murine m5S cells	2005	Komatsubara Y	10.1016/j.mrgentox.2005.08.010		Genotoxicity/Chromosome Aberrations/Micronuclei/Mutation
Effects of 1-week and 6-week exposure to GSM/DCS radiofrequency radiation on micronucleus formation in B6C3F1 mice	2005	Gorlitz BD	10.1667/rr3440.1		Genotoxicity/Micronuclei/Mutation
Microwaves from GSM mobile telephones affect 53BP1 and gamma-H2AX foci in human lymphocytes from hypersensitive and healthy persons	2005	Markova E	10.1289/ehp.7561		Genotoxicity/DNA Breaks/Mutation
Electromagnetic fields affect transcript levels of apoptosis-related genes in embryonic stem cell-derived neural progenitor cells	2005	Nikolova T	10.1096/fj.04-3549fje		Genotoxicity/Chromosome Aberrations/DNA Breaks/Sister Chromatid Exchange/Mutation
Individual responsiveness to induction of micronuclei in human lymphocytes after exposure in vitro to 1800 MHz microwave radiation	2005	Zotti-Martelli L	10.1016/j.mrgentox.2004.12.014		Genotoxicity/Micronuclei/Mutation
Interaction of Microwaves and a Temporally Incoherent Magnetic Field on Single and Double DNA Strand Breaks in Rat Brain Cells	2005	Lai H		www.emf-portal.org/en/article/12077	Genotoxicity/Micronuclei/Mutation
Studying the synergistic damage effects induced by 1.8 GHz radiofrequency field radiation (RFR) with four chemical mutagens on human lymphocyte DNA using comet assay in vitro	2005	Baohong W	10.1016/j.mrfmmm.2005.05.001		Genotoxicity/Micronuclei/Mutation
Effect of whole-body exposure to high-frequency electromagnetic field on the brain electrogeny in neurodefective and healthy mice	2005	Barcal J		https://pmr.cuni.cz/Data/files/PragueMedicalReport/PMR%2005-01%20Barcal.pdf	Mutation
Impact of radio frequency electromagnetic radiation on DNA integrity in the male germline	2005	Aitken RJ	10.1111/j.1365-2605.2005.00531.x		Genotoxicity/Micronuclei/Mutation
Non-thermal DNA breakage by mobile-phone radiation (1800 MHz) in human fibroblasts and in transformed GFSH-R17 rat granulosa cells in vitro	2005	Diem E	10.1016/j.mrgentox.2005.03.006		Genotoxicity/Micronuclei/Mutation
Evaluation of genotoxic effects in human peripheral blood leukocytes following an acute in vitro exposure to 900 MHz radiofrequency fields	2005	Zeni O	10.1002/bem.20078		Genotoxicity/Chromosome Aberrations/DNA Breaks/Sister Chromatid Exchange/Mutation
Genotoxicity evaluation of electromagnetic fields generated by 835-MHz mobile phone frequency band	2005	Chang SK	10.1097/00008469-200504000-00014		Genotoxicity/DNA Breaks/Mutation
915 MHz microwaves and 50 Hz magnetic field affect chromatin conformation and 53BP1 foci in human lymphocytes from hypersensitive and healthy persons	2005	Belyaev IY	10.1002/bem.20103		Genotoxicity/DNA Breaks/Mutation
Potential Impact of Simulated Mobile Phone Radiation on Blood-Brain Barrier	2005	Vojtisek M	10.1080/15368370500381695		Micronuclei
Electromagnetic fields at mobile phone frequency induce apoptosis and inactivation of the multi-chaperone complex in human epidermoid cancer cells	2005	Caraglia M	10.1002/jcp.20327		DNA Breaks
Effect of radiofrequency radiation exposure on mouse skin tumorigenesis initiated by 7,12-dimethybenz[alpha]anthracene	2005	Huang TQ	10.1080/09553000600568093		Mutation
Exposure to low-intensive superhigh frequency electromagnetic field as a factor of carcinogenesis in experimental animals	2005	Ivanov VB	10.1007/s10517-005-0259-5		Mutation
Cytogenetic analysis of the effects of 2.5 and 10.5 GHz microwaves on human lymphocytes	2004	Figueiredo ABS		http://www.scielo.br/pdf/gmb/v27n3/a24v27n3.pdf	Genotoxicity/Chromosome Aberrations
Nonthermal GSM Microwaves Affect Chromatin Conformation in Human Lymphocytes Similar to Heat Shock	2004	Sarimov R	10.1109/TPS.2004.832613		Genotoxicity/Mutation
Erythropoietic changes in rats after 2.45 GHz nonthermal irradiation	2004	Busljeta I	10.1078/1438-4639-00326		Genotoxicity/Micronuclei/Mutation
Investigation of the genotoxic effect of microwave irradiation in rat bone marrow cells: in vivo exposure	2004	Trosic I	10.1093/mutage/geh042	https://academic.oup.com/mutage/article-pdf/19/5/361/4067612/geh042.	Genotoxicity/Micronuclei/DNA Breaks/Mutation
Effect of 910-MHz electromagnetic field on rat bone marrow	2004	Demsia G	10.1100/tsw.2004.178	https://www.hindawi.com/journals/tswj/2004/591712/abs/	Genotoxicity/Micronuclei
Effects of 2.45-GHz electromagnetic fields with a wide range of SARs on micronucleus formation in CHO-K1 cells	2004	Koyama S	10.1100/tsw.2004.176		Genotoxicity/Chromosome Aberrations/Micronuclei/Mutation
Measurement of DNA damage after acute exposure to pulsed-wave 2450 MHz microwaves in rat brain cells by two alkaline comet assay methods	2004	Lagroye I	10.1080/09553000310001642911		Genotoxicity/DNA Breaks/Mutation
DNA damage in frog erythrocytes after in vitro exposure to a high peak-power pulsed electromagnetic field	2004	Chemeris NK	10.1016/j.mrgentox.2003.10.017		Genotoxicity/DNA Breaks/Mutation
Measurement of DNA damage and apoptosis in Molt-4 cells after in vitro exposure to radiofrequency radiation	2004	Hook GJ	10.1667/rr3127		Genotoxicity/DNA Breaks/Mutation
Measurements of alkali-labile DNA damage and protein-DNA crosslinks after 2450 MHz microwave and low-dose gamma irradiation in vitro	2004	Lagroye I	10.1667/rr3122		Genotoxicity/DNA Breaks/Mutation
Micronuclei in peripheral blood and bone marrow cells of mice exposed to 42 GHz electromagnetic millimeter waves	2004	Vijayalaxmi	10.1667/rr3121		Genotoxicity/Micronuclei/Mutation
Exposure to 900 MHz electromagnetic field induces an unbalance between pro-apoptotic and pro-survival signals in T-lymphoblastoid leukemia CCRF-CEM cells	2004	Marinelli F	10.1002/jcp.10425		Genotoxicity/DNA Breaks/Mutation
In vitro and in vivo induction of human LoVo cells into apoptotic process by non-invasive microwave treatment: a potentially novel approach for physical therapy of human colorectal cancer	2004	Maeda K	10.3892/or.11.4.771		DNA Breaks
Bone morphogenetic protein expression in newborn rat kidneys after prenatal exposure to radiofrequency radiation	2004	Pyrpasopoulou A	10.1002/bem.10185		Chromosome Aberrations
Radio frequency radiation effects on protein kinase C activity in rats' brain	2004	Paulraj R	10.1016/s0027-5107(03)00113-1		Mutation
Apoptosis induced by ultraviolet radiation is enhanced by amplitude modulated radiofrequency radiation in mutant yeast cells	2004	Markkanen A	10.1002/bem.10167		Mutation
THz Exposure of Whole Blood for the Study of Biological Effects on Human Lymphocytes	2003	Scarfi MR	10.1023/A:1024440708943	https://www.ncbi.nlm.nih.gov/pmc/articles/PMC3456423/pdf/10867_2004_Article_5121580.pdf	Genotoxicity/Micronuclei
Influence of high-frequency electromagnetic fields on different modes of cell death and gene expression	2003	Port M	10.1080/09553000310001606803		Genotoxicity/Micronuclei/Mutation
A Preliminary Study to Assess Possible Chromosomal Damage Among Users of Digital Mobile Phones	2003	Gadhia PK	10.1081/JBC-120024624		Genotoxicity/Chromosome Aberrations/Sister Chromatid Exchange/Mutation
Differential effects in cells exposed to ultra-short, high intensity electric fields: cell survival, DNA damage, and cell cycle analysis	2003	Stacey M	10.1016/j.mrgentox.2003.08.006		Genotoxicity/Chromosome Aberrations/DNA Breaks/Mutation
Effects of high frequency electromagnetic fields on micronucleus formation in CHO-K1 cells	2003	Koyama S	10.1016/j.mrgentox.2003.07.009		Genotoxicity/Chromosome Aberrations/Micronuclei/DNA Breaks/Mutation
Lack of genotoxic effects (micronucleus induction) in human lymphocytes exposed in vitro to 900 MHz electromagnetic fields	2003	Zeni O	10.1667/rr3014		Genotoxicity/Micronuclei/Mutation
Genotoxic potential of 1.6 GHz wireless communication signal: in vivo two-year bioassay	2003	Vijayalaxmi	10.1667/0033-7587(2003)159[0558:gpogwc]2.0.co;2	https://meridian.allenpress.com/radiation-research/article-pdf/159/4/558/2194600/0033-7587(2003)159%5b0558_gpogwc%5d2_0_co_2.pdf	Genotoxicity/Micronuclei/Mutation
No evidence for genotoxic effects from 24 h exposure of human leukocytes to 1.9 GHz radiofrequency fields	2003	McNamee JP	10.1667/0033-7587(2003)159[0693:nefgef]2.0.co;2		Genotoxicity/Micronuclei/DNA Breaks/Mutation
Exposure of human peripheral blood lymphocytes to electromagnetic fields associated with cellular phones leads to chromosomal instability	2003	Mashevich M	10.1002/bem.10086		Genotoxicity/Chromosome Aberrations/Ploidy/Mutation
Diverse effects of nanosecond pulsed electric fields on cells and tissues	2003	Beebe SJ	10.1089/104454903322624993		DNA Breaks
A study on biological effects of low-intensity millimeter waves	2002	Yu G	10.1109/TPS.2002.804179		Genotoxicity/Mutation
Micronucleus induction after whole-body microwave irradiation of rats	2002	Trosic I	10.1016/s1383-5718(02)00214-0		Genotoxicity/Micronuclei/DNA Breaks/Mutation
Cell-to-cell communication in response of E. coli cells at different phases of growth to low-intensity microwaves	2002	Shcheglov VS	10.1016/s0304-4165(02)00283-0		Genotoxicity/Mutation
Study of low-intensity 2450-MHz microwave exposure enhancing the genotoxic effects of mitomycin C using micronucleus test and comet assay in vitro	2002	Zhang MB		www.emf-portal.org/en/article/9988	Genotoxicity/Chromosome Aberrations/Micronuclei/DNA Breaks/Mutation
DNA damage and micronucleus induction in human leukocytes after acute in vitro exposure to a 1.9 GHz continuous-wave radiofrequency field	2002	McNamee JP	10.1667/0033-7587(2002)158[0523:ddamii]2.0.co;2		Genotoxicity/Micronuclei/DNA Breaks/Mutation
DNA damage in human leukocytes after acute in vitro exposure to a 1.9 GHz pulse-modulated radiofrequency field	2002	McNamee JP	10.1667/0033-7587(2002)158[0534:ddihla]2.0.co;2		Genotoxicity/Micronuclei/DNA Breaks/Mutation
The effect of 835.62 MHz FDMA or 847.74 MHz CDMA modulated radiofrequency radiation on the induction of micronuclei in C3H 10T(1/2) cells	2002	Bisht KS	10.1667/0033-7587(2002)157[0506:teomfo]2.0.co;2		Genotoxicity/Micronuclei/Mutation
Lack of mutation induction with exposure to 1.5 GHz electromagnetic near fields used for cellular phones in brains of Big Blue mice	2002	Takahashi S		https://cancerres.aacrjournals.org/content/62/7/1956.full.pdf+html	Genotoxicity/Mutation
Genotoxicity of radiofrequency signals. I. Investigation of DNA damage and micronuclei induction in cultured human blood cells	2002	Tice RR	10.1002/bem.104		Genotoxicity/Micronuclei/DNA Breaks/Mutation
Cytogenetic damage in human lymphocytes following GMSK phase modulated microwave exposure	2002	d'Ambrosio G	10.1002/bem.93		Genotoxicity/Micronuclei/Mutation
Evaluation of potential genotoxicity of radiofrequency radiation technologies using the single cell gel electrophoresis and micronucleus assays	2001	Hook GJ	10.1007/0-306-46901-4_11		Genotoxicity/Micronuclei
Comparison of chromosome aberrations in peripheral blood lymphocytes from people occupationally exposed to ionizing and radiofrequency radiation	2001	Lalic H	10.18926/AMO/32005	http://www.lib.okayama-u.ac.jp/www/acta/pdf/55_2_117.pdf	Genotoxicity/Chromosome Aberrations/Mutation
Measurement of DNA damage in mammalian cells exposed in vitro to radiofrequency fields at SARs of 3-5 W/kg	2001	Li L	10.1667/0033-7587(2001)156[0328:moddim]2.0.co;2		Genotoxicity/DNA Breaks/Mutation
Lack of mutagenic and co-mutagenic effects of magnetic fields during magnetic resonance imaging	2001	Schreiber WG	10.1002/jmri.10010		Genotoxicity/Mutation
Chromosome damage and micronucleus formation in human blood lymphocytes exposed in vitro to radiofrequency radiation at a cellular telephone frequency (847.74 MHz, CDMA)	2001	Vijayalaxmi	10.1667/0033-7587(2001)156[0430:cdamfi]2.0.co;2		Genotoxicity/Chromosome Aberrations/Micronuclei/Mutation
Micronuclei in the peripheral blood and bone marrow cells of rats exposed to 2450 MHz radiofrequency radiation	2001	Vijayalaxmi	10.1080/09553000110069100		Genotoxicity/Micronuclei/Mutation
Effect of exposure to 900 MHz radiofrequency radiation on intrachromosomal recombination in pKZ1 mice	2001	Sykes PJ	10.1667/0033-7587(2001)156[0495:eoetmr]2.0.co;2		Genotoxicity/Chromosome Aberrations/DNA Breaks/Mutation
Cytogenetic effects of 900 MHz (GSM) microwaves on human lymphocytes	2001	Maes A		https://www.emf-portal.org/en/article/5625	Genotoxicity/Chromosome Aberrations/Sister Chromatid Exchange/Mutation
Cytogenetic studies in human blood lymphocytes exposed in vitro to radiofrequency radiation at a cellular telephone frequency (835.62 MHz, FDMA)	2001	Vijayalaxmi	10.1667/0033-7587(2001)155[0113:csihbl]2.0.co;2		Genotoxicity/Chromosome Aberrations/Micronuclei/Mutation
Neoplastic transformation in C3H 10T(1/2) cells after exposure to 835.62 MHz FDMA and 847.74 MHz CDMA radiations	2001	Roti Roti JL	10.1667/0033-7587(2001)155[0239:nticca]2.0.co;2		Genotoxicity
Lack of effect of 94 GHz radio frequency radiation exposure in an animal model of skin carcinogenesis	2001	Mason PA	10.1093/carcin/22.10.1701		Mutation
Aneuploidy in workers occupationally exposed to electromagnetic field detected by FISH	2001	Othman EO	10.1508/cytologia.66.117	https://www.jstage.jst.go.jp/article/cytologia1929/66/2/66_2_117/_pdf/-char/en	Chromosome Aberrations/Ploidy
Untersuchung eines möglich mutagenen Potenzials von Magnetfeldern	2000	Teichmann EM	10.1055/s-2000-8378		Genotoxicity/Mutation
Induction of micronuclei in human lymphocytes exposed in vitro to microwave radiation	2000	Zotti-Martelli L	10.1016/s1383-5718(00)00112-1		Genotoxicity/Micronuclei/Mutation
Cytogenetic investigations on microwaves emitted by a 455.7 MHz car phone	2000	Maes A		https://www.emf-portal.org/en/article/4988	Genotoxicity/Chromosome Aberrations/Sister Chromatid Exchange/Mutation
Primary DNA damage in human blood lymphocytes exposed in vitro to 2450 MHz radiofrequency radiation	2000	Vijayalaxmi	10.1667/0033-7587(2000)153[0479:pddihb]2.0.co;2		Genotoxicity/DNA Breaks/Mutation
No mutagenic or recombinogenic effects of mobile phone fields at 900 MHz detected in the yeast saccharomyces cerevisiae	2000	Gos P	10.1002/1521-186x(200010)21:7<515::aid-bem5>3.0.co;2-k		Genotoxicity/Mutation
Micronucleus assay and lymphocyte mitotic activity in risk assessment of occupational exposure to microwave radiation	1999	Garaj-Vrhovac V	10.1016/s0045-6535(99)00139-3		Genotoxicity/Micronuclei/Sister Chromatid Exchange/Mutation
Frequency of micronuclei in the blood and bone marrow cells of mice exposed to ultra-wideband electromagnetic radiation	1999	Vijayalaxmi	10.1080/095530099140870		Genotoxicity/Micronuclei
Synergistic effect of microwave heating and hydrogen peroxide on inactivation of microorganisms	1998	Kuchma T	10.1080/08327823.1998.11688363		Genotoxicity/DNA Breaks/Mutation
Der Einfluß von hochfrequenten elektromagnetischen Feldern auf den Zellzyklus und auf die Frequenz von Schwesterchromatidaustauschen: Analysen an menschlichen Lymphozyten in Kultur	1998	Antonopoulos A		https://d-nb.info/974863599/34	Genotoxicity/Mutation
DNA damage in Molt-4 T-lymphoblastoid cells exposed to cellular telephone radiofrequency fields in vitro	1998	Phillips JL		https://www.emf-portal.org/en/article/2112	Genotoxicity/DNA Breaks/Mutation
Ultra-wide band electromagnetic radiation does not affect UV-induced recombination and mutagenesis in yeast	1998	Pakhomova ON	10.1002/(sici)1521-186x(1998)19:2<128::aid-bem12>3.0.co;2-m		Genotoxicity/Chromosome Aberrations/Mutation
DNA damage in rat brain cells after in vivo exposure to 2450 MHz electromagnetic radiation and various methods of euthanasia	1998	Malyapa RS		https://www.emf-portal.org/en/article/1374	Genotoxicity/DNA Breaks/Mutation
Der Einfluß von hochfrequenten elektromagnetischen Feldern auf den Zellzyklus und auf die Frequenz von Schwesterchromatidaustauschen: Analysen an menschlichen Lymphozyten in Kultur	1998	Antonopoulos A		https://www.emf-portal.org/en/article/9446	Genotoxicity/Sister Chromatid Exchange/Mutation
Transgenic nematodes as biomonitors of microwave-induced stress	1998	Daniells C	10.1016/s0027-5107(97)00266-2		Mutation
Naltrexone blocks RFR-induced DNA double strand breaks in rat brain cells	1997	Lai H	10.1023/A:1019154611749	https://dl.acm.org/doi/pdf/10.1023/A%3A1019154611749	Genotoxicity/DNA Breaks/Mutation
Proliferation and cytogenetic studies in human blood lymphocytes exposed in vitro to 2450 MHz radiofrequency radiation	1997	Vijayalaxmi	10.1080/095530097142915		Genotoxicity/Chromosome Aberrations/Micronuclei/Mutation
Effects of high-frequency electromagnetic fields on human lymphocytes in vitro	1997	Antonopoulos A	10.1016/s1383-5718(97)00173-3		Genotoxicity/DNA Breaks/Sister Chromatid Exchange/Mutation
Measurement of DNA damage after exposure to 2450 MHz electromagnetic radiation	1997	Malyapa RS		https://www.emf-portal.org/en/article/2070	Genotoxicity/DNA Breaks/Mutation
Frequency of micronuclei in the peripheral blood and bone marrow of cancer-prone mice chronically exposed to 2450 MHz radiofrequency radiation	1997	Vijayalaxmi		https://www.emf-portal.org/en/article/1413	Genotoxicity/Micronuclei/Mutation
Melatonin and a spin-trap compound block radiofrequency electromagnetic radiation-induced DNA strand breaks in rat brain cells	1997	Lai H	10.1002/(sici)1521-186x(1997)18:6<446::aid-bem7>3.0.co;2-2		Genotoxicity/DNA Breaks/Mutation
Effect of millimeter waves on UV-induced recombination and mutagenesis in yeas	1997	Pakhomova ON	10.1016/S0302-4598(96)05158-6		Genotoxicity/Mutation
Cytogenetic effects of 935.2-MHz (GSM) microwaves alone and in combination with mitomycin C	1997	Maes A	10.1016/s1383-5718(97)00100-9		Genotoxicity/Chromosome Aberrations/DNA Breaks/Sister Chromatid Exchange/Mutation
Measurement of DNA damage after exposure to electromagnetic radiation in the cellular phone communication frequency band (835.62 and 847.74 MHz)	1997	Malyapa RS		https://www.emf-portal.org/en/article/947	Genotoxicity/DNA Breaks/Mutation
Exposure of nerve growth factor-treated PC12 rat pheochromocytoma cells to a modulated radiofrequency field at 836.55 MHz: effects on c-jun and c-fos expression	1997	Ivaschuk OI	10.1002/(sici)1521-186x(1997)18:3<223::aid-bem4>3.0.co;2-4		Genotoxicity
Focus formation of C3H/10T1/2 cells and exposure to a 836.55 MHz modulated radiofrequency field	1997	Cain CD	10.1002/(sici)1521-186x(1997)18:3<237::aid-bem6>3.0.co;2-3		Genotoxicity/Mutation
Lack of genetic effects of ultra-wide band electromagnetic radiation in yeast	1997	Pakhomova ON	10.3109/15368379709015652		Micronuclei/Mutation
Zellproliferation, Schwesterchromatidaustausche, Chromosomenaberrationen, Mikrokerne und Mutationsrate des HGPRT-Locus	1996	Eberle P		https://d-nb.info/974863475/34	Genotoxicity/Chromosome Aberrations/Micronuclei/Sister Chromatid Exchange/Mutation
Wirkung hochfrequenter elektromagnetischer Felder auf DNA, Proteine und DNA-Protein-Komplexe	1996	Hansen V		https://d-nb.info/974870188/34	Genotoxicity/Mutation
Assessment of radio-frequency electromagnetic radiation by the micronucleus test in bovine peripheral erythrocytes	1996	Balode Z	10.1016/0048-9697(95)04923-1		Genotoxicity/Micronuclei/Mutation
Single- and double-strand DNA breaks in rat brain cells after acute exposure to radiofrequency electromagnetic radiation	1996	Lai H	10.1080/095530096145814		Genotoxicity/DNA Breaks/Mutation
Genotoxic effects of mitomycin-c and microwave radiation on bovine lymphocytes	1996	Scarfi MR	10.3109/15368379609009826		Genotoxicity/Micronuclei/Mutation
954 MHz microwaves enhance the mutagenic properties of mitomycin C	1996	Maes A	10.1002/(SICI)1098-2280(1996)28:1<26::AID-EM6>3.0.CO;2-C		Genotoxicity/DNA Breaks/Sister Chromatid Exchange/Mutation
Acute low-intensity microwave exposure increases DNA single-strand breaks in rat brain cells	1995	Lai H	10.1002/bem.2250160309		Genotoxicity/DNA Breaks/Mutation
Genotoxic Effects of Amplitude-Modulated Microwaves on Human Lymphocytes Exposed in Vitro under Controlled Conditions	1995	d'Ambrosio G	10.3109/15368379509030726		Genotoxicity/Micronuclei/Mutation
Cytogenetic Effects of Microwaves from Mobile Communication Frequencies (954 MHz)	1995	Maes A		https://www.emf-portal.org/en/article/891	Genotoxicity/Chromosome Aberrations/Mutation
Cooperative response of Escherichia coli cells to the resonance effect of millimeter waves at super low intensity	1994	Belyaev IY	10.3109/15368379409030698		Genotoxicity
Effect of low power microwave on the mouse genome: a direct DNA analysis	1994	Sarkar S	10.1016/0165-1218(94)90066-3		Genotoxicity/Mutation
Clastogenic effects of radiofrequency radiations on chromosomes of Tradescantia	1994	Haider T	10.1016/0165-7992(94)90069-8		Genotoxicity/Chromosome Aberrations/Micronuclei/Mutation
Effect of Gd-DTPA and/or magnetic field and radiofrequency exposure on sister chromatid exchange in human peripheral lymphocytes	1993	Yamazaki E		www.emf-portal.org/en/article/22349	Genotoxicity/Sister Chromatid Exchange
Evidence for dependence of resonant frequency of millimeter wave interaction with Escherischia coli K12 cells on haploid genome length	1993	Belyaev IY	10.3109/15368379309012861		Genotoxicity/Mutation
The rate of elimination of chromosomal aberrations after accidental exposure to microwave radiation	1993	Garaj-Vrhovac V	10.1016/0302-4598(93)80091-8		Genotoxicity/Chromosome Aberrations/DNA Breaks/Mutation
In vitro cytogenetic effects of 2450 MHz waves on human peripheral blood lymphocytes	1993	Maes A	10.1002/bem.2250140602		Genotoxicity/Chromosome Aberrations/Micronuclei/Sister Chromatid Exchange/Mutation
Resonance effect of microwaves on the genome conformational state of E. coli cells	1992	Belyaev IY	10.1515/znc-1992-7-822		Genotoxicity/Mutation
Chromosome DNA as a target of resonant interaction between Escherichia coli cells and low-intensity millimeter waves	1992	Belyaev IY	10.3109/15368379209009820		Genotoxicity/Mutation
The correlation between the frequency of micronuclei and specific chromosome aberrations in human lymphocytes exposed to microwave radiation in vitro	1992	Garaj-Vrhovac V	10.1016/0165-7992(92)90006-4		Genotoxicity/Chromosome Aberrations/Micronuclei/Mutation
X-rays, microwaves and vinyl chloride monomer: their clastogenic and aneugenic activity, using the micronucleus assay on human lymphocytes	1992	Fucic A	10.1016/0165-7992(92)90133-3		Genotoxicity/Chromosome Aberrations/Ploidy/Micronuclei/Sister Chromatid Exchange/Mutation
Altered restriction patterns of microwave irradiated lambda-phage DNA	1991	Narasimhan V		https://www.emf-portal.org/en/article/8617	Genotoxicity/Mutation
A chromosomal study of workers with long-term exposure to radio-frequency radiation	1991	Garson OM	10.5694/j.1326-5377.1991.tb142282.x		Genotoxicity/Chromosome Aberrations/Mutation
Absence of a synergistic effect between moderate-power radio-frequency electromagnetic radiation and adriamycin on cell-cycle progression and sister-chromatid exchange	1991	Ciaravino V	10.1002/bem.2250120504		Sister Chromatid Exchange
The relationship between colony-forming ability, chromosome aberrations and incidence of micronuclei in V79 Chinese hamster cells exposed to microwave radiation	1991	Garaj-Vrhovac V	10.1016/0165-7992(91)90054-8		Genotoxicity/Chromosome Aberrations/Micronuclei/Mutation
Comparison of chromosome aberration and micronucleus induction in human lymphocytes after occupational exposure to vinyl chloride monomer and microwave radiation	1990	Garaj-Vrhovac V		https://www.emf-portal.org/en/article/9585	Genotoxicity/Chromosome Aberrations/Micronuclei/Mutation
Influence of radiofrequency radiation on chromosome aberrations in CHO cells and its interaction with DNA-damaging agents	1990	Kerbacher JJ		https://www.emf-portal.org/en/article/3403	Genotoxicity/Chromosome Aberrations/DNA Breaks/Mutation
Proflavin and microwave radiation: absence of a mutagenic interaction	1990	Meltz ML	10.1002/bem.2250110206		Genotoxicity/Chromosome Aberrations/Sister Chromatid Exchange/Mutation
The effect of microwave radiation on the cell genome	1990	Garaj-Vrhovac V	10.1016/0165-7992(90)90028-i		Genotoxicity/Chromosome Aberrations/Mutation
Absence of mutagenic interaction between microwaves and mitomycin C in mammalian cells	1989	Meltz ML	10.1002/em.2850130404	https://www.emf-portal.org/en/article/932	Genotoxicity/DNA Breaks/Mutation
Studies of the induction of dominant lethals and translocations in male mice after chronic exposure to microwave radiation	1988	Saunders RD	10.1080/09553008814551341		Genotoxicity/Mutation
Non-disjunction mutations in Drosophila exposed to magnetic fields	1987	Levengood WC	10.1007/BF02188921		Genotoxicity/Chromosome Aberrations/Mutation
Microwave effects on plasmid DNA	1987	Sagripanti JL	10.2307/3576900		Genotoxicity/DNA Breaks/Mutation
Effects of radiofrequency radiation and simultaneous exposure with mitomycin C on the frequency of sister chromatid exchanges in Chinese hamster ovary cells	1987	Ciaravino V	10.1002/em.2860090405		Genotoxicity/Sister Chromatid Exchange/Mutation
Radiofrequency (microwave) radiation exposure of mammalian cells during UV-induced DNA repair synthesis	1987	Meltz ML		https://www.emf-portal.org/en/article/871	DNA Breaks
DNA structural changes caused by microwave radiation	1986	Sagripanti JL	10.1080/09553008614550431		Genotoxicity/DNA Breaks/Mutation
Cytogenetic effects of microwave irradiation on male germ cells of the mouse	1986	Beechey CV	10.1080/09553008614551321		Genotoxicity/Chromosome Aberrations/Mutation
Association of microwaves and ionizing radiation: potentiation of teratogenic effects in the rat	1986	Roux C		https://www.emf-portal.org/en/article/8762	DNA Breaks
Absence of chromosomal damage in human lymphocytes exposed to microwave radiation with hyperthermia	1986	Lloyd DC	10.1002/bem.2250070212		Genotoxicity/Chromosome Aberrations/Sister Chromatid Exchange/Mutation
Magnetic resonance imaging: absence of in vitro cytogenetic damage	1985	Wolff S	10.1148/radiology.155.1.4038809		Genotoxicity/Chromosome Aberrations/Sister Chromatid Exchange
The effect of repeated microwave irradiation on the frequency of sex-linked recessive lethal mutations in Drosophila melanogaster	1985	Marec F	10.1016/0165-1218(85)90112-0		Genotoxicity/Mutation
Thermal aspects of biological effects of microwaves in Saccharomyces cerevisiae	1985	Dardalhon M	10.1080/09553008514552111		Genotoxicity/Mutation
Effects of 2.45 GHz microwaves on meiotic chromosomes of male CBA/CAY mice	1985	Manikowska-Czerska E	10.1093/oxfordjournals.jhered.a110027		Genotoxicity/Chromosome Aberrations/Mutation
No clastogenic effect from in vitro microwave irradiation of G0 human lymphocytes	1984	Lloyd DC	10.1080/09553008414551211		Genotoxicity/Chromosome Aberrations/Sister Chromatid Exchange/Mutation
Sister chromatid exchanges and chromosome aberrations induced by radiosensitizing agents in bone marrow cells of treated tumor-bearing mice	1983	Banerjee R		https://www.emf-portal.org/en/article/9033	Chromosome Aberrations/Ploidy/Sister Chromatid Exchange
Dominant lethal studies in male mice after exposure to 2.45 GHz microwave radiation	1983	Saunders RD		https://www.emf-portal.org/en/article/10386	Mutation
Studies of possible genetic effects in bacteria of high frequency electromagnetic fields	1983	Anderstam B	10.1111/j.1601-5223.1983.tb00575.x	http://onlinelibrary.wiley.com/doi/10.1111/j.1601-5223.1983.tb00575.x/epdf	Mutation
Sperm count and sperm abnormality in male mice after exposure to 2.45 GHz microwave radiation	1983	Kowalczuk CI	10.1016/0165-7992(83)90054-4		Mutation
Genetic effects of microwave radiation in mice	1982	Goud SN	10.1016/0165-7992(82)90084-7		Genotoxicity/Mutation
Lack of mutagenic effects on conidia of Aspergillus amstelodami irradiated by 8.7175 GHz CW microwaves	1982	Dhahi SJ	10.1080/16070658.1982.11689289		Genotoxicity/Mutation
Cytogenetic consequences of microwave irradiation on mammalian cells incubated in vitro	1982	Yao KT	10.1093/oxfordjournals.jhered.a109596		Genotoxicity/Chromosome Aberrations/Ploidy/Mutation
Studies on possible genetic effects of microwaves in procaryotic and eucaryotic cells	1981	Dardalhon M	10.1007/BF01323925		Genotoxicity/Mutation
Incidence of sister chromatid exchange in bone marrow cells of the mouse following microwave exposure	1981	McRee DI		https://www.emf-portal.org/en/article/1399	Genotoxicity/Sister Chromatid Exchange/Mutation
The effects of microwave radiation and heat on specific mutants of Salmonella typhimurium LT2	1980	Blevins RD		https://www.emf-portal.org/en/article/9259	Genotoxicity/Mutation
Response of Aspergillus nidulans and Physarum polycephalum to microwave irradiation	1980	Mezykowski T		https://www.emf-portal.org/en/article/9751	Mutation
Cellular effects in microbial tester strains caused by exposure to microwaves or elevated temperatures	1980	Dutta SK		https://www.emf-portal.org/en/article/5670	Mutation
Tests of mutagenesis and reproduction in male rats exposed to 2,450-MHz (CW) microwaves	1980	Berman E	10.1002/bem.2250010107		Mutation
Effects of 9.4 GHz microwave exposure on meiosis in mice	1979	Manikowska E	10.1007/BF01964370		Genotoxicity/Chromosome Aberrations/Ploidy/Mutation
Determination of a thermal equivalent of millimeter microwaves in living cells	1979	Dardalhon M	10.1080/16070658.1979.11689165		Genotoxicity/Mutation
Lack of microbial genetic response to 2.45-GHz CW and 8.5- to 9.6-GHz pulsed microwaves	1979	Dutta SK	10.1080/16070658.1979.11689160		Genotoxicity/Mutation
A Negative Test for Mutagenic Action of Microwave Radiation in Drosophila melanogaster	1979	Hamnerius Y	10.1016/0165-1218(79)90153-8		Genotoxicity/Mutation
Cytological effects of microwave radiation in Chinese hamster cells in vitro	1978	Alam MT	10.1139/g78-004		Genotoxicity/Chromosome Aberrations/Mutation
Microwave radiation-induced chromosomal aberrations in corneal epithelium of Chinese hamsters	1978	Yao KT	10.1093/oxfordjournals.jhered.a108983		Chromosome Aberrations
Failure of chronic exposure to nonthermal FM radio waves to mutate Drosophila	1977	Mittler S	10.1093/oxfordjournals.jhered.a108826		Genotoxicity/Mutation
The effect of microwave radiation (2450 MHz) on the morphology and chromosomes of lymphocytes	1977	Huang AT	10.1029/RS012i06Sp00173		Chromosome Aberrations
Failure of 2- and 10-meter radio waves to induce genetic damage in Drosophila melanogaster	1976	Mittler S	10.1016/0013-9351(76)90094-3		Genotoxicity/Chromosome Aberrations/Mutation
Chromosomal aberrations of living cells induced by microwave radiation	1974	Chen KM	10.1080/00139307409437344		Genotoxicity/Chromosome Aberrations/Mutation
Letter: Thermal denaturation of DNA exposed to 2450 MHz CW microwave radiation	1973	Hamrick PE		https://www.emf-portal.org/en/article/2039	Genotoxicity/Mutation
An examination of regenerating hepatic tissue subjected to radio-frequency irradiation	1972	McLees BD	10.1152/jappl.1972.32.1.78		Chromosome Aberrations
