# Supplementary material for: A scoping review and evidence map of radiofrequency field exposure and genotoxicity: assessing in vivo, in vitro, and epidemiological data
Source: Front Public Health. 2025 Jul 30;13:1613353. doi: 10.3389/fpubh.2025.1613353 (PMC12343714; doi:10.3389/fpubh.2025.1613353)
Supplement: Supplementary file 3 [file Data_Sheet_3.zip › Search data/IEEE conference papers.xlsx]

## Sheet: export2023.04.19-19.27.40
Drop	Reason	Pass	Document Title	Authors	Author Affiliations	Publication Title	Date Added To Xplore	Publication Year	Volume	Issue	Start Page	End Page	Abstract	ISSN	ISBNs	DOI	Funding Information	PDF Link	Author Keywords	IEEE Terms	INSPEC Controlled Terms	INSPEC Non-Controlled Terms	Mesh_Terms	Article Citation Count	Patent Citation Count	Reference Count	License	Online Date	Issue Date	Meeting Date	Publisher	Document Identifier
No			2.45 GHz low level CW microwave radiation affects embryo implantation sites and single strand DNA damage in brain cells of mice, mus musculus	V. P. Singh; P. Singh; C. M. Chaturvedi; R. K. Shukla; A. Dhawan; R. K. Gangwar; S. P. Singh	Department of Zoology, Banaras Hindu University, Varanasi, India; Department of Zoology, Banaras Hindu University, Varanasi, India; Department of Zoology, Banaras Hindu University, Varanasi, India; Indian Institute of Toxicology Research, Lucknow, India; Indian Institute of Toxicology Research, Lucknow, India; Department of Electronics Engineering, Banaras Hindu University, Varanasi, India; Depar…	2009 International Conference on Emerging Trends in Electronic and Photonic Devices & Systems	2010-04-01	2009			379	382	To study the effect of microwave radiation on the early stages of pregnancy (implantation) and DNA damage in brain cells, female mice were exposed to 2.45 GHz electromagnetic field (EMF) for 2 hours/ day at power density of 0.1250 mW/cm2 for the period of 30 days (pre-mating period, 22 days; mating period, 5 days; post mating period, 3 days). The results indicate asymmetrical implantation in the …		978-1-4244-4846-3	10.1109/ELECTRO.2009.5441089		https://ieeexplore.ieee.org/stamp/stamp.jsp?arnumber=5441089	Microwave radiation;DNA damage;Comet assay;Implantation sites;Embryo;Mice	Embryo;DNA;Brain cells;Mice;Pregnancy;Animals;Electromagnetic radiation;Microwave photonics;Microwave devices;Zoology	biological effects of microwaves;biomolecular effects of radiation;brain;cellular effects of radiation;DNA;obstetrics	low level CW microwave radiation effects;embryo implantation sites;single strand DNA damage;brain cells;mice;Mus musculus;pregnancy;asymmetrical implantation;uterus;DNA break;early embryonic development;MW induced pathogenesis;nonionizing radiation;frequency 2.45 GHz;time 2 hour;time 30 day				14	IEEE	2010-04-01			IEEE	IEEE Conferences
Yes	Not DNA Damage	First	Research on cultivation of Acidithiobacillus ferrooxidans by microwave mutation for bioleaching of low-grade copper tailings	Dong Yingbo; Lin Hai; Mo Xiaolan; Fu Kaibin; Wang Han; Wen Hongwei	Civil & Environment Engineering school, Key Laboratory of the Ministry of Education of China for High-Efficient Mining and Safety of Metal Mines, University of Science and Technology Beijing, Beijing, China; Civil & Environment Engineering school, Key Laboratory of the Ministry of Education of China for High-Efficient Mining and Safety of Metal Mines, University of Science and Technology Beijing,…	2011 International Conference on Electric Technology and Civil Engineering (ICETCE)	2011-05-27	2011			4344	4347	Microwave mutation on Acidithiobacillus ferrooxidans (At.f6 bacteria) was made in this study. The results showed that the microwave mutation could produce an evident mutation in the At.fÎ² bacteria, which could improve its bio-activity and its bio leaching properties for low-grade copper tailings. The At.f6 bacteria had the best oxidation after microwave radiating 60 seconds. The oxidation rate o…		978-1-4577-0290-7	10.1109/ICETCE.2011.5774596		https://ieeexplore.ieee.org/stamp/stamp.jsp?arnumber=5774596	bioleaching;At.Æ’6 bacteria;microwave mutation;low-grade copper tailing	Microorganisms;Copper;X-ray scattering;Leaching;Strain;Microwave technology	biotechnology;copper;leaching;microorganisms;radiation effects;X-ray diffraction	Acidithiobacillus ferrooxidans cultivation;microwave mutation;bioleaching;low-grade copper tailings;bio-activity;At.f6 bacteria;oxidation rate;mutant bacteria;XRD analysis;leached residues;microwave irradiation;copper recovery					IEEE	2011-05-27			IEEE	IEEE Conferences
No			High Power Microwave Pulses are not Genotoxic and Possess Anti-Inflammatory Effects	N. K. Chemeris; A. V. Rubanik; A. B. Gapeyev	Institute of Cell Biophysics of Russian Acad. Sci., Pushchino, Russia; Byelorussian State University of Informatics and Radioelectronics Minsk, Byelarus; Institute of Cell Biophysics of Russian Acad. Sci., Pushchino, Russia	2007 17th International Crimean Conference - Microwave & Telecommunication Technology	2007-10-29	2007			33	35	It was shown that high power microwave pulses (HPMP) did not cause any direct genotoxic effects on native frog erythrocytes, human whole-blood leukocytes and isolated lymphocytes exposed in vitro. It was found that exposure of water solutions to HPMP induced formation of hydrogen peroxide in nanomolar concentrations due to the mechanism of thermoacoustic activation of dissolved oxygen. It was rev…		978-966-335-012-7	10.1109/CRMICO.2007.4368615		https://ieeexplore.ieee.org/stamp/stamp.jsp?arnumber=4368615		DNA;Tail;In vitro;Medical services;Humans;White blood cells	bioacoustics;biochemistry;biological effects of microwaves;biothermics;blood;cellular biophysics;genetics;thermoacoustics	high-power microwave pulses;HPMP;antiinflammatory effects;genotoxic effects;sodium diclofenac;therapeutic doses;blood;lymphocytes;thermoacoustic activation;thermoacoustic						2007-10-29			IEEE	IEEE Conferences
Possible			Long-Term Effects of Low-Level Microwave Radiation on Mutation Frequency in Drosophila	V. N. Pasiuga; V. A. Grabina; V. N. Bykov; Y. G. Shkorbatov	Kharkov National University, Kharkov, Ukraine; Kharkov National University, Kharkov, Ukraine; Kharkov National University, Kharkov, Ukraine; Kharkov National University, Kharkov, Ukraine	2007 17th International Crimean Conference - Microwave & Telecommunication Technology	2007-10-29	2007			783	784	Low energy microwaves cause the increase of frequency of dominant lethal mutations in Drosophila during three generations. The greatest increase of dominant lethal mutations is observed at the influence of linear polarized microwaves.		978-966-335-012-7	10.1109/CRMICO.2007.4368942		https://ieeexplore.ieee.org/stamp/stamp.jsp?arnumber=4368942		Genetic mutations;Polarization;Electromagnetic fields;Microwave generation;Biomedical imaging;Organisms;Frequency synchronization	microwave propagation	low-level microwave radiation;mutation frequency;drosophila;low energy microwaves;dominant lethal mutations;linear polarized microwaves						2007-10-29			IEEE	IEEE Conferences
Yes	Not DNA Damage	First	Microwave filter synthesis using mutation-driven evolutionary algorithm	M. J. P. Dantas; L. C. Brito; P. H. P. de Carvalho	Department of Electrical Engineering, University of BrasÃ­lia-UnB, Brasilia, Brazil; School of Electrical Engineering and Computation, Federal University of GoiÃ¡s, Goiania, Brazil; Department of Electrical Engineering, University of BrasÃ­lia-UnB, Brasilia, Brazil	SBMO/IEEE MTT-S International Conference on Microwave and Optoelectronics, 2005.	2006-01-30	2005			55	58	This paper presents a mutation-driven evolutionary algorithm applied to microwave filter synthesis. In this approach the topologies of the circuits are completely defined during the evolution process, without any knowledge of traditional design strategies. The process uses models (building blocks) and insertion rules to place moderate constraints and reduce the size of the search space. The resul…		0-7803-9341-4	10.1109/IMOC.2005.1580062		https://ieeexplore.ieee.org/stamp/stamp.jsp?arnumber=1580062		Microwave filters;Evolutionary computation;Circuit synthesis;Circuit topology;Genetic mutations;Algorithm design and analysis;Microwave circuits;Analog circuits;Synthesizers;Digital circuits	network synthesis;microwave filters;band-stop filters;evolutionary computation	microwave filter synthesis;mutation-driven evolutionary algorithm;bandstop filters				9	IEEE	2006-01-30			IEEE	IEEE Conferences
No			50GHz microwave exposure effect of radiations on offspring and rats brain	K. K. Kesari; J. Behari	School of Environmental Sciences, Jawaharlal Nehru University, New Delhi, India; School of Environmental Sciences, Jawaharlal Nehru University, New Delhi, India	2008 33rd International Conference on Infrared, Millimeter and Terahertz Waves	2008-11-05	2008			1	2	In this paper, we have discussed the non-thermal effect of 50 GHz radiation on whole body exposure. 60 days old animals were exposed 2 h a day for 45 days continuously at power density 0.1 mW/cm2 (SAR= 0.3 W/kg). We observed that reproductive and brain systems are affected by 50 GHz microwave radiations. The chances were observed in progeny and DNA double strand break in brain cells.	2162-2035	978-1-4244-2119-0	10.1109/ICIMW.2008.4665476		https://ieeexplore.ieee.org/stamp/stamp.jsp?arnumber=4665476			biological effects of microwaves;biomolecular effects of radiation;brain;cellular effects of radiation;DNA	microwave exposure effect;nonthermal radiation effect;reproductive system;brain system;progeny;DNA double strand break;brain cells;frequency 50 GHz;time 2 h;time 45 day				11	IEEE	2008-11-05			IEEE	IEEE Conferences
No			Ultra high frequency electromagnetic field effects in erythrocytes micronuclei frequency and birth rate of rats prenatally irradiated	A. R. Ferreira; T. Knakievicz; C. R. Fernandez; A. A. A. de Salles; H. B. Ferreira; J. C. F. Moreira	Centro de Estudos em Estresse Oxidativo, Departamento de BioquÃ­mica, Universidade Federal do Rio Grande do Sul, Porto Alegre, Brazil; Departamento de Biologia Molecular e Biotecnologia, IB, and Centro de Biotecnologia, Universidade Federal do Rio Grande do Sul, Porto Alegre, Brazil; LaboratÃ³rio de ComunicaÃ§Ãµes Eletro-Ã“pticas, Departamento de Engenharia ElÃ©trica, Escola de Engenharia, Univer…	SBMO/IEEE MTT-S International Conference on Microwave and Optoelectronics, 2005.	2006-01-30	2005			529	533	An in vivo mammalian cytogenetic test, the micronuclei (MN) assay, was used to investigate the occurrence of genetic damage in rat offspring erythrocytes exposed to a non-thermal electromagnetic field (834 MHz, 0.6 - 1.4 W/kg) from a cellular phone during their embryogenesis. The irradiated group showed a significant increase of MN frequency. The offspring number has not been significantly differ…		0-7803-9341-4	10.1109/IMOC.2005.1580117		https://ieeexplore.ieee.org/stamp/stamp.jsp?arnumber=1580117		Frequency;Electromagnetic fields;Rats;Pregnancy;Cellular phones;In vivo;Embryo;Animals;Optical microscopy;Testing	biological effects of fields;blood;cellular biophysics;electromagnetic fields	ultrahigh frequency electromagnetic field effects;erythrocytes micronuclei frequency;micronuclei assay;genetic damage;rat offspring erythrocytes;nonthermal electromagnetic field;cellular phone;genotoxic response;834 MHz				26	IEEE	2006-01-30			IEEE	IEEE Conferences
Yes	Review	First	Review of RFR-genotoxicity studies	L. Verschaeve	Department of Epidemiology and Toxicology, Scientific Institute of Public Health, Brussels, Belgium	2010 Asia-Pacific International Symposium on Electromagnetic Compatibility	2010-06-03	2010			9	12	There has been growing concern about the possible adverse health effects resulting from exposure to radiofrequency radiations (RFR), such as those from mobile communication devices. Since the introduction of mobile phones many investigations have been conducted on alleged health effects, but there is still a lot of uncertainty and no definitive conclusions have been reached so far. Although therm…	2162-7673	978-1-4244-5623-9	10.1109/APEMC.2010.5475841		https://ieeexplore.ieee.org/stamp/stamp.jsp?arnumber=5475841		Genetics;Radio frequency;In vitro;Humans;Cancer;Mobile communication;Mobile handsets;Uncertainty;In vivo;Electromagnetic compatibility	biological effects of microwaves;biomolecular effects of radiation;cellular biophysics;genetics;mobile handsets	RFR-genotoxicity studies;radiofrequency radiation exposure;mobile communication devices;mobile phones;health effects;nonthermal effects;long term effects;RFR induced genetic effects;human cytogenetic biomonitoring surveys		1		45	IEEE	2010-06-03			IEEE	IEEE Conferences
Possible			Possible role of autophagy in in vitro radiofrequency-induced adaptive response	A. Sannino; M. R. Scarfi; S. Romeo; M. Priault; M. Dufossee; L. Poeta; V. Prouzet-Mauleon; O. Zeni	Institute for Electromagnetic Sensing of the Environment (IREA), National Research Council, Napoli, Italy; Institute for Electromagnetic Sensing of the Environment (IREA), National Research Council, Napoli, Italy; Institute for Electromagnetic Sensing of the Environment (IREA), National Research Council, Napoli, Italy; IBGC/UMR, CNRS, University of Bordeaux, Bordeaux, France; IBGC/UMR, CNRS, Univ…	2022 Microwave Mediterranean Symposium (MMS)	2022-07-18	2022			1	5	The present study aimed to determine whether autophagy contributes to radiofrequency-induced adaptive response. To this purpose, SH-SY5Y human neuroblastoma cells were exposed for 20 hours to 1950 MHz, UMTS signal, and then treated with menadione, a DNA damage inducer. The results obtained indicated a reduction of menadione-induced DNA damage in samples that were pre-exposed to radiofrequency fie…	2157-9830	978-1-6654-7110-7	10.1109/MMS55062.2022.9825588		https://ieeexplore.ieee.org/stamp/stamp.jsp?arnumber=9825588	radiofrequency electromagnetic fields;menadione;adaptive response;autophagy	Radio frequency;Comets;DNA;3G mobile communication;In vitro;Electromagnetics	biomolecular effects of radiation;cellular effects of radiation;DNA;drugs;medical disorders;neurophysiology;radiation therapy	SH-SY5Y human neuroblastoma cells;DNA damage inducer;CRISPR SHSY-5Y cell lines;in vitro radiofrequency-induced adaptive response;menadione-induced DNA damage reduction;comet assay;Bafilomycin A1;E64d;ATG7 gene;ATG5 gene;time 20.0 hour;frequency 1950.0 MHz				24	IEEE	2022-07-18			IEEE	IEEE Conferences
No			Evaluation of Genotoxic Potential of Microwave Electromagnetic Field in Onion (Allium Cepa)	M. Tkalec; Z. Vidakovic-Cifrek; B. Pevalek-Kozlina; K. Malaric; R. Malaric	Department of Botany, Faculty of Science, University of Zagreb, Zagreb, Croatia; Department of Botany, Faculty of Science, University of Zagreb, Zagreb, Croatia; Department of Botany, Faculty of Science, University of Zagreb, Zagreb, Croatia; Department of Wireless Communication, Department of Electrical Engineering and Measurements, Zagreb, Croatia; Department of Wireless Communication, Departme…	2007 IEEE International Symposium on Electromagnetic Compatibility	2007-09-24	2007			1	4	Allium cepa seeds were exposed to 900 MHz EMF in GTEM cell at four different field strengths (10, 23, 41 and 120 Vm -1) for 2 h. The effect of longer exposure time (4 h) and modulation was also investigated. Germination rate and root length did not change significantly after EMF exposure. However, EMF at higher strengths (41 and 120 V m -1) and with modulation as well as longer exposure significa…	2158-1118	1-4244-1349-4	10.1109/ISEMC.2007.135		https://ieeexplore.ieee.org/stamp/stamp.jsp?arnumber=4305715		Electromagnetic fields;DNA;Radio frequency;System testing;Analysis of variance;Electromagnetic measurements;TEM cells;Animals;Genetics;Length measurement	biological effects of microwaves;DNA;electromagnetic fields;microwaves;TEM cells	genotoxic potential;microwave electromagnetic field;onion;allium cepa;GTEM cell;mitotic index;laggards;anaphase bridges;C-mitosis;vagrants;frequency 900 MHz		2		12	IEEE	2007-09-24			IEEE	IEEE Conferences
Possible			Microwave male contraception studies in China	H. Chiang	Microwave Research Laboratory, Zhejiang Medical University, Hangzhou, China	Proceedings of the Annual International Conference of the IEEE Engineering in Medicine and Biology Society	2006-04-10	1988			1883 vol.4		Microwave contraception has been extended from animal experiments to clinical application, and a specialized resonant cavity applicator has been developed. The sperm count can be reduced to the sterility level seven weeks after the volunteer's testes are heated to 40-42 degrees C by microwave exposure for 30 minutes and maintains the low level when testes are treated once a month. The spermatocyt…		0-7803-0785-2	10.1109/IEMBS.1988.95163		https://ieeexplore.ieee.org/stamp/stamp.jsp?arnumber=95163		Electromagnetic heating;Testing;Animals;Applicators;Biological cells;Genetic mutations;Humans;Protection;Resonance;Stem cells	biological effects of microwaves;biothermics;cellular effects of radiation;radiation therapy;radiofrequency heating	testes heating;therapeutic technique;China;resonant cavity applicator;sperm count;sterility;spermatogenium stem cell;sexual function;genetic risk;chromosome aberration;sperm malformation;dominant lethal mutation;40 to 42 degC;30 min				7	IEEE	2006-04-10			IEEE	IEEE Conferences
Yes	Not DNA Damage	First	Application of genetic algorithm on dielectric cylinder microwave imaging in free-space	H. Xu; T. Zhou; L. Peng	School of Information Science & Engineering, Shenyang University of Technology, Shenyang, China; School of Information Science & Engineering, Shenyang University of Technology, Shenyang, China; School of Information Science & Engineering, Shenyang University of Technology, Shenyang, China	2009 3rd IEEE International Symposium on Microwave, Antenna, Propagation and EMC Technologies for Wireless Communications	2009-12-18	2009			89	92	The principle of genetic algorithms is introduced in the paper. The microwave tomography can be carried out by the genetic algorithm which can display the internal medium distribution without destructing its structure under detection. The finite element method is used to calculate the electromagnetic scattering value, and the inverse electromagnetic scattering imaging method is based on the idea …		978-1-4244-4076-4	10.1109/MAPE.2009.5355925		https://ieeexplore.ieee.org/stamp/stamp.jsp?arnumber=5355925	microwave imaging;genetic algorithms;electromagnetic scattering;finite element method;local shape function	Genetic algorithms;Dielectrics;Microwave imaging;Electromagnetic scattering;Iterative methods;Tomography;Shape;Finite element methods;Evolution (biology);Microwave theory and techniques	finite element analysis;genetic algorithms;microwave imaging;optical communication;optical tomography	genetic algorithm;dielectric cylinder microwave imaging;free-space;microwave tomography;internal medium distribution;shape function		1		13	IEEE	2009-12-18			IEEE	IEEE Conferences
Yes	Review	First	Cellular effects of ultrawideband ultrashort pulsed radiation and microwave radiation exposure	Y. G. Shckorbatov; N. N. Kolchigin; V. A. Grabina; V. N. Pasiuga	V.N. Karazin Kharkiv National University, Kharkiv, Ukraine; V.N. Karazin Kharkiv National University, Kharkiv, Ukraine; V.N. Karazin Kharkiv National University, Kharkiv, Ukraine; V.N. Karazin Kharkiv National University, Kharkiv, Ukraine	2010 5th International Confernce on Ultrawideband and Ultrashort Impulse Signals	2010-10-25	2010			34	39	The experimental data obtained since 2000 concerning cellular and molecular effects evoked in biological systems by exposure to ultrawideband ultrashort pulsed radiation and microwave radiation are discussed. The most significant cellular effects of electromagnetic fields exposure, such as: apoptosis, cell proliferation, genotoxic effects, and some underlining molecular processes are considered. …		978-1-4244-7469-1	10.1109/UWBUSIS.2010.5609084		https://ieeexplore.ieee.org/stamp/stamp.jsp?arnumber=5609084	Electromagnetic field;apoptosis;proliferation;genotoxic effect;micronuclei;DNA breaks;chromatin;heterochromatin;stress factors	DNA;Humans;Ultra wideband technology;Microwave theory and techniques;Radio frequency;Optical pulse generation	biological effects of microwaves;cellular effects of radiation;genetics	ultrawideband ultrashort pulsed radiation;microwave radiation;cellular effects;apoptosis;cell proliferation;genotoxic effects				30	IEEE	2010-10-25			IEEE	IEEE Conferences
Yes	Not DNA Damage		Study of lightning EMI on electronic equipment inside the microwave communication building	Liu Dichen; Shi Jin; Liu Liming	School of Electrical Engineering, Wuhan University of China, Wuhan, China; School of Electrical Engineering, Wuhan University of China, Wuhan, China; School of Electrical Engineering, Wuhan University of China, Wuhan, China	2002 3rd International Symposium on Electromagnetic Compatibility	2003-02-19	2002			285	289	The strong electromagnetic field, which accompanies lightning stroking microwave tower or lightning cloud-to-earth discharging, can disturb the communication electronic equipment in microwave stations. This paper uses analytical calculation and numerical calculation to study this electromagnetic disturbance. Analytical calculation adopts an equation of cloud-to-earth discharging transient electro…		0-7803-7277-8	10.1109/ELMAGC.2002.1177426		https://ieeexplore.ieee.org/stamp/stamp.jsp?arnumber=1177426		Lightning;Electromagnetic interference;Electronic equipment;Microwave communication;Electromagnetic fields;Microwave devices;Electromagnetic analysis;Current;Poles and towers;Equations	lightning;electromagnetic interference;electromagnetic fields;transients;microwave links	lightning EMI;electronic equipment;microwave tower;microwave stations;electromagnetic disturbance;transient electromagnetic field;difference method;correlation parameters;current channel;medium mutation;cloud-to-earth discharging;microwave communication building				4	IEEE	2003-02-19			IEEE	IEEE Conferences
Yes	Review	First	Radiofrequency studies on tumorigenesis and the blood-brain barrier in lab animals support the conclusion of no adverse effects without significant tissue temperature increase	J. A. Elder	FL, USA	2010 Asia-Pacific International Symposium on Electromagnetic Compatibility	2010-06-03	2010			13	15	This paper summarizes the weight of scientific evidence on whether or not exposure of laboratory animals to radiofrequency (RF) energy a) causes or promotes tumor development and b) affects the integrity of the blood-brain barrier (BBB). Forty-four studies of tumorigenesis were identified. In addition to the studies of spontaneous tumorigenesis in animals exposed to RF energy alone, 21 of the 44 …	2162-7673	978-1-4244-5623-9	10.1109/APEMC.2010.5475527		https://ieeexplore.ieee.org/stamp/stamp.jsp?arnumber=5475527		Radio frequency;Animals;Temperature;Neoplasms;Water heating;Laboratories;Permeability;Radiofrequency identification;Chemicals;X-rays	cancer;cellular effects of radiation;tumours	tumorigenesis;blood-brain barrier;lab animal;tissue temperature;radiofrequency energy exposure;tumor development;ethylnitrosurea;7,12-dimethylbenz[a]anthracene;cancer;body mass;genotoxic effect;health effect		1		18	IEEE	2010-06-03			IEEE	IEEE Conferences
Yes	Not DNA Damage	First	Electromagnetics optimization using an evolutionary algorithm with a mixed-parameter self-adaptive mutation operator	A. Hoorfar; S. Nelaturi; Jinhui Zhu	ECE Department, Villanova University, Villanova, PA, USA; ECE Department, Villanova University, Villanova, PA, USA; ECE Department, Villanova University, Villanova, PA, USA	IEEE Antennas and Propagation Society International Symposium. 2001 Digest. Held in conjunction with: USNC/URSI National Radio Science Meeting (Cat. No.01CH37229)	2002-08-07	2001	4		634	637 vol.4	Applications of evolutionary programming (EP) in electromagnetics to date have been mainly in continuous parameter optimizations. EP, however, can directly work with continuous or discrete parameters. We present an implementation of EP with a mixed continuous-discrete parameter representation. In our approach the mutation operator consists of a hybrid combination of Gaussian mutation, for the con…		0-7803-7070-8	10.1109/APS.2001.959545		https://ieeexplore.ieee.org/stamp/stamp.jsp?arnumber=959545		Evolutionary computation;Genetic mutations;Design optimization;Algorithm design and analysis;Electromagnetics;Nonhomogeneous media;Filters;Microstrip antennas;Antenna arrays;Microwave antennas	evolutionary computation;mathematical operators;electromagnetism;Gaussian distribution;Poisson distribution;dielectric devices;passive filters;millimetre wave filters;electronic engineering computing	electromagnetics optimization;evolutionary algorithm;mixed-parameter self-adaptive mutation operator;evolutionary programming;continuous parameter optimization;discrete parameters;continuous parameters;mixed continuous-discrete parameter representation;mutation operator;Gaussian mutation;Poisson mutation;self-adaptive schemes;standard deviation;Gaussian distribution;Poisson distribution;mixed-par…		2		7	IEEE	2002-08-07			IEEE	IEEE Conferences
Yes	Not DNA Damage	First	An Energy-Efficient Hybrid Precoding Based on MPBIL Algorithm for mmWave Massive Mimo Systems	Y. Liu; L. Hou; L. Liu; Y. Zhang; M. Jin	College of Electronic Information Engineering, Inner Mongolia University, Hohhot, China; College of Electronic Information Engineering, Inner Mongolia University, Hohhot, China; College of Electronic Information Engineering, Inner Mongolia University, Hohhot, China; College of Electronic Information Engineering, Inner Mongolia University, Hohhot, China; Faculty of Electronic Information and Elect…	2020 IEEE Wireless Communications and Networking Conference Workshops (WCNCW)	2020-06-25	2020			1	5	To reduce power consumption while ensuring the spectral efficiency of millimeter wave (mmWave) massive multiple-input multiple-output (MIMO) systems, we propose an energy-efficient hybrid precoding based on the improved population based incremental learning (PBIL) algorithm which introduced the random mutation (called as MPBIL hybrid precoding). Specifically, the MPBIL hybrid precoding using swit…		978-1-7281-5178-6	10.1109/WCNCW48565.2020.9124884		https://ieeexplore.ieee.org/stamp/stamp.jsp?arnumber=9124884	Massive MIMO;mmWave;energy efficiency;MPBIL algorithm	Power demand;Spectral efficiency;Precoding;Conferences;Sociology;Massive MIMO;Energy efficiency	array signal processing;energy conservation;learning (artificial intelligence);millimetre wave communication;MIMO communication;precoding;search problems;telecommunication power management	random mutation;MPBIL-based hybrid precoding;energy-efficient hybrid precoding;MPBIL algorithm;mmWave massive mimo systems;power consumption;spectral efficiency;millimeter wave massive multiple-input multiple-output systems;MPBIL hybrid precoding;energy consumption;improved population based incremental learning algorithm;best analog beamformer				16	IEEE	2020-06-25			IEEE	IEEE Conferences
Yes	Not DNA Damage	First	Beast carcinoma detection at early stage by FIR radiation of microwave heated breast tissues	P. M. Arabi; S. Muttan	ECE Department, Anna University, Chennai; ECE Department, Anna University, Chennai, India	2008 International Conference on Computing, Communication and Networking	2009-02-24	2008			1	4	Cancer is the uncontrolled division of mutated cells. Breast cancer ranks second of all forms of cancer which becomes fatal I not treated at an early stage. The earlier the detection of this disease the higher the survival rate of the patients; early detection also avoids disfigurement. In this paper a novel method is proposed to detect breast carcinoma at early stage by producing an active therm…		978-1-4244-3594-4	10.1109/ICCCNET.2008.4787737		https://ieeexplore.ieee.org/stamp/stamp.jsp?arnumber=4787737	Early detection;breast carcinoma;microwave heating;thermo regulation;active thermo gram	Radiation detectors;Finite impulse response filter;Electromagnetic heating;Breast tissue;Breast cancer;Microwave theory and techniques;Temperature;Diseases;Cancer detection;Humans	biological organs;biomedical optical imaging;biothermics;cancer;cellular biophysics;infrared imaging;microwave heating;phantoms;tumours	breast carcinoma detection;FIR radiation;microwave heated breast tissues;cell mutation;active thermogram;temperature elevation;thermo regulatory action;human body;phantom model;breast cancer cell;early-stage cancer diagnosis		2	3	13	IEEE	2009-02-24			IEEE	IEEE Conferences
Yes	Not DNA Damage	First	Design of the RF-DC Conversion Circuit by GA Adopting Mutation Based on Fourier Coefficients on Unit Structures	K. Nakagawa; K. Fujimori	Graduate School of Natural Science and Technology, Okayama University, Okayama, Japan; Graduate School of Natural Science and Technology, Okayama University, Okayama, Japan	2018 Progress in Electromagnetics Research Symposium (PIERS-Toyama)	2019-01-03	2018			1900	1904	Microwave wireless power transfer technology attracts attention. An RF-DC conversion circuit and its conversion efficiency is as one of most important key devices for this technology, but it is difficult to design optimum because of the nonlinear characteristics of diodes. Therefore, automatic design by the method using the Genetic Algorithm method combined to the Lumped Element Finite Difference…	1559-9450	978-4-8855-2316-8	10.23919/PIERS.2018.8597950		https://ieeexplore.ieee.org/stamp/stamp.jsp?arnumber=8597950		Genetic algorithms;Current distribution;Electromagnetics;Microwave circuits;Resistance;Harmonic analysis	finite difference time-domain analysis;genetic algorithms;microstrip antennas;microwave power transmission	fourier coefficients;unit patches;RF-DC conversion circuit;GA adopting mutation;unit structures;microwave wireless power transfer technology;conversion efficiency;automatic design;encoding method;circuit pattern;genetic algorithm method;lumped element finite difference time domain method		6		5		2019-01-03			IEEE	IEEE Conferences
No			Increased cell killing and DNA damage in cells exposed to ultra-short pulsed electric fields	M. Stacey; J. Stickley; P. Fox; C. O'Donnell; K. Schoenbach; S. Beebe; S. Buescher	Eastern Virginia Medical School, Center for Pediatric Research, Norfolk, VA, USA; Eastern Virginia Medical School, Center for Pediatric Research, Norfolk, VA, USA; Eastern Virginia Medical School, Center for Pediatric Research, Norfolk, VA, USA; Eastern Virginia Medical School, Center for Pediatric Research, Norfolk, VA, USA; Eastern Virginia Medical School, Center for Pediatric Research, Norfolk…	Annual Report Conference on Electrical Insulation and Dielectric Phenomena	2002-12-10	2002			79	82	We investigated the effects of nanosecond pulsed electric fields (nsPEF) on DNA structure and on survival of two human leukemia cell lines (Jurkat and HL60) in vitro. DNA damage was evaluated using single cell gel electrophoresis methods (comet assay) and sensitivity of cells to nsPEF determined by clonogenic cell survival. nsPEF applications using pulse durations of 10, 60 or 300 nanosecond dura…		0-7803-7502-5	10.1109/CEIDP.2002.1048741		https://ieeexplore.ieee.org/stamp/stamp.jsp?arnumber=1048741		DNA;Cells (biology);Nanobioscience;Microwave devices;Biomembranes;Humans;In vitro;Voltage;Electromagnetic fields;Electrokinetics	cellular effects of radiation;blood;cancer;biological effects of fields;biomolecular effects of radiation;DNA;bioelectric phenomena;electrophoresis;biological techniques	DNA damage;ultra-short pulsed electric fields;cell killing;DNA structure;human leukemia cell lines;pulse durations;voltage amplitudes;trains;cell survival in vitro;HL60 cells;Jurkat cells;nonexposed cells;comet length;cell survival. curves;single cell gel electrophoresis methods;comet assay;clonogenic cell survival;10 ns;60 ns;300 ns		5		14	IEEE	2002-12-10			IEEE	IEEE Conferences
No			Radio frequency electromagnetic field (900 MHz) induces oxidative damage to DNA and biomembrane in tobacco shoot cells (Nicotiana tabacum)	S. Radic; P. Cvjetko; K. Malaric; M. Tkalec; B. Pevalek-Kozlina	Faculty of Science, Faculty of Electrical Engineering and Computing, University of Zagreb, Zagreb, Croatia; Faculty of Science, Faculty of Electrical Engineering and Computing, University of Zagreb, Zagreb, Croatia; Faculty of Science, Faculty of Electrical Engineering and Computing, University of Zagreb, Zagreb, HR, Croatia; Faculty of Science, Faculty of Electrical Engineering and Computing, Un…	2007 IEEE/MTT-S International Microwave Symposium	2007-07-02	2007			2213	2216	There is accumulating evidence that exposure to radio frequency electromagnetic fields (RF-EMF) from mobile telephones or their base station could have detrimental biological effects. Therefore, the possible cyto-and genotoxic effects after 4 hour exposure of tobacco shoots to 900 MHz EMF were studied. The levels of lipid peroxidation and oxidation of proteins as well as damage to DNA increased i…	0149-645X	1-4244-0687-0	10.1109/MWSYM.2007.380400		https://ieeexplore.ieee.org/stamp/stamp.jsp?arnumber=4264312	electromagnetic field;biomembrane;malondialdehyde;carbonyl;comet;tobacco	Radio frequency;Electromagnetic fields;DNA;Biomembranes;Telephony;Base stations;Lipidomics;Oxidation;Proteins;Plasmas	biochemistry;biological effects of fields;biological effects of microwaves;biomagnetism;biomembranes;biomolecular effects of radiation;botany;cellular effects of radiation;DNA;mobile radio;oxidation;proteins	radio frequency electromagnetic field exposure;oxidative damage;DNA;plasma biomembrane integrity;tobacco shoot cells;Nicotiana tabacum;RF-EMF exposure;mobile telephones;base station;detrimental biological effects;cytotoxic effects;genotoxic effects;lipid peroxidation level;protein oxidation;plant model system;biomarkers;frequency 900 MHz;time 4 hour		3		20	IEEE	2007-07-02			IEEE	IEEE Conferences
Yes	Not DNA Damage	First	An improved multi-objective differential evolution algorithm and its application for array pattern synthesis	X. Li; W. T. Li; X. W. Shi; X. Ai	National Key Laboratory of Antennas and Microwave Technology, Xidian University, Xi'an, Shaanxi, China; National Key Laboratory of Antennas and Microwave Technology, Xidian University, Xi'an, Shaanxi, China; National Key Laboratory of Antennas and Microwave Technology, Xidian University, Xi'an, Shaanxi, China; National Key Laboratory of Antennas and Microwave Technology, Xidian University, Xi'an,…	2012 International Conference on Microwave and Millimeter Wave Technology (ICMMT)	2012-07-05	2012	3		1	4	An efficient improved multi-objective differential evolution algorithm (IMODE) is presented in this paper. By utilizing an improved mutation strategy with the concept of random tournament selection, the proposed algorithm generates a well distributed Pareto optimal front. Then, the IMODE is applied in an array pattern synthesis problem in which a smaller beam width and lower side lobe level (SLL)…		978-1-4673-2185-3	10.1109/ICMMT.2012.6230205		https://ieeexplore.ieee.org/stamp/stamp.jsp?arnumber=6230205		Optimization;Arrays;Convergence;Algorithm design and analysis;Evolutionary computation;Vectors;Sorting	antenna arrays;differential equations;optimisation;Pareto optimisation	array pattern synthesis;improved multiobjective differential evolution algorithm;IMODE;mutation strategy;random tournament selection;well distributed Pareto optimal front;array pattern synthesis problem;side lobe level;SLL;NSGA-II;GDE3;multiobjective optimization problems				10	IEEE	2012-07-05			IEEE	IEEE Conferences
Yes	Not DNA Damage	First	Antenna optimization using an evolutionary programming algorithm with a hybrid mutation operator	A. Hoorfar; Yuan Liu	ECE Department, Villanova University, Villanova, PA, USA; ECE Department, Villanova University, Villanova, PA, USA	IEEE Antennas and Propagation Society International Symposium. Transmitting Waves of Progress to the Next Millennium. 2000 Digest. Held in conjunction with: USNC/URSI National Radio Science Meeting (C	2002-08-06	2000	2		1026	1029 vol.2	Conventional implementation of evolutionary programming (EP) for continuous parameter optimization uses Gaussian mutations. However, an implementation of EP with Cauchy mutation operator has empirically been shown to outperform EP using the Gaussian mutations for optimizations of multi-modal functions with many local optima. The faster convergence of EP with Cauchy mutation has been explained in …		0-7803-6369-8	10.1109/APS.2000.875396		https://ieeexplore.ieee.org/stamp/stamp.jsp?arnumber=875396		Genetic programming;Genetic mutations;Constraint optimization;Design optimization;Electromagnetic coupling;Yagi-Uda antennas;Genetic algorithms;Algorithm design and analysis;Microwave antennas;Microwave theory and techniques	Yagi antenna arrays;dipole antenna arrays;evolutionary computation;mathematical operators;Gaussian distribution;convergence of numerical methods;adaptive systems	antenna optimization;evolutionary programming algorithm;hybrid mutation operator;continuous parameter optimization;Gaussian mutations;Cauchy mutation operator;multi-modal functions;local optima;convergence;Cauchy mutation;Cauchy probability density function;hybrid linear combination;antenna optimization problems;function optimization;self-adaptive scheme;standard deviation;scale parameter;Gaussia…		6		10	IEEE	2002-08-06			IEEE	IEEE Conferences
Possible			Radiofrequency radiation is capable of inducing adaptive response in human blood lymphocytes	A. Sannino; O. Zeni; M. Sarti; V. Vijayalaxmi; S. Romeo; M. R. Scarfi	CNR-IREA, Naples, Italy; CNR-IREA, Naples, Italy; CNR-IREA, Naples, Italy; Department of Radiology, Health Science Center, University of Technology, San Antonio, TX, USA; CNR-IREA, Naples, Italy; CNR-IREA, Naples, Italy	Proceedings of the Fourth European Conference on Antennas and Propagation	2010-07-08	2010			1	4	In a previous study we demonstrated that 20 h exposure of human blood lymphocytes from five donors to 900 MHz radiofrequency radiation in GSM modulation (average SAR 1.25 W/kg) induced adaptive response when the cells were subsequently challenged with Mitomycin-C. In the present study we confirmed our previous results on a larger number of donors. The observed phenomenon suggests the possibility …	2164-3342	978-84-7653-472-4			https://ieeexplore.ieee.org/stamp/stamp.jsp?arnumber=5505774		Radio frequency;Humans;Blood;GSM;Dosimetry;Cells (biology);DNA;Pulse modulation;Conductors;Biological information theory	blood;cellular radio;modulation;radiation therapy	radiofrequency radiation;human blood lymphocytes;GSM modulation;induced adaptive response;Mitomycin-C;genotoxic treatments;frequency 900 MHz				9		2010-07-08			IEEE	IEEE Conferences
Yes	Not DNA Damage	First	Exponential log-periodic antenna design using improved particle swarm optimization with velocity mutation	Z. D. Zaharis; I. P. Gravas; T. V. Yioultsis; P. I. Lazaridis; I. A. Glover; C. Skeberis; T. D. Xenos	Department of Electrical and Computer Engineering, Aristotle University of Thessaloniki, Thessaloniki, GREECE; Department of Electrical and Computer Engineering, Aristotle University of Thessaloniki, Thessaloniki, GREECE; Department of Electrical and Computer Engineering, Aristotle University of Thessaloniki, Thessaloniki, GREECE; Department of Engineering and Technology, University of Huddersfie…	2016 IEEE Conference on Electromagnetic Field Computation (CEFC)	2017-01-16	2016			1	1	A new log-periodic antenna (LPA) geometry is presented in this study. The LPA is considered to be composed of 14 wire dipoles with lengths and distances that follow an exponential rule. This geometry can be optimized by properly adjusting two specific parameters called length factor and spacing factor. To perform the optimization, we introduce an improved particle swarm optimization variant, whic…		978-1-5090-1032-5	10.1109/CEFC.2016.7815995		https://ieeexplore.ieee.org/stamp/stamp.jsp?arnumber=7815995	Antenna optimization;log-periodic antennas;log-periodic dipole arrays;particle swarm optimization	Particle swarm optimization;Dipole antennas;Optimization;Antenna arrays;Geometry;Wires;Microwave theory and techniques	dipole antenna arrays;log periodic antennas;particle swarm optimisation	exponential log-periodic antenna design;particle swarm optimization;velocity mutation;log-periodic antenna geometry;wire dipoles;length factor;spacing factor;CST Microwave Studio;gain flatness;secondary lobe level;frequency 790 MHz to 2500 MHz		1		2	IEEE	2017-01-16			IEEE	IEEE Conferences
Yes	Not DNA Damage	First	Tag-server mutual authentication scheme based on gene transfer and genetic mutation	R. V. Sampangi; S. Sampalli	Faculty of Computer Science, Dalhousie University, Halifax, NS, Canada; Faculty of Computer Science, Dalhousie University, Halifax, NS, Canada	2012 IEEE Symposium on Computational Intelligence for Security and Defence Applications	2012-08-30	2012			1	8	With its flexibility in deployment and data/lifecycle management, radio frequency identification (RFID) technology has potential for application in a wide variety of areas. However, RFID tags suffer from severe resource restrictions. This makes systems employing such tags vulnerable to several attacks, often resulting in the loss of privacy of the tag owner, and misuse of tags. A minimal requirem…	2329-6275	978-1-4673-1417-6	10.1109/CISDA.2012.6291533		https://ieeexplore.ieee.org/stamp/stamp.jsp?arnumber=6291533	radio frequency identification (RFID);RFID security;mutual authentication;genetic mutation;key generation and management	Servers;Authentication;Encryption;Radiofrequency identification;Synchronization	data privacy;genetic algorithms;message authentication;network servers;private key cryptography;public key cryptography;radiofrequency identification;telecommunication network management;telecommunication security	tag-server mutual authentication scheme;gene transfer;genetic mutation;data-lifecycle management;radiofrequency identification technology;RFID tags;key generation-management scheme;data encryption;security analysis				13	IEEE	2012-08-30			IEEE	IEEE Conferences
Yes	Not DNA Damage	First	The research on biological effects of mobile phone radiation to human body	Li Yang; Lu Guizhen	Information Engineering School, Communication University of China, Beijing, China; Information Engineering School, Communication University of China, Beijing, China	2008 Asia-Pacific Microwave Conference	2009-05-26	2008			1	4	The research about the biological effect of mobile phone radiation belongs to interdisciplinary subjects, and relates to microwave technology, biology, medicine and physics. Although there are many experiments and theories, there is not any important breakthrough yet. There is still bifurcation on the viewpoint, and the conclusions of the experiments are often poles apart. The causation is likely…	2165-4743	978-1-4244-2641-6	10.1109/APMC.2008.4958435		https://ieeexplore.ieee.org/stamp/stamp.jsp?arnumber=4958435		Mobile handsets;Humans;Electromagnetic radiation;Specific absorption rate;Ionizing radiation;DNA;Cancer;Biological system modeling;Finite difference methods;Time domain analysis	biological effects of microwaves;biomolecular effects of radiation;biothermics;DNA;finite difference time-domain analysis;genetics;mobile radio	mobile phone radiation;biological effects;thermal effect;nonthermal effect;specific absorption rate;electromagnetic calculation method;FDTD;electromagnetic energy;microwave frequency;chemical bond rupture;DNA damage;gene mutation		1		5	IEEE	2009-05-26			IEEE	IEEE Conferences
Yes	Not DNA Damage	First	Design optimization for a novel class of high power microwave sources	L. D. Merkle; J. W. Luginsland	Department of Computer Science and Software Engineerink, Rose Hulman Institute of Technology, Terre Haute, IN, USA; SAIC, Abingdon, MD, USA	The 2003 Congress on Evolutionary Computation, 2003. CEC '03.	2004-05-24	2003	3		1732	1739 Vol.3	Significant benefits would follow from improving the signal growth rates of certain high-power microwave (HPM) sources, including the relativistic klystron oscillator (RKO). Optimization of the growth rate via analytical and standard numerical techniques is intractable because of the high dimensionality of the design space and the existence of many local optima. Instead, the growth rate is optimi…		0-7803-7804-0	10.1109/CEC.2003.1299882		https://ieeexplore.ieee.org/stamp/stamp.jsp?arnumber=1299882		Design optimization;Evolutionary computation;Computational modeling;Klystrons;Microwave oscillators;Genetic mutations;Algorithm design and analysis;Availability;Microwave devices;Power generation	evolutionary computation;optimisation;constraint handling;microwave oscillators;klystrons	design optimization;high power microwave sources;relativistic klystron oscillator;real-value evolutionary algorithm;mutation;selection;recombination;candidate design parameters;microwave output power;multicavity class;RKO devices;two-cavity RKO;GENOCOP;reference populations;reference population individuals;constraint handling;growth rate optimization;design quality				9	IEEE	2004-05-24			IEEE	IEEE Conferences
No			No genotoxic effects but mitotic disturbances found after in vitro THz field exposition of cells	T. Kleine-Ostmann; C. Jastrow; T. Schrader; B. Heinen; M. Schwerdtfeger; M. Koch; U. KÃ¤rst; H. Hintzsche; H. Stopper	Physikalisch Technische Bundesanstalt, Brunswick, Germany; Physikalisch Technische Bundesanstalt, Brunswick, Germany; Physikalisch Technische Bundesanstalt, Brunswick, Germany; Fachbereich Physik, Philipps UniversitÃ¤t Marburg, Marburg, Germany; Fachbereich Physik, Philipps UniversitÃ¤t Marburg, Marburg, Germany; Fachbereich Physik, Philipps UniversitÃ¤t Marburg, Marburg, Germany; Helmholtz-Zentr…	2012 37th International Conference on Infrared, Millimeter, and Terahertz Waves	2012-12-13	2012			1	2	In a project funded by the German Federal Office for Radiation Protection (BfS) two different human skin cell types (HaCaT and HDF) have been exposed under defined environmental conditions to continuous-wave THz radiation at three distinct frequencies of 106 GHz, 380 GHz and 2.52 THz with free-space power densities between 0.03 mW/cm2 and 1.96 mW/cm2 adjusted traceable to the SI units. In three i…	2162-2035	978-1-4673-1597-5	10.1109/IRMMW-THz.2012.6380410		https://ieeexplore.ieee.org/stamp/stamp.jsp?arnumber=6380410		Computer aided manufacturing;Density measurement;Power system measurements;Skin;Safety;In vitro;Genomics	biological effects of microwaves;cellular effects of radiation;skin	mitotic disturbances;in vitro THz field cellular exposure;HaCaT human skin cells;HDF human skin cells;continuous wave THz radiation;free space power density;micronucleus test;comet assay;human-hamster hybrid cell line;spindle acting agent;frequency 106 GHz;frequency 380 GHz;frequency 2.52 THz		2		18	IEEE	2012-12-13			IEEE	IEEE Conferences
Yes	Not DNA Damage	First	Mutation-based evolutionary algorithms and their applications to optimization of antennas in layered media	A. Hoorfar	ECE Department, Villanova University, Villanova, PA, USA	IEEE Antennas and Propagation Society International Symposium. 1999 Digest. Held in conjunction with: USNC/URSI National Radio Science Meeting (Cat. No.99CH37010)	2002-08-06	1999	4		2876	2879 vol.4	We first review the details of two modified evolutionary programming (EP) algorithms, meta-EP and fast evolutionary programming (FEP). These algorithms combine the mutation-based evolution of EP with the self-adaptation of the strategy parameters in ES. The algorithms are then applied to the challenging constrained optimization problem of the printed Yagi-like array of stacked dipoles. Due to the…		0-7803-5639-X	10.1109/APS.1999.789406		https://ieeexplore.ieee.org/stamp/stamp.jsp?arnumber=789406		Evolutionary computation;Genetic mutations;Optimization methods;Genetic programming;Nonhomogeneous media;Robustness;Genetic algorithms;Stochastic processes;Search methods;Microwave antennas	dipole antenna arrays;Yagi antenna arrays;inhomogeneous media;evolutionary computation;microstrip antenna arrays;dielectric devices;electromagnetic coupling	mutation-based evolutionary algorithms;antenna optimization;layered media;modified evolutionary programming algorithms;meta-EP;fast evolutionary programming;mutation-based evolution;self-adaptation;constrained optimization problem;printed Yagi-like array;stacked dipoles;surface-waves;mutual coupling effects;objective function;gain;antenna parameters;isotropic dielectric layers;uniaxial dielectric…		9		9	IEEE	2002-08-06			IEEE	IEEE Conferences
Yes	Not DNA Damage	First	Influence of multiple crossover and mutation to the convergence of genetic optimization	J. Jilkova; Z. Raida	Dept. of Radio Electronics, Brno University of Technology, Brno, Czechia; Dept. of Radio Electronics, Brno University of Technology, Brno, Czechia	MIKON 2008 - 17th International Conference on Microwaves, Radar and Wireless Communications	2008-09-23	2008			1	4	The paper present original results of the numerical study of the multiple crossover and mutation to the convergence of the genetic optimization. The numerical study includes the minimization of special one- and two-dimensional functions, and also real functions from the area of computational electromagnetics.		978-83-906662-8-0			https://ieeexplore.ieee.org/stamp/stamp.jsp?arnumber=4630326		Optimization;Convergence;Genetic algorithms;Genetics;Magnetic fields;Sociology;Statistics	computational electromagnetics;convergence;genetic algorithms	multiple crossover;convergence mutation;genetic optimization;computational electromagnetics				1		2008-09-23			IEEE	IEEE Conferences
Yes	Not DNA Damage	First	Optimization of the signal growth rate in a class of multicavity RKOs with axially varying geometry using a parallel real-valued evolutionary algorithm	L. D. Merkle; J. W. Luginsland	Department of Computer Science, United States Air Force Academy, CO, USA; Air Force Research Laboratory Directed Energy Directorate, Center for Plasma Theory and Computation, Kirtland, NM, USA	ICOPS 2000. IEEE Conference Record - Abstracts. 27th IEEE International Conference on Plasma Science (Cat. No.00CH37087)	2002-08-06	2000			273		Summary form only given. The relativistic klystron oscillator (RKO) is a high power microwave (HPM) source based on enhancing mature non-relativistic klystron technology, in which the kinetic energy of a population of electrons is converted into coherent microwave radiation. There is significant interest in maximizing the growth rate of the RKO's microwave signal as a function of the RKO design p…	0730-9244	0-7803-5982-8	10.1109/PLASMA.2000.855141		https://ieeexplore.ieee.org/stamp/stamp.jsp?arnumber=855141		Electromagnetic waveguides;Electromagnetic coupling;Klystrons;Optical coupling;Microwave oscillators;Microwave technology;Kinetic energy;Electrons;Signal design;Frequency	klystrons;relativistic electron beam tubes;optimisation;microwave oscillators	optimization;signal growth rate;multicavity relativistic klystron oscillator;axially varying geometry;parallel real-valued evolutionary algorithm;high power microwave source;enhancing mature nonrelativistic klystron technology;kinetic energy;coherent microwave radiation;natural frequencies;distinct radii;small-signal modal steady-state model;beam parameters;voltage;current;waveguide parameters;cu…					IEEE	2002-08-06			IEEE	IEEE Conferences
Yes	Not DNA Damage	First	A CAD Tool for Synthesis of Matching Networks Based on Genetic Algorithm	L. I. Babak; V. A. Vjushkov	Tomsk State University of Control Systems and Radioelectronics (TUCSR), 40, Lenin av., Tomsk, 634050, Russia; Micran Co., 40, Lenin av., Tomsk, 634050, Russia. Ph.: +7(3822) 414717, e-mail: leonid.babak@rambler.Ru; Tomsk State University of Control Systems and Radioelectronics (TUCSR), 40, Lenin av., Tomsk, 634050, Russia. Ph.: +7(3822) 414717	2006 16th International Crimean Microwave and Telecommunication Technology	2006-12-11	2006	1		209	210	A CAD tool, GENESYN is presented that allows the synthesis of lumped-element matching networks based on genetic algorithm (GA). Due to overall control over network configuration and element values, it generates practical and convenient networks. An example of designing interstage matching network for microwave transistor amplifier is demonstrated. Currently-available analytical and numerical matc…		966-322-006-6	10.1109/CRMICO.2006.256364		https://ieeexplore.ieee.org/stamp/stamp.jsp?arnumber=4023669		Network synthesis;Genetic algorithms;Utility programs;Network coding;Chromium;Sprites (computer);Microwave technology;Organizing;IEEE catalog	circuit CAD;genetic algorithms;lumped parameter networks;microwave amplifiers	CAD tool;GENESYN;lumped-element matching network synthesis;genetic algorithm;interstage matching network;microwave transistor amplifier				2		2006-12-11			IEEE	IEEE Conferences
Yes	Not DNA Damage	First	Correlating Context-Awareness and Mutation Analysis for Pervasive Computing Systems	H. Wang; K. Zhai; T. H. Tse	Department of Computer Science, University of Hong Kong, Hong Kong, China; Department of Computer Science, University of Hong Kong, Hong Kong, China; Department of Computer Science, University of Hong Kong, Hong Kong, China	2010 10th International Conference on Quality Software	2010-09-07	2010			151	160	Pervasive computing systems often use middleware as a means to communicate with the changing environment. However, the interactions with the context-aware middleware as well as the interactions among applications sharing the same middleware may introduce faults that are difficult to reveal by existing testing techniques. Our previous work proposed the notion of context diversity as a metric to me…	2332-662X	978-0-7695-4131-0	10.1109/QSIC.2010.57		https://ieeexplore.ieee.org/stamp/stamp.jsp?arnumber=5562954	context diversity;mutation analysis;pervasive computing	Context;Software;Middleware;Testing;Measurement;Java;Radiofrequency identification	middleware;program testing;ubiquitous computing	context awareness;mutation analysis;pervasive computing systems;middleware;context diversity;fault based mutants		5		36	IEEE	2010-09-07			IEEE	IEEE Conferences
Yes	Not DNA Damage	First	Immune algorithm in array-pattern synthesis with side lobe reduction	J. Ye; W. Pang; J. Zhang	School of Information and Communication Engineering, Harbin Engineering of Technology, Harbin, China; School of Information and Communication Engineering, Harbin Engineering of Technology, Harbin, China; Jiuquan Satellite Launch Center, LanZhou, Gansu Province, China	2008 International Conference on Microwave and Millimeter Wave Technology	2008-06-13	2008	3		1127	1130	An improved immune algorithm (IA) is proposed for pattern synthesis of antenna array with arbitrary geometric configuration. Unlike simple IA, the proposed IA uses Gauss mutation and adaptive clonal scale control function to enhance the searching performance. The Gauss mutation enhance the probability of optimal value searching by increasing the diversity of antibodies, while the adaptive control…		978-1-4244-1879-4	10.1109/ICMMT.2008.4540624		https://ieeexplore.ieee.org/stamp/stamp.jsp?arnumber=4540624		Antenna arrays;Gaussian processes;Genetic mutations;Ant colony optimization;Adaptive control;Planar arrays;Geometry;Evolutionary computation;Artificial neural networks;Network synthesis	artificial immune systems;Gaussian processes;geometry;linear antenna arrays;planar antenna arrays;probability;search problems	immune algorithm;array-pattern synthesis;side lobe reduction;antenna array;arbitrary geometric configuration;Gauss mutation;adaptive clonal scale control function;optimal value searching probability;adaptive control function;linear arrays;planar arrays		6		9	IEEE	2008-06-13			IEEE	IEEE Conferences
Yes	Not DNA Damage	First	Speeding convergence of genetic algorithms for inverse scattering problems	Z. Q. Meng; H. Misaka	Department of Electrical Engineering, Fukuoka University, Fukuoka, Japan; Department of Electrical Engineering, Fukuoka University, Fukuoka, Japan	2002 3rd International Conference on Microwave and Millimeter Wave Technology, 2002. Proceedings. ICMMT 2002.	2003-04-22	2002			414	417	As a global optimization method, genetic algorithm (GA) is very convenient for continuous and discrete optimizations, especially for inverse scattering problems, and many remarkable results have been obtained. One of the problems of GA is how to achieve the evolution toward the global minimum efficiently. This paper introduces the techniques of mutating genes and seeding population to speed GA co…		0-7803-7486-X	10.1109/ICMMT.2002.1187724		https://ieeexplore.ieee.org/stamp/stamp.jsp?arnumber=1187724		Convergence;Genetic algorithms;Inverse problems;Biological cells;Genetic mutations;Cost function;Optimization methods;Evolution (biology);Flowcharts;Space exploration	genetic algorithms;convergence;electromagnetic wave scattering;inverse problems	convergence;genetic algorithms;inverse scattering problems;global optimization method;discrete optimizations;continuous optimizations;global minimum;gene mutation;population seeding;GA convergence				11	IEEE	2003-04-22			IEEE	IEEE Conferences
Yes	Review	First	Electromagnetic fields in environment and its health hazards	B. K. Singh; R. S. Sharma; R. Ajumeera; A. K. Mathur	Indian Council of Medical Research, New Delhi, India; Indian Council of Medical Research, New Delhi, India; Indian Council of Medical Research, New Delhi, India; Indian Council of Medical Research, New Delhi, India	2008 International Conference on Recent Advances in Microwave Theory and Applications	2009-01-27	2008			558	560	All alternating electric currents generate electric and magnetic fields - collectively known as EMFs. The electric field is proportional to the voltage. The magnetic field is proportional to the current that is to the amount of electricity flowing through the wires. Buried power lines generate lower magnetic fields than overhead power lines because of their design. The easiest way to reduce expos…		978-1-4244-2690-4	10.1109/AMTA.2008.4763040		https://ieeexplore.ieee.org/stamp/stamp.jsp?arnumber=4763040		Electromagnetic fields;Hazards;Magnetic fields;Radio frequency;Voltage;Large-scale systems;Radio transmitters;Current;AC generators;Wires	biological effects of fields;hazards;power overhead lines	electromagnetic fields;health hazards;magnetic fields;electric fields;overhead power lines;transmission lines;distribution lines;large scale electrical technologies;widespread environmental exposures;broadcast transmitters;extremely low frequency;medium wave;genotoxic substance;microwave ovens		3		14	IEEE	2009-01-27			IEEE	IEEE Conferences
No			Chromosomal studies of human amniotic cells exposed to GSM-900: Karyotyping and FISH	C. Yardin; Bourthoumieu; P. Leveque; A. Collin	Department of Histology, Cellular Biology and Cytogenetics, Limoges, France; NA; XLIM Department OSA, UMR CNRS 6172, Faculty of sciences, Limoges, France; NA	2011 XXXth URSI General Assembly and Scientific Symposium	2011-10-20	2011			1	2	The possible effects of radiofrequency (RF) exposure on the genetic material of cells are very important to determine since DNA damage of somatic cells may be linked to cancer development. The first objective of our studies was to study the complete R-banded karyotype of cultured human amniotic cells exposed to RF similar to those emitted by mobile phones of second generation (GSM). Our second ob…		978-1-4244-6051-9	10.1109/URSIGASS.2011.6051340		https://ieeexplore.ieee.org/stamp/stamp.jsp?arnumber=6051340		Radio frequency;Humans;Marine animals;Cells (biology);In vitro;Materials	biological effects of microwaves;biomolecular effects of radiation;cancer;cellular effects of radiation;DNA;genetics	human amniotic cells;GSM-900;radiofrequency exposure;genetic material;DNA damage;somatic cells;cancer development;R-banded karyotyping;mobile phones;fluorescent in situ hybridization				2	IEEE	2011-10-20			IEEE	IEEE Conferences
Yes	Not DNA Damage	First	An Information Fashion Algorithm Based on Extremal Optimization	X. Fu; J. Yu	Institute of Automation, East China University of Science and Technology, Shanghai, China; Institute of Automation, East China University of Science and Technology, Shanghai, China	2009 International Conference on Computational Intelligence and Natural Computing	2009-09-04	2009	1		91	94	A hybrid Information Fashion Algorithm (IFA) based on Extremal Optimization (EOIFA) with adaptive levy mutation was proposed in this paper. It applied the idea of combination mechanism of global and local search. In the process of the global search, IFA is an evolutionary algorithm based on the simulation of simplified social models and the swarming theory that can quickly approach a approximate …		978-0-7695-3645-3	10.1109/CINC.2009.12		https://ieeexplore.ieee.org/stamp/stamp.jsp?arnumber=5231431	information fashion;extremal optimization;adaptive levy mutation;combination mechanism	Genetic mutations;Automation;Three-term control;Radiofrequency interference;Computational intelligence;Evolutionary computation;Radio frequency;Electron traps;Convergence;Optimization methods	evolutionary computation;particle swarm optimisation	information fashion algorithm;extremal optimization;adaptive levy mutation;evolutionary algorithm;swarming theory;local search capabilities algorithm;premature convergence;PID controller parameters				6	IEEE	2009-09-04			IEEE	IEEE Conferences
Yes	Review	First	Health effects of non-ionized electromagnetic radiation	N. Kumar	HQ Northern Command, MG Medical	2008 International Conference on Recent Advances in Microwave Theory and Applications	2009-01-27	2008			276	276	Summary form only given. Low-frequency magnetic fields induce circulating currents within the human body. The strength of these currents depends on the intensity of the outside magnetic field. If sufficiently large, these currents could cause stimulation of nerves and muscles or affect other biological processes. To date, no adverse health effect from low level, long-term exposure to radiofrequen…		978-1-4244-2690-4	10.1109/AMTA.2008.4763253		https://ieeexplore.ieee.org/stamp/stamp.jsp?arnumber=4763253		Electromagnetic radiation;Humans;Magnetic fields;Cellular phones;Muscles;Biological processes;Radio frequency;Radiation safety;Poles and towers;Public healthcare	biological effects of fields;biological effects of microwaves;biomagnetism;biomolecular effects of radiation;cellular effects of radiation;DNA;mobile handsets	health effects;nonionized electromagnetic radiation;low-frequency magnetic fields;circulating currents;magnetic field intensity;biological process;cell phone towers;radiation exposure;cell tissue damage;DNA damage;public health		2			IEEE	2009-01-27			IEEE	IEEE Conferences
Yes	Not DNA Damage	First	Application of PSO-GA&CGA in Sea-Clutter Doppler Spectrum Modeling	S. -B. Zhang; T. -T. Ji; W. -Y. Wang; J. -P. Zhang	Information Science and Engineering, Ocean University of China, Qingdao, China; Teaching Center of Fundamental Courses, Ocean University of China, Qingdao, China; Information Science and Engineering, Ocean University of China, Qingdao, China; National Key Laboratory Electromagnetic Environment, China Research Institute of Radiowave Propagation, Qingdao, China	2020 International Joint Conference on Neural Networks (IJCNN)	2020-09-28	2020			1	8	In the field of sea clutter research, the key of sea targets recognition and detection is that accuracy estimated parameters of the Doppler Spectrum modeling through the optimal solution search algorithm. Our work provides two ways to improve heuristic search algorithm. One is CGA(Continuesmutation Genetic Algorithm) that cloud prevent Hamming Cliff, which is considered as GA's inherent issue. Th…	2161-4407	978-1-7281-6926-2	10.1109/IJCNN48605.2020.9207683		https://ieeexplore.ieee.org/stamp/stamp.jsp?arnumber=9207683	Sea Clutter;Heuristic search algorithm;Genetic Algorithm;Particle Swarm Optimization;Continues-mutation Genetic Algorithm	Doppler effect;Genetic algorithms;Clutter;Scattering;Particle swarm optimization;Sociology;Statistics	Doppler radar;genetic algorithms;marine radar;parameter estimation;particle swarm optimisation;radar clutter;search problems	PSO-GA&CGA;parameter estimation;optimal solution search algorithm;heuristic search algorithm;Hamming Cliff;particle swarm optimization;sea target recognition;Hamming Cliff prevention;sea-clutter Doppler spectrum modeling;continues-mutation genetic algorithm		1		17	IEEE	2020-09-28			IEEE	IEEE Conferences
Yes	Not DNA Damage	First	Quality Assessment of Mutation Operators Dedicated for C# Programs	A. Derezinska	Institute of Computer Science, Warsaw University of Technology, Poland	2006 Sixth International Conference on Quality Software (QSIC'06)	2006-12-19	2006			227	234	The mutation technique inserts faults in a program under test in order to assess or generate test cases, or evaluate the reliability of the program. Faults introduced into the source code are defined using mutation operators. They should be related to different, also object-oriented features of a program. The most research on OO mutations was devoted to Java programs. This paper describes analyti…	2332-662X	0-7695-2718-3	10.1109/QSIC.2006.51		https://ieeexplore.ieee.org/stamp/stamp.jsp?arnumber=4032289		Quality assessment;Genetic mutations;Java;Formal specifications;Software testing;Software quality;Radiofrequency interference;Computer science;Performance analysis;Performance evaluation	C++ language;exception handling;object-oriented programming;program testing;software fault tolerance;software quality	quality assessment;mutation operators;C# programs;fault insertion;program testing;program reliability;source code;object-oriented program;exception handling		27		14	IEEE	2006-12-19			IEEE	IEEE Conferences
Yes	Review	First	Main Regularities and Health Risks from Exposure to Non-Thermal Microwaves of Mobile Communication	I. Belyaev	The Cancer Research Institute, Biomedical Research Center, University Science Park for Biomedicine, Slovak Academy of Sciences, Bratislava, Slovak Republic	2019 14th International Conference on Advanced Technologies, Systems and Services in Telecommunications (TELSIKS)	2020-02-20	2019			111	116	Various responses to non-thermal microwaves (MW) from mobile communication including adverse health effects related to electrohypersensitivity, cancer risks, neurological effects, and reproductive impacts have been reported while some studies reported no such effects. This presentation provides an overview of the complex dependence of the MW effects on various physical and biological variables, w…		978-1-7281-0878-0	10.1109/TELSIKS46999.2019.9002324		https://ieeexplore.ieee.org/stamp/stamp.jsp?arnumber=9002324	Thermal and non-thermal effects of microwaves;Millimeter waves;5G mobile communication;Health risks;Cancer;Physical mechanisms	Mobile handsets;Cancer;Biology;Frequency modulation;Base stations;Radio frequency;Resonant frequency	biological effects of fields;biological effects of microwaves;biomagnetism;biomolecular effects of radiation;cancer;cellular biophysics;DNA;electromagnetic fields;health hazards;neurophysiology	main regularities;health risks;nonthermal microwaves;mobile communication;adverse health effects;cancer risks;neurological effects;reproductive impacts;complex dependence;MW effects;physical variables;biological variables;carrier frequency;electromagnetic stray fields;extremely high frequencies;millimeter waves MMW;available studies;biological systems;human health;positive effects;exposure parame…		3		72	IEEE	2020-02-20			IEEE	IEEE Conferences
Yes	Not DNA Damage	First	Optimization of dual-band meander-line polarizer plates using a hybrid evolutionary programming algorithm	A. Hoorfar; Rensheng Sun	ECE Department, Villanova University, Villanova, PA, USA; ECE Department, Michigan State University, East Lansing, MI, USA	IEEE Antennas and Propagation Society Symposium, 2004.	2004-09-13	2004	3		2325	2328 Vol.3	We have applied an evolutionary programming (EP) algorithm with a hybrid mutation operator for optimization of dual-band linear polarization (LP) to circular polarization (CP) and LP (V to H) rotation meander-line polarizer plates. This EP algorithm, which was previously introduced in Hoorfar et al. (2000) for antenna problems, uses a combination of the Cauchy and Gaussian mutation operators in o…		0-7803-8302-8	10.1109/APS.2004.1331837		https://ieeexplore.ieee.org/stamp/stamp.jsp?arnumber=1331837		Dual band;Polarization;Genetic programming;Feeds;Frequency;Genetic mutations;Dielectric constant;Microwave antennas;Artificial satellites;Linear antenna arrays	optimisation;electromagnetic wave polarisation;Gaussian distribution;evolutionary computation;mathematical operators;multifrequency antennas;antenna arrays	optimization;meander-line polarizer plates;Cauchy mutation;Gaussian mutation;self-adaptive scheme;standard deviation;scale parameter;Gaussian distributions;Cauchy distributions;convergence;hybrid evolutionary programming algorithm;hybrid mutation operator;dual-band linear polarization;antenna arrays		1		7	IEEE	2004-09-13			IEEE	IEEE Conferences
Yes	Not DNA Damage	First	HDGS bandstop filter design by FGA	D. Yan; Xiaoping Zeng; Kai Zhang	College of Communications Engineering, Chongqing University, Chongqing, China; College of Communications Engineering, Chongqing University, Chongqing, China; College of media-arts, Chongqing University of Posts and Telecommunications, Chongqing, China	2010 IEEE Youth Conference on Information, Computing and Telecommunications	2011-02-14	2010			5	8	A new fuzzy genetic algorithm (FGA) is developed to optimize Hilbert fractal defected ground structure (HDGS), designed bandstop filter. The genetic operators (crossover and mutation) are self-adaptively adjusted by fuzzy controller of the algorithm, so convergent character and global optimization are improved. Fitness function is constructed by the HDGS stopband and pass-band transmission charac…		978-1-4244-8886-5	10.1109/YCICT.2010.5713138		https://ieeexplore.ieee.org/stamp/stamp.jsp?arnumber=5713138	Defected ground structure;Hilbert fractal curve;FDTD method;genetic algorithm;fuzzy control	Microwave filters;Optimization;Filtering algorithms;Convergence;Microstrip;Fractals;Microstrip filters	band-pass filters;band-stop filters;convergence of numerical methods;finite difference time-domain analysis;fractals;fuzzy control;genetic algorithms;Hilbert spaces;losses;mathematical operators;microwave filters	HDGS bandstop filter design;FGA;fuzzy genetic algorithm;Hilbert fractal defected ground structure;genetic operators;crossover operator;mutation operator;fuzzy controller;global optimization;fitness function;pass-band transmission;stopband transmission;PM-FDTD method;convergence rate;insertion loss;return loss;frequency 0.5 GHz to 3 GHz;bandwidth 200 MHz		2		5	IEEE	2011-02-14			IEEE	IEEE Conferences
Yes	Not DNA Damage	First	A Hybrid Evolutionary Algorithm for Mixed-Integer Nonlinear Bilevel Programming Problems	H. Li; Y. -C. Jiao	Xidian University, Xian, Shaanxi, CN; National Laboratory of Antennas and Microwave Technology, Xidian University, Xi'an, Shaanxi, China	2008 Second International Conference on Genetic and Evolutionary Computing	2008-10-03	2008			549	553	This paper presents a hybrid evolutionary algorithm to solve mixed-integer nonlinear bilevel programming problems, in which integer decision variables are controlled by an upper-level decision maker and real-value (continuous) decision variables are controlled by a lower-level decision maker. This hybrid evolutionary algorithm contains the mutation operator used in the differential evolution, the…		978-0-7695-3334-6	10.1109/WGEC.2008.126		https://ieeexplore.ieee.org/stamp/stamp.jsp?arnumber=4637505	Nonlinear bilevel programming problem;discrete optimization;Integer bilevel programming;Global optimization	Biological cells;Arrays;Evolutionary computation;Optimization;Microwave antennas;Programming;Algorithm design and analysis	decision making;decision theory;evolutionary computation;integer programming;nonlinear programming	hybrid evolutionary algorithm;mixed-integer nonlinear bilevel programming problem;integer decision variable;upper-level decision maker;real-value decision variable;lower-level decision maker;mutation operator;differential evolution;crossover operator;orthogonal experimental design		1		14	IEEE	2008-10-03			IEEE	IEEE Conferences
Yes	Not DNA Damage	First	Multiuser hybrid phase-only analog/digital beamforming with genetic algorithm	C. Hong; Z. Wei; J. Geng; D. Yang	Beijing University of Posts and Telecommunications, Beijing, China; Beijing University of Posts and Telecommunications, Beijing, China; Beijing University of Posts and Telecommunications, Beijing, China; Beijing University of Posts and Telecommunications, Beijing, China	2014 IEEE 25th Annual International Symposium on Personal, Indoor, and Mobile Radio Communication (PIMRC)	2015-06-29	2014			517	521	Recently, hybrid analog/digital beamforming (BF) system is attracting increasing attention in the study on multiuser millimeter wave systems. In these systems, a relatively large number of antennas are connected to a less number of analog front-end chains so as to reduce both of the hardware complexity and power consumption. This paper investigates on optimizing phase-only analog BF and digital B…	2166-9589	978-1-4799-4912-0	10.1109/PIMRC.2014.7136220		https://ieeexplore.ieee.org/stamp/stamp.jsp?arnumber=7136220		Genetic algorithms;Array signal processing;Antennas;Signal to noise ratio;Optimization;MIMO;Interference	array signal processing;Gaussian channels;genetic algorithms;iterative methods;microwave propagation;probability	multiuser hybrid phase-only analog-digital beamforming;multiuser millimeter wave systems;hardware complexity;power consumption;floating-point genetic algorithm;fitness function;chaos crossover probability;chaos mutation probability;elitist strategy;Gaussian channel;iterative algorithm;frequency 60 GHz		2		14	IEEE	2015-06-29			IEEE	IEEE Conferences
Yes	Not DNA Damage	First	Optimization design of ground plane PBG structure of T-shape microstrip line by improved FGA	Fang Xiao; Dong Yan; Li Sun	Harbin Institute of Technology, School of Electrical Engineering and Automation, Harbin, China; Harbin Institute of Technology, School of Electrical Engineering and Automation, Harbin, China; Harbin Institute of Technology, School of Electrical Engineering and Automation, Harbin, China	2008 International Conference on Microwave and Millimeter Wave Technology	2008-06-13	2008	3		1561	1564	A new fuzzy genetic algorithm (FGA) is developed to reduce crosstalk of T-shape microstrip lines in high speed circuit systems, which is used to optimize the ground plane with photonic bandgap (PBG) structure. The genetic operators (crossover and mutation) are adjusted self-adaptively by fuzzy controller and good convergent character and global optimization are improved. Based on the PML-FDTD met…		978-1-4244-1879-4	10.1109/ICMMT.2008.4540749		https://ieeexplore.ieee.org/stamp/stamp.jsp?arnumber=4540749	Finite-difference time-domain(FDTD) method;fuzzy genetic algorithm(FGA);crosstalk;photonic-bandgap(PBG)	Design optimization;Microstrip;Crosstalk;Photonic band gap;Optical losses;Fuzzy systems;Genetic algorithms;Circuits;Genetic mutations;Fuzzy control	crosstalk;finite difference time-domain analysis;fuzzy set theory;genetic algorithms;microstrip lines;photonic band gap	optimization design;ground plane PBG structure;fuzzy genetic algorithm;crosstalk;T-shape microstrip lines;high speed circuit systems;photonic bandgap;genetic operators;fuzzy controller;global optimization;PML-FDTD;index function;return loss		2		5	IEEE	2008-06-13			IEEE	IEEE Conferences
Yes	Not DNA Damage	First	Optimization of antenna beam transmission efficiency	V. Jamnejad; A. Hoorfar	JPL, California Institute of Technology, Pasadena, CA, USA; ECE Department, Villanova University, Villanova, PA, USA	2008 IEEE Antennas and Propagation Society International Symposium	2008-09-09	2008			1	4	Antenna pattern optimization problems have usually been concerned with maximizing the gain of pattern at bore-sight direction subject to certain constraints on side-lobe levels. Here we consider a different problem which concerns maximizing the integral of power over a given region of antenna main beam with respect to the total radiated power, with or without additional constraints on the side-lo…	1947-1491	978-1-4244-2041-4	10.1109/APS.2008.4619365		https://ieeexplore.ieee.org/stamp/stamp.jsp?arnumber=4619365		Optimization;Apertures;Eigenvalues and eigenfunctions;Microwave radiometry;Equations;Programming;Integral equations	antenna radiation patterns;evolutionary computation;Fourier transforms	antenna beam transmission efficiency;antenna pattern optimization;evolutionary programming;Levy mutation operator;microwave high-power transmission systems		11		7	IEEE	2008-09-09			IEEE	IEEE Conferences
Yes	Not DNA Damage	First	Performance analysis of circular patch antenna for breast cancer detection	S. Banu; A. Vishwapriya; R. Yogamathi	Periyar Maniammai University, Vallam, Thanjavur, India; Periyar Maniammai University, Vallam, Thanjavur, India; Periyar Maniammai University, Vallam, Thanjavur, India	2013 Fourth International Conference on Computing, Communications and Networking Technologies (ICCCNT)	2014-01-30	2013			1	7	Now a day wireless communication systems has becoming the master for the world. The reason behind is the major component called Antenna. Even though peoples have sophisticated life, they are suffered by several diseases. Especially women are suffered by breast cancer. In earlier days X-ray mammography technique has been applied to detect the breast cancer. But the major drawback in this technique…		978-1-4799-3926-8	10.1109/ICCCNT.2013.6726791		https://ieeexplore.ieee.org/stamp/stamp.jsp?arnumber=6726791	Defected Ground Structure (DGS);Electronic Band Gap (EBG);High Frequency Structure Simulator (HFSS);Return Loss (RL);Voltage-standing-wave-ratio (VSWR)	Breast;Skin;Cancer;Patch antennas;Substrates;Current density	cancer;current density;defected ground structures;electromagnetic wave reflection;microstrip antennas;microwave imaging;skin;UHF antennas	circular patch antenna performance analysis;breast cancer detection;cell death;cell mutation;fetal damage;microwave breast imaging technique;MBI technique;breast tissue;reflection;circular patch antenna;flexible FR-4 substrate;skin model;Ansoft HFSS software;current density parameter;miniaturization technique;defected ground structure;frequency 2.5 GHz		5		12	IEEE	2014-01-30			IEEE	IEEE Conferences
Yes	Not DNA Damage	First	Blind detection algorithm based on WSN air quality monitoring system	Y. Dawei; R. Qiang; C. Sijie; Y. Shujuan	Department of computer science and technology, Suzhou College of Information Technology, Suzhou, China; Electronic Science and Engineering College Nanjing University of posts&telecommunication, Nanjing, China; Nanjing Research Institute of Electronic Engineering, Nanjing, China; Electronic Science and Engineering College Nanjing University of posts&telecommunication, Nanjing, China	2016 IEEE International Conference on Ubiquitous Wireless Broadband (ICUWB)	2016-12-19	2016			1	4	Aiming at the blind detection of the air quality monitoring system, based on cluster processing of Wireless Sensor Network, combined with WSN blind detection internal model in literature, this paper proposes self-regulating mutation differential evolution to restore signals of reference sensor, then uses newly-constructed model to experiment on the system. Simulation demonstrates that compared wi…		978-1-5090-1317-3	10.1109/ICUWB.2016.7790591		https://ieeexplore.ieee.org/stamp/stamp.jsp?arnumber=7790591	air quality testing;wireless sensor networks;differential evolution;blind detection;self-regulating mutation	Wireless sensor networks;Monitoring;Wireless communication;Air quality;Bit error rate;Blind equalizers;Algorithm design and analysis	air quality;atmospheric techniques;environmental monitoring (geophysics);wireless sensor networks	blind detection algorithm;WSN air quality monitoring system;wireless sensor networks;cluster processing;WSN blind detection internal model;self-regulating mutation differential evolution;reference sensor signals;blind equalization algorithm;internal sensor data		1		16	IEEE	2016-12-19			IEEE	IEEE Conferences
Possible			In vitro field exposition of skin cells between 100 GHz and 2.52 THz	T. Kleine-Ostmann; C. Jastrow; M. Salhi; T. Schrader; H. Hintzsche; H. Stopper; U. Karst; B. Heinen; K. Baaske; M. Koch	Physikalisch Technische Bundesanstalt, Brunswick, Germany; Physikalisch Technische Bundesanstalt, Brunswick, Germany; Physikalisch Technische Bundesanstalt, Brunswick, Germany; Physikalisch Technische Bundesanstalt, Brunswick, Germany; Institut fÃ¼r Pharmakologie und Toxikologie, UniversitÃ¤t WÃœrzburg, Wurzburg, Germany; Institut fÃ¼r Pharmakologie und Toxikologie, UniversitÃ¤t WÃœrzburg, Wurzbu…	2009 34th International Conference on Infrared, Millimeter, and Terahertz Waves	2009-11-10	2009			1	2	Initiated by the German Federal Office for Radiation Protection (BfS) field exposition experiments have been designed to examine genotoxic effects of THz radiation in vitro. Under defined environmental conditions, two different human skin cell types are exposed to continuous-wave radiation at six distinct frequencies between 100 GHz and 2.52 THz originating from different sources of THz radiation…	2162-2035	978-1-4244-5416-7	10.1109/ICIMW.2009.5324695		https://ieeexplore.ieee.org/stamp/stamp.jsp?arnumber=5324695		In vitro;Skin;Frequency;Humans;Containers;Radiation safety;Density measurement;Power measurement;Power system protection;Masers	biological effects of fields;biological effects of microwaves;cellular biophysics;skin	in vitro skin cell field exposition;German Federal Office for Radiation Protection;THz radiation genotoxic effects;human skin cell;continuous wave radiation;frequency 100 GHz;frequency 130 GHz;frequency 385 GHz;frequency 604 GHz;frequency 1.63 THz;frequency 2.56 THz		4		8	IEEE	2009-11-10			IEEE	IEEE Conferences
Yes	Not DNA Damage	First	Improvements of Robustness of Genetic Algorithm for Near Field - Far Field Radiation Conversion	H. Fan; F. Schlagenhaufer	Western Australian Telecommunications Research Institute, University of Western Australia, Crawley, WA, Australia; Western Australian Telecommunications Research Institute, University of Western Australia, Crawley, WA, Australia	2007 International Symposium on Microwave, Antenna, Propagation and EMC Technologies for Wireless Communications	2007-12-04	2007			950	953	The robustness of genetic algorithm in finding equivalent ideal electric and magnetic dipoles for near field-far field radiation conversion is improved. The process of selection, crossover and mutation is investigated in detail for solving the sticking problem, and the performance of genetic algorithm is evaluated.		978-1-4244-1044-6	10.1109/MAPE.2007.4393787		https://ieeexplore.ieee.org/stamp/stamp.jsp?arnumber=4393787	Robustness;Genetic Algorithm;near field-far field radiation conversion	Robustness;Genetic algorithms;Near-field radiation pattern;Electromagnetic compatibility;Noise measurement;Magnetic field measurement;Microwave antennas;Antennas and propagation;Microwave propagation;Communications technology	antenna radiation patterns;dipole antennas;genetic algorithms	genetic algorithm;near field-far field radiation conversion;ideal electric dipoles;ideal magnetic dipoles		6		8	IEEE	2007-12-04			IEEE	IEEE Conferences
Yes	Not DNA Damage	First	An optimization technique utilizing genetic algorithm for the synthesis of large thinned planar antenna array with low peak side lobe level	K. K. Suman; P. Ashwin; A. V. Miranda; V. S. Gangwar; R. K. Gangwar	Department of Electronics Engineering, IIT (ISM), Dhanbad, Jharkhand, India; Department of Electronics and Communication Engineering, The Oxford College of Engineering (TOCE), Bangalore, India; Department of Electronics and Communication Engineering, The Oxford College of Engineering (TOCE), Bangalore, India; Electronics & Radar Development Establishment (LRDE), DRDO, Bangalore, India; Department…	2018 3rd International Conference on Microwave and Photonics (ICMAP)	2018-05-07	2018			1	2	In this paper, an efficient optimization technique for the synthesis of large thinned planar antenna (LTPA) arrays is proposed. The main objective is to achieve optimal planar thinned array configuration which yields lowest possible low peak side lobe levels (PSLL). Towards this aim, authors employed improved genetic algorithm (IGA) in which some advancement in crossover and mutation operators ar…		978-1-5386-0933-0	10.1109/ICMAP.2018.8354566		https://ieeexplore.ieee.org/stamp/stamp.jsp?arnumber=8354566	Large thinned planar antenna (LTPA) array;peak side lobe level (PSLL);Improved genetic algorithm (IGA)	Planar arrays;Genetic algorithms;Optimization;Microwave antenna arrays;Antenna radiation patterns;Microwave FET integrated circuits	genetic algorithms;planar antenna arrays	large thinned planar antenna array;LTPA array;PSLL;lowest possible low peak side lobe levels;optimal planar thinned array configuration;efficient optimization technique;low peak side lobe level;genetic algorithm		2		8	IEEE	2018-05-07			IEEE	IEEE Conferences
Yes	Not DNA Damage	First	Design RF diplexer by directional immune clonal selection algorithm	Q. Wu; L. Jiao; Y. Li	Key Laboratory of Intelligent Perception and Image Understanding of Ministry of Education of China, Institute of Intelligent Information Processing, Xidian University, Xi'an, China; Key Laboratory of Intelligent Perception and Image Understanding of Ministry of Education of China, Institute of Intelligent Information Processing, Xidian University, Xi'an, China; Key Laboratory of Intelligent Perce…	2009 IEEE International Conference on Systems, Man and Cybernetics	2009-12-04	2009			4214	4217	Based on the clonal selection theory of the immune system, a novel optimal algorithm, called a directional immune clonal selection algorithm (DICSA), is proposed to design RF diplexer. In DICSA, antibody is proliferated and divided into a set of subpopulation groups. In the antibody's updating, the clonal mutation is applied to avoid premature convergences. The clonal selection realizes the infor…	1062-922X	978-1-4244-2793-2	10.1109/ICSMC.2009.5346829		https://ieeexplore.ieee.org/stamp/stamp.jsp?arnumber=5346829	computer-aided design(CAD);RF diplexer;artificial immune system;directional search;global optimization	Algorithm design and analysis;Radio frequency;Filters;Laboratories;Information processing;Design optimization;Circuits;Artificial intelligence;Artificial immune systems;Least squares methods	artificial immune systems;microwave devices;mobile radio;multiplexing equipment;search problems	RF microwave diplexer design;directional immune clonal selection algorithm;optimal algorithm;subpopulation group;clonal mutation;information communication;search efficiency;mobile communication				10	IEEE	2009-12-04			IEEE	IEEE Conferences
Possible			Radiation protective action of low-intensity extremely high-frequency electromagnetic radiation	A. B. Gapeyev; N. A. Romanova	Institute of Cell Biophysics of Russian Acad. Sci., Pushchino State Natural Science Institute, Russia; Institute of Cell Biophysics of Russian Acad. Sci., Pushchino State Natural Science Institute, Russia	2012 22nd International Crimean Conference Microwave & Telecommunication Technology""	2012-10-22	2012			937	938	It was shown for the first time that the exposure of mouse blood leukocytes to low-intensity modulated extremely high-frequency electromagnetic radiation (EHF EMR) with effective parameters (carrier frequency of 42.2 GHz, intensity of 0.1 mW/cm2, exposure duration for 20 min, modulation frequency of 1 Hz) before and after the treatment with X-rays in a dose of 5 Gy caused pronounced radiation pro…		978-966-335-376-0			https://ieeexplore.ieee.org/stamp/stamp.jsp?arnumber=6336256		DNA;Blood;Frequency modulation;Mice;Electronic mail;In vitro;Hydrogen	biological effects of X-rays;biomolecular effects of radiation;blood;cellular effects of radiation;DNA;radiation protection	radiation protective action;mouse blood leukocytes;low-intensity modulated extremely high-frequency electromagnetic radiation;exposure duration;modulation frequency;X-ray treatment;radiation protective effect;DNA damage;reactive oxygen species;EHF EMR;frequency 42.2 GHz;time 20 min;frequency 1 Hz;radiation absorbed dose 5 Gy				3		2012-10-22			IEEE	IEEE Conferences
Yes	Not DNA Damage	First	The Influence of Solar Flare on Low Frequency Time-Code Timing Signal	X. Wang; P. Feng; J. Chen; X. Li	National Time Service Center, University of Chinese Academy of Sciences, Xi'an, China; National Time Service Center, Chinese Academy of Science; University of Chinese Academy of Sciences, Xi'an, China; National Time Service Center, Chinese Academy of Science	2018 IEEE International Frequency Control Symposium (IFCS)	2019-01-03	2018			1	4	Low frequency time-code timing signal is mainly composed of the mixture of sky wave and ground wave. As the distance increases, the propagated influence factors of the sky wave are also increased. What's more, the mutation of the ionosphere caused by the eruption of the solar flare will affect the propagation of the sky wave. So, it is possible to infer that the solar flare will affect the signal…	2327-1949	978-1-5386-3214-7	10.1109/FCS.2018.8597444		https://ieeexplore.ieee.org/stamp/stamp.jsp?arnumber=8597444	solar flare;low frequency time-code timing;signal monitoring method;signal strength measurement	Time-frequency analysis;Timing;Monitoring;Antenna measurements;Ionosphere	ionospheric electromagnetic wave propagation;radiowave propagation;solar flares	solar flare;low frequency time-code timing signal;signal strength;low frequency signal monitoring system;low frequency continuous wave signal;sky wave propagation;ground wave;ionosphere mutation;radio signals;field strength response trend		1		5	IEEE	2019-01-03			IEEE	IEEE Conferences
Yes	Not DNA Damage	First	Design of Dual-Frequency Wilkinson Power Divider with Genetic Algorithm	W. Wei; L. Wencheng; C. Dan; Z. Kai	College of Electronics Engineering, Chongqing University of Posts and Telecommunications, Chongqing, China; College of Electronics Engineering, Chongqing University of Posts and Telecommunications, Chongqing, China; College of Electronics Engineering, Chongqing University of Posts and Telecommunications, Chongqing, China; College of Electronics Engineering, Chongqing University of Posts and Telec…	2008 China-Japan Joint Microwave Conference	2009-02-02	2008			772	775	The genetic algorithm with the elitist strategy is applied for the design of dual-frequency equal-splitting Wilkinson power divider. It is composed of a two-section transmission line transformer and two isolation resisters. After even and odd mode analysis with ideal transmission-line model, the optimal parameters are obtained by genetic algorithm, crossover and mutation of changing probability a…	2165-4727	978-1-4244-3821-1	10.1109/CJMW.2008.4772542		https://ieeexplore.ieee.org/stamp/stamp.jsp?arnumber=4772542		Algorithm design and analysis;Power dividers;Genetic algorithms;Transmission line theory;Impedance;Circuits;Power transmission lines;Transmission lines;Frequency conversion;Signal analysis	genetic algorithms;impedance matching;microwave isolators;power dividers;transformers;transmission lines	dual-frequency Wilkinson power divider;genetic algorithm;transmission line transformer;isolation resister;transmission-line model;impedance matching		1		10		2009-02-02			IEEE	IEEE Conferences
Yes	Not DNA Damage	First	Radio frequency identification networks planning using a new hybrid evolutionary algorithm	Han Feng; Jie Qi	College of Information Science and Technology, Donghua University, Shanghai, China; College of Information Science and Technology, Donghua University, Shanghai, China	2013 15th International Conference on Advanced Communications Technology (ICACT)	2013-03-28	2013			179	188	The problem of choosing the optimum locations and the associated parameters of readers in RFID communication systems is considered. All these choices must satisfy a set of objectives, such as tag coverage, load balance, economic efficiency, and interference in order to obtain accurate and reliable network planning. In this paper, a novel optimization algorithm, namely the multi-community GA-PSO, …	1738-9445	978-89-968650-1-8			https://ieeexplore.ieee.org/stamp/stamp.jsp?arnumber=6488407	Evolutionary computation;Particle swarm optimization;Radiofrequency identification	Communities;Algorithm design and analysis;Reliability;TV;Vectors	genetic algorithms;particle swarm optimisation;radio networks;radiofrequency identification	radio frequency identification networks planning;hybrid evolutionary algorithm;RFID communication system;tag coverage;load balance;economic efficiency;interference;reliable network planning;optimization algorithm;multicommunity GA PSO;RFID network planning problem;large scale system;multiswarm;genetic selection;mutation strategy;particle swarm dynamic rules;networking planning problem				30		2013-03-28			IEEE	IEEE Conferences
Yes	Not DNA Damage	First	GSM Automatic Frequency Planning with the Aid of Genetic Algorithms	I. Amro; W. Ghanem	Faculty of Information Technology, Birzeit University, Israel; Faculty of Information Technology, Birzeit University, Israel	2011 Fifth International Conference on Genetic and Evolutionary Computing	2011-10-13	2011			73	76	Due to the high demand of mobile services, and the full loading of the mobile allocated spectrum, a very tight frequency reuse schemes appeared, and high levels of interference occurred and due to the overlap of cells, which in turn made it very difficult to allocate frequencies for the different cells in the cellular system. Here in this seminar genetic algorithm was implemented as a method to g…		978-1-4577-0817-6	10.1109/ICGEC.2011.26		https://ieeexplore.ieee.org/stamp/stamp.jsp?arnumber=6042721	Evloutionary Algorithm;Genetic Algorithm (GA);crossover;mutation;GSM;TCH;SDCCH;TCH	Genetic algorithms;Interchannel interference;GSM;Heuristic algorithms;Radio spectrum management;Sorting	cellular radio;encoding;genetic algorithms;radiofrequency interference	GSM automatic frequency planning;genetic algorithms;mobile services;mobile allocated spectrum;optimum frequency allocation;alphabetical encoding;system parameters		1		10	IEEE	2011-10-13			IEEE	IEEE Conferences
Yes	Not DNA Damage	First	Hybrid Information Fashion Algorithm Based on Catastrophic Strategy	F. Xiaogang; Y. Jinshou	Institute of Automation, East China University of Science and Technology, Shanghai, China; Institute of Automation, East China University of Science and Technology, Shanghai, China	2008 Second International Symposium on Intelligent Information Technology Application	2009-01-06	2008	3		890	894	To address the premature convergence in the searching process of information fashion algorithm (IFA), a hybrid information fashion algorithm based on catastrophic strategy (CHIFA) is proposed in this paper. The new method applies the idea of a cusp catastrophic model and strategy which increases suddenly the threshold value probability and makes use of stochastic orderly logistic sequence to guid…		978-0-7695-3497-8	10.1109/IITA.2008.576		https://ieeexplore.ieee.org/stamp/stamp.jsp?arnumber=4740126		Evolution (biology);Logistics;Convergence;Cost function;Radiofrequency interference;Economic indicators;History;Information technology;Automation;Stochastic processes	catastrophe theory;optimisation;probability;stochastic processes	hybrid information fashion algorithm;catastrophic strategy;searching process;cusp catastrophic model;threshold value probability;stochastic orderly logistic sequence;agent mutation;powerful life individuals;PID control parameter optimization				3	IEEE	2009-01-06			IEEE	IEEE Conferences
Yes	Not DNA Damage	First	Enhanced analog and RF IC sizing methodology using PCA and NSGA-II optimization kernel	T. Pessoa; N. LourenÃ§o; R. Martins; R. PÃ³voa; N. Horta	Instituto de TelecomunicaÃ§Ãµes, Universidade de Lisboa, Lisboa, Portugal; Instituto de TelecomunicaÃ§Ãµes, Universidade de Lisboa, Lisboa, Portugal; Instituto de TelecomunicaÃ§Ãµes, Universidade de Lisboa, Lisboa, Portugal; Instituto de TelecomunicaÃ§Ãµes, Universidade de Lisboa, Lisboa, Portugal; Instituto de TelecomunicaÃ§Ãµes, Universidade de Lisboa, Lisboa, Portugal	2018 Design, Automation & Test in Europe Conference & Exhibition (DATE)	2018-04-23	2018			660	665	State-of-the-art design of analog and radio frequency integrated circuits is often accomplished using sizing optimization. In this paper, an innovative combination of principal component analysis (PCA) and evolutionary computation is used to increase the optimizer's efficiency. The adopted NSGA-II optimization kernel is improved by applying the genetic operators of mutation and crossover on a tra…	1558-1101	978-3-9819263-0-9	10.23919/DATE.2018.8342092		https://ieeexplore.ieee.org/stamp/stamp.jsp?arnumber=8342092	Electronic Design Automation;Sizing Optimization;Analog and Radio-Frequency Integrated Circuits;Multi-Objective Evolutionary Optimization;Principal Component Analysis	Optimization;Frequency modulation;Automation;Europe;Design automation;Radio frequency;Integrated circuits	analogue integrated circuits;circuit optimisation;genetic algorithms;principal component analysis;radiofrequency amplifiers;radiofrequency integrated circuits;voltage-controlled oscillators	innovative combination;PCA;evolutionary computation;genetic operators;standard NSGA-II optimization kernel;principal component analysis;radiofrequency integrated circuits;NSGA-II optimization kernel;amplifier;voltage controlled oscillator;analog circuits		2		23		2018-04-23			IEEE	IEEE Conferences
Yes	Not DNA Damage	First	Optimal RFID networks planning using a hybrid evolutionary algorithm and swarm intelligence with multi-community population structure	Han Feng; Jie Qi	College of Information Science and Technology, Donghua University, Shanghai, China; College of Information Science and Technology, Donghua University, Shanghai, China	2012 14th International Conference on Advanced Communication Technology (ICACT)	2012-04-03	2012			1063	1068	The problem of choosing the optimum locations and the associated parameters of readers in RFID communication systems is considered. All these choices must satisfy a set of objectives, such as tag coverage, load balance, economic efficiency, and interference in order to obtain accurate and reliable network planning. In this paper, a novel optimization algorithm, namely the multi-community GA-PSO, …	1738-9445	978-89-5519-163-9			https://ieeexplore.ieee.org/stamp/stamp.jsp?arnumber=6174850	RFID network planning;evolutionary strategy;PSO;multi-community structure	Communities;Radiofrequency identification;Planning;Heuristic algorithms;Interference;Optimization;Genetic algorithms	artificial intelligence;genetic algorithms;interference (signal);particle swarm optimisation;radiofrequency identification;resource allocation;telecommunication network planning	optimal RFID networks planning;hybrid evolutionary algorithm;swarm intelligence;multicommunity population structure;RFID communication systems;tag coverage;load balance;economic efficiency;interference;reliable network planning;optimization algorithm;multicommunity GA-PSO;RFID network planning;canonical PSO;genetic selection;mutation strategy;particle swarm dynamic rules		1		23		2012-04-03			IEEE	IEEE Conferences
Yes	Not DNA Damage	First	A multi-region conformal MRTD scheme for modeling 3-D curved dielectric surfaces	Q. Gao; Y. Cao	Department of Equipment Support, Bengbu Automobile NCO Academy, Bengbu, China; Department of Equipment Support, Bengbu Automobile NCO Academy, Bengbu, China	2013 5th IEEE International Symposium on Microwave, Antenna, Propagation and EMC Technologies for Wireless Communications	2013-12-23	2013			193	197	In this paper, a new multi-region conformal multiresolution time-domain (MR-CMRTD) scheme based on Daubechies' wavelets, which utilizes the locally conformal technology, the concept of effective dielectric constant (EDC) and multi-region decomposition technology, is proposed and applied to solve 3-D electromagnetic scattering problems for curved dielectric objects. It is numerically demonstrated …		978-1-4673-6079-1	10.1109/MAPE.2013.6689864		https://ieeexplore.ieee.org/stamp/stamp.jsp?arnumber=6689864	multiresolution time-domain;locally conformal technique;effective dielectric constant;multi-region decomposition technology;electromagnetic scattering	Dielectrics;Time-domain analysis;Equations;Mathematical model;Finite difference methods;Electric fields;Surface treatment	electromagnetic wave scattering;Maxwell equations;permittivity	staircase error;mutation surfaces;Maxwell curl equations;curved dielectric objects;3-D electromagnetic scattering problems;multiregion decomposition technology;effective dielectric constant;locally conformal technology;Daubechies wavelets;MR-CMRTD scheme;multiregion conformal multiresolution time-domain;3-d curved dielectric surfaces modeling;multiregion conformal MRTD scheme				10	IEEE	2013-12-23			IEEE	IEEE Conferences
Yes	Not DNA Damage	First	Combining Multi-objective Evolutionary Approach and Machine Learning to Optimize PCI Configuration in Large-scale LTE Networks	L. Chen; P. Cheng; Y. Wang; W. Ye	School of Computer Science, Beijing University of Posts and Telecommunications, China; School of Computer Science, Beijing University of Posts and Telecommunications, China; School of Computer Science, Beijing University of Posts and Telecommunications, China; School of Computer Science, Beijing University of Posts and Telecommunications, China	2022 5th International Conference on Communication Engineering and Technology (ICCET)	2022-08-08	2022			32	39	Wireless interference seriously affects the quality of service in mobile communication networks, and PCI planning and optimization is an effective method to reduce interference in 4G and 5G networks. Most of the existing PCI configuration optimization methods focus on solving basic problems, such as PCI collision, PCI confusion and PCI mod 3 interference, which can not meet the complex requiremen…		978-1-6654-8579-1	10.1109/ICCET55794.2022.00014		https://ieeexplore.ieee.org/stamp/stamp.jsp?arnumber=9844941	Physical Cell Identity;LTE;MOEA/D;community detection;reinforcement learning	Wireless communication;Q-learning;Machine learning algorithms;Sociology;Diversity reception;Interference;Evolutionary computation	evolutionary computation;genetic algorithms;learning (artificial intelligence);Long Term Evolution;optimisation;peripheral interfaces;probability;radiofrequency interference	PCI optimization requirements;decomposition-based multiobjective evolutionary algorithm;reinforcement learning mechanism improvement;Q-learning method;mutation probabilities;evolutionary iteration number;PCI optimization results;large-scale LTE networks;wireless interference;quality of service;mobile communication networks;PCI collision;actual LTE network optimization;Machine Learning;PCI plannin…				21	IEEE	2022-08-08			IEEE	IEEE Conferences
Yes	Not DNA Damage	First	Base Station Deployment with Capacity and Coverage in WCDMA Systems Using Genetic Algorithm at Different Height	C. -S. Wang; Y. -D. Chen	Institute of information and logistics management, NTUT, Taipei, Taiwan; Institute of information and logistics management, NTUT, Taipei, Taiwan	2012 Sixth International Conference on Genetic and Evolutionary Computing	2013-02-07	2012			546	549	Base station Cell planning is an important and complex problem of wireless telecommunication system which its result will affect the performance and cost. in WCDMA system, the performance can be decided with coverage and throughput fulfillment of the cell. This paper investigates how to do base station deployment in a micro-cell of WCDMA system. in cell planning, how to deploy the base station fo…		978-1-4673-2138-9	10.1109/ICGEC.2012.69		https://ieeexplore.ieee.org/stamp/stamp.jsp?arnumber=6456839	WCDMA;cell planning;genetic algorithm	Base stations;Planning;Multiaccess communication;Spread spectrum communication;Genetic algorithms;Mathematical model;Biological cells	antennas;cellular radio;code division multiple access;computational complexity;genetic algorithms;performance evaluation;radiofrequency interference;telecommunication network planning	WCDMA system;genetic algorithm;base station cell planning;wireless telecommunication system;microcell base station deployment;NP-hard optimizing problem;evaluation process;mutation process;crossover process;antenna height;interference;performance evaluation		4		11	IEEE	2013-02-07			IEEE	IEEE Conferences
Yes	Not DNA Damage	First	Fairness awared joint sub-channel and power allocation via genetic algorithm in MIMO two-tier networks	L. Chen; L. Ma; Y. Xu	Harbin Institute of Technology Communication Research Center, Harbin, China; Harbin Institute of Technology Communication Research Center, Harbin, China; Harbin Institute of Technology Communication Research Center, Harbin, China	2015 IEEE 26th Annual International Symposium on Personal, Indoor, and Mobile Radio Communications (PIMRC)	2015-12-03	2015			1111	1115	Advanced interference coordination and resource management schemes are important in heterogeneous wireless networks in order to achieve a high network capacity and good user experience. In this paper, we present a joint consideration of the sub-channel allocation and power distribution in MIMO two-tier networks where the femtocells form clusters of equal size. All of the BSs have a multi-antenna …		978-1-4673-6782-0	10.1109/PIMRC.2015.7343464		https://ieeexplore.ieee.org/stamp/stamp.jsp?arnumber=7343464	Two-tier network;MIMO;Genetic algorithm;Fairness	Resource management;Biological cells;Interference;Genetic algorithms;Optimization;Femtocells;Throughput	antenna arrays;array signal processing;channel allocation;femtocellular radio;genetic algorithms;integer programming;MIMO communication;mobile antennas;nonlinear programming;radiofrequency interference	fairness awared joint sub-channel allocation;power allocation;MIMO two-tier networks;advanced interference coordination;resource management schemes;heterogeneous wireless networks;user experience;high network capacity;power distribution;femtocellular radio;multiantenna configuration;zero-forcing beamforming;BSs;long-term system throughput;FUEs;femto users;mixed-integer nonlinear programming probl…				13	IEEE	2015-12-03			IEEE	IEEE Conferences
Yes	Not DNA Damage	First	Joint optimal channel allocation, interface assignment and routing in multi-hop wireless networks	J. Wu; H. Li; Y. Xu; J. Tian	Fujitsu Research and Development Center Co., Ltd, Beijing, P.R. China; Fujitsu Research and Development Center Co., Ltd, Beijing, P.R. China; Fujitsu Research and Development Center Co., Ltd, Beijing, P.R. China; Fujitsu Research and Development Center Co., Ltd, Beijing, P.R. China	2018 20th International Conference on Advanced Communication Technology (ICACT)	2018-03-26	2018			288	293	Multi-hop wireless networks have advantages over the single-hop ones in terms of reliability and coverage range. Moreover, the capacity of multi-hop wireless network can be substantially increased via multiple radios tuned to non-overlapping channels. However, the channel allocation, network interface cards assignment and routing selecting remain challenging due to the interference of the neighbo…		979-11-88428-01-4	10.23919/ICACT.2018.8323728		https://ieeexplore.ieee.org/stamp/stamp.jsp?arnumber=8323728	Channel allocation;interface assignment;multi-hop wireless network;multi-objective genetic algorithm;routing	Interference;Genetic algorithms;Channel allocation;Routing;Encoding;Wireless networks;Spread spectrum communication	channel allocation;channel coding;computational complexity;genetic algorithms;network interfaces;radio networks;radiofrequency interference;telecommunication network routing;wireless channels	multihop wireless network;single-hop ones;nonoverlapping channels;network interface cards assignment;routing selection;network interference;channel separation;joint optimal channel allocation, interface assignment and routing;improved multiobjective genetic algorithm;diversity measure;dynamic genetic mutation;individual encoding method;fitness function				11		2018-03-26			IEEE	IEEE Conferences
Yes	Not DNA Damage	First	An Efficient Reference-point Based Surrogate-assisted Multi-objective Differential Evolution for Analog/RF Circuit Synthesis	S. Yin; W. Zhang; W. Hu; Z. Wang; R. Wang; J. Zhang; Y. Wang	Institute of Microelectronics, Tsinghua University, Beijing, China; Institute of Microelectronics, Tsinghua University, Beijing, China; Institute of Microelectronics, Tsinghua University, Beijing, China; Institute of Microelectronics, Tsinghua University, Beijing, China; Institute of Microelectronics, Tsinghua University, Beijing, China; Institute of Microelectronics, Tsinghua University, Beijing…	2021 IEEE International Symposium on Radio-Frequency Integration Technology (RFIT)	2021-10-15	2021			1	3	In this paper, we propose an efficient reference-point based surrogate-assisted multi-objective differential evolution algorithm for analog/RF circuit synthesis, which aims to greatly reduce simulation time while maintaining accuracy. First, offspring are generated by differential evolution operator and polynomial mutation. Then we predict the offspring by Gaussian process. Finally, sort the offs…		978-1-6654-3391-4	10.1109/RFIT52905.2021.9565309		https://ieeexplore.ieee.org/stamp/stamp.jsp?arnumber=9565309	differential evolution;Gaussian process;analog/RF circuit synthesis;multi-objective	Radio frequency;Gaussian processes;Evolutionary computation;Prediction algorithms;Circuit synthesis;Integrated circuit modeling;Sorting	analogue circuits;evolutionary computation;Gaussian processes;genetic algorithms;network synthesis;polynomials;radiofrequency integrated circuits	Gaussian process;analog-RF circuit synthesis;surrogate-assisted multiobjective differential evolution;efficient reference-point;multiobjective evolutionary algorithms;real-world circuits;circuit simulator;modified reference-point based NSGA-III criterion;polynomial mutation;differential evolution operator				6	IEEE	2021-10-15			IEEE	IEEE Conferences
Yes	Not DNA Damage	First	THz technology for label-free genetic diagnostics	M. Nagel; F. Richter; M. Brucherseifer; P. H. Bolivar; H. Kurz; A. Bosserhoff; R. Buttner	Institut fÃ¼r Halbleitertechnik, Aachen, Germany; Institut fÃ¼r Halbleitertechnik, Aachen, Germany; Institut fÃ¼r Halbleitertechnik, Aachen, Germany; Institut fÃ¼r Halbleitertechnik, Aachen, Germany; Institut fÃ¼r Halbleitertechnik, Aachen, Germany; Institut fÃ¼r Pathologie, UniversitÃ¤t Regensburg, Regensburg, Germany; Institut fÃ¼r Pathologie, UniversitÃ¤tsklinikum Bonn, Bonn, Germany	The 15th Annual Meeting of the IEEE Lasers and Electro-Optics Society	2003-01-06	2002	1		345	346 vol.1	THz-wave based approaches for the label-free characterization of genetic material are presented. Time-resolved THz spectroscopic analysis of genetic sequences (polynucleotides) demonstrate a clearly distinct complex refractive index in the THz frequency range as a function of the hybridization state (hybridized/denatured) of the analysed DNA sequences. By monitoring THz signals one can thus infer…	1092-8081	0-7803-7500-9	10.1109/LEOS.2002.1134071		https://ieeexplore.ieee.org/stamp/stamp.jsp?arnumber=1134071		DNA;Labeling;Fluorescence;Sequences;Refractive index;Frequency;Genetic mutations;Probes;Monitoring;Medical diagnostic imaging	molecular biophysics;genetics;biological techniques;time resolved spectra;refractive index;DNA;microwave spectra	terahertz-wave based approaches;label-free characterization;genetic material;time-resolved terahertz spectroscopic analysis;genetic sequences;polynucleotides;complex refractive index;terahertz frequency range;hybridization state;analysed DNA sequences;terahertz signals;label-free determination;genetic composition;broadband experimental proof-of-principle;oligonucleotides;free-space configuration;…		3		11	IEEE	2003-01-06			IEEE	IEEE Conferences
Yes	Not DNA Damage	First	Modified Bayesian Optimization Algorithm for microstrip filter design	B. V. Ha; M. Mussetta; P. Pirinoli; R. E. Zich	Politecnico di Milano, Dipartimento di Energia, Via Lambruschini 4, 20156, Italy; Politecnico di Milano, Dipartimento di Energia, Milano, Italy; Dipartimento di Elettronica e Telecomunicazioni, Politecnico di Torino, Torino, Italy; Politecnico di Milano, Dipartimento di Energia, Milano, Italy	Proceedings of the 2012 IEEE International Symposium on Antennas and Propagation	2012-11-10	2012			1	2	In this paper, a Modified Bayesian Optimization Algorithm (MBOA) is proposed. It has been obtained by suitably introducing a mutation operator in the traditional algorithm in order to speed up its convergence. In order to test its capability, the introduced algorithm has then been applied to mathematical test functions and to a classic EM design problem.	1947-1491	978-1-4673-0462-7	10.1109/APS.2012.6348755		https://ieeexplore.ieee.org/stamp/stamp.jsp?arnumber=6348755		Algorithm design and analysis;Bayesian methods;Sociology;Statistics;Microwave filters;Optimization;Filtering algorithms	belief networks;mathematical analysis;microstrip filters;optimisation	modified Bayesian optimization algorithm;microstrip filter design;BOA;mutation operator;mathematical test functions;EM design problem		3		8	IEEE	2012-11-10			IEEE	IEEE Conferences
Yes	Not DNA Damage	First	New mapping strategies for pre-optimized inductor sets in bottom-up RF IC sizing optimization	N. LourenÃ§o; R. Martins; R. PÃ³voa; A. Canelas; N. Horta; F. Passos; R. Castro-LÃ³pez; E. Roca; F. V. FernÃ¡ndez	Instituto de TelecomunicaÃ§Ãµes, Instituto Superior TÃ©cnico â€” Universidade de Lisboa, Lisboa, Portugal; Instituto de TelecomunicaÃ§Ãµes, Instituto Superior TÃ©cnico â€” Universidade de Lisboa, Lisboa, Portugal; Instituto de TelecomunicaÃ§Ãµes, Instituto Superior TÃ©cnico â€” Universidade de Lisboa, Lisboa, Portugal; Instituto de TelecomunicaÃ§Ãµes, Instituto Superior TÃ©cnico â€” Universidade …	2017 14th International Conference on Synthesis, Modeling, Analysis and Simulation Methods and Applications to Circuit Design (SMACD)	2017-07-17	2017			1	4	This paper presents new indexing and mutation operators, in the context of bottom-up hierarchical multi-objective optimization of radio frequency integrated circuits, for pre-optimized sets of solutions from the hierarchical sub-levels when moving up in hierarchy. Two ideas, one based on a Voronoi decomposition and another based on the nearest neighborhood, are explored, where, and unlike previou…		978-1-5090-5052-9	10.1109/SMACD.2017.7981582		https://ieeexplore.ieee.org/stamp/stamp.jsp?arnumber=7981582	Analog IC Sizing Optimization;Hierarchical Bottom-Up Sizing;Multi-Objective IC Sizing Optimization	Optimization;Inductors;Integrated circuit modeling;Voltage-controlled oscillators;Radio frequency;Phase noise	evolutionary computation;inductors;low noise amplifiers;radiofrequency integrated circuits;set theory;voltage-controlled oscillators	new mapping strategies;preoptimized inductor sets;bottom-up RF IC sizing optimization;bottom-up hierarchical multiobjective optimization;radiofrequency integrated circuits;hierarchical sub-levels;Voronoi decomposition;nearest neighborhood;AIDA NSGAII evolutionary kernel;voltage controlled oscillator;low noise amplifier;SIDeO toolbox		2		14	IEEE	2017-07-17			IEEE	IEEE Conferences
Yes	Not DNA Damage	First	A novel method for reducing crosstalk of T-shaped microstrips based on the improved FGA and PML-FDTD	D. Yan; X. Zeng; K. Zhang	College of Communications Engineering, Chongqing University, Shapingba district Shazheng street No.174, 400044, China; College of Communications Engineering, Chongqing University, Shapingba district Shazheng street No.174, 400044, China; Chongqing University of Posts and Telecommunications, College of media-arts, Nan'an district Chongwen road No.2, 400065 China	2010 IEEE International Conference on Mechatronics and Automation	2010-10-07	2010			133	137	A new fuzzy genetic algorithm (FGA) is developed to reduce crosstalk of T-shape microstrip lines in high speed circuit systems, which is used to optimize the ground plane with photonic bandgap (PBG) structure. The genetic operators (crossover and mutation) are adjusted self-adaptively by fuzzy controller and good convergent character and global optimization are improved. Based on the PML-FDTD met…	2152-744X	978-1-4244-5140-1	10.1109/ICMA.2010.5588247		https://ieeexplore.ieee.org/stamp/stamp.jsp?arnumber=5588247	Microstrip line;Q factor;Hilbert curve;Defected ground structure (DGS)	Microstrip;Crosstalk;Optimization;Finite difference methods;Reflection;Convergence;Scattering parameters	crosstalk;finite difference time-domain analysis;fuzzy set theory;genetic algorithms;high-speed integrated circuits;microstrip lines;microwave photonics	crosstalk reduction;PML-FDTD;fuzzy genetic algorithm;T-shape microstrip lines;high-speed circuit systems;ground plane;photonic bandgap structure;crossover genetic operator;mutation genetic operator;global optimization;fitness value;weighted performance index function;return loss;signal distortion				5	IEEE	2010-10-07			IEEE	IEEE Conferences
Yes	Not DNA Damage	First	DGA-designed bended film antenna for dual-band WLAN operation	R. Hosono; N. Guan	Optics and Electronics Laboratory, Fujikura Limited, Sakura, Japan; Optics and Electronics Laboratory, Fujikura Limited, Sakura, Japan	Proceedings of the 2012 IEEE International Symposium on Antennas and Propagation	2012-11-10	2012			1	2	In this paper, we apply a distributed genetic-algorithm (DGA) to the design of bended film antenna operating at the 2.4/5 GHz wireless local area network. The DGA is performed by selection, crossover, mutation and migration of individuals in sub-populations (islands) grouped by bending angles. Multi-objective optimization for antenna characteristics is solved. Several methods are proposed for the…	1947-1491	978-1-4673-0462-7	10.1109/APS.2012.6348985		https://ieeexplore.ieee.org/stamp/stamp.jsp?arnumber=6348985		Antennas;Films;Wireless LAN;Optimization;Genetic algorithms;Convergence	genetic algorithms;microwave antennas;multifrequency antennas;wireless LAN	DGA-designed bended film antenna;dual-band WLAN operation;distributed genetic algorithm;wireless local area network;individual migration;individual selection;individual crossover;individual mutation;subpopulations;multiobjective optimization;antenna characteristics;frequency 2.4 GHz;frequency 5 GHz				5	IEEE	2012-11-10			IEEE	IEEE Conferences
Yes	Not DNA Damage	First	Modified Bayesian optimization algorithm for EMC complex system design	B. V. Ha; M. M. Maglio; M. Mussetta; P. Pirinoli; R. E. Zich	Politecnico di Milano, Dipartimento di Energia, Via La Masa 34, 20156, Italy; Politecnico di Milano, Dipartimento di Elettrotecnica, Milano, Italy; Politecnico di Milano, Dipartimento di Energia, Milano, Italy; Politecnico di Torino, Dipartimento di Elettronica e Telecomunicazioni, Torino, Italy; Politecnico di Milano, Dipartimento di Energia, Milano, Italy	2012 Asia-Pacific Symposium on Electromagnetic Compatibility	2012-07-12	2012			469	472	The design of real electrical, electronic or electromagnetic complex systems fulfilling EMC constrains often exploits the performances of population based global optimizers. One of the main drawbacks of the adoption of these optimizers in the design of a real system is the difficulty in the introduction, in the optimized design algorithm, of all the heuristic knowledge already available in the fi…	2162-7673	978-1-4577-1558-7	10.1109/APEMC.2012.6237960		https://ieeexplore.ieee.org/stamp/stamp.jsp?arnumber=6237960		Electromagnetics;Algorithm design and analysis;Probabilistic logic;Search problems	Bayes methods;electromagnetic compatibility;estimation theory;large-scale systems;microstrip filters;microwave filters;optimisation	modified Bayesian optimization algorithm;EMC complex system design;electromagnetic complex system design;electrical complex system;electronic complex system;heuristic knowledge;distribution estimation algorithm;information extraction;local maxima trapping;modified BOA;mathematical test function;microwave microstrip filter synthesis				8	IEEE	2012-07-12			IEEE	IEEE Conferences
Yes	Not DNA Damage	First	A survey on various data mining methods for detecting cancer cells	G. Tamilmani; S. Sivakumari	Department of Computer Science and Engineering, Avinashilingam Institute for Home Science and Higher Education for Women; Department of Computer Science and Engineering, Avinashilingam Institute for Home Science and Higher Education for Women	2017 IEEE International Conference on Smart Technologies and Management for Computing, Communication, Controls, Energy and Materials (ICSTM)	2017-10-30	2017			242	245	A cell which grows unusually and divides in categorical routine is Cancer and it is a deadly disease. Though it is unfortunate to detect but still it is possible to rectify at initial stage detection. This survey will be dealing with various cancer type and detecting methods available. The major motive of this document is to examine the benefits and difficulty of detection methods available and t…		978-1-5090-5905-8	10.1109/ICSTM.2017.8089160		https://ieeexplore.ieee.org/stamp/stamp.jsp?arnumber=8089160		Tumors;Cancer detection;Breast cancer;Image processing;Microwave imaging;Microwave theory and techniques	cancer;data mining;medical computing	data mining methods;cancer cells;deadly disease		1		21	IEEE	2017-10-30			IEEE	IEEE Conferences
Yes	Not DNA Damage	First	Hybrid Genetic Algorithm for Joint Precoding and Transmit Antenna Selection in Multiuser MIMO Systems with Limited Feedback	S. -C. Huang; W. -H. Fang; H. -S. Chen; Y. -T. Chen	Department of Electronic Engineering, National Taiwan University of Science and Technology, Taipei, Taiwan; Department of Electronic Engineering, National Taiwan University of Science and Technology, Taipei, Taiwan; Department of Electronic Engineering, National Taiwan University of Science and Technology, Taipei, Taiwan; Department of Electronic Engineering, National Taiwan University of Science…	2010 IEEE 71st Vehicular Technology Conference	2010-06-24	2010			1	5	To alleviate the interference while lowering the hardware cost such as the RF chains associated with antennas in the downlink of multiuser multi-input multi-output (MIMO) systems with limited feedback, this paper presents a simple, yet effective approach for joint precoding and transmit antenna selection with the assistance of the genetic algorithm (GA). To overcome the enormous amount of search …	1550-2252	978-1-4244-2518-1	10.1109/VETECS.2010.5493745		https://ieeexplore.ieee.org/stamp/stamp.jsp?arnumber=5493745		Genetic algorithms;Transmitting antennas;Antenna feeds;MIMO;Feedback;Biological cells;Radiofrequency interference;Hardware;Costs;Radio frequency	genetic algorithms;MIMO communication;precoding;transmitting antennas	hybrid genetic algorithm;joint precoding;transmit antenna selection;multiuser MIMO systems;multiinput multioutput systems;interference alleviation;GA		7		12	IEEE	2010-06-24			IEEE	IEEE Conferences
Yes	Not DNA Damage	First	Hybrid Information Fashion Algorithm Based on Catastrophic Strategy	X. Fu; J. Yu	NA; NA	2008 International Symposium on Intelligent Information Technology Application Workshops	2008-12-30	2008			640	644	To address the premature convergence in the searching process of information fashion algorithm (IFA), a hybrid information fashion algorithm based on catastrophic strategy (CHIFA) is proposed in this paper. The newÂ Â method applies the idea ofÂ Â a cusp catastrophic model and strategy whichÂ Â increase suddenly the threshold value probabilityÂ Â andÂ Â make use of stochastic orderly logistic seq…		978-0-7695-3505-0	10.1109/IITA.Workshops.2008.151		https://ieeexplore.ieee.org/stamp/stamp.jsp?arnumber=4732020		Evolution (biology);Logistics;Convergence;Cost function;Radiofrequency interference;Economic indicators;History;Information technology;Automation;Stochastic processes						3	IEEE	2008-12-30			IEEE	IEEE Conferences
Yes	Not DNA Damage	First	Code Generation and Allocation Using Enhanced Harmony Search Algorithm for CDMA System	S. N. Nemade; M. Kolte	Department of Electronics and Telecommunication, GVAIET, Shelu, Maharashtra, India; Department of Electronics and Telecommunication, GVAIET, Shelu, Maharashtra, India	2017 International Conference on Computing, Communication, Control and Automation (ICCUBEA)	2018-09-13	2017			1	6	In a Code Division Multiple Access system (CDMA) cellular network, many users concurrently transmit packets across the frequency band, such packets separated on the basis of their signature. User signature wave forms be commonly orthogonal thus to avoid interference among distinct users. Receiver needs to identify the bits of multiple CDMA users, has exponential complexity from the number of live…		978-1-5386-4008-1	10.1109/ICCUBEA.2017.8463933		https://ieeexplore.ieee.org/stamp/stamp.jsp?arnumber=8463933	Code Division Multiple Access (CDMA);Multi User Detection (MUD);Enhanced Harmony Search Algorithm (EHSA);Code Allocation(CA)	Wireless communication;Resource management;Multiaccess communication;Base stations;Cellular networks;Multiuser detection;Interference	cellular radio;code division multiple access;computational complexity;error statistics;interference suppression;multiuser detection;optimisation;protocols;radiofrequency interference;search problems	optimized code allocation;multiuser detection cellular network;multiuser detection;bit error rate;packet transmission;code division multiple access system cellular network;enhanced harmony search algorithm;exponential complexity;optimization problems;wireless devices;migration operation;mutation operation;immigration rate;emigration rate;user interference minimization;multiple CDMA users;user sig…		1		9	IEEE	2018-09-13			IEEE	IEEE Conferences
Yes	Not DNA Damage	First	Artificial immune systems optimization of the absolute bandgap of photonic crystals	A. Dourado-Sisnando; L. da FranÃ§a Vieira; V. F. Rodriguez-Esquerre	Departamento de Engenharia Eletrica, Universidade Federal da Bahia, Salvador, Bahia, Brazil; Departamento de Engenharia Eletrica, Universidade Federal da Bahia, Salvador, Bahia, Brazil; Departamento de Engenharia Eletrica, Universidade Federal da Bahia, Salvador, Bahia, Brazil	2013 SBMO/IEEE MTT-S International Microwave & Optoelectronics Conference (IMOC)	2013-10-28	2013			1	4	This work consists in the optimization of the absolute photonic bandgap (PBG) in two dimensional crystalline structures composed of air and tellurium by using the evolutionary algorithm artificial immune system (AIS). In order to analyze its performance, the absolute PBG for the TM12 and TE34 modes of triangular lattices have been optimized. The propagation properties of the crystals were calcula…		978-1-4799-1397-8	10.1109/IMOC.2013.6646545		https://ieeexplore.ieee.org/stamp/stamp.jsp?arnumber=6646545	Artificial Immune System;Optimization;Photonic Crystals;Absolute Bandgap;Tellurium	Photonics;Performance evaluation;Indexes;Lattices;Substrates;Atmospheric modeling	artificial immune systems;finite element analysis;photonic band gap;photonic crystals	photonic crystals;absolute photonic bandgap;two dimensional crystalline structures;evolutionary algorithm artificial immune system;TE34 modes;TM12 modes;triangular lattices;propagation properties;frequency domain finite element formulation		3		14	IEEE	2013-10-28			IEEE	IEEE Conferences
Yes	Not DNA Damage	First	Research of frequency assignment based on genetic algorithm	H. Chen; G. Wang	EMC Lab., School of Elec. and Infor. Eng., Beijing Jiao Tong University, China; EMC Lab., School of Elec. and Infor. Eng., Beijing Jiao Tong University, China	2009 3rd IEEE International Symposium on Microwave, Antenna, Propagation and EMC Technologies for Wireless Communications	2009-12-18	2009			199	202	With the rapid development of communication technology, how to achieve effective frequency assignment to improve the spectrum efficiency has become a main issue in spectrum management. In this paper, a four level forecast model is presented to judge the compatibility between two radios. The genetic algorithm is applied in frequency assignment and the construction procedure of the algorithm is giv…		978-1-4244-4076-4	10.1109/MAPE.2009.5355718		https://ieeexplore.ieee.org/stamp/stamp.jsp?arnumber=5355718	Genetic Algorithm;Frequency Assignment;Four Level Forecast Model	Frequency;Genetic algorithms;Communications technology;Radio spectrum management;Predictive models;Encoding;Genetic mutations;Optimization methods;Statistics;Computer simulation	encoding;frequency allocation;genetic algorithms	frequency assignment;genetic algorithms;spectrum efficiency;spectrum management;symbol encoding;roulette selection;single-point crossover				7	IEEE	2009-12-18			IEEE	IEEE Conferences
Yes	Not DNA Damage	First	An Interference Recognition Method Based on Improved Genetic Algorithm	J. Shu; Y. Liao; X. Luan	College of Information and Communication Engineering, Harbin Engineering University, Harbin, China; College of Information and Communication Engineering, Harbin Engineering University, Harbin, China; College of Information and Communication Engineering, Harbin Engineering University, Harbin, China	2021 7th International Conference on Computer and Communications (ICCC)	2022-01-17	2021			496	500	Interference in the global navigation satellite system (GNSS) seriously affects user experience and threatens the accuracy and reliability of satellite navigation. After identifying the received interference, specific anti-interference measures can be taken by the type of interference signal to avoid and suppress interference to the greatest extent. In this paper, support vector machine (SVM) is …		978-1-6654-0950-6	10.1109/ICCC54389.2021.9674374	Harbin Engineering University;	https://ieeexplore.ieee.org/stamp/stamp.jsp?arnumber=9674374	interference recognition;genetic algorithm;support vector machine;machine learning	Support vector machines;Global navigation satellite system;Simulation;Sociology;Interference;User experience;Classification algorithms	genetic algorithms;interference suppression;particle swarm optimisation;probability;radiofrequency interference;satellite navigation;support vector machines;telecommunication computing	interference recognition method;improved genetic algorithm;global navigation satellite system;GNSS;user experience;reliability;satellite navigation;received interference;specific anti-interference measures;interference signal;support vector machine;insufficient population diversity;SVM classifiers;unimproved GA-SVM;noise figure 3.0 dB				24	IEEE	2022-01-17			IEEE	IEEE Conferences
Yes	Not DNA Damage	First	A TE6,2 94GHz quasi-optical mode converter	X. -J. Niu; L. Gu; H. -F. Li	Vacuum Electronics National Laboratory, UESTC, Chengdu, China; Southwest University for Nationalities, Chengdu, China; Vacuum Electronics National Laboratory, UESTC, Chengdu, China	2010 8th International Vacuum Electron Sources Conference and Nanocarbon	2010-11-29	2010			339	340	Mode converter usually is needed to transform operating mode of a gyrotron into wanted mode. Quasi-optical mode converter, which is called Volasov type originally, is firstly proposed by Volasov of Russia. This kind of converters or its mutation (Denisov type) is usually employed at present as an inner component of a gyrotron for its compact and high efficiency in conversion of a high-order asymm…		978-1-4244-6644-3	10.1109/IVESC.2010.5644456		https://ieeexplore.ieee.org/stamp/stamp.jsp?arnumber=5644456		Mirrors	Gaussian distribution;geometrical optics;gyrotrons;light diffraction;microwave photonics;mirrors;optical frequency conversion;optical windows;terahertz wave devices	TE6,2 quasioptical mode converter;Volasov type mode converter;elliptic-parabolic mirror;Gaussian beam;window plane;geometric parameters;geometric optics;vector diffraction theory;frequency 94 GHz				2	IEEE	2010-11-29			IEEE	IEEE Conferences
Yes	Not DNA Damage	First	Optimal Fractal Antenna for In-Vehicle Entertainment Application	I. P. Gravas; N. F. Sifakis; Z. D. Zaharis; P. I. Lazaridis; T. D. Xenos	Department of Electrical and Computer Engineering, Aristotle University of Thessaloniki, Thessaloniki, Greece; Department of Electrical and Computer Engineering, Aristotle University of Thessaloniki, Thessaloniki, Greece; Department of Electrical and Computer Engineering, Aristotle University of Thessaloniki, Thessaloniki, Greece; Department of Engineering, University of Huddersfield, Huddersfiel…	2020 Wireless Telecommunications Symposium (WTS)	2020-09-16	2020			1	5	A wideband microstrip fractal antenna is presented in this study for satellite reception for in-vehicle entertainment (IVE) application. The antenna geometry is composed of circular structures that follow a logarithmic decrement rule as they cover the entirety of the board. The antenna is modelled and simulated in CST microwave studio environment and optimized with a modified particle swarm optim…	1934-5070	978-1-7281-4695-9	10.1109/WTS48268.2020.9198719		https://ieeexplore.ieee.org/stamp/stamp.jsp?arnumber=9198719	Antenna optimization;fractal antennas;particle swarm optimization	Optimization;Geometry;Fractal antennas;Spirals;Substrates;Wideband	antenna radiation patterns;broadband antennas;fractal antennas;microstrip antennas;on-board communications;particle swarm optimisation;satellite antennas;UHF antennas	in-vehicle entertainment application;wideband microstrip fractal antenna;satellite reception;antenna geometry;logarithmic decrement rule;CST microwave studio environment;modified particle swarm optimization algorithm;optimization goals;optimized fractal antenna;optimal fractal antenna;frequency 11.7 GHz to 12.7 GHz				35	IEEE	2020-09-16			IEEE	IEEE Conferences
Yes	Not DNA Damage	First	Intelligent Power Allocation for Cognitive HAP Wireless Networks Using TVWS Spectrum	H. M. Hussien; K. Katzis; L. P. Mfupe	School of Electrical and Computer Engineering, Addis Ababa Institute of Technology (AAiT), AAU, Addis Ababa, Ethiopia; Department of Computer Science and Engineering, School of Sciences, Nicosia, Cyprus; CSIR, NGEI, Pretoria, South Africa	2021 International Conference on Electrical, Computer and Energy Technologies (ICECET)	2022-02-11	2021			1	6	Aiming at the problem of downlink power allocation in cognitive high-altitude platform wireless networks exploiting TV white space spectrum, it is mathematically formulated as a constrained optimization problem, and then an improved immune clonal optimization algorithm is proposed. The mathematical optimization model, algorithm realization process, and key technologies for power allocation are gi…		978-1-6654-4231-2	10.1109/ICECET52533.2021.9698778		https://ieeexplore.ieee.org/stamp/stamp.jsp?arnumber=9698778	Baldwinian learning;fairness;high altitude platform;immune algorithm;power allocation;secondary user;total throughput;TV white space	TV;Wireless networks;Bit error rate;Interference;White spaces;Throughput;Mathematical models	cognitive radio;error statistics;optimisation;radio spectrum management;radiofrequency interference;resource allocation	particle swarm optimization algorithm;intelligent power allocation;cognitive HAP wireless networks;TVWS spectrum;downlink power allocation;TV white space spectrum;constrained optimization problem;improved immune clonal optimization algorithm;mathematical optimization model;cognitive high-altitude platform wireless networks;total transmit power;bit error rate;greater total data throughput;faster c…		1		28	IEEE	2022-02-11			IEEE	IEEE Conferences
Possible			Non-ionizing radiation generated by nanosecond pulsed electric fields (nsPEFS) induce apoptosis in cancer in vivo	S. J. Beebe; Xinhua Chen; J. Kolb; K. H. Schoenbach	Frank Reidy Research Center for Bioelectrics, Old Dominion University, Norfolk, VA, USA; Frank Reidy Research Center for Bioelectrics, Old Dominion University, Norfolk, VA, USA; Frank Reidy Research Center for Bioelectrics, Old Dominion University, Norfolk, VA, USA; Frank Reidy Research Center for Bioelectrics, Old Dominion University, Norfolk, VA, USA	2008 IEEE 35th International Conference on Plasma Science	2008-08-08	2008			1	1	Summary form only given. Over the last several years pulse power technology has developed into a novel and innovative time domain nanotechnology as a new modality to treat cancer. The technology treats cancer in the absence of drugs by generating non-ionizing radiation with nanosecond pulsed electric fields (nsPEFs or nanopulses) that are high in power (gigawatts) and low in energy (millijoules).…	0730-9244	978-1-4244-1929-6	10.1109/PLASMA.2008.4590737		https://ieeexplore.ieee.org/stamp/stamp.jsp?arnumber=4590737		Tumors;Cancer;Electric fields;Obituaries;In vivo;Biomembranes;Minimally invasive surgery	bioelectric phenomena;biomembranes;cancer;cellular biophysics;patient treatment;pulsed power technology	nonionizing radiation;nanosecond pulsed electric fields;NsPEF;apoptosis;cancer treatment;pulse power technology;time domain nanotechnology;electrochemotherapy;bleomycin;nanopulses;intracellular structures;plasma membranes;tumors;cell death;necrosis;cell membrane		2			IEEE	2008-08-08			IEEE	IEEE Conferences
Yes	Not DNA Damage	First	SimulaciÃ³n numÃ©rica de la permeabilidad magnÃ©tica aplicada a ferritas utilizando algoritmos genÃ©ticos	S. Boggi; A. C. Razzitte; W. G. Fano	Departamento de MatemÃ¡tica, Facultad de IngenierÃ­a de la Universidad de Buenos Aires, Buenos Aires, Argentina; Departamento dequÃ­mica, Facultad de IngenierÃ­a de la Universidad de Buenos Aires; Departamento de ElectrÃ³nica, Facultad de IngenierÃ­a de la Universidad de Buenos Aires	2014 IEEE Biennial Congress of Argentina (ARGENCON)	2014-07-31	2014			202	206	The magnetic permeability of a ferrite is an important factor in designing devices such as inductors, transformers, and microwave absorbing materials among others. Due to this, it is advisable to study the magnetic permeability of a ferrite as a function of frequency. In this paper, ferrites were considered linear, homogeneous, and isotropic materials. A magnetic permeability model was applied to…		978-1-4799-4269-5	10.1109/ARGENCON.2014.6868496		https://ieeexplore.ieee.org/stamp/stamp.jsp?arnumber=6868496		Ferrites;Genetic algorithms;Permeability;Magnetic susceptibility;Optimization;Silicon	ferrites;genetic algorithms;learning (artificial intelligence);magnetic permeability;nickel compounds;yttrium;zinc compounds	magnetic permeability;ferrites;genetic algorithm;machine learning;linear materials;homogeneous materials;isotropic materials;NiZnFe2O3:Y		2		14	IEEE	2014-07-31			IEEE	IEEE Conferences
No			Effect of acute intermediate frequency electromagnetic field exposure on human neural cells	E. HalaÅ¡ovÃ¡; B. TÃ³thovÃ¡; M. K. SivoÅˆovÃ¡; T. OkajÄekovÃ¡; H. Å kovierovÃ¡; P. Å pÃ¡nik; M. Pavelek; M. FrivaldskÃ½	Biomedical Center Martin, Comenius University in Bratislava, Martin, Slovakia; Biomedical Center Martin, Comenius University in Bratislava, Martin, Slovakia; Department of Medical Biochemistry, Comenius University in Bratislava, Martin, Slovakia; Biomedical Center Martin, Comenius University in Bratislava, Martin, Slovakia; Biomedical Center Martin, Comenius University in Bratislava, Martin, Slov…	2020 ELEKTRO	2020-09-09	2020			1	6	Novel technologies based on the emission of electromagnetic field (EMF) are spreading intensively and so as the public concerns about their possible health risks. Because the most adverse effects and carcinogenic influences are generally associated with extremely low EMF and radiofrequency, the majority of in vitro and in vivo studies is focused on cellular responses activated under these conditi…		978-1-7281-7542-3	10.1109/ELEKTRO49696.2020.9130239		https://ieeexplore.ieee.org/stamp/stamp.jsp?arnumber=9130239	electromagnetic field;acute exposure;health risk;cell viability;comet assay	Wireless communication;Radio frequency;Industries;Wireless power transfer;Biology;Organisms;Safety						39	IEEE	2020-09-09			IEEE	IEEE Conferences
Yes	Not DNA Damage	First	Water area segmentation of the Yangcheng Lake with SAR data based on improved 2D maximum entropy and genetic algorithm	Zhihui Li; Xiuwan Chen; Peng Luo; Yuan Tian	Institute of Remote Sensing and GIS, Peking University, Beijing, China; Institute of Remote Sensing and GIS, Peking University, Beijing, China; Institute of Remote Sensing and GIS, Peking University, Beijing, China; Institute of Remote Sensing and GIS, Peking University, Beijing, China	2012 Second International Workshop on Earth Observation and Remote Sensing Applications	2012-08-06	2012			263	267	Synthetic Aperture Radar (SAR) sensors are valuable to flood mapping as radar wavelengths can penetrate cloud cover during floods and are insensitive to daylight. Algorithms that enable an automatic delineation of flooded areas are an essential component of any SAR-based monitoring service. In this paper, efficient image processing method based on two-dimensional (2D) maximum entropy and genetic …		978-1-4673-1946-1	10.1109/EORSA.2012.6261179		https://ieeexplore.ieee.org/stamp/stamp.jsp?arnumber=6261179	Synthetic aperture radar;Remote sensing;Water Area Extraction;Entropy;Thresholding	Image segmentation;Lakes;Flowcharts;Monitoring						18	IEEE	2012-08-06			IEEE	IEEE Conferences
