# Supplementary material for: A scoping review and evidence map of radiofrequency field exposure and genotoxicity: assessing in vivo, in vitro, and epidemiological data
Source: Front Public Health. 2025 Jul 30;13:1613353. doi: 10.3389/fpubh.2025.1613353 (PMC12343714; doi:10.3389/fpubh.2025.1613353)
Supplement: Supplementary file 3 [file Data_Sheet_3.zip › Search data/IEEE OS papers.xlsx]

## Sheet: export2023.04.20-02.19.22
Document Title	Authors	Author Affiliations	Publication Title	Date Added To Xplore	Publication Year	Volume	Issue	Start Page	End Page	Abstract	ISSN	ISBNs	DOI	Funding Information	PDF Link	Author Keywords	IEEE Terms	INSPEC Controlled Terms	INSPEC Non-Controlled Terms	Mesh_Terms	Article Citation Count	Patent Citation Count	Reference Count	License	Online Date	Issue Date	Meeting Date	Publisher	Document Identifier
Millimeter waves non-thermal effect on human lung cancer cells	K. Komoshvili; J. Levitan; S. Aronov; B. Kapilevich; A. Yahalom	Ariel University Center of Samaria, Ariel, Israel; Ariel University Center of Samaria, Ariel, Israel; Ariel University Center of Samaria, Ariel, Israel; Ariel University Center of Samaria, Ariel, Israel; Ariel University Center of Samaria, Ariel, Israel	2011 IEEE International Conference on Microwaves, Communications, Antennas and Electronic Systems (COMCAS 2011)	2011-12-19	2011			1	4	Preliminary investigation of human lung cancer cells' interaction with millimeter wavelength electromagnetic waves was carried out. The irradiation was performed in vitro by sweeping in frequency in the range 75-110 GHz (W-band), for different exposition times. Frequency spectra of the reflected signal were analyzed and compared for different exposure times. Also, a statistical analysis of the ce…		978-1-4577-1694-2	10.1109/COMCAS.2011.6105865		https://ieeexplore.ieee.org/stamp/stamp.jsp?arnumber=6105865	Biological cells;Biological effects of radiation;Biomedical applications of radiation;Biomedical measurements;Cancer;Millimeter waves measurements	Cancer;Radiation effects;Millimeter wave technology;Protocols;Cells (biology);DNA;Humans	biological effects of microwaves;cancer;cellular effects of radiation;lung;millimetre waves;statistical analysis	nonthermal effect;human lung cancer cells;millimeter wavelength electromagnetic waves;frequency spectra;reflected signal analysis;microscope imaging;retraction;multinuclear cells;polyploidy cells;power absorption;statistical analysis;frequency 75 GHz to 110 GHz		3		9	IEEE	2011-12-19			IEEE	IEEE Conferences
Cytogenetic Observations on Thymidine Synchronized Bovine Lymphocytes Exposed to 7.25 GHz Microwaves	B. Bisceglia; G. D'Ambrosio; D. Di Berardino; M. B. Lioi; M. R. Scarfi	Dipartimento di Ingegneria Elettronica, UniversitÃ di Napoli; Dipartimento di Ingegneria Elettronica, UniversitÃ di Napoli; FacoltÃ di Agraria, UniversitÃ di Napoli; FacoltÃ di Agraria, UniversitÃ di Napoli; L'Elettromagnetismo ed i Component Elettronici, Istituto di Ricerca	1986 IEEE MTT-S International Microwave Symposium Digest	2010-06-14	1986			779	781	Thymidine synchronized bovine lymphocytes were exposed in the S phase to 7.25 GHz microwaves by means of a waveguide system. The exposures were 1 hour long and the temperature rise was less than 1Â°C. No specific effect of microwaves was evidenced, but chromosome breaks occurred following either microwave or conventional heating. Thymidine alone was found to induce polyploidy and the 1Â°C heating…	0149-645X		10.1109/MWSYM.1986.1132306		https://ieeexplore.ieee.org/stamp/stamp.jsp?arnumber=1132306		Bovine;Electromagnetic heating;Biological cells;Cells (biology);Coaxial cables;Plasma temperature;Bones;Attenuators;Power measurement;Blood						6	IEEE	2010-06-14			IEEE	IEEE Conferences
Chromosomal studies of human amniotic cells exposed to GSM-900: Karyotyping and FISH	C. Yardin; Bourthoumieu; P. Leveque; A. Collin	Department of Histology, Cellular Biology and Cytogenetics, Limoges, France; NA; XLIM Department OSA, UMR CNRS 6172, Faculty of sciences, Limoges, France; NA	2011 XXXth URSI General Assembly and Scientific Symposium	2011-10-20	2011			1	2	The possible effects of radiofrequency (RF) exposure on the genetic material of cells are very important to determine since DNA damage of somatic cells may be linked to cancer development. The first objective of our studies was to study the complete R-banded karyotype of cultured human amniotic cells exposed to RF similar to those emitted by mobile phones of second generation (GSM). Our second ob…		978-1-4244-6051-9	10.1109/URSIGASS.2011.6051340		https://ieeexplore.ieee.org/stamp/stamp.jsp?arnumber=6051340		Radio frequency;Humans;Marine animals;Cells (biology);In vitro;Materials	biological effects of microwaves;biomolecular effects of radiation;cancer;cellular effects of radiation;DNA;genetics	human amniotic cells;GSM-900;radiofrequency exposure;genetic material;DNA damage;somatic cells;cancer development;R-banded karyotyping;mobile phones;fluorescent in situ hybridization				2	IEEE	2011-10-20			IEEE	IEEE Conferences
