# Supplementary material for: A scoping review and evidence map of radiofrequency field exposure and genotoxicity: assessing in vivo, in vitro, and epidemiological data
Source: Front Public Health. 2025 Jul 30;13:1613353. doi: 10.3389/fpubh.2025.1613353 (PMC12343714; doi:10.3389/fpubh.2025.1613353)
Supplement: Supplementary file 3 [file Data_Sheet_3.zip › Search data/IEEE Search.xlsx]

## Sheet: export2023.04.18-23.19.07
Document Title	Authors	Author Affiliations	Publication Title	Date Added To Xplore	Publication Year	Volume	Issue	Start Page	End Page	Abstract	ISSN	ISBNs	DOI	Funding Information	PDF Link	Author Keywords	IEEE Terms	INSPEC Controlled Terms	INSPEC Non-Controlled Terms	Mesh_Terms	Article Citation Count	Patent Citation Count	Reference Count	License	Online Date	Issue Date	Meeting Date	Publisher	Document Identifier
Evaluation of Cytotoxic and Genotoxic Effects in Human Peripheral Blood Leukocytes Following Exposure to 1950-MHz Modulated Signal	A. Sannino; M. L. Calabrese; G. D'Ambrosio; R. Massa; G. Petraglia; P. Mita; M. Sarti; M. R. Scarfi	Bioelectromagnetism Laboratory, CNR-Institute for Electromagnetic Sensing of Environment (IREA), Naples, Italy; Microwave Interactions Division (MIND), UniversitÃ¡ di Napoli Federico II, Naples, Italy; Microwave Interactions Division (MIND), UniversitÃ¡ di Napoli Federico II, Naples, Italy; Microwave Interactions Division (MIND), UniversitÃ¡ di Napoli Federico II, Naples, Italy; Microwave Interac…	IEEE Transactions on Plasma Science	2006-08-14	2006	34	4	1441	1448	Human peripheral blood leukocytes from six volunteers were exposed to a Universal Mobile Telecommunication System (UMTS) signal (frequency carrier of 1950 MHz) for 24 h. The exposures were carried out in a waveguide system at specific absorption rates (SAR) of 0.5 and 2.0 W/kg, and for each blood donor, sham-exposed samples were also set up. The alkaline comet assay was used to quantify DNA damag…	1939-9375		10.1109/TPS.2006.878379		https://ieeexplore.ieee.org/stamp/stamp.jsp?arnumber=1673549	Cell viability;comet assay;human leukocytes;radio-frequency radiation;Universal Mobile Telecommunication System (UMTS) signal	Humans;White blood cells;3G mobile communication;DNA;In vitro;Electromagnetic waveguides;Specific absorption rate;Radio frequency;GSM;In vivo	3G mobile communication;biological effects of microwaves;blood;cellular effects of radiation;DNA;genetics	cytotoxic effects;genotoxic effects;human peripheral blood leukocytes;Universal Mobile Telecommunication System signal exposures;alkaline comet assay;DNA damage;cytotoxicity;Trypan blue exclusion method;radiofrequency radiation;1950 MHz;24 h		22		37	IEEE	2006-08-14			IEEE	IEEE Journals
An Improved Evolution Strategy and Its Application to Inverse Scattering in Microwave Imaging	L. Yang; S. Yang; S. L. Ho.; W. N. Fu	Department of Electrical Engineering, Hong Kong Polytechnic University, Hong Kong; College of Electrical Engineering, Zhejiang University, Hangzhou, China; Department of Electrical Engineering, Hong Kong Polytechnic University, Hong Kong; Department of Electrical Engineering, Hong Kong Polytechnic University, Hong Kong	IEEE Transactions on Magnetics	2015-04-23	2015	51	3	1	4	This paper presents an efficient and reliable inversion methodology for microwave imaging based on an improved evolution strategy. The proposed non-parametric mutation process, adaptive tradeoff between convergence speed and solution quality during iterations, flexible hybridization strategy, and non-revisiting property are demonstrated to have excellent performance for solving inverse problems w…	1941-0069		10.1109/TMAG.2014.2362300		https://ieeexplore.ieee.org/stamp/stamp.jsp?arnumber=7093481	Binary tree archive;evolution strategy (ES);inverse scattering;microwave imaging	Inverse problems;Convergence;Microwave imaging;Microwave theory and techniques;Microwave FET integrated circuits;Microwave integrated circuits	electromagnetic wave scattering;inverse problems;iterative methods;microwave imaging	inverse problems;solution quality;convergence speed;nonrevisiting property;flexible hybridization strategy;nonparametric mutation process;inversion methodology;microwave imaging;inverse scattering;improved evolution strategy		4		14	IEEE	2015-04-23			IEEE	IEEE Journals
Cellular and Molecular Responses to Radio-Frequency Electromagnetic Fields	J. Miyakoshi	Division of Creative Research and Development of Humanosphere, Research Institute for Sustainable Humanosphere, Kyoto University, Kyoto, Japan	Proceedings of the IEEE	2013-05-15	2013	101	6	1494	1502	In recent years, people have been exposed to many kinds of electromagnetic fields (EMFs) generated by domestic electrical appliances and mobile telecommunication devices. There is increasing public concern regarding the health risks of radio-frequency (RF) radiation, particularly that produced by mobile phones. Concern regarding the potential risks of exposure to EMFs has led to many epidemiologi…	1558-2256		10.1109/JPROC.2013.2248111		https://ieeexplore.ieee.org/stamp/stamp.jsp?arnumber=6492114	Cellular study;genotoxic effect;nongenotoxic effect;radio-frequency (RF) electromagnetic fields (EMFs)	Wireless communication;Power transmission;Electromagnetic fields ;Safety;Hazards;Genetic mutations;Radio frequency;Biological effects of radiation;Genetics	biological effects of fields;cellular biophysics;electromagnetic fields;mobile handsets;molecular biophysics;radiofrequency power transmission;radiowave propagation	molecular responses;cellular responses;radiofrequency electromagnetic fields;EMF generation;domestic electrical appliances;mobile telecommunication devices;radiofrequency radiation;RF radiation;mobile phones;epidemiological investigations;EMF exposure;mammalian cells;RF EMF;animal studies;demiological studies;cell phones;RF fields effects;genotoxic effects;nongenotoxic effects;DNA strand;micronuc…		43	87	65	IEEE	2013-04-02			IEEE	IEEE Journals
Adaptive response in human blood lymphocytes exposed to non-ionizing radiofrequency fields: resistance to ionizing radiation-induced damage	A. Sannino; O. Zeni; S. Romeo; R. Massa; G. Gialanella; G. Grossi; L. Manti; Vijayalaxmi; M. R. ScarfÃ¬	NA; NA; NA; NA; NA; NA; NA; NA; NA	Journal of Radiation Research	2018-01-18	2014	55	2	210	217	The aim of this preliminary investigation was to assess whether human peripheral blood lymphocytes which have been pre-exposed to non-ionizing radiofrequency fields exhibit an adaptive response (AR) by resisting the induction of genetic damage from subsequent exposure to ionizing radiation. Peripheral blood lymphocytes from four healthy donors were stimulated with phytohemagglutinin for 24 h and …	1349-9157		10.1093/jrr/rrt106		https://ieeexplore.ieee.org/stamp/stamp.jsp?arnumber=8227115	radiofrequency;adaptive response;micronucleus;X-rays;human lymphocytes					3				2018-01-18			OUP	OUP Journals
Modeling and optimization of microwave devices and circuits using genetic algorithms	Y. A. Hussein; S. M. El-Ghazaly	Stanford Linear Accelerator Center, University of Stanford, Menlo Park, CA, USA; Department of Electrical and Computer Engineering, University of Tennessee, Knoxville, TN, USA	IEEE Transactions on Microwave Theory and Techniques	2004-01-30	2004	52	1	329	336	This paper presents a new approach for the simulation and optimization of microwave devices using a genetic algorithm (GA). The proposed technique solves the equations that describe the semiconductor transport physics in conjunction with Poisson's equation, employing an adaptive real-coded GA. An objective function is formulated, and most of the GA parameters are recommended to change during the …	1557-9670		10.1109/TMTT.2003.820899		https://ieeexplore.ieee.org/stamp/stamp.jsp?arnumber=1262726		Microwave devices;Microwave circuits;Genetic algorithms;Poisson equations;Genetic mutations;Circuit simulation;Physics;FETs;Convergence;Maxwell equations	microwave field effect transistors;Schottky gate field effect transistors;semiconductor device models;integrated circuit modelling;field effect MMIC;genetic algorithms;circuit optimisation;Poisson equation;Maxwell equations;Boltzmann equation;carrier density;boundary-value problems	microwave devices;simulation;optimization;global modeling;full hydrodynamic model;genetic algorithm;Poisson's equation;adaptive real-coded algorithms;objective function;mutation probability;number of crossover points;submicrometer field-effect transistor;Maxwell's equations;unconditionally stable simulator;microwave circuits;two-dimensional large-signal physical model;Boltzmann's transport equati…		38		14	IEEE	2004-01-30			IEEE	IEEE Journals
Effects of Radiofrequency Exposure and Co-Exposure on Human Lymphocytes: The Influence of Signal Modulation and Bandwidth	S. Romeo; A. Sannino; O. Zeni; L. Angrisani; R. Massa; M. R. ScarfÃ¬	Institute for Electromagnetic Sensing of the Environment (IREA), National Research Council (CNR), Naples, Italy; Institute for Electromagnetic Sensing of the Environment (IREA), National Research Council (CNR), Naples, Italy; Institute for Electromagnetic Sensing of the Environment (IREA), National Research Council (CNR), Naples, Italy; Department of Information Technology and Electrical Engineer…	IEEE Journal of Electromagnetics, RF and Microwaves in Medicine and Biology	2020-02-20	2020	4	1	17	23	The occurrence of modulation-specific effects after co-exposures to radio-frequency (RF) and other agents has been discussed in the literature. In this paper, the influence of modulation and bandwidth in eliciting the DNA damage of RF alone and in combination with mitomycin-C (MMC) is analyzed in human lymphocytes. Blood cultures from healthy donors were exposed to 1950 MHz, and continuous wave (…	2469-7257		10.1109/JERM.2019.2918023	Italian National Research Council; Institute for Electromagnetic Sensing of the Environment; Department of Physics â€œEttore Pancini,â€ University of Naples Federico II;	https://ieeexplore.ieee.org/stamp/stamp.jsp?arnumber=8718560	Biological effects of radiation;biomedical applications of radiation;DNA;modulation;protection;radio-frequency (RF) signals	Radio frequency;Bandwidth;Multiaccess communication;Spread spectrum communication;Modulation;AWGN	AWGN channels;biological effects of microwaves;blood;cellular biophysics;code division multiple access;DNA;radio receivers	radiofrequency exposure;human lymphocytes;signal modulation;modulation-specific effects;blood cultures;healthy donors;wideband direct-sequence code division multiple access;additive white Gaussian noise;9 MHz bandwidth;specific absorption rate values;SAR;RF exposure;MMC treatment;CW exposure;MMC-induced DNA damage;signals WCDMA;protective effect;modulated RF signals;frequency 1950.0 MHz;frequency…		7		35	IEEE	2019-05-20			IEEE	IEEE Journals
Nonthermal GSM microwaves affect chromatin conformation in human lymphocytes similar to heat shock	R. Sarimov; L. O. G. Malmgren; E. Markova; B. R. R. Persson; I. Y. Belyaev	Department of Genetics, Microbiology and Toxicology, Stockholm University, Stockholm, Sweden; MAX-lab, the National Electron Accelerator Laboratory for Synchrotron Radiation Research,Nuclear Physics and Accelerator Physics, Lund University, Lund, Sweden; Department of Genetics, Microbiology and Toxicology, Stockholm University, Stockholm, Sweden; Department of Radiation Physics, Lund University H…	IEEE Transactions on Plasma Science	2004-10-08	2004	32	4	1600	1608	Here we investigated whether microwaves (MWs) of Global System for Mobile Communication (GSM) induce changes in chromatin conformation in human lymphocytes. Effects of MWs were studied at different frequencies in the range of 895-915 MHz in experiments with lymphocytes from seven healthy persons. Exposure was performed in transverse electromagnetic transmission line cell (TEM-cell) using a GSM te…	1939-9375		10.1109/TPS.2004.832613		https://ieeexplore.ieee.org/stamp/stamp.jsp?arnumber=1341526		GSM;Electromagnetic heating;Humans;Electric shock;Frequency;Testing;Pulse modulation;Stress;Data analysis;Performance evaluation	biological effects of microwaves;cellular effects of radiation;blood;TEM cells;cellular radio	nonthermal GSM microwaves;chromatin formation;human lymphocytes;heat shock;electromagnetic transmission line cell;GSM test-mobile phone;stress response;genotoxic effects;anomalous viscosity time dependencies;heat treatment;genotoxic agent camptothecin;chromatin condensation;895 to 915 MHz;2 W;30 min;40 to 44 degC;1 h		51		28	IEEE	2004-10-08			IEEE	IEEE Journals
Simulation and evolutionary optimization of electron-beam lithography with genetic and simplex-downhill algorithms	F. Robin; A. Orzati; E. Moreno; O. J. Homan; W. Bachtold	Laboratory for Electromagnetic Fields and Microwave Electronics, Swiss Federal Institute of Technology, Zurich, Switzerland; Laboratory for Electromagnetic Fields and Microwave Electronics, Swiss Federal Institute of Technology, Zurich, Switzerland; Laboratory for Electromagnetic Fields and Microwave Electronics, Swiss Federal Institute of Technology, Zurich, Switzerland; Lab. for Electromagn. Fi…	IEEE Transactions on Evolutionary Computation	2003-02-19	2003	7	1	69	82	Genetic and simplex-downhill (SD) algorithms were used for the optimization of the electron-beam lithography (EBL) step in the fabrication of microwave electronic circuits. The definition of submicrometer structures involves complex exposure patterns that are cumbersome to determine experimentally and very difficult to optimize with linear search algorithms due to the high dimensionality of the s…	1941-0026		10.1109/TEVC.2002.806166		https://ieeexplore.ieee.org/stamp/stamp.jsp?arnumber=1179909		Lithography;HEMTs;MODFETs;Laboratories;Electromagnetic fields;Microwave technology;Electrons;Genetic algorithms;Optical device fabrication;Frequency	electron beam lithography;genetic algorithms;microwave circuits;search problems;electronic engineering computing	evolutionary optimization;electron-beam lithography;genetic algorithms;simplex-downhill algorithms;microwave electronic circuits;search space;SD algorithm;trial-and-error steps;simulation		13		28	IEEE	2003-02-19			IEEE	IEEE Journals
Effects of Exposure to 5.8 GHz Electromagnetic Field on Micronucleus Formation, DNA Strand Breaks, and Heat Shock Protein Expressions in Cells Derived From Human Eye	J. Miyakoshi; H. Tonomura; S. Koyama; E. Narita; N. Shinohara	Research Institute for Sustainable Humanosphere, Kyoto University, Kyoto, Japan; Research Institute for Sustainable Humanosphere, Kyoto University, Kyoto, Japan; Research Institute for Sustainable Humanosphere, Kyoto University, Kyoto, Japan; Research Institute for Sustainable Humanosphere, Kyoto University, Kyoto, Japan; Research Institute for Sustainable Humanosphere, Kyoto University, Kyoto, J…	IEEE Transactions on NanoBioscience	2019-04-24	2019	18	2	257	260	In the near future, electrification will be introduced to heavy-dutyvehicles and passenger cars. However, the wireless power transfer (WPT) requires high energy levels, and the suitability of various types of WPT systems must be assessed. This paper describes a method for solving technical and safety issues associated with this technology. We exposed human corneal epithelial (HCE-T) cells derived…	1558-2639		10.1109/TNB.2019.2905491	Kyoto University;	https://ieeexplore.ieee.org/stamp/stamp.jsp?arnumber=8667873	58GHz;cells;genotoxicity	Electromagnetic fields;DNA;Manganese;Wireless communication;Proteins;Electromagnetic heating;Safety	biochemistry;biological effects of microwaves;biomechanics;biomolecular effects of radiation;biothermics;cellular biophysics;cellular effects of radiation;DNA;electromagnetic fields;eye;genetics;molecular biophysics;proteins	micronucleus formation;DNA strand breaks;heat shock protein expressions;human corneal epithelial cells;heat shock protein Hsp27;human eye cells;electromagnetic fields;DNA strand breakage;Hsp expression;general public level;incubator controls;sham-exposed controls;frequency 5.8 GHz;time 24.0 hour;power 1.0 mW	Cell Line;DNA Breaks;Electromagnetic Fields;Epithelium, Corneal;Heat-Shock Proteins;Humans;Micronuclei, Chromosome-Defective	6		7	IEEE	2019-03-15			IEEE	IEEE Journals
Differential Evolution Algorithm With Two-Step Subpopulation Strategy and Its Application in Microwave Circuit Designs	L. M. Zheng; S. X. Zhang; S. Y. Zheng; Y. M. Pan	Department of Electronic Engineering, School of Information Science and Technology, University of Jinan, Guangzhou, China; Department of Electronic Engineering, School of Information Science and Technology, University of Jinan, Guangzhou, China; Department of Electronics and Communication Engineering, Sun Yat-sen University, Guangzhou, China; School of Electronic and Information Engineering, Sout…	IEEE Transactions on Industrial Informatics	2017-05-19	2016	12	3	911	923	Differential evolution (DE) is a simple yet powerful evolutionary algorithm for both single objective and multiobjective optimizations (MOPs). In nature, good parents are more likely to produce good offspring, because genes from good individuals propagate throughout the population. Inspired by this phenomenon, a two-step subpopulation strategy is proposed, in which individuals in the current popu…	1941-0050		10.1109/TII.2016.2535347	National Natural Science Foundation of China(grant numbers:61401523); Distinguished Young Talents in Higher Education of Guangdong(grant numbers:2014KQNCX002); International Science and Technology Cooperation Program of China(grant numbers:2015DFR11050); External Cooperation Program of Guangdong Province of China(grant numbers:2013B051000060);	https://ieeexplore.ieee.org/stamp/stamp.jsp?arnumber=7420652	Differential evolution;Subpopulation strategy;Global optimization;Differential evolution (DE);global optimization;subpopulation strategy	Sociology;Statistics;Optimization;Algorithm design and analysis;Measurement;Genetic algorithms;Informatics	evolutionary computation;microwave circuits;network synthesis	differential evolution algorithm;two-step subpopulation strategy;microwave circuit designs;multiobjective optimizations;MOP;mutation strategies;single objective optimization;SOP;Deb Thiele Laumanns and Zitzler benchmark problems;DTLZ benchmark problems		30		44	IEEE	2016-02-26			IEEE	IEEE Journals
A Noncontact Feed Microwave Metal Devices Deformation and Stress Sensor Based on Metamaterial	H. J. Peng; X. Q. Yang; P. Q. Su; D. Z. Gu; T. Zhang; F. Gao; X. Zhou; Y. Meng	College of Electronics and Information Engineering, Sichuan University, Chengdu, China; College of Electronics and Information Engineering, Sichuan University, Chengdu, China; College of Electronics and Information Engineering, Sichuan University, Chengdu, China; College of Electronics and Information Engineering, Sichuan University, Chengdu, China; College of Electronics and Information Engineer…	IEEE Transactions on Industrial Electronics	2023-04-03	2023	70	9	9642	9652	In this article, a noncontact feed microwave metal deformation and stress sensor based on microwave harvesting metamaterial (MHMA) is proposed. It integrates HMA array, feed network, and complementary cross-finger split-ring resonator detector (CFSRRD). The sensor can be applied in the detection system composed of waveguide antenna (WA at 10 GHz) and vector network analyzer (VNA). In the processi…	1557-9948		10.1109/TIE.2022.3210552		https://ieeexplore.ieee.org/stamp/stamp.jsp?arnumber=9912152	Harvesting metamaterial;metal deformation detection;microwave;noncontact feed;stress mutation	Metals;Metamaterials;Feeds;Electromagnetics;Strain;Impedance;Electromagnetic scattering						51	IEEE	2022-10-05			IEEE	IEEE Journals
Dynamic Multiobjective Clonal Selection Algorithm for Engineering Design	L. S. Batista; D. B. Oliveira; F. G. GuimarÃ£es; E. J. Silva; J. A. RamÃ­rez	Departamento de Engenharia ElÃ©trica, Universidade Federal de Minas Gerais, Belo Horizonte, MG,, Brazil; Depto de Engenharia ElÃ©trica, Universidade Federal de Minas Gerais, Belo Horizonte, MG,, Brazil; Depto de Engenharia ElÃ©trica, Universidade Federal de Minas Gerais, Belo Horizonte, MG,, Brazil; Depto de Engenharia ElÃ©trica, Universidade Federal de Minas Gerais, Belo Horizonte, MG,, Brazil; …	IEEE Transactions on Magnetics	2010-07-19	2010	46	8	3033	3036	We propose a Multiobjective Clonal Selection Algorithm (MCSA) with dynamic variation of its main parameters for the solution of engineering design problems. The MCSA performs a cloning process using different probability distributions, in which the mutation strengths are guided based on a logarithmic rule and on information implicitly created by a simple differential evolution technique. This fea…	1941-0069		10.1109/TMAG.2010.2044144		https://ieeexplore.ieee.org/stamp/stamp.jsp?arnumber=5512869	Multiobjective optimization;clonal selection algorithm;self-adaptation	Design engineering;Algorithm design and analysis;Heuristic algorithms;Cloning;Probability distribution;Genetic mutations;Sorting;Genetic algorithms;Performance analysis;Testing	design engineering;evolutionary computation;microwave heating;search problems;statistical distributions	dynamic multiobjective clonal selection algorithm;dynamic variation;engineering design problem;probability distribution;mutation strength;logarithmic rule;differential evolution technique;self-adapting search;microwave heating device design		5		11	IEEE	2010-07-19			IEEE	IEEE Journals
Optimizing RFID Network Planning by Using a Particle Swarm Optimization Algorithm With Redundant Reader Elimination	Y. -J. Gong; M. Shen; J. Zhang; O. Kaynak; W. -N. Chen; Z. -H. Zhan	Key Laboratory of Machine Intelligence and Sensor Networks, Key Laboratory of Software Technology, Education Department of Guangdong Province, Sun Yat-Sen University, Ministry of Education, China; School of Computer Science, Beijing Information Science and Technology University, Beijing, China; Key Laboratory of Machine Intelligence and Sensor Networks, Key Laboratory of Software Technology, Educ…	IEEE Transactions on Industrial Informatics	2012-10-19	2012	8	4	900	912	The rapid development of radio frequency identification (RFID) technology creates the challenge of optimal deployment of an RFID network. The RFID network planning (RNP) problem involves many constraints and objectives and has been proven to be NP-hard. The use of evolutionary computation (EC) and swarm intelligence (SI) for solving RNP has gained significant attention in the literature, but the …	1941-0050		10.1109/TII.2012.2205390		https://ieeexplore.ieee.org/stamp/stamp.jsp?arnumber=6222001	Particle swarm optimization (PSO);radio frequency identification (RFID);redundant reader elimination;RFID network planning (RNP)	Radiofrequency identification;Particle swarm optimization;Algorithm design and analysis;Interference	computational complexity;evolutionary computation;particle swarm optimisation;radiofrequency identification;search problems;telecommunication network planning	RFID network planning;particle swarm optimization algorithm;redundant reader elimination;radiofrequency identification technology;RNP problem;NP-hard;evolutionary computation;EC;swarm intelligence;SI;network complexity;network cost;PSO algorithm;tentative reader elimination operator;TRE operator;search process;mutation operator;success rate improvement		101		42	IEEE	2012-06-20			IEEE	IEEE Journals
Planning system for indoor wireless network	Rong-Hou Wu; Yang-Han Lee; Shih-An Chen	Department of Electrical Engineering, Tamkang University, Taipei, Taiwan; Department of Electrical Engineering, Tamkang University, Taipei, Taiwan; Department of Electrical Engineering, Tamkang University, Taipei, Taiwan	IEEE Transactions on Consumer Electronics	2002-08-07	2001	47	1	73	79	A novel wireless LAN prediction tool using the genetic algorithm and neural network has been proposed. We establish a site survey tool system to predict the received signal strength index (RSSI) in an indoor environment. The system includes six items. (1) The fading function: it corrects the functional characteristics of the RSSI for different types of wireless LAN cards in free space. (2) The se…	1558-4127		10.1109/30.920422		https://ieeexplore.ieee.org/stamp/stamp.jsp?arnumber=920422		Wireless networks;Neural networks;Indoor environments;Wireless LAN;Genetic algorithms;Error correction;Sampling methods;Calibration;Fading;Genetic mutations	telecommunication network planning;wireless LAN;telecommunication computing;neural nets;indoor radio;fading channels;calibration;genetic algorithms;multipath channels;signal sampling;radiowave propagation	planning system;indoor wireless network;wireless LAN prediction tool;genetic algorithm;neural network;site survey tool system;received signal strength index;fading function;wireless LAN cards;obstacle attributes;reproduction;crossover;mutation;multipath effect;sampling points;prediction results calibration;prediction error correction;propagation loss		6		9	IEEE	2002-08-07			IEEE	IEEE Journals
A Hybrid ABC-DE Algorithm and Its Application for Time-Modulated Arrays Pattern Synthesis	J. Yang; W. -T. Li; X. -W. Shi; L. Xin; J. -F. Yu	Department of Electronic Engineering, National key Laboratory of Antennas and Microwave Technology, Xi'an, Shannxi, China; Department of Electronic Engineering, National key Laboratory of Antennas and Microwave Technology, Xi'an, Shannxi, China; Department of Electronic Engineering, National key Laboratory of Antennas and Microwave Technology, Xi'an, Shannxi, China; Department of Electronic Engin…	IEEE Transactions on Antennas and Propagation	2013-10-28	2013	61	11	5485	5495	In this paper, a novel hybrid algorithm based on artificial bee colony (ABC) algorithm and differential evolution (DE) algorithm called ABC-DE is proposed to inherit their advantages and overcome their drawbacks. In ABC-DE algorithm, employed bees employ the mutation and crossover strategies of DE to enforce their exploration ability while onlooker bees keep their original updating strategy to re…	1558-2221		10.1109/TAP.2013.2279093		https://ieeexplore.ieee.org/stamp/stamp.jsp?arnumber=6583968	Array synthesis;artificial bee colony (ABC) algorithm;differential evolution (DE) algorithm;time-modulated arrays (TMAs)	Optimization;Antenna arrays;Amplitude modulation;Convergence;Switches;Vectors;Sociology	antenna radiation patterns;differential equations;evolutionary computation;optimisation	hybrid ABC-DE algorithm;time-modulated arrays pattern synthesis;differential evolution;artificial bee colony algorithm;crossover strategies;exploitation ability;TMA pattern synthesis problems;equal-ripple sidelobe level;deep null level pattern;multiple-beams patterns;satellite footprint pattern;evolutionary algorithms;TMA synthesis problems;antenna element		82		30	IEEE	2013-08-21			IEEE	IEEE Journals
Hybrid Genetic Algorithm and Modified Iterative Fourier Transform Algorithm for Large Thinned Array Synthesis	C. Cui; W. T. Li; X. T. Ye; X. W. Shi	Science and Technology on Antenna and Microwave Laboratory, Department of Electronic Engineering, Xidian University, Xi'an, China; Science and Technology on Antenna and Microwave Laboratory, Department of Electronic Engineering, Xidian University, Xi'an, China; Science and Technology on Antenna and Microwave Laboratory, Department of Electronic Engineering, Xidian University, Xi'an, China; Scienc…	IEEE Antennas and Wireless Propagation Letters	2017-07-31	2017	16		2150	2154	In this letter, a hybrid algorithm based on the genetic algorithm (GA) and modified iterative Fourier transform (MIFT) technique called HGAMIFT is proposed for large thinned array synthesis. By employing a perturbation mechanism, the MIFT can achieve a better solution in terms of the peak sidelobe level when compared to the iterative Fourier transform technique. Moreover, a control factor to dete…	1548-5757		10.1109/LAWP.2017.2700865	National Science Foundation of China(grant numbers:60571356); Shaanxi Natural Science Foundation of China(grant numbers:2015 JQ6243);	https://ieeexplore.ieee.org/stamp/stamp.jsp?arnumber=7918518	Array synthesis;genetic algorithm (GA);iterative Fourier transform (IFT) technique;thinned array	Finite element analysis;Genetic algorithms;Manganese;Fourier transforms;Planar arrays;Sociology;Statistics	antenna arrays;Fourier transforms;genetic algorithms;iterative methods	fast convergence velocity;enhanced search ability;peak sidelobe level;perturbation mechanism;large thinned array synthesis;modified iterative Fourier transform;hybrid genetic algorithm		22		17	IEEE	2017-05-03			IEEE	IEEE Journals
Frequency Domain Inverse Profiling of Buried Dielectric Elliptical-Cylindrical Objects Using Evolutionary Programming	M. Hajebi; A. Tavakoli; A. Hoorfar	Antenna Research Laboratory, Villanova University, Villanova, PA, USA; Center of Excellence on RF, Amirkabir University of Technology, Tehran, Iran; Antenna Research Laboratory, Villanova University, Villanova, PA, USA	IEEE Geoscience and Remote Sensing Letters	2018-03-23	2018	15	4	503	507	An efficient method based on the evolutionary programming (EP) technique is proposed for inverse profiling of 2-D buried dielectric objects with elliptical cross sections. In particular, EP with Cauchy mutation operator (EP-CMO), as its first reported implementation to inverse problems, is utilized as a stochastic optimization tool for quantitatively reconstructing buried objects. Moreover, the m…	1558-0571		10.1109/LGRS.2017.2788699		https://ieeexplore.ieee.org/stamp/stamp.jsp?arnumber=8307746	Buried object detection;electromagnetic scattering inverse problems;ground penetrating radar;microwave imaging;optimization methods	Buried object detection;Genetic algorithms;Cost function;Shape;Inverse problems;Image reconstruction	buried object detection;conjugate gradient methods;electromagnetic wave scattering;evolutionary computation;fast Fourier transforms;genetic algorithms;image reconstruction;inverse problems;particle swarm optimisation	frequency domain inverse profiling;buried dielectric elliptical-cylindrical objects;evolutionary programming technique;2-D buried dielectric objects;elliptical cross sections;Cauchy mutation operator;stochastic optimization tool;conjugate gradient-fast Fourier transform method;EP-CMO method;Gaussian mutation;particle swarm optimization;robust optimization tool;efficient optimization tool;method o…		9		18	IEEE	2018-03-07			IEEE	IEEE Journals
K-Means-Based Multigroup Differential Evolution Optimization Framework for Design of MIMO Antenna With Decoupling Elements	Z. Zhang; H. Chen; F. Jiang; Y. Yang; Q. S. Cheng	Department of Electrical and Electronic Engineering, Southern University of Science and Technology, Shenzhen, China; School of Automation, Southeast University, Nanjing, China; Department of Electronic and Computer Engineering, The Hong Kong University of Science and Technology, Hong Kong; Laboratory of Microwave Remote Sensing, National Space Science Center, Chinese Academy of Sciences, Beijing,…	IEEE Antennas and Wireless Propagation Letters	2022-10-05	2022	21	10	1980	1984	A novel differential evolution optimization method named K-means-based multigroup differential evolution (KMGDE) framework is proposed for multiple-inputâ€“multiple-output (MIMO) antenna design. The KMGDE algorithm divides the population into three groups using the K-means clustering method in each iteration. Different mutation strategies are assigned for each group according to its average fitne…	1548-5757		10.1109/LAWP.2022.3187174	National Natural Science Foundation of China(grant numbers:62071211);	https://ieeexplore.ieee.org/stamp/stamp.jsp?arnumber=9810179	Antenna optimization;global electromagnetic (EM)-based optimization;multigroup differential evolution	Antennas;Optimization;MIMO communication;Statistics;Sociology;Convergence;Heuristic algorithms	evolutionary computation;MIMO communication;pattern clustering;search problems;telecommunication computing	decoupling elements;multiple-input-multiple-output antenna design;clustering method;mutation strategies;average fitness value;crossover operation;adaptive crossover rate value;local search;global search;fitness function;MIMO antenna design;K-means-based multigroup differential evolution optimization framework;KMGDE algorithm				21	IEEE	2022-06-29			IEEE	IEEE Journals
Electromagnetic Optimization Using Mixed-Parameter and Multiobjective Covariance Matrix Adaptation Evolution Strategy	E. BouDaher; A. Hoorfar	Antenna Research Laboratory, Department of Electrical and Computer Engineering, Villanova University, Villanova, PA, USA; Antenna Research Laboratory, Department of Electrical and Computer Engineering, Villanova University, Villanova, PA, USA	IEEE Transactions on Antennas and Propagation	2015-04-06	2015	63	4	1712	1724	Different variations of the covariance matrix adaptation evolution strategy (CMA-ES) are used in the design and optimization of electromagnetic (EM) problems. Two different schemes for the implementation of mixed-parameter CMA-ES and one scheme for the implementation of multiobjective CMAES are presented. Mixed-parameter CMA-ES is attractive in EM optimization when both continuous and discrete de…	1558-2221		10.1109/TAP.2015.2398116		https://ieeexplore.ieee.org/stamp/stamp.jsp?arnumber=7027190	CMA-ES;electromagnetic optimization;multiobjective optimization;Covariance matrix adaptation evolution strategy (CMA-ES);electromagnetic (EM) optimization;mixed-parameter optimization;multiobjective optimization	Optimization;Electromagnetics;Linear programming;Covariance matrices;Vectors;Algorithm design and analysis;Equations	covariance matrices;electromagnetic wave propagation;optimisation	electromagnetic optimization;covariance matrix adaptation evolution strategy;Poisson mutation operator;integer mutation;antenna;microwave design;nature-based optimization algorithms		40		40	IEEE	2015-01-29			IEEE	IEEE Journals
A Multiscale Optimization Technique for Large-Scale Subsurface Profiling	M. Hajebi; A. Hoorfar	Department of Electrical Engineering, University of Hormozgan, Bandar-Abbas, Iran; Department of Electrical and Computer Engineering, Antenna Research Laboratory, Villanova University, Villanova, PA, USA	IEEE Geoscience and Remote Sensing Letters	2021-09-27	2021	18	10	1706	1710	An efficient multiresolution inverse scattering approach is presented for profiling high-contrast buried targets in large investigation domains (IDs). The proposed technique is based on an iterative multiscale approach (IMSA) that starts with coarse meshes and successively zooms in and marches toward the detected target location. Hence, by tightening the ID, the resolution could be enhanced witho…	1558-0571		10.1109/LGRS.2020.3007102		https://ieeexplore.ieee.org/stamp/stamp.jsp?arnumber=9144261	Buried object detection;electromagnetic scattering inverse problems;ground penetrating radar (GPR);microwave imaging;optimization methods	Optimization;Tools;Image reconstruction;Permittivity;Standards;Ground penetrating radar	buried object detection;electromagnetic wave scattering;evolutionary computation;frequency hop communication;image resolution;iterative methods;microwave imaging;optimisation	FH-MF-IMSA;large-scale subsurface problems;standard IMSA;global optimization techniques;multiscale optimization technique;large-scale subsurface profiling;efficient multiresolution inverse scattering approach;high-contrast buried targets;investigation domains;iterative multiscale approach;coarse meshes;detected target location;search domain;global evolutionary programming optimization algorithm;i…		6		18	IEEE	2020-07-20			IEEE	IEEE Journals
An FFT-Accelerated Particle Swarm Optimization Method for Solving Far-Field Inverse Scattering Problems	C. Yang; J. Zhang; M. S. Tong	Department of Communication Engineering, Shanghai Normal University, Shanghai, China; Shanghai Institute of Intelligent Science and Technology, Tongji University, Shanghai, China; Shanghai Institute of Intelligent Science and Technology, Tongji University, Shanghai, China	IEEE Transactions on Antennas and Propagation	2021-02-02	2021	69	2	1078	1093	Electromagnetic inverse scattering problems are nonlinear and ill-posed. They are often transformed into optimization problems and solved by deterministic or stochastic algorithms. In this article, an inversion method combining a customized particle swarm optimization (PSO) algorithm and the fast Fourier transform (FFT) is proposed. Stochastic algorithms tackle optimization problems in a global m…	1558-2221		10.1109/TAP.2020.3008672	Shanghai Sailing Program(grant numbers:18YF1418600); National Natural Science Foundation of China(grant numbers:61801293,61671328);	https://ieeexplore.ieee.org/stamp/stamp.jsp?arnumber=9142354	Fast Fourier transform (FFT);inverse scattering;particle swarm optimization (PSO)	Imaging;Inverse problems;Image reconstruction;Scattering;Cost function;Particle swarm optimization	approximation theory;electromagnetic wave scattering;fast Fourier transforms;image reconstruction;inverse problems;microwave imaging;particle swarm optimisation;stochastic programming	electromagnetic inverse scattering problems;stochastic algorithms;swarm diversity;microwave imaging problems;inversion optimization problems;particle swarm optimization;FFT;far-field inverse scattering problems;PSO;cost function;Born approximation;fast Fourier transform;mutation operator		3		53	IEEE	2020-07-16			IEEE	IEEE Journals
Evolutionary Programming in Electromagnetic Optimization: A Review	A. Hoorfar	Department of Electrical and Computer Engineering, Villanova University, Villanova, PA, USA	IEEE Transactions on Antennas and Propagation	2007-03-12	2007	55	3	523	537	In this paper, we review recent advances in evolutionary programming (EP) and its implementation in various antenna, microwave, frequency selective surfaces and RF circuit optimization problems. EP, unlike the other two paradigms of evolutionary computational techniques, namely, genetic algorithms (GA) and evolution strategies (ES), uses a mutation only variation operator where adaptive and/or se…	1558-2221		10.1109/TAP.2007.891306		https://ieeexplore.ieee.org/stamp/stamp.jsp?arnumber=4120264	Conical horn antennas;dielectric filters;evolutionary programming (EP);frequency selected surfaces (FSS);genetic algorithms (GAs);meander-line polarizer;microstrip antennas;optimization methods;RF duplexers;Yagi array	Genetic programming;Genetic mutations;Microstrip antennas;Microstrip antenna arrays;Radio frequency;Algorithm design and analysis;Horn antennas;Reflector antennas;Microwave antennas;Frequency selective surfaces	computational electromagnetics;Gaussian processes;genetic algorithms;gradient methods	evolutionary programming;EP-GA algorithm;genetic algorithm;electromagnetic optimization;Cauchy mutation operator;Gaussian operator;Poisson operator;gradient search method;cluster analysis		98		62	IEEE	2007-03-12			IEEE	IEEE Journals
Research on Typical Displacement Current Peak in Relativistic Magnetron Priming	T. Chen; T. Li; R. Cheng; H. Zhou; H. Wang; T. Yang; B. Hu	High-Power Radiation Laboratory, School of Electronic Science and Engineering, University of Electronic Science and Technology of China, Chengdu, China; High-Power Radiation Laboratory, School of Electronic Science and Engineering, University of Electronic Science and Technology of China, Chengdu, China; High-Power Radiation Laboratory, School of Electronic Science and Engineering, University of …	IEEE Transactions on Electron Devices	2022-09-23	2022	69	10	5839	5844	During the operation of the relativistic magnetron (RM), the sudden change of voltage waveform will produce displacement currents that play a prominent role in assessing the operation state of magnetron, while they have been neglected in the previous research. Therefore, in this article, we introduce a novel method to analyze the working state of the magnetron in the starting stage by using the t…	1557-9646		10.1109/TED.2022.3198392	National Natural Science Foundation of China(grant numbers:62171083);	https://ieeexplore.ieee.org/stamp/stamp.jsp?arnumber=9863072	Displacement current;magnetron priming;relativistic magnetron (RM);typical displacement current peak (TDP)	Electron beams;Cathodes;Current measurement;Voltage measurement;Microwave measurement;Microwave oscillators;Displacement measurement	electron beams;magnetrons	self-magnetic field;RM working state;sluggish electron beam growth;TDP;operation state;displacement currents;voltage waveform;relativistic magnetron priming;typical displacement current peak		1		14	IEEE	2022-08-19			IEEE	IEEE Journals
Intelligent Design of Reconfigurable Microstrip Antenna Based on Adaptive Immune Annealing Algorithm	X. Xu; P. Xu; Y. Wang; Z. Wang; K. Yu; H. Shi; D. Ge; X. Ma; G. Leng; M. Wang; C. Wang	Key Laboratory of Electronic Equipment Structure Design, Ministry of Education, Xidian University, Xiâ€™an, China; Key Laboratory of Electronic Equipment Structure Design, Ministry of Education, Xidian University, Xiâ€™an, China; School of Information and Control Engineering, Xiâ€™an University of Architecture and Technology, Xiâ€™an, China; No.38 Research Institute, China Electronics Technology …	IEEE Transactions on Instrumentation and Measurement	2022-04-14	2022	71		1	14	The application of intelligent algorithm in reconfigurable antenna design can break the inefficiency of traditional antenna design based on engineering experience and electromagnetic simulation software and can significantly improve the intelligent level of antenna design. However, the convergence rate, global search ability, and optimization accuracy of the intelligent algorithm seriously restri…	1557-9662		10.1109/TIM.2022.3162281	National Natural Science Foundation of China(grant numbers:51975447,52105272); National Key Research and Development Program of China(grant numbers:2021YFC2203600); National Defense Basic Scientific Research Program of China(grant numbers:JCKY2021210B007); Scientific Research Program Funded by Shaanxi Provincial Education Department(grant numbers:21JK0721); Youth Innovation Team of Shaanxi Univer…	https://ieeexplore.ieee.org/stamp/stamp.jsp?arnumber=9750123	Adaptive immune annealing algorithm (AIAA);frequency reconfigurable;microstrip array antenna;pattern reconfigurable	Antennas;Microstrip antenna arrays;Optimization;Microstrip antennas;Broadband antennas;Statistics;Sociology	antenna radiation patterns;microstrip antennas;microwave antennas;search problems;simulated annealing	convergence rate;simulated annealing operator;global search ability;AIAA;optimization accuracy;frequency reconfigurable antennas;pattern reconfigurable antennas;design method;reconfigurable microstrip antenna;adaptive immune annealing algorithm;intelligent algorithm;reconfigurable antenna design;traditional antenna design;electromagnetic simulation software;intelligent level;automation efficiency…		3		41	IEEE	2022-04-06			IEEE	IEEE Journals
Subcarrier Pairing and Power Allocation With Interference Management in Cognitive Relay Networks Based on Genetic Algorithms	H. -S. Lang; S. -C. Lin; W. -H. Fang	Department of Electronic and Computer Engineering, National Taiwan University of Science and Technology, Taipei, Taiwan; Department of Electronic and Computer Engineering, National Taiwan University of Science and Technology, Taipei, Taiwan; Department of Electronic and Computer Engineering, National Taiwan University of Science and Technology, Taipei, Taiwan	IEEE Transactions on Vehicular Technology	2016-09-15	2016	65	9	7051	7063	This paper considers the resource allocation for an orthogonal-frequency-division-multiplexing (OFDM)-based cognitive decode-and-forward (DF) relay network. Our objective is to maximize the sum rate (over subcarriers) of the cognitive-radio user with the interference introduced to the primary users (PUs) being managed. The optimization is over subcarrier pairing and power allocation, which leads …	1939-9359		10.1109/TVT.2015.2483199	Ministry of Science and Technology, Taiwan(grant numbers:MOST 104-2221-E-011-048,MOST 104-2628-E-011-008-MY3);	https://ieeexplore.ieee.org/stamp/stamp.jsp?arnumber=7279203	Cognitive radio;genetic algorithms;mixed integer programming;power allocation;subcarrier pairing	Resource management;Relays;Biological cells;Interference;Optimization;Convex functions;Joints	cognitive radio;decode and forward communication;genetic algorithms;integer programming;OFDM modulation;radiofrequency interference;relay networks (telecommunication);resource allocation;telecommunication network management	subcarrier pairing;power allocation;interference management;cognitive relay networks;genetic algorithms;resource allocation;orthogonal-frequency-division-multiplexing;OFDM;cognitive decode-and-forward relay network;mixed-integer programming;heterogeneous genetic algorithm;HGA;convex optimization theory;two-stage low-complexity genetic algorithm		19		34	IEEE	2015-09-28			IEEE	IEEE Journals
Energy Consumption in Cache-Enabled D2D Networks Based on MatÃ©rn Cluster Process	Y. Shan; Q. Zhu; Y. Chen; C. Feng	Jiangsu Key Laboratory of Wireless Communications, Nanjing University of Posts and Telecommunications, Nanjing, China; Engineering Research Center of Health Service System Based on Ubiquitous Wireless Networks, Ministry of Education, Nanjing University of Posts and Telecommunications, Nanjing, China; Jiangsu Key Laboratory of Wireless Communications, Nanjing University of Posts and Telecommunicat…	IEEE Transactions on Vehicular Technology	2022-07-15	2022	71	7	7385	7396	Device-to-device (D2D) communications have significant advantages such as short range and low energy consumption. Caching at mobile user devices by leveraging D2D communications relieves the heavy load on backhaul links and enhances usersâ€™ quality of service. Therefore, in a cache-enabled clustered D2D network, we analyze the probability of successful transmission and propose a jointly optimizi…	1939-9359		10.1109/TVT.2022.3166552	National Natural Science Foundation of China(grant numbers:61971239,92067201); Hong Kong President's Advisory Committee on Research and Development (PACRD)(grant numbers:2020/1.6); Jiangsu Provincial Key Research and Development Program(grant numbers:BE2020084-4); Postgraduate Research and Practice Innovation Program of Jiangsu Province(grant numbers:KYCX20_0715);	https://ieeexplore.ieee.org/stamp/stamp.jsp?arnumber=9756244	Cache-enabled clustered D2D communication;MatÃ©rn cluster process;successful transmission probability;average energy consumption	Device-to-device communication;Bandwidth;Energy consumption;Analytical models;Optimization;Cellular networks;Telecommunications	bandwidth allocation;cellular radio;energy consumption;optimisation;particle swarm optimisation;probability;quality of service;radiofrequency interference	caching policy strategy;average energy consumption minimization problem;clustered bounded characteristics;MatÃ©rn cluster process;cache-enabled;given D2D receiver;successful transmission probability;joint bandwidth partitioning;caching policy optimization problem;optimized solutions;caching policy sub-problems;D2D Networks;Device-to-device communications;low energy consumption;mobile user devices…				26	IEEE	2022-04-12			IEEE	IEEE Journals
A Comprehensive Analysis of Magnetic Field Based Indoor Positioning With Smartphones: Opportunities, Challenges and Practical Limitations	I. Ashraf; Y. B. Zikria; S. Hur; Y. Park	Department of Information and Communication Engineering, Yeungnam University, Gyeongsan, South Korea; Department of Information and Communication Engineering, Yeungnam University, Gyeongsan, South Korea; Department of Information and Communication Engineering, Yeungnam University, Gyeongsan, South Korea; Department of Information and Communication Engineering, Yeungnam University, Gyeongsan, Sout…	IEEE Access	2020-12-30	2020	8		228548	228571	The use of the magnetic field data to perform indoor positioning gained an accelerating interest during the last few years. The ubiquity of the magnetic field data makes it a potential candidate for indoor positioning and localization. Additionally, the availability of the embedded magnetic sensor in the smartphones makes it an infrastructure-less approach that requires no additional infrastructu…	2169-3536		10.1109/ACCESS.2020.3046288	Ministry of Science and ICT (MSIT), South Korea, through the Information Technology Research Center (ITRC) Support Program supervised by the Institute for Information and communication Technology Promotion (IITP)(grant numbers:IITP-2019-2016-0-00313); National Research Foundation of Korea (NRF) funded by the Ministry of Science, ICT and Future Planning through the Basic Science Research Program(g…	https://ieeexplore.ieee.org/stamp/stamp.jsp?arnumber=9301308	Indoor positioning;smartphone sensors;magnetic field data;investigative analysis	Smart phones;Magnetic sensors;Magnetometers;Sensors;Wireless fidelity;Magnetic analysis;Magnetic resonance imaging	indoor navigation;intelligent sensors;magnetic field measurement;magnetic sensors;smart phones	smartphones;embedded magnetic sensor;magnetic field based indoor positioning analysis;Wi-Fi;radiofrequency identification;ultrawideband based approaches		9		67	CCBY	2020-12-21			IEEE	IEEE Journals
The evolution strategy-a search strategy used in individual optimization of electrical parameters for therapeutic carotid sinus nerve stimulation	T. K. Peters; H. . -E. Koralewski; E. W. Zerbst	Institute fur Physiologie, Freie UniversitÃ¤t Berlin, Berlin, Germany; Institute fur Physiologie, Freie UniversitÃ¤t Berlin, Berlin, Germany; Institute fur Physiologie, Freie UniversitÃ¤t Berlin, Berlin, Germany	IEEE Transactions on Biomedical Engineering	2002-08-06	1989	36	7	668	675	Optimization problems, arising in the search for parameters and/or techniques of functional electrostimulation (FES) disproportionally increase when multiple electrodes, electrode configurations, electrical parameters, and stimulation modes are applied. When computational or investigational effort precludes systematic studies in FES, the use of Rechenberg's evolution strategy is proposed. This st…	1558-2531		10.1109/10.32098		https://ieeexplore.ieee.org/stamp/stamp.jsp?arnumber=32098		Electrodes;Input variables;Blood pressure;Evolution (biology);Heart rate;Receivers;Medical treatment;Biology computing;Radio frequency;Surgery	bioelectric phenomena;neurophysiology;optimisation;patient treatment	electrical parameters optimisation;stimulation mode;therapeutic carotid sinus nerve stimulation;functional electrostimulation;electrical parameters;Rechenberg's evolution strategy;combined multiple input variables;quality function;hill-climbing procedure;pulse frequency;pulse amplitude parameters;blood pressure;heart rate	Algorithms;Angina Pectoris;Carotid Sinus;Electric Stimulation Therapy;Humans;Microcomputers	3	8	48	IEEE	2002-08-06			IEEE	IEEE Journals
EMOGA: A Hybrid Genetic Algorithm With Extremal Optimization Core for Multiobjective Disassembly Line Balancing	F. Pistolesi; B. Lazzerini; M. D. Mura; G. Dini	Department of Information Engineering, University of Pisa, Pisa, Italy; Department of Information Engineering, University of Pisa, Pisa, Italy; Department of Civil and Industrial Engineering, University of Pisa, Pisa, Italy; Department of Civil and Industrial Engineering, University of Pisa, Pisa, Italy	IEEE Transactions on Industrial Informatics	2018-03-02	2018	14	3	1089	1098	In a world where products get obsolescent ever more quickly, discarded devices produce million tons of electronic waste. Improving how end-of-life products are dismantled helps reduce this waste, as resources are conserved and fed back into the supply chain, thereby promoting reuse and recycling. This paper presents the Extremal MultiObjective Genetic Algorithm (EMOGA), a hybrid nature-inspired o…	1941-0050		10.1109/TII.2017.2778223	UniversitÃ di Pisa;	https://ieeexplore.ieee.org/stamp/stamp.jsp?arnumber=8122051	Disassembly;extremal optimization (EO);genetic algorithms (GAs);intelligent manufacturing systems;multiobjective optimization (MOO);recycling;waste reduction	Genetic algorithms;Optimization;Workstations;Informatics;Electronic waste;Sociology	assembly planning;genetic algorithms;Pareto optimisation;recycling;supply chains	EMOGA;hybrid genetic algorithm;extremal optimization core;multiobjective disassembly line balancing;discarded devices;electronic waste;end-of-life products;supply chain;reuse;recycling;Extremal MultiObjective Genetic Algorithm;profit maximization;Pareto-based genetic algorithm;continuous relaxation-based seeding technique		70		25	IEEE	2017-11-28			IEEE	IEEE Journals
