# Supplementary material for: A scoping review and evidence map of radiofrequency field exposure and genotoxicity: assessing in vivo, in vitro, and epidemiological data
Source: Front Public Health. 2025 Jul 30;13:1613353. doi: 10.3389/fpubh.2025.1613353 (PMC12343714; doi:10.3389/fpubh.2025.1613353)
Supplement: Supplementary file 3 [file Data_Sheet_3.zip › Search data/PubMed Search.xlsx]

## Sheet: PubMed Search
Reject	Reason	Pass	Scopus	PMID	Title	Authors	Citation	First Author	Journal/Book	Publication Year	Create Date	PMCID	NIHMS ID	DOI
Yes	Review	First	No	37036431	The need for consensus guidelines to address the mixed legacy of genetic damage assessments for radiofrequency fields	Vijayalaxmi, Foster KR.	Int J Radiat Biol. 2023 Apr 10:1-11. doi: 10.1080/09553002.2023.2188936. Online ahead of print.	Vijayalaxmi	Int J Radiat Biol	2023	2023-04-10			10.1080/09553002.2023.2188936
No			Yes	36910143	ROS production in response to high-power microwave pulses induces p53 activation and DNA damage in brain cells: Radiosensitivity and biological dosimetry evaluation	Rana JN, Mumtaz S, Choi EH, Han I.	Front Cell Dev Biol. 2023 Feb 23;11:1067861. doi: 10.3389/fcell.2023.1067861. eCollection 2023.	Rana JN	Front Cell Dev Biol	2023	2023-03-13	PMC9996137		10.3389/fcell.2023.1067861
Yes	Review	First	No	36831261	Genotoxic Risks to Male Reproductive Health from Radiofrequency Radiation	Kaur P, Rai U, Singh R.	Cells. 2023 Feb 12;12(4):594. doi: 10.3390/cells12040594.	Kaur P	Cells	2023	2023-02-25	PMC9954667		10.3390/cells12040594
No			Yes	36769173	Assessment of Inflammation in 3D Reconstructed Human Skin Exposed to Combined Exposure to Ultraviolet and Wi-Fi Radiation	Szilágyi Z, Németh Z, Bakos J, Kubinyi G, Necz PP, Szabó E, Thuróczy G, Pinto R, Selmaoui B.	Int J Mol Sci. 2023 Feb 2;24(3):2853. doi: 10.3390/ijms24032853.	Szilágyi Z	Int J Mol Sci	2023	2023-02-11	PMC9917807		10.3390/ijms24032853
Possible			No	33232028	Radiation Effects On The Fetus	Kumar R, De Jesus O.	2023 Feb 12. In: StatPearls [Internet]. Treasure Island (FL): StatPearls Publishing; 2023 Jan–.	Kumar RDe Jesus O	StatPearls	2023	2023-02-12
No			Yes	36336097	Acute radiofrequency electromagnetic radiation exposure impairs neurogenesis and causes neuronal DNA damage in the young rat brain	Singh KV, Prakash C, Nirala JP, Nanda RK, Rajamani P.	Neurotoxicology. 2023 Jan;94:46-58. doi: 10.1016/j.neuro.2022.11.001. Epub 2022 Nov 3.	Singh KV	Neurotoxicology	2023	2022-11-06			10.1016/j.neuro.2022.11.001
Yes	Not RF	First	No	36179558	Ni/Ni(OH)(2)-rGO nanocomposites sensor for the detection of long forgotten mycotoxin, xanthomegnin	Swetha PDP, Nikitha A, Shenoy MM, Shim YB, Prasad KS.	Talanta. 2023 Feb 1;253:123953. doi: 10.1016/j.talanta.2022.123953. Epub 2022 Sep 23.	Swetha PDP	Talanta	2023	2022-09-30			10.1016/j.talanta.2022.123953
Possible			No	30020666	Hyperthermia for Chest Wall Recurrence	Youssef I, Amin NP.	2022 Jul 18. In: StatPearls [Internet]. Treasure Island (FL): StatPearls Publishing; 2023 Jan–.	Youssef IAmin NP	StatPearls	2023	2022-07-18
No			Yes	36552798	WiFi Related Radiofrequency Electromagnetic Fields Promote Transposable Element Dysregulation and Genomic Instability in Drosophila melanogaster	Cappucci U, Casale AM, Proietti M, Marinelli F, Giuliani L, Piacentini L.	Cells. 2022 Dec 13;11(24):4036. doi: 10.3390/cells11244036.	Cappucci U	Cells	2022	2022-12-23	PMC9776602		10.3390/cells11244036
Yes	Not RF	First	No	36547086	The Study of Nanosized Silicate-Substituted Hydroxyapatites Co-Doped with Sr(2+) and Zn(2+) Ions Related to Their Influence on Biological Activities	Rewak-Soroczynska J, Nowak N, Targonska S, Piecuch A, Wiglusz RJ.	Curr Issues Mol Biol. 2022 Dec 9;44(12):6229-6246. doi: 10.3390/cimb44120425.	Rewak-Soroczynska J	Curr Issues Mol Biol	2022	2022-12-22	PMC9776463		10.3390/cimb44120425
Yes	Review	First	Yes	36505009	Low-level EMF effects on wildlife and plants: What research tells us about an ecosystem approach	Levitt BB, Lai HC, Manville AM 2nd.	Front Public Health. 2022 Nov 25;10:1000840. doi: 10.3389/fpubh.2022.1000840. eCollection 2022.	Levitt BB	Front Public Health	2022	2022-12-12	PMC9732734		10.3389/fpubh.2022.1000840
Yes	Review	First	Yes	36253855	Scientific evidence invalidates health assumptions underlying the FCC and ICNIRP exposure limit determinations for radiofrequency radiation: implications for 5G	International Commission on the Biological Effects of Electromagnetic Fields (ICBE-EMF).	Environ Health. 2022 Oct 18;21(1):92. doi: 10.1186/s12940-022-00900-9.	International Commission on the Biological Effects of Electromagnetic Fields (ICBE-EMF)	Environ Health	2022	2022-10-17	PMC9576312		10.1186/s12940-022-00900-9
Yes	Not DNA study	First	Yes	36166488	Nitrovinylindoles as Heterotrienes: Electrocyclic Cyclization En Route to β-Carbolines: Total Synthesis of Alkaloids Norharmane, Harmane, and Eudistomin N	Aksenov NA, Arutiunov NA, Aksenov AV, Aksenova IV, Aleksandrova EV, Aksenov DA, Rubin M.	Org Lett. 2022 Oct 7;24(39):7062-7066. doi: 10.1021/acs.orglett.2c02483. Epub 2022 Sep 27.	Aksenov NA	Org Lett	2022	2022-09-27			10.1021/acs.orglett.2c02483
No			Yes	36062506	Investigation of oxidative damage, antioxidant balance, DNA repair genes, and apoptosis due to radiofrequency-induced adaptive response in mice	Kucukbagriacik Y, Dastouri M, Ozgur-Buyukatalay E, Akarca Dizakar O, Yegin K.	Electromagn Biol Med. 2022 Oct 2;41(4):389-401. doi: 10.1080/15368378.2022.2117187. Epub 2022 Sep 5.	Kucukbagriacik Y	Electromagn Biol Med	2022	2022-09-05			10.1080/15368378.2022.2117187
Possible			Yes	35955556	Inhibition of Autophagy Negates Radiofrequency-Induced Adaptive Response in SH-SY5Y Neuroblastoma Cells	Sannino A, Scarfì MR, Dufossée M, Romeo S, Poeta L, Prouzet-Mauléon V, Priault M, Zeni O.	Int J Mol Sci. 2022 Jul 29;23(15):8414. doi: 10.3390/ijms23158414.	Sannino A	Int J Mol Sci	2022	2022-08-12	PMC9369083		10.3390/ijms23158414
Possible	Review		No	35863710	Immunotoxicity of radiofrequency radiation	Yadav H, Sharma RS, Singh R.	Environ Pollut. 2022 Sep 15;309:119793. doi: 10.1016/j.envpol.2022.119793. Epub 2022 Jul 18.	Yadav H	Environ Pollut	2022	2022-07-21			10.1016/j.envpol.2022.119793
Yes	Molecular Synthesis	First	No	35780205	Microwave-assisted synthesis, spectroscopic characterization, and biological evaluation of fused thieno[2,3-d]pyrimidines as potential anti-cancer agents targeting EGFR(WT) and EGFR(T790M)	Aboelez MO, Kamel MS, Belal A, El Badry Abdel-Aziz A, Abourehab MAS, Abdel-Ghany H, A El Hamd M, El-Remaily MAEAA.	Mol Divers. 2022 Jul 3. doi: 10.1007/s11030-022-10477-7. Online ahead of print.	Aboelez MO	Mol Divers	2022	2022-07-02			10.1007/s11030-022-10477-7
Possible			No	35728387	Extract of Murraya koenigii selectively causes genomic instability by altering redox-status via targeting PI3K/AKT/Nrf2/caspase-3 signaling pathway in human non-small cell lung cancer	Mondal P, Natesh J, Penta D, Meeran SM.	Phytomedicine. 2022 Sep;104:154272. doi: 10.1016/j.phymed.2022.154272. Epub 2022 Jun 13.	Mondal P	Phytomedicine	2022	2022-06-21			10.1016/j.phymed.2022.154272
Yes	Review	First	No	35508219	Genotoxic effects of electromagnetic field radiations from mobile phones	Jagetia GC.	Environ Res. 2022 Sep;212(Pt D):113321. doi: 10.1016/j.envres.2022.113321. Epub 2022 May 1.	Jagetia GC	Environ Res	2022	2022-05-04			10.1016/j.envres.2022.113321
Yes	Molecular Synthesis	First	No	35421767	Diorganotin(IV) complexes based on tridentate ONO ligands as potential anticancer agents	Jiang W, Qin Q, Xiao X, Tan Y.	J Inorg Biochem. 2022 Jul;232:111808. doi: 10.1016/j.jinorgbio.2022.111808. Epub 2022 Mar 31.	Jiang W	J Inorg Biochem	2022	2022-04-14			10.1016/j.jinorgbio.2022.111808
Yes	Molecular Synthesis	First	No	35406150	Chitosan Containing Nano Zn-Organic Framework: Synthesis, Characterization and Biological Activity	Gouda M, Ibrahim HM, Negm A.	Polymers (Basel). 2022 Mar 22;14(7):1276. doi: 10.3390/polym14071276.	Gouda M	Polymers (Basel)	2022	2022-04-12	PMC9002788		10.3390/polym14071276
Yes	Molecular Synthesis	First	No	35189195	Gadolinium sesquisulfide anchored N-doped reduced graphene oxide for sensitive detection and degradation of carbendazim	Yogesh Kumar K, Prashanth MK, Parashuram L, Palanivel B, Alharti FA, Jeon BH, Raghu MS.	Chemosphere. 2022 Jun;296:134030. doi: 10.1016/j.chemosphere.2022.134030. Epub 2022 Feb 18.	Yogesh Kumar K	Chemosphere	2022	2022-02-21			10.1016/j.chemosphere.2022.134030
Possible	Molecular Synthesis		No	34983521	Sustainable synthesis of microwave-assisted IONPs using Spinacia oleracea L. for control of fungal wilt by modulating the defense system in tomato plants	Ashraf H, Anjum T, Riaz S, Batool T, Naseem S, Li G.	J Nanobiotechnology. 2022 Jan 4;20(1):8. doi: 10.1186/s12951-021-01204-9.	Ashraf H	J Nanobiotechnology	2022	2022-01-05	PMC8725286		10.1186/s12951-021-01204-9
Yes	Review	First	No	34882171	Radiofrequency Radiation and Cancer: A Review	Grimes DR.	JAMA Oncol. 2022 Mar 1;8(3):456-461. doi: 10.1001/jamaoncol.2021.5964.	Grimes DR	JAMA Oncol	2022	2021-12-09			10.1001/jamaoncol.2021.5964
Yes	Not DNA Damage	First	Yes	34747063	In vitro antibacterial and antibiofilm effects of cold atmospheric microwave plasma against Pseudomonas aeruginosa causing canine skin and ear infections	Kim EJ, Hyun JE, Kang YH, Baek SJ, Hwang CY.	Vet Dermatol. 2022 Feb;33(1):29-e10. doi: 10.1111/vde.13030. Epub 2021 Nov 7.	Kim EJ	Vet Dermatol	2022	2021-11-08			10.1111/vde.13030
No			Yes	34628682	The detrimental effect of cell phone radiation on sperm biological characteristics in normozoospermic	Hassanzadeh-Taheri M, Khalili MA, Hosseininejad Mohebati A, Zardast M, Hosseini M, Palmerini MG, Doostabadi MR.	Andrologia. 2022 Feb;54(1):e14257. doi: 10.1111/and.14257. Epub 2021 Oct 10.	Hassanzadeh-Taheri M	Andrologia	2022	2021-10-10			10.1111/and.14257
Yes	Not DNA study	First	No	34524676	Sustainable application of Cassia obovata-based chrysophanic acid as potential source of yellow natural colorant for textile dyeing	Hasan MU, Adeel S, Batool F, Ahmad T, Tang RC, Amin N, Khan SR.	Environ Sci Pollut Res Int. 2022 Feb;29(7):10740-10753. doi: 10.1007/s11356-021-16447-0. Epub 2021 Sep 15.	Hasan MU	Environ Sci Pollut Res Int	2022	2021-09-15			10.1007/s11356-021-16447-0
Yes	Soil Treatment	First	Yes	34365168	Pyrene contaminated soil remediation using microwave/magnetite activated persulfate oxidation	Wu D, Kan H, Zhang Y, Wang T, Qu G, Zhang P, Jia H, Sun H.	Chemosphere. 2022 Jan;286(Pt 2):131787. doi: 10.1016/j.chemosphere.2021.131787. Epub 2021 Aug 5.	Wu D	Chemosphere	2022	2021-08-08			10.1016/j.chemosphere.2021.131787
Yes	Molecular Synthesis	First	No	34948323	Aroylhydrazone Diorganotin Complexes Causes DNA Damage and Apoptotic Cell Death: From Chemical Synthesis to Biochemical Effects	Jiang W, Tan Y, Peng Y.	Int J Mol Sci. 2021 Dec 16;22(24):13525. doi: 10.3390/ijms222413525.	Jiang W	Int J Mol Sci	2021	2021-12-24	PMC8709053		10.3390/ijms222413525
No			No	34721608	The Effect of Mobile Radiation on the Oxidative Stress Biomarkers in Pregnant Mice	Moghadasi N, Alimohammadi I, Safari Variani A, Ashtarinezhad A.	J Family Reprod Health. 2021 Sep;15(3):172-178. doi: 10.18502/jfrh.v15i3.7134.	Moghadasi N	J Family Reprod Health	2021	2021-11-01	PMC8536820		10.18502/jfrh.v15i3.7134
Yes	Molecular Synthesis	First	No	34670333	Synthesis and evaluation of antitumor activity of 9-methoxy-1H-benzo[f]chromene derivatives	Elgaafary M, Lehner J, Fouda AM, Hamed A, Ulrich J, Simmet T, Syrovets T, El-Agrody AM.	Bioorg Chem. 2021 Nov;116:105402. doi: 10.1016/j.bioorg.2021.105402. Epub 2021 Oct 4.	Elgaafary M	Bioorg Chem	2021	2021-10-21			10.1016/j.bioorg.2021.105402
Yes	Review	First	No	34630149	Effect of Radiation Emitted by Wireless Devices on Male Reproductive Hormones: A Systematic Review	Maluin SM, Osman K, Jaffar FHF, Ibrahim SF.	Front Physiol. 2021 Sep 24;12:732420. doi: 10.3389/fphys.2021.732420. eCollection 2021.	Maluin SM	Front Physiol	2021	2021-10-11	PMC8497974		10.3389/fphys.2021.732420
Yes	Review	First	No	34617575	Human‑made electromagnetic fields: Ion forced‑oscillation and voltage‑gated ion channel dysfunction, oxidative stress and DNA damage (Review)	Panagopoulos DJ, Karabarbounis A, Yakymenko I, Chrousos GP.	Int J Oncol. 2021 Nov;59(5):92. doi: 10.3892/ijo.2021.5272. Epub 2021 Oct 7.	Panagopoulos DJ	Int J Oncol	2021	2021-10-07	PMC8562392		10.3892/ijo.2021.5272
Yes	Review	First	No	34567874	An Exploration of the Effects of Radiofrequency Radiation Emitted by Mobile Phones and Extremely Low Frequency Radiation on Thyroid Hormones and Thyroid Gland Histopathology	Alkayyali T, Ochuba O, Srivastava K, Sandhu JK, Joseph C, Ruo SW, Jain A, Waqar A, Poudel S.	Cureus. 2021 Aug 20;13(8):e17329. doi: 10.7759/cureus.17329. eCollection 2021 Aug.	Alkayyali T	Cureus	2021	2021-09-27	PMC8451508		10.7759/cureus.17329
Yes	Review	First	No	34563106	Effects of non-ionizing electromagnetic fields on flora and fauna, Part 3. Exposure standards, public policy, laws, and future directions	Levitt BB, Lai HC, Manville AM.	Rev Environ Health. 2021 Sep 27;37(4):531-558. doi: 10.1515/reveh-2021-0083. Print 2022 Dec 16.	Levitt BB	Rev Environ Health	2021	2021-09-25			10.1515/reveh-2021-0083
Possible			Yes	34374169	In vitro antimicrobial activity of cold atmospheric microwave plasma against bacteria causing canine skin and ear infections	Jin HJ, Hwang CY, Kang JH, Baek SJ, Hyun JE.	Vet Dermatol. 2021 Oct;32(5):462-e126. doi: 10.1111/vde.13012. Epub 2021 Aug 9.	Jin HJ	Vet Dermatol	2021	2021-08-10			10.1111/vde.13012
No			Yes	34369206	Microarray profiling of LncRNA expression in the testis of pubertal mice following morning and evening exposure to 1800 MHz radiofrequency fields	Qin F, Cao H, Feng C, Zhu T, Zhu B, Zhang J, Tong J, Pei H.	Chronobiol Int. 2021 Dec;38(12):1745-1760. doi: 10.1080/07420528.2021.1962902. Epub 2021 Aug 8.	Qin F	Chronobiol Int	2021	2021-08-09			10.1080/07420528.2021.1962902
Yes	Extraction Technique	First	No	34297936	Mango ginger (Curcuma amada Roxb.) rhizome essential oils as source of environmental friendly biocides: Comparison of the chemical composition, antibacterial, insecticidal and larvicidal properties of essential oils extracted by different methods	Narayanankutty A, Sasidharan A, Job JT, Rajagopal R, Alfarhan A, Kim YO, Kim HJ.	Environ Res. 2021 Nov;202:111718. doi: 10.1016/j.envres.2021.111718. Epub 2021 Jul 21.	Narayanankutty A	Environ Res	2021	2021-07-23			10.1016/j.envres.2021.111718
Yes	Extraction Technique	First	No	34290338	Development of edible Thai rice film fortified with ginger extract using microwave-assisted extraction for oral antimicrobial properties	Utama-Ang N, Sida S, Wanachantararak P, Kawee-Ai A.	Sci Rep. 2021 Jul 21;11(1):14870. doi: 10.1038/s41598-021-94430-y.	Utama-Ang N	Sci Rep	2021	2021-07-22	PMC8295348		10.1038/s41598-021-94430-y
Yes	Review	First	No	34243228	Effects of non-ionizing electromagnetic fields on flora and fauna, Part 2 impacts: how species interact with natural and man-made EMF	Levitt BB, Lai HC, Manville AM.	Rev Environ Health. 2021 Jul 8;37(3):327-406. doi: 10.1515/reveh-2021-0050. Print 2022 Sep 27.	Levitt BB	Rev Environ Health	2021	2021-07-09			10.1515/reveh-2021-0050
No			Yes	34234197	Evaluation of non-thermal effect of microwave radiation and its mode of action in bacterial cell inactivation	Shaw P, Kumar N, Mumtaz S, Lim JS, Jang JH, Kim D, Sahu BD, Bogaerts A, Choi EH.	Sci Rep. 2021 Jul 7;11(1):14003. doi: 10.1038/s41598-021-93274-w.	Shaw P	Sci Rep	2021	2021-07-08	PMC8263747		10.1038/s41598-021-93274-w
Yes	Extraction Technique	First	No	34212584	[Advances in solid-phase extraction for bisphenols in environmental samples]	Liu H, Jin J, Guo C, Chen J, Hu C.	Se Pu. 2021 Aug;39(8):835-844. doi: 10.3724/SP.J.1123.2021.02035.	Liu H	Se Pu	2021	2021-07-02	PMC9404209		10.3724/SP.J.1123.2021.02035
No			Yes	34196262	Exposure to long-term evolution radiofrequency electromagnetic fields decreases neuroblastoma cell proliferation via Akt/mTOR-mediated cellular senescence	Kim JH, Jeon S, Choi HD, Lee JH, Bae JS, Kim N, Kim HG, Kim KB, Kim HR.	J Toxicol Environ Health A. 2021 Oct 18;84(20):846-857. doi: 10.1080/15287394.2021.1944944. Epub 2021 Jul 1.	Kim JH	J Toxicol Environ Health A	2021	2021-07-01			10.1080/15287394.2021.1944944
No			Yes	34066270	The Protective Effects of EMF-LTE against DNA Double-Strand Break Damage In Vitro and In Vivo	Jin H, Kim K, Park GY, Kim M, Lee HJ, Jeon S, Kim JH, Kim HR, Lim KM, Lee YS.	Int J Mol Sci. 2021 May 12;22(10):5134. doi: 10.3390/ijms22105134.	Jin H	Int J Mol Sci	2021	2021-06-02	PMC8152012		10.3390/ijms22105134
Yes	Review	First	No	34047144	Effects of non-ionizing electromagnetic fields on flora and fauna, part 1. Rising ambient EMF levels in the environment	Levitt BB, Lai HC, Manville AM.	Rev Environ Health. 2021 May 27;37(1):81-122. doi: 10.1515/reveh-2021-0026. Print 2022 Mar 28.	Levitt BB	Rev Environ Health	2021	2021-05-28			10.1515/reveh-2021-0026
Yes	Molecular Synthesis	First	No	33822501	Gas Chromatography-Mass Spectrometry Analysis of Bioactive Compounds of Iraqi Truffle Terfezia claveryi (Ascomycetes), Synthesis of Silver Nanoparticles, and Appraisal of Its Biological Activities	Al-Shawi AAA, Hameed MF, Hussein KA, Neamah HF, Luaibi IN.	Int J Med Mushrooms. 2021;23(3):79-89. doi: 10.1615/IntJMedMushrooms.2021037706.	Al-Shawi AAA	Int J Med Mushrooms	2021	2021-04-06			10.1615/IntJMedMushrooms.2021037706
Yes	Not RF	First	No	33744600	A novel fast-dried urine spot-based method for the analysis of EtS and EtG in urine by liquid chromatography tandem mass spectrometry	Wang H, Zhang Y, Fan E, Wang F, Li B, Rao Y.	J Chromatogr B Analyt Technol Biomed Life Sci. 2021 May 1;1171:122642. doi: 10.1016/j.jchromb.2021.122642. Epub 2021 Mar 9.	Wang H	J Chromatogr B Analyt Technol Biomed Life Sci	2021	2021-03-21			10.1016/j.jchromb.2021.122642
Yes	Review	First	No	33727687	5G mobile networks and health-a state-of-the-science review of the research into low-level RF fields above 6 GHz	Karipidis K, Mate R, Urban D, Tinker R, Wood A.	J Expo Sci Environ Epidemiol. 2021 Jul;31(4):585-605. doi: 10.1038/s41370-021-00297-6. Epub 2021 Mar 16.	Karipidis K	J Expo Sci Environ Epidemiol	2021	2021-03-17	PMC8263336		10.1038/s41370-021-00297-6
Possible	Not RF		Yes	33678868	FT-IR fingerprinting as an Analytical tool for determination of Melamine leaching from Melamine tablewares and their Biological implications	Chithambharan A, Pottail L, Sharma SC, Kumaraswamy BE.	J Food Sci Technol. 2021 Mar;58(3):855-861. doi: 10.1007/s13197-020-04599-9. Epub 2020 Jun 26.	Chithambharan A	J Food Sci Technol	2021	2021-03-08	PMC7884512		10.1007/s13197-020-04599-9
No			Yes	33647301	Evidence of bystander effect induced by radiofrequency radiation in a human neuroblastoma cell line	Zeni O, Romeo S, Sannino A, Palumbo R, Scarfì MR.	Environ Res. 2021 May;196:110935. doi: 10.1016/j.envres.2021.110935. Epub 2021 Feb 26.	Zeni O	Environ Res	2021	2021-03-01			10.1016/j.envres.2021.110935
No			Yes	33622140	An Evaluation of the Genotoxic Effects of Electromagnetic Radiation at 900 MHz, 1800 MHz, and 2100 MHz Frequencies with a SMART Assay in Drosophila melanogaster	Gunes M, Ates K, Yalcin B, Akkurt S, Ozen S, Kaya B.	Electromagn Biol Med. 2021 Apr 3;40(2):254-263. doi: 10.1080/15368378.2021.1878210. Epub 2021 Feb 24.	Gunes M	Electromagn Biol Med	2021	2021-02-24			10.1080/15368378.2021.1878210
Yes	Extraction Technique	First	No	33603822	Unfermented Freeze-Dried Leaf Extract of Tongkat Ali (Eurycoma longifolia Jack.) Induced Cytotoxicity and Apoptosis in MDA-MB-231 and MCF-7 Breast Cancer Cell Lines	Moses LB, Abu Bakar MF, Mamat H, Aziz ZA.	Evid Based Complement Alternat Med. 2021 Jan 30;2021:8811236. doi: 10.1155/2021/8811236. eCollection 2021.	Moses LB	Evid Based Complement Alternat Med	2021	2021-02-19	PMC7868152		10.1155/2021/8811236
Yes	Review	First	No	33539186	Genetic effects of non-ionizing electromagnetic fields	Lai H.	Electromagn Biol Med. 2021 Apr 3;40(2):264-273. doi: 10.1080/15368378.2021.1881866. Epub 2021 Feb 4.	Lai H	Electromagn Biol Med	2021	2021-02-04			10.1080/15368378.2021.1881866
Yes	Review	First	No	33486297	Genotoxicity of radiofrequency electromagnetic fields: Protocol for a systematic review of in vitro studies	Romeo S, Zeni O, Sannino A, Lagorio S, Biffoni M, Scarfì MR.	Environ Int. 2021 Mar;148:106386. doi: 10.1016/j.envint.2021.106386. Epub 2021 Jan 21.	Romeo S	Environ Int	2021	2021-01-24			10.1016/j.envint.2021.106386
Yes	Extraction Technique	First	No	35424377	Microwave-assisted synthesis of ruthenium(ii) complexes containing levofloxacin-induced G2/M phase arrest by triggering DNA damage	Liu R, Yuan C, Feng Y, Qian J, Huang X, Chen Q, Zhou S, Ding Y, Zhai B, Mei W, Yao L.	RSC Adv. 2021 Jan 22;11(8):4444-4453. doi: 10.1039/d0ra09418h. eCollection 2021 Jan 21.	Liu R	RSC Adv	2021	2022-04-15	PMC8694345		10.1039/d0ra09418h
No			Yes	33368426	Effects of Low-Intensity Microwave Radiation on Oxidant-Antioxidant Parameters and DNA Damage in the Liver of Rats	Alkis ME, Akdag MZ, Dasdag S.	Bioelectromagnetics. 2021 Jan;42(1):76-85. doi: 10.1002/bem.22315. Epub 2020 Dec 25.	Alkis ME	Bioelectromagnetics	2021	2020-12-28			10.1002/bem.22315
Yes	Molecular Synthesis	First	No	33357841	Microwave-initiated rapid synthesis of phthalated cashew gum for drug delivery systems	Oliveira ACJ, Chaves LL, Ribeiro FOS, de Lima LRM, Oliveira TC, García-Villén F, Viseras C, de Paula RCM, Rolim-Neto PJ, Hallwass F, Silva-Filho EC, Alves da Silva D, Soares-Sobrinho JL, Soares MFR.	Carbohydr Polym. 2021 Feb 15;254:117226. doi: 10.1016/j.carbpol.2020.117226. Epub 2020 Oct 23.	Oliveira ACJ	Carbohydr Polym	2021	2020-12-28			10.1016/j.carbpol.2020.117226
Yes	Not RF	First	No	33341668	Puerariae Lobatae radix flavonoids and puerarin alleviate alcoholic liver injury in zebrafish by regulating alcohol and lipid metabolism	Liu YS, Yuan MH, Zhang CY, Liu HM, Liu JR, Wei AL, Ye Q, Zeng B, Li MF, Guo YP, Guo L.	Biomed Pharmacother. 2021 Feb;134:111121. doi: 10.1016/j.biopha.2020.111121. Epub 2020 Dec 17.	Liu YS	Biomed Pharmacother	2021	2020-12-20			10.1016/j.biopha.2020.111121
Possible			No	33198985	Metal and bimetallic nanoparticles: Flow synthesis, bioactivity and toxicity	Długosz O, Sochocka M, Ochnik M, Banach M.	J Colloid Interface Sci. 2021 Mar 15;586:807-818. doi: 10.1016/j.jcis.2020.11.005. Epub 2020 Nov 5.	Długosz O	J Colloid Interface Sci	2021	2020-11-17			10.1016/j.jcis.2020.11.005
Yes	Molecular Synthesis	First	No	33197432	Synthesis and pharmacological evaluation of acylhydroquinone derivatives as potent antiplatelet agents	Méndez D, Donoso-Bustamante V, Pablo Millas-Vargas J, Pessoa-Mahana H, Araya-Maturana R, Fuentes E.	Biochem Pharmacol. 2021 Jan;183:114341. doi: 10.1016/j.bcp.2020.114341. Epub 2020 Nov 13.	Méndez D	Biochem Pharmacol	2021	2020-11-16			10.1016/j.bcp.2020.114341
Possible	Drying		Yes	33643469	Preserving the Female Genome in Trehalose Glass at Supra-Zero Temperatures: The Relationship Between Moisture Content and DNA Damage in Feline Germinal Vesicles	Wang S, Lee PC, Elsayed A, Zhang F, Zhang Y, Comizzoli P, Elliott GD.	Cell Mol Bioeng. 2020 Jul 14;14(1):101-112. doi: 10.1007/s12195-020-00635-y. eCollection 2021 Feb.	Wang S	Cell Mol Bioeng	2020	2021-03-01	PMC7878634		10.1007/s12195-020-00635-y
No			Yes	33433511	Occurrence of micronuclei in exfoliated buccal mucosal cells in mobile phone users: A case-control study	Rashmi B, Chinna SK, Rodrigues C, Anjaly D, Bankur PK, Kannaiyan K.	Indian J Dent Res. 2020 Sep-Oct;31(5):734-737. doi: 10.4103/ijdr.IJDR_634_18.	Rashmi B	Indian J Dent Res	2020	2021-01-12			10.4103/ijdr.IJDR_634_18
Yes	Not RF	First	Yes	33319523	Recent advances in heterocyclic aromatic amines: An update on food safety and hazardous control from food processing to dietary intake	Chen X, Jia W, Zhu L, Mao L, Zhang Y.	Compr Rev Food Sci Food Saf. 2020 Jan;19(1):124-148. doi: 10.1111/1541-4337.12511. Epub 2019 Dec 4.	Chen X	Compr Rev Food Sci Food Saf	2020	2020-12-15			10.1111/1541-4337.12511
No			Yes	33254645	Effects of different mobile phone UMTS signals on DNA, apoptosis and oxidative stress in human lymphocytes	Gulati S, Kosik P, Durdik M, Skorvaga M, Jakl L, Markova E, Belyaev I.	Environ Pollut. 2020 Dec;267:115632. doi: 10.1016/j.envpol.2020.115632. Epub 2020 Sep 11.	Gulati S	Environ Pollut	2020	2020-12-01			10.1016/j.envpol.2020.115632
Yes	Review	First	No	33136050	Genotoxic and cytotoxic effects of mobile phone use on the oral epithelium: a systematic review with meta-analysis	Dos Santos MAL, de Santana FS, Soares AF, de Sousa SF, Menezes LS, Takeshita WM.	Gen Dent. 2020 Nov-Dec;68(6):70-74.	Dos Santos MAL	Gen Dent	2020	2020-11-02
No			Yes	33109858	Exposure of Radiofrequency Electromagnetic Radiation on Biochemical and Pathological Alterations	Sharma A, Shrivastava S, Shukla S.	Neurol India. 2020 Sep-Oct;68(5):1092-1100. doi: 10.4103/0028-3886.294554.	Sharma A	Neurol India	2020	2020-10-28			10.4103/0028-3886.294554
Yes	Molecular Synthesis	First	No	33081951	Multicolor nitrogen dots for rapid detection of thiram and chlorpyrifos in fruit and vegetable samples	Tang Z, Chen Z, Li G, Hu Y.	Anal Chim Acta. 2020 Nov 1;1136:72-81. doi: 10.1016/j.aca.2020.08.038. Epub 2020 Aug 28.	Tang Z	Anal Chim Acta	2020	2020-10-21			10.1016/j.aca.2020.08.038
No			Yes	33030760	No Increased DNA Damage Observed in the Brain, Liver, and Lung of Fetal Mice Treated With Ethylnitrosourea and Exposed to UMTS Radiofrequency Electromagnetic Fields	Lerchl A, Klose M, Drees K (née Grote).	Bioelectromagnetics. 2020 Dec;41(8):611-616. doi: 10.1002/bem.22301. Epub 2020 Oct 8.	Lerchl A	Bioelectromagnetics	2020	2020-10-08			10.1002/bem.22301
No			Yes	32992895	Human Fibroblasts In Vitro Exposed to 2.45 GHz Continuous and Pulsed Wave Signals: Evaluation of Biological Effects with a Multimethodological Approach	Regalbuto E, Anselmo A, De Sanctis S, Franchini V, Lista F, Benvenuto M, Bei R, Masuelli L, D'Inzeo G, Paffi A, Trodella E, Sgura A.	Int J Mol Sci. 2020 Sep 25;21(19):7069. doi: 10.3390/ijms21197069.	Regalbuto E	Int J Mol Sci	2020	2020-09-30	PMC7584027		10.3390/ijms21197069
Yes	Not DNA study	First	No	32962186	Reduction of Aflatoxin B(1) in Corn by Water-Assisted Microwaves Treatment and Its Effects on Corn Quality	Zhang Y, Li M, Liu Y, Guan E, Bian K.	Toxins (Basel). 2020 Sep 20;12(9):605. doi: 10.3390/toxins12090605.	Zhang Y	Toxins (Basel)	2020	2020-09-23	PMC7551488		10.3390/toxins12090605
No			No	32899629	Impact of 2.45 GHz Microwave Irradiation on the Fruit Fly, Drosophila melanogaster	Yanagawa A, Tomaru M, Kajiwara A, Nakajima H, Quemener ED, Steyer JP, Mitani T.	Insects. 2020 Sep 4;11(9):598. doi: 10.3390/insects11090598.	Yanagawa A	Insects	2020	2020-09-09	PMC7564283		10.3390/insects11090598
Possible			Yes	32872532	Modulated Electro-Hyperthermia-Induced Tumor Damage Mechanisms Revealed in Cancer Models	Krenacs T, Meggyeshazi N, Forika G, Kiss E, Hamar P, Szekely T, Vancsik T.	Int J Mol Sci. 2020 Aug 29;21(17):6270. doi: 10.3390/ijms21176270.	Krenacs T	Int J Mol Sci	2020	2020-09-03	PMC7504298		10.3390/ijms21176270
Possible	Review		No	32742963	Radiation protection in non-ionizing and ionizing body composition assessment procedures	Cornacchia S, La Tegola L, Maldera A, Pierpaoli E, Tupputi U, Ricatti G, Eusebi L, Salerno S, Guglielmi G.	Quant Imaging Med Surg. 2020 Aug;10(8):1723-1738. doi: 10.21037/qims-19-1035.	Cornacchia S	Quant Imaging Med Surg	2020	2020-08-04	PMC7378088		10.21037/qims-19-1035
Possible			Yes	32707717	Modulated Electro-Hyperthermia Resolves Radioresistance of Panc1 Pancreas Adenocarcinoma and Promotes DNA Damage and Apoptosis In Vitro	Forika G, Balogh A, Vancsik T, Zalatnai A, Petovari G, Benyo Z, Krenacs T.	Int J Mol Sci. 2020 Jul 19;21(14):5100. doi: 10.3390/ijms21145100.	Forika G	Int J Mol Sci	2020	2020-07-26	PMC7404126		10.3390/ijms21145100
Yes	Molecular Synthesis	First	No	32454391	An acylhydroquinone derivative produces OXPHOS uncoupling and sensitization to BH3 mimetic ABT-199 (Venetoclax) in human promyelocytic leukemia cells	Donoso-Bustamante V, Borrego EA, Schiaffino-Bustamante Y, Gutiérrez DA, Millas-Vargas JP, Fuentes-Retamal S, Correa P, Carrillo I, Aguilera RJ, Miranda D, Chávez-Báez I, Pulgar R, Urra FA, Varela-Ramírez A, Araya-Maturana R.	Bioorg Chem. 2020 Jul;100:103935. doi: 10.1016/j.bioorg.2020.103935. Epub 2020 May 18.	Donoso-Bustamante V	Bioorg Chem	2020	2020-05-27			10.1016/j.bioorg.2020.103935
Yes	Molecular Synthesis	First	Yes	32433034	Silver nanorods induced oxidative stress and chromosomal aberrations in the Allium cepa model	Durairaj K, Roy B, Chandrasekaran N, Krishnan SP, Mukherjee A.	IET Nanobiotechnol. 2020 Apr;14(2):161-166. doi: 10.1049/iet-nbt.2019.0224.	Durairaj K	IET Nanobiotechnol	2020	2020-05-21	PMC8675964		10.1049/iet-nbt.2019.0224
Yes	Japanese	First	No	32336718	[Development of a Method for Estimating the Time Point of Hair Contamination in Retort Pouch Foods]	Yamashita A, Shinohara Y, Sakai H, Miyamoto Y, Suzuki K, Nagatomi Y.	Shokuhin Eiseigaku Zasshi. 2020;61(1):41-46. doi: 10.3358/shokueishi.61.41.	Yamashita A	Shokuhin Eiseigaku Zasshi	2020	2020-04-28			10.3358/shokueishi.61.41
Yes	Microwave extraction	First	No	32291518	Cytostatic compounds in sludge and sediment: extraction and determination by a combination of microwave-assisted extraction and UHPLC-MS/MS	Santana-Viera S, Tuček J, Torres-Padrón ME, Sosa-Ferrera Z, Santana-Rodríguez JJ, Halko R.	Anal Bioanal Chem. 2020 Jun;412(15):3639-3651. doi: 10.1007/s00216-020-02600-0. Epub 2020 Apr 14.	Santana-Viera S	Anal Bioanal Chem	2020	2020-04-16			10.1007/s00216-020-02600-0
No			No	32232035	Anticipating Xenogenic Pollution at the Source: Impact of Sterilizations on DNA Release From Microbial Cultures	Calderón-Franco D, Lin Q, van Loosdrecht MCM, Abbas B, Weissbrodt DG.	Front Bioeng Biotechnol. 2020 Mar 13;8:171. doi: 10.3389/fbioe.2020.00171. eCollection 2020.	Calderón-Franco D	Front Bioeng Biotechnol	2020	2020-04-02	PMC7082761		10.3389/fbioe.2020.00171
No			Yes	32205214	Effect of electromagnetic radiation on redox status, acetylcholine esterase activity and cellular damage contributing to the diminution of the brain working memory in rats	Sharma S, Shukla S.	J Chem Neuroanat. 2020 Jul;106:101784. doi: 10.1016/j.jchemneu.2020.101784. Epub 2020 Mar 20.	Sharma S	J Chem Neuroanat	2020	2020-03-25			10.1016/j.jchemneu.2020.101784
Yes	Not RF	First	Yes	32106443	Ascorbic Acid 2-Glucoside Pretreatment Protects Cells from Ionizing Radiation, UVC, and Short Wavelength of UVB	Maeda J, Allum AJ, Mussallem JT, Froning CE, Haskins AH, Buckner MA, Miller CD, Kato TA.	Genes (Basel). 2020 Feb 25;11(3):238. doi: 10.3390/genes11030238.	Maeda J	Genes (Basel)	2020	2020-02-29	PMC7140853		10.3390/genes11030238
Yes	Not DNA study	First	No	32092610	Caffeic acid assists microwave heating to inhibit the formation of mutagenic and carcinogenic PhIP	Zhang N, Chen Y, Zhao Y, Fan D, Li L, Yan B, Tao G, Zhao J, Zhang H, Wang M.	Food Chem. 2020 Jul 1;317:126447. doi: 10.1016/j.foodchem.2020.126447. Epub 2020 Feb 19.	Zhang N	Food Chem	2020	2020-02-25			10.1016/j.foodchem.2020.126447
No			Yes	32072661	The Effects of Mobile Phone Radiofrequency Radiation on Cochlear Stria Marginal Cells in Sprague-Dawley Rats	Yang H, Zhang Y, Wang Z, Zhong S, Hu G, Zuo W.	Bioelectromagnetics. 2020 Apr;41(3):219-229. doi: 10.1002/bem.22255. Epub 2020 Feb 18.	Yang H	Bioelectromagnetics	2020	2020-02-20	PMC7154754		10.1002/bem.22255
Yes	Not DNA study	First	Yes	31927642	Improvement of vincamine production of endophytic fungus through inactivated protoplast fusion	Xu S, Ren N, Liu J, Wu Y, Yuan G.	Int Microbiol. 2020 Aug;23(3):441-451. doi: 10.1007/s10123-020-00117-1. Epub 2020 Jan 11.	Xu S	Int Microbiol	2020	2020-01-14			10.1007/s10123-020-00117-1
Yes	Molecular Synthesis	First	No	31887476	A proficient microwave synthesis with structure elucidation and the exploitation of the biological behavior of the newly halogenated 3-amino-1H-benzo[f]chromene molecules, targeting dual inhibition of topoisomerase II and microtubules	Fouda AM, Okasha RM, Alblewi FF, Mora A, Afifi TH, El-Agrody AM.	Bioorg Chem. 2020 Jan;95:103549. doi: 10.1016/j.bioorg.2019.103549. Epub 2019 Dec 23.	Fouda AM	Bioorg Chem	2020	2019-12-31			10.1016/j.bioorg.2019.103549
Yes	Comment	First	Yes	31883146	Comments on the "Evaluation of the Genotoxicity of Cell Phone Radiofrequency Radiation in Male and Female Rats and Mice Following Subchronic Exposure" by Smith-Roe et al	Vijayalaxmi, Foster KR, Miyakoshi J, Verschaeve L.	Environ Mol Mutagen. 2020 Feb;61(2):291-293. doi: 10.1002/em.22353. Epub 2020 Jan 7.	Vijayalaxmi	Environ Mol Mutagen	2020	2019-12-29			10.1002/em.22353
Yes	Molecular Synthesis	First	No	31818659	Visible light driven MoS(2)/α-NiMoO(4) ultra-thin nanoneedle composite for efficient Staphylococcus aureus inactivation	Ray SK, Dhakal D, Hur J, Lee SW.	J Hazard Mater. 2020 Mar 5;385:121553. doi: 10.1016/j.jhazmat.2019.121553. Epub 2019 Nov 28.	Ray SK	J Hazard Mater	2020	2019-12-11			10.1016/j.jhazmat.2019.121553
No			Yes	31633839	Evaluation of the genotoxicity of cell phone radiofrequency radiation in male and female rats and mice following subchronic exposure	Smith-Roe SL, Wyde ME, Stout MD, Winters JW, Hobbs CA, Shepard KG, Green AS, Kissling GE, Shockley KR, Tice RR, Bucher JR, Witt KL.	Environ Mol Mutagen. 2020 Feb;61(2):276-290. doi: 10.1002/em.22343. Epub 2019 Nov 13.	Smith-Roe SL	Environ Mol Mutagen	2020	2019-10-22	PMC7027901		10.1002/em.22343
Possible			Yes	31790434	Elucidation of a non-thermal mechanism for DNA/RNA fragmentation and protein degradation when using Lyse-It	Santaus TM, Greenberg K, Suri P, Geddes CD.	PLoS One. 2019 Dec 2;14(12):e0225475. doi: 10.1371/journal.pone.0225475. eCollection 2019.	Santaus TM	PLoS One	2019	2019-12-03	PMC6886747		10.1371/journal.pone.0225475
No			Yes	31767903	Whole-body exposures to radiofrequency-electromagnetic energy can cause DNA damage in mouse spermatozoa via an oxidative mechanism	Houston BJ, Nixon B, McEwan KE, Martin JH, King BV, Aitken RJ, De Iuliis GN.	Sci Rep. 2019 Nov 25;9(1):17478. doi: 10.1038/s41598-019-53983-9.	Houston BJ	Sci Rep	2019	2019-11-27	PMC6877509		10.1038/s41598-019-53983-9
No			Yes	31763251	Effect of Radiofrequency on DNA Damage and Oxidative Status in Patients with Turbinate Hypertrophy	Senturk E, Tugrul S, Doğan R, Eren SB, Ozturan O, Koçyiğit A, Kesgin S.	Indian J Otolaryngol Head Neck Surg. 2019 Nov;71(Suppl 3):1810-1815. doi: 10.1007/s12070-017-1176-4. Epub 2017 Aug 4.	Senturk E	Indian J Otolaryngol Head Neck Surg	2019	2019-11-26	PMC6848459		10.1007/s12070-017-1176-4
No			Yes	31700008	Microwaves from mobile phone induce reactive oxygen species but not DNA damage, preleukemic fusion genes and apoptosis in hematopoietic stem/progenitor cells	Durdik M, Kosik P, Markova E, Somsedikova A, Gajdosechova B, Nikitina E, Horvathova E, Kozics K, Davis D, Belyaev I.	Sci Rep. 2019 Nov 7;9(1):16182. doi: 10.1038/s41598-019-52389-x.	Durdik M	Sci Rep	2019	2019-11-09	PMC6838175		10.1038/s41598-019-52389-x
Yes	Molecular Synthesis	First	No	31689889	Microwave-Assisted Synthesis of High-Energy Faceted TiO(2) Nanocrystals Derived from Exfoliated Porous Metatitanic Acid Nanosheets with Improved Photocatalytic and Photovoltaic Performance	Du YE, Niu X, Li W, An J, Liu Y, Chen Y, Wang P, Yang X, Feng Q.	Materials (Basel). 2019 Nov 4;12(21):3614. doi: 10.3390/ma12213614.	Du YE	Materials (Basel)	2019	2019-11-07	PMC6862389		10.3390/ma12213614
Possible			No	31568482	Effects of Lyse-It on endonuclease fragmentation, function and activity	Santaus TM, Zhang F, Li S, Stine OC, Geddes CD.	PLoS One. 2019 Sep 30;14(9):e0223008. doi: 10.1371/journal.pone.0223008. eCollection 2019.	Santaus TM	PLoS One	2019	2019-10-01	PMC6768537		10.1371/journal.pone.0223008
No			Yes	31561904	Genotoxic effects of intermediate frequency magnetic fields on blood leukocytes in vitro	Brech A, Kubinyi G, Németh Z, Bakos J, Fiocchi S, Thuróczy G.	Mutat Res Genet Toxicol Environ Mutagen. 2019 Sep;845:403060. doi: 10.1016/j.mrgentox.2019.05.016. Epub 2019 May 30.	Brech A	Mutat Res Genet Toxicol Environ Mutagen	2019	2019-09-29			10.1016/j.mrgentox.2019.05.016
No			Yes	31516130	Chromosome damage in human cells induced by UMTS mobile telephony radiation	Panagopoulos DJ.	Gen Physiol Biophys. 2019 Sep;38(5):445-454. doi: 10.4149/gpb_2019032. Epub 2019 Aug 14.	Panagopoulos DJ	Gen Physiol Biophys	2019	2019-09-14			10.4149/gpb_2019032
Yes	Review	First	No	31457001	Risks to Health and Well-Being From Radio-Frequency Radiation Emitted by Cell Phones and Other Wireless Devices	Miller AB, Sears ME, Morgan LL, Davis DL, Hardell L, Oremus M, Soskolne CL.	Front Public Health. 2019 Aug 13;7:223. doi: 10.3389/fpubh.2019.00223. eCollection 2019.	Miller AB	Front Public Health	2019	2019-08-29	PMC6701402		10.3389/fpubh.2019.00223
Possible	Review		No	31416578	Comparing DNA damage induced by mobile telephony and other types of man-made electromagnetic fields	Panagopoulos DJ.	Mutat Res Rev Mutat Res. 2019 Jul-Sep;781:53-62. doi: 10.1016/j.mrrev.2019.03.003. Epub 2019 Mar 11.	Panagopoulos DJ	Mutat Res Rev Mutat Res	2019	2019-08-17			10.1016/j.mrrev.2019.03.003
No			Yes	31382475	Treatment with 3-Aminobenzamide Negates the Radiofrequency-Induced Adaptive Response in Two Cell Models	Sannino A, Zeni O, Romeo S, Lioi MB, Scarfì MR.	Int J Environ Res Public Health. 2019 Aug 2;16(15):2768. doi: 10.3390/ijerph16152768.	Sannino A	Int J Environ Res Public Health	2019	2019-08-07	PMC6696271		10.3390/ijerph16152768
Yes	Review	First	No	31353326	Adverse Effects of Wi-Fi Radiation on Male Reproductive System: A Systematic Review	Jaffar FHF, Osman K, Ismail NH, Chin KY, Ibrahim SF.	Tohoku J Exp Med. 2019 Jul;248(3):169-179. doi: 10.1620/tjem.248.169.	Jaffar FHF	Tohoku J Exp Med	2019	2019-07-30			10.1620/tjem.248.169
Yes	Not RF	First	No	31335892	A comparison of Lyse-It to other cellular sample preparation, bacterial lysing, and DNA fragmentation technologies	Santaus TM, Li S, Saha L, Chen WH, Bhagat S, Stine OC, Geddes CD.	PLoS One. 2019 Jul 23;14(7):e0220102. doi: 10.1371/journal.pone.0220102. eCollection 2019.	Santaus TM	PLoS One	2019	2019-07-24	PMC6650070		10.1371/journal.pone.0220102
No			No	31297205	Exposure to mobile phone radiations at 2350 MHz incites cyto- and genotoxic effects in root meristems of Allium cepa	Chandel S, Kaur S, Issa M, Singh HP, Batish DR, Kohli RK.	J Environ Health Sci Eng. 2019 Jan 5;17(1):97-104. doi: 10.1007/s40201-018-00330-1. eCollection 2019 Jun.	Chandel S	J Environ Health Sci Eng	2019	2019-07-13	PMC6582205		10.1007/s40201-018-00330-1
No			Yes	31197350	Long-term exposure to a 40-GHz electromagnetic field does not affect genotoxicity or heat shock protein expression in HCE-T or SRA01/04 cells	Koyama S, Narita E, Suzuki Y, Shiina T, Taki M, Shinohara N, Miyakoshi J.	J Radiat Res. 2019 Jul 1;60(4):417-423. doi: 10.1093/jrr/rrz017.	Koyama S	J Radiat Res	2019	2019-06-15	PMC6640906		10.1093/jrr/rrz017
Yes	Extraction Technique	First	No	31181065	Comparing the effects of microwave radiation on 6-gingerol and 6-shogaol from ginger rhizomes (Zingiber officinale Rosc)	Teng H, Seuseu KT, Lee WY, Chen L.	PLoS One. 2019 Jun 10;14(6):e0214893. doi: 10.1371/journal.pone.0214893. eCollection 2019.	Teng H	PLoS One	2019	2019-06-11	PMC6557475		10.1371/journal.pone.0214893
No			Yes	31115694	Appraisal of immediate and late effects of mobile phone radiations at 2100 MHz on mitotic activity and DNA integrity in root meristems of Allium cepa	Chandel S, Kaur S, Issa M, Singh HP, Batish DR, Kohli RK.	Protoplasma. 2019 Sep;256(5):1399-1407. doi: 10.1007/s00709-019-01386-y. Epub 2019 May 21.	Chandel S	Protoplasma	2019	2019-05-23			10.1007/s00709-019-01386-y
No			Yes	31036329	Direct and indirect effects of exposure to 900 MHz GSM radiofrequency electromagnetic fields on CHO cell line: Evidence of bystander effect by non-ionizing radiation	Jooyan N, Goliaei B, Bigdeli B, Faraji-Dana R, Zamani A, Entezami M, Mortazavi SMJ.	Environ Res. 2019 Jul;174:176-187. doi: 10.1016/j.envres.2019.03.063. Epub 2019 Apr 26.	Jooyan N	Environ Res	2019	2019-05-01			10.1016/j.envres.2019.03.063
Yes	Extraction Technique	First	No	30986453	Microwave-assisted extraction, physicochemical characterization and bioactivity of polysaccharides from Camptotheca acuminata fruits	Hu W, Zhao Y, Yang Y, Zhang H, Ding C, Hu C, Zhou L, Zhang Z, Yuan S, Chen Y, Yuan M.	Int J Biol Macromol. 2019 Jul 15;133:127-136. doi: 10.1016/j.ijbiomac.2019.04.086. Epub 2019 Apr 12.	Hu W	Int J Biol Macromol	2019	2019-04-16			10.1016/j.ijbiomac.2019.04.086
Yes	Molecular Synthesis	First	No	35518661	A novel method for the preparation of solvent-free, microwave-assisted and nitrogen-doped carbon dots as fluorescent probes for chromium(vi) detection and bioimaging	Cao M, Li Y, Zhao Y, Shen C, Zhang H, Huang Y.	RSC Adv. 2019 Mar 13;9(15):8230-8238. doi: 10.1039/c9ra00290a. eCollection 2019 Mar 12.	Cao M	RSC Adv	2019	2022-05-06	PMC9061421		10.1039/c9ra00290a
Yes	Molecular Synthesis	First	No	30813055	Rapid and green synthesis of cadmium telluride quantum dots with low toxicity based on a plant-mediated approach after microwave and ultrasonic assisted extraction: Synthesis, characterization, biological potentials and comparison study	Moradi Alvand Z, Rajabi HR, Mirzaei A, Masoumiasl A, Sadatfaraji H.	Mater Sci Eng C Mater Biol Appl. 2019 May;98:535-544. doi: 10.1016/j.msec.2019.01.010. Epub 2019 Jan 3.	Moradi Alvand Z	Mater Sci Eng C Mater Biol Appl	2019	2019-03-01			10.1016/j.msec.2019.01.010
No			Yes	30669883	Effect of 900-, 1800-, and 2100-MHz radiofrequency radiation on DNA and oxidative stress in brain	Alkis ME, Bilgin HM, Akpolat V, Dasdag S, Yegin K, Yavas MC, Akdag MZ.	Electromagn Biol Med. 2019;38(1):32-47. doi: 10.1080/15368378.2019.1567526. Epub 2019 Jan 22.	Alkis ME	Electromagn Biol Med	2019	2019-01-24			10.1080/15368378.2019.1567526
Yes	Extraction Technique	First	No	30579655	An LC/MS based method to quantify DNA adduct in tumor and organ tissues	Li C, Dong L, Kamali A, Sugimoto H, Abdul-Hadi K, Chen S, Abu-Yousif A, Qian MG.	Anal Biochem. 2019 Mar 1;568:1-6. doi: 10.1016/j.ab.2018.12.014. Epub 2018 Dec 21.	Li C	Anal Biochem	2019	2018-12-24			10.1016/j.ab.2018.12.014
Possible			No	30359146	Capacitive hyperthermia as an alternative to brachytherapy in DNA damages of human prostate cancer cell line (DU-145)	Mahdavi SR, Janati Esfahani A, Khoei S, Bakhshandeh M, Rajabi A.	Int J Radiat Biol. 2019 Feb;95(2):193-200. doi: 10.1080/09553002.2019.1532608. Epub 2018 Oct 25.	Mahdavi SR	Int J Radiat Biol	2019	2018-10-26			10.1080/09553002.2019.1532608
Yes	Review	First	No	30339042	Comprehensive Review of Quality of Publications and Meta-analysis of Genetic Damage in Mammalian Cells Exposed to Non-Ionizing Radiofrequency Fields	Vijayalaxmi, Prihoda TJ.	Radiat Res. 2019 Jan;191(1):20-30. doi: 10.1667/RR15117.1. Epub 2018 Oct 19.	Vijayalaxmi	Radiat Res	2019	2018-10-20			10.1667/RR15117.1
Possible			No	30311772	Thermal processing food-related toxicants: a review	Koszucka A, Nowak A.	Crit Rev Food Sci Nutr. 2019;59(22):3579-3596. doi: 10.1080/10408398.2018.1500440. Epub 2018 Oct 12.	Koszucka A	Crit Rev Food Sci Nutr	2019	2018-10-13			10.1080/10408398.2018.1500440
Yes	Comment	First	No	30243215	Commentary on the utility of the National Toxicology Program study on cell phone radiofrequency radiation data for assessing human health risks despite unfounded criticisms aimed at minimizing the findings of adverse health effects	Melnick RL.	Environ Res. 2019 Jan;168:1-6. doi: 10.1016/j.envres.2018.09.010. Epub 2018 Sep 20.	Melnick RL	Environ Res	2019	2018-09-23			10.1016/j.envres.2018.09.010
Possible	Review		No	30964085	Effect of radiofrequency radiation on reproductive health	Singh R, Nath R, Mathur AK, Sharma RS.	Indian J Med Res. 2018 Dec;148(Suppl):S92-S99. doi: 10.4103/ijmr.IJMR_1056_18.	Singh R	Indian J Med Res	2018	2019-04-10	PMC6469375		10.4103/ijmr.IJMR_1056_18
No			Yes	30593748	Oxidative and mutagenic effects of low intensity GSM 1800 MHz microwave radiation	Yakymenko I, Burlaka A, Tsybulin I, Brieieva I, Buchynska L, Tsehmistrenko I, Chekhun F.	Exp Oncol. 2018 Dec;40(4):282-287.	Yakymenko I	Exp Oncol	2018	2018-12-30
Yes	Review	First	No	30445985	Radiations and male fertility	Kesari KK, Agarwal A, Henkel R.	Reprod Biol Endocrinol. 2018 Dec 9;16(1):118. doi: 10.1186/s12958-018-0431-1.	Kesari KK	Reprod Biol Endocrinol	2018	2018-11-18	PMC6240172		10.1186/s12958-018-0431-1
No			Yes	30298125	Probing the Origins of 1,800 MHz Radio Frequency Electromagnetic Radiation Induced Damage in Mouse Immortalized Germ Cells and Spermatozoa in vitro	Houston BJ, Nixon B, King BV, Aitken RJ, De Iuliis GN.	Front Public Health. 2018 Sep 21;6:270. doi: 10.3389/fpubh.2018.00270. eCollection 2018.	Houston BJ	Front Public Health	2018	2018-10-10	PMC6160547		10.3389/fpubh.2018.00270
No			Yes	30226071	The effect of exposure to 1800 MHz radiofrequency radiation on epidermal growth factor, caspase-3, Hsp27 and p38MAPK gene expressions in the rat eye	Eker ED, Arslan B, Yildirim M, Akar A, Aras N.	Bratisl Lek Listy. 2018;119(9):588-592. doi: 10.4149/BLL_2018_106.	Eker ED	Bratisl Lek Listy	2018	2018-09-19			10.4149/BLL_2018_106
No			Yes	30220680	Effect of 2.45 GHz microwave radiation on the fertility pattern in male mice	Jonwal C, Sisodia R, Saxena VK, Kesari KK.	Gen Physiol Biophys. 2018 Jul;37(4):453-460. doi: 10.4149/gpb_2017059.	Jonwal C	Gen Physiol Biophys	2018	2018-09-18			10.4149/gpb_2017059
Yes	Extraction Technique	First	No	30218964	Optimized preparation of Phragmites australis activated carbon using the Box-Behnken method and desirability function to remove hydroquinone	Shengli S, Junping L, Qi L, Fangru N, Jia F, Shulian X.	Ecotoxicol Environ Saf. 2018 Dec 15;165:411-422. doi: 10.1016/j.ecoenv.2018.09.038. Epub 2018 Sep 13.	Shengli S	Ecotoxicol Environ Saf	2018	2018-09-16			10.1016/j.ecoenv.2018.09.038
No			Yes	30185877	Protective effect of 1950 MHz electromagnetic field in human neuroblastoma cells challenged with menadione	Falone S, Sannino A, Romeo S, Zeni O, Santini SJ, Rispoli R, Amicarelli F, Scarfì MR.	Sci Rep. 2018 Sep 5;8(1):13234. doi: 10.1038/s41598-018-31636-7.	Falone S	Sci Rep	2018	2018-09-07	PMC6125585		10.1038/s41598-018-31636-7
Yes	Molecular Synthesis	First	No	30103421	Synthesis of 2,6-Diamino-Substituted Purine Derivatives and Evaluation of Cell Cycle Arrest in Breast and Colorectal Cancer Cells	Bosco B, Defant A, Messina A, Incitti T, Sighel D, Bozza A, Ciribilli Y, Inga A, Casarosa S, Mancini I.	Molecules. 2018 Aug 10;23(8):1996. doi: 10.3390/molecules23081996.	Bosco B	Molecules	2018	2018-08-15	PMC6222518		10.3390/molecules23081996
Yes	Extraction Technique	First	No	30053848	Induction of programmed cell death in Trypanosoma cruzi by Lippia alba essential oils and their major and synergistic terpenes (citral, limonene and caryophyllene oxide)	Moreno ÉM, Leal SM, Stashenko EE, García LT.	BMC Complement Altern Med. 2018 Jul 27;18(1):225. doi: 10.1186/s12906-018-2293-7.	Moreno ÉM	BMC Complement Altern Med	2018	2018-07-29	PMC6062979		10.1186/s12906-018-2293-7
Possible			Yes	30044836	Rapid sample preparation with Lyse-It® for Listeria monocytogenes and Vibrio cholerae	Santaus TM, Li S, Ladd P, Harvey A, Cole S, Stine OC, Geddes CD.	PLoS One. 2018 Jul 25;13(7):e0201070. doi: 10.1371/journal.pone.0201070. eCollection 2018.	Santaus TM	PLoS One	2018	2018-07-26	PMC6059484		10.1371/journal.pone.0201070
No			Yes	30029554	Impact of Long-Term RF-EMF on Oxidative Stress and Neuroinflammation in Aging Brains of C57BL/6 Mice	Jeong YJ, Son Y, Han NK, Choi HD, Pack JK, Kim N, Lee YS, Lee HJ.	Int J Mol Sci. 2018 Jul 19;19(7):2103. doi: 10.3390/ijms19072103.	Jeong YJ	Int J Mol Sci	2018	2018-07-22	PMC6073444		10.3390/ijms19072103
Yes	Review	First	No	30025338	Thermal and non-thermal health effects of low intensity non-ionizing radiation: An international perspective	Belpomme D, Hardell L, Belyaev I, Burgio E, Carpenter DO.	Environ Pollut. 2018 Nov;242(Pt A):643-658. doi: 10.1016/j.envpol.2018.07.019. Epub 2018 Jul 6.	Belpomme D	Environ Pollut	2018	2018-07-20			10.1016/j.envpol.2018.07.019
No			Yes	29996120	The Protective Effect of Autophagy on DNA Damage in Mouse Spermatocyte-Derived Cells Exposed to 1800 MHz Radiofrequency Electromagnetic Fields	Li R, Ma M, Li L, Zhao L, Zhang T, Gao X, Zhang D, Zhu Y, Peng Q, Luo X, Wang M.	Cell Physiol Biochem. 2018;48(1):29-41. doi: 10.1159/000491660. Epub 2018 Jul 11.	Li R	Cell Physiol Biochem	2018	2018-07-12			10.1159/000491660
Yes	Molecular Synthesis	First	No	29953158	A comparison of mutagenic PhIP and beneficial 8-C-(E-phenylethenyl)quercetin and 6-C-(E-phenylethenyl)quercetin formation under microwave and conventional heating	Fan D , Li L , Zhang N , Zhao Y , Cheng KW , Yan B , Wang Q , Zhao J , Wang M , Zhang H .	Food Funct. 2018 Jul 17;9(7):3853-3859. doi: 10.1039/c8fo00542g.	Fan D	Food Funct	2018	2018-06-29			10.1039/c8fo00542g
Yes	Extraction Technique	First	No	29882854	Production of Minor Ginenosides from Panax notoginseng by Microwave Processing Method and Evaluation of Their Blood-Enriching and Hemostatic Activity	Liu H, Pan J, Yang Y, Cui X, Qu Y.	Molecules. 2018 May 23;23(6):1243. doi: 10.3390/molecules23061243.	Liu H	Molecules	2018	2018-06-09	PMC6099712		10.3390/molecules23061243
Possible	Conference paper - not peer reviewed		Yes	29787439	Genotoxic Effects in Human Fibroblasts Exposed to Microwave Radiation	Franchini V, Regalbuto E, De Amicis A, De Sanctis S, Di Cristofaro S, Coluzzi E, Marinaccio J, Sgura A, Ceccuzzi S, Doria A, Gallerano GP, Giovenale E, Ravera GL, Bei R, Benvenuto M, Modesti A, Masuelli L, Lista F.	Health Phys. 2018 Jul;115(1):126-139. doi: 10.1097/HP.0000000000000871.	Franchini V	Health Phys	2018	2018-05-23			10.1097/HP.0000000000000871
No			No	29786969	Hippocampal lipidome and transcriptome profile alterations triggered by acute exposure of mice to GSM 1800 MHz mobile phone radiation: An exploratory study	Fragopoulou AF, Polyzos A, Papadopoulou MD, Sansone A, Manta AK, Balafas E, Kostomitsopoulos N, Skouroliakou A, Chatgilialoglu C, Georgakilas A, Stravopodis DJ, Ferreri C, Thanos D, Margaritis LH.	Brain Behav. 2018 Jun;8(6):e01001. doi: 10.1002/brb3.1001. Epub 2018 May 22.	Fragopoulou AF	Brain Behav	2018	2018-05-23	PMC5991598		10.1002/brb3.1001
Yes	Molecular Synthesis	First	No	29743852	N1-benzenesulfonyl-2-pyrazoline hybrids in neurological disorders: Syntheses, biological screening and computational studies	Tripathi AC, Upadhyay S, Paliwal S, Saraf SK.	EXCLI J. 2018 Jan 19;17:126-148. doi: 10.17179/excli2017-871. eCollection 2018.	Tripathi AC	EXCLI J	2018	2018-05-11	PMC5938531		10.17179/excli2017-871
Yes	Molecular Synthesis	First	No	29673366	Improving cytocompatibility of CdTe quantum dots by Schiff-base-coordinated lanthanides surface doping	Buchtelova H, Strmiska V, Skubalova Z, Dostalova S, Michalek P, Krizkova S, Hynek D, Kalina L, Richtera L, Moulick A, Adam V, Heger Z.	J Nanobiotechnology. 2018 Apr 19;16(1):43. doi: 10.1186/s12951-018-0369-7.	Buchtelova H	J Nanobiotechnology	2018	2018-04-21	PMC5907456		10.1186/s12951-018-0369-7
No			Yes	29667447	Exposure to non-ionizing electromagnetic fields emitted from mobile phones induced DNA damage in human ear canal hair follicle cells	Akdag M, Dasdag S, Canturk F, Akdag MZ.	Electromagn Biol Med. 2018;37(2):66-75. doi: 10.1080/15368378.2018.1463246. Epub 2018 Apr 18.	Akdag M	Electromagn Biol Med	2018	2018-04-19			10.1080/15368378.2018.1463246
Possible			Yes	29594090	Assessing Exposures to Magnetic Resonance Imaging's Complex Mixture of Magnetic Fields for In Vivo, In Vitro, and Epidemiologic Studies of Health Effects for Staff and Patients	Frankel J, Wilén J, Hansson Mild K.	Front Public Health. 2018 Mar 12;6:66. doi: 10.3389/fpubh.2018.00066. eCollection 2018.	Frankel J	Front Public Health	2018	2018-03-30	PMC5858533		10.3389/fpubh.2018.00066
Yes	Review	First	No	29573716	Wi-Fi is an important threat to human health	Pall ML.	Environ Res. 2018 Jul;164:405-416. doi: 10.1016/j.envres.2018.01.035. Epub 2018 Mar 21.	Pall ML	Environ Res	2018	2018-03-25			10.1016/j.envres.2018.01.035
No			Yes	29562845	Melatonin attenuates radiofrequency radiation (900 MHz)-induced oxidative stress, DNA damage and cell cycle arrest in germ cells of male Swiss albino mice	Pandey N, Giri S.	Toxicol Ind Health. 2018 May;34(5):315-327. doi: 10.1177/0748233718758092. Epub 2018 Mar 21.	Pandey N	Toxicol Ind Health	2018	2018-03-23			10.1177/0748233718758092
No			Yes	29528766	Assessment of genotoxicity and genomic instability in rat primary astrocytes exposed to 872 MHz radiofrequency radiation and chemicals	Herrala M, Mustafa E, Naarala J, Juutilainen J.	Int J Radiat Biol. 2018 Oct;94(10):883-889. doi: 10.1080/09553002.2018.1450534. Epub 2018 Mar 23.	Herrala M	Int J Radiat Biol	2018	2018-03-13			10.1080/09553002.2018.1450534
Yes	Review	First	No	29427953	Genotoxic and carcinogenic effects of non-ionizing electromagnetic fields	Kocaman A, Altun G, Kaplan AA, Deniz ÖG, Yurt KK, Kaplan S.	Environ Res. 2018 May;163:71-79. doi: 10.1016/j.envres.2018.01.034. Epub 2018 Feb 22.	Kocaman A	Environ Res	2018	2018-02-11			10.1016/j.envres.2018.01.034
No			No	29368975	Effects of 1800 MHz RF-EMF exposure on DNA damage and cellular functions in primary cultured neurogenic cells	Su L, Yimaer A, Xu Z, Chen G.	Int J Radiat Biol. 2018 Mar;94(3):295-305. doi: 10.1080/09553002.2018.1432913. Epub 2018 Feb 7.	Su L	Int J Radiat Biol	2018	2018-01-26			10.1080/09553002.2018.1432913
Possible			Yes	29290768	Modulated electro-hyperthermia induced loco-regional and systemic tumor destruction in colorectal cancer allografts	Vancsik T, Kovago C, Kiss E, Papp E, Forika G, Benyo Z, Meggyeshazi N, Krenacs T.	J Cancer. 2018 Jan 1;9(1):41-53. doi: 10.7150/jca.21520. eCollection 2018.	Vancsik T	J Cancer	2018	2018-01-02	PMC5743710		10.7150/jca.21520
Yes	Review	First	No	28504324	Electromagnetic Fields, Pulsed Radiofrequency Radiation, and Epigenetics: How Wireless Technologies May Affect Childhood Development	Sage C, Burgio E.	Child Dev. 2018 Jan;89(1):129-136. doi: 10.1111/cdev.12824. Epub 2017 May 15.	Sage C	Child Dev	2018	2017-05-16			10.1111/cdev.12824
Yes	Molecular Synthesis	First	No	29210298	Synthesis and preliminary structure-activity relationship study of 2-aryl-2H-pyrazolo[4,3-c]quinolin-3-ones as potential checkpoint kinase 1 (Chk1) inhibitors	Malvacio I, Cuzzolin A, Sturlese M, Vera DMA, Moyano EL, Moro S.	J Enzyme Inhib Med Chem. 2017 Dec;33(1):171-183. doi: 10.1080/14756366.2017.1404592.	Malvacio I	J Enzyme Inhib Med Chem	2017	2017-12-07	PMC6010083		10.1080/14756366.2017.1404592
No			Yes	28904975	RAPD Profiling, DNA Fragmentation, and Histomorphometric Examination in Brains of Wistar Rats Exposed to Indoor 2.5 Ghz Wi-Fi Devices Radiation	Ibitayo AO, Afolabi OB, Akinyemi AJ, Ojiezeh TI, Adekoya KO, Ojewunmi OO.	Biomed Res Int. 2017;2017:8653286. doi: 10.1155/2017/8653286. Epub 2017 Aug 20.	Ibitayo AO	Biomed Res Int	2017	2017-09-15	PMC5585657		10.1155/2017/8653286
No			yes	28900243	Normothermic Microwave Irradiation Induces Death of HL-60 Cells through Heat-Independent Apoptosis	Asano M, Tanaka S, Sakaguchi M, Matsumura H, Yamaguchi T, Fujita Y, Tabuse K.	Sci Rep. 2017 Sep 12;7(1):11406. doi: 10.1038/s41598-017-11784-y.	Asano M	Sci Rep	2017	2017-09-14	PMC5595850		10.1038/s41598-017-11784-y
No			Yes	28892876	Effect of Radiofrequency Radiation Emitted from 2G and 3G Cell Phone on Developing Liver of Chick Embryo - A Comparative Study	D'Silva MH, Swer RT, Anbalagan J, Rajesh B.	J Clin Diagn Res. 2017 Jul;11(7):AC05-AC09. doi: 10.7860/JCDR/2017/26360.10275. Epub 2017 Jul 1.	D'Silva MH	J Clin Diagn Res	2017	2017-09-13	PMC5583901		10.7860/JCDR/2017/26360.10275
No			Yes	28844241	Is mobile phone radiation genotoxic? An analysis of micronucleus frequency in exfoliated buccal cells	de Oliveira FM, Carmona AM, Ladeira C.	Mutat Res Genet Toxicol Environ Mutagen. 2017 Oct;822:41-46. doi: 10.1016/j.mrgentox.2017.08.001. Epub 2017 Aug 5.	de Oliveira FM	Mutat Res Genet Toxicol Environ Mutagen	2017	2017-08-29			10.1016/j.mrgentox.2017.08.001
Yes	Molecular Synthesis	First	Yes	28825626	Pharmacological and Toxicological Screening of Novel Benzimidazole-Morpholine Derivatives as Dual-Acting Inhibitors	Can NÖ, Çevik UA, Sağlık BN, Özkay Y, Atlı Ö, Baysal M, Özkay ÜD, Can ÖD.	Molecules. 2017 Aug 19;22(8):1374. doi: 10.3390/molecules22081374.	Can NÖ	Molecules	2017	2017-08-22	PMC6152416		10.3390/molecules22081374
Yes	Extraction Technique	First	No	28789800	Rapid ultrasonic and microwave-assisted micellar extraction of zingiberone, shogaol and gingerols from gingers using biosurfactants	Peng LQ, Cao J, Du LJ, Zhang QD, Xu JJ, Chen YB, Shi YT, Li RR.	J Chromatogr A. 2017 Sep 15;1515:37-44. doi: 10.1016/j.chroma.2017.07.092. Epub 2017 Aug 1.	Peng LQ	J Chromatogr A	2017	2017-08-10			10.1016/j.chroma.2017.07.092
Yes	MRI - Tumour imaging	First	No	28787429	Pre-clinical imaging of transgenic mouse models of neuroblastoma using a dedicated 3-element solenoid coil on a clinical 3T platform	Almeida GS, Panek R, Hallsworth A, Webber H, Papaevangelou E, Boult JK, Jamin Y, Chesler L, Robinson SP.	Br J Cancer. 2017 Sep 5;117(6):791-800. doi: 10.1038/bjc.2017.251. Epub 2017 Aug 8.	Almeida GS	Br J Cancer	2017	2017-08-09	PMC5589996		10.1038/bjc.2017.251
No			Yes	28777669	Impact of radiofrequency radiation on DNA damage and antioxidants in peripheral blood lymphocytes of humans residing in the vicinity of mobile phone base stations	Zothansiama, Zosangzuali M, Lalramdinpuii M, Jagetia GC.	Electromagn Biol Med. 2017;36(3):295-305. doi: 10.1080/15368378.2017.1350584. Epub 2017 Aug 4.	Zothansiama	Electromagn Biol Med	2017	2017-08-05			10.1080/15368378.2017.1350584
Possible			Yes	28772113	Structural integrity and developmental potential of spermatozoa following microwave-assisted drying in the domestic cat model	Patrick JL, Elliott GD, Comizzoli P.	Theriogenology. 2017 Nov;103:36-43. doi: 10.1016/j.theriogenology.2017.07.037. Epub 2017 Jul 26.	Patrick JL	Theriogenology	2017	2017-08-04			10.1016/j.theriogenology.2017.07.037
No			Yes	28758098	Mobile phone radiofrequency exposure has no effect on DNA double strand breaks (DSB) in human lymphocytes	Danese E, Lippi G, Buonocore R, Benati M, Bovo C, Bonaguri C, Salvagno GL, Brocco G, Roggenbuck D, Montagnana M.	Ann Transl Med. 2017 Jul;5(13):272. doi: 10.21037/atm.2017.04.35.	Danese E	Ann Transl Med	2017	2017-08-01	PMC5515807		10.21037/atm.2017.04.35
Possible			Yes	28740328	Assessment of equivalence of adipose tissue treatment with a noncontact field RF system delivering 200 W for 30 min and 300 W for 20 min: An in vivo porcine study	Kwon TR, Kim JH, Joon S, Mun SK, Kim CW, Kim BJ.	Laser Ther. 2017 Mar 31;26(1):39-52. doi: 10.5978/islsm.17-OR-5.	Kwon TR	Laser Ther	2017	2017-07-26	PMC5515710		10.5978/islsm.17-OR-5
No			Yes	28676262	Adaptive response in mouse bone marrow stromal cells exposed to 900MHz radiofrequency fields: Impact of poly (ADP-ribose) polymerase (PARP)	He Q, Zong L, Sun Y, Vijayalaxmi, Prihoda TJ, Tong J, Cao Y.	Mutat Res Genet Toxicol Environ Mutagen. 2017 Aug;820:19-25. doi: 10.1016/j.mrgentox.2017.05.007. Epub 2017 May 17.	He Q	Mutat Res Genet Toxicol Environ Mutagen	2017	2017-07-06			10.1016/j.mrgentox.2017.05.007
No			No	28628221	Influence of radiofrequency-electromagnetic waves from 3rd-generation cellular phones on fertilization and embryo development in mice	Suzuki S, Okutsu M, Suganuma R, Komiya H, Nakatani-Enomoto S, Kobayashi S, Ugawa Y, Tateno H, Fujimori K.	Bioelectromagnetics. 2017 Sep;38(6):466-473. doi: 10.1002/bem.22063. Epub 2017 Jun 19.	Suzuki S	Bioelectromagnetics	2017	2017-06-20			10.1002/bem.22063
Possible			Yes	28580312	The Role of Radiofrequency Hyperthermia in The Radiosensitization of A Human Prostate Cancer Cell Line	Janati Esfahani A, Mahdavi SR, Shiran MB, Khoei S.	Cell J. 2017 Spring;19(Suppl 1):86-95. doi: 10.22074/cellj.2017.4460. Epub 2017 May 17.	Janati Esfahani A	Cell J	2017	2017-06-06	PMC5448328		10.22074/cellj.2017.4460
No			Yes	28490961	Radiofrequency radiations induced genotoxic and carcinogenic effects on chickpea (Cicer arietinum L.) root tip cells	Qureshi ST, Memon SA, Abassi AR, Sial MA, Bughio FA.	Saudi J Biol Sci. 2017 May;24(4):883-891. doi: 10.1016/j.sjbs.2016.02.011. Epub 2016 Feb 11.	Qureshi ST	Saudi J Biol Sci	2017	2017-05-12	PMC5415122		10.1016/j.sjbs.2016.02.011
No			No	28340409	Mitochondrial DNA damage and oxidative damage in HL-60 cells exposed to 900MHz radiofrequency fields	Sun Y, Zong L, Gao Z, Zhu S, Tong J, Cao Y.	Mutat Res. 2017 Mar;797-799:7-14. doi: 10.1016/j.mrfmmm.2017.03.001. Epub 2017 Mar 7.	Sun Y	Mutat Res	2017	2017-03-25			10.1016/j.mrfmmm.2017.03.001
Yes	Molecular Synthesis	First	No	28213325	Carbon dots based FRET for the detection of DNA damage	Kudr J, Richtera L, Xhaxhiu K, Hynek D, Heger Z, Zitka O, Adam V.	Biosens Bioelectron. 2017 Jun 15;92:133-139. doi: 10.1016/j.bios.2017.01.067. Epub 2017 Feb 9.	Kudr J	Biosens Bioelectron	2017	2017-02-19			10.1016/j.bios.2017.01.067
No			Yes	28126644	Evaluation of the potential of mobile phone specific electromagnetic fields (UMTS) to produce micronuclei in human glioblastoma cell lines	Al-Serori H, Kundi M, Ferk F, Mišík M, Nersesyan A, Murbach M, Lah TT, Knasmüller S.	Toxicol In Vitro. 2017 Apr;40:264-271. doi: 10.1016/j.tiv.2017.01.012. Epub 2017 Jan 24.	Al-Serori H	Toxicol In Vitro	2017	2017-01-28			10.1016/j.tiv.2017.01.012
Yes	Not DNA dmagae study	First	Yes	28086155	Kinetics, mechanisms, and influencing factors on the treatment of haloacetonitriles (HANs) in water by two household heating devices	Shi W, Wang L, Chen B.	Chemosphere. 2017 Apr;172:278-285. doi: 10.1016/j.chemosphere.2017.01.017. Epub 2017 Jan 5.	Shi W	Chemosphere	2017	2017-01-14			10.1016/j.chemosphere.2017.01.017
No			Yes	28072461	Adverse and beneficial effects in Chinese hamster lung fibroblast cells following radiofrequency exposure	Sannino A, Zeni O, Romeo S, Massa R, Scarfi MR.	Bioelectromagnetics. 2017 May;38(4):245-254. doi: 10.1002/bem.22034. Epub 2017 Jan 10.	Sannino A	Bioelectromagnetics	2017	2017-01-11			10.1002/bem.22034
No			No	28026047	RF-EMF exposure at 1800 MHz did not elicit DNA damage or abnormal cellular behaviors in different neurogenic cells	Su L, Wei X, Xu Z, Chen G.	Bioelectromagnetics. 2017 Apr;38(3):175-185. doi: 10.1002/bem.22032. Epub 2016 Dec 27.	Su L	Bioelectromagnetics	2017	2016-12-28			10.1002/bem.22032
Yes	Molecular Synthesis	First	No	27888739	Microwave-assisted one pot synthesis, characterization, biological evaluation and molecular docking studies of steroidal thiazoles	Asif M, Ali A, Zafar A, Farhan M, Khanam H, Hadi SM, Shamsuzzaman.	J Photochem Photobiol B. 2017 Jan;166:104-115. doi: 10.1016/j.jphotobiol.2016.11.010. Epub 2016 Nov 15.	Asif M	J Photochem Photobiol B	2017	2016-11-27			10.1016/j.jphotobiol.2016.11.010
No			Yes	27738269	Radiofrequency radiation (900 MHz)-induced DNA damage and cell cycle arrest in testicular germ cells in swiss albino mice	Pandey N, Giri S, Das S, Upadhaya P.	Toxicol Ind Health. 2017 Apr;33(4):373-384. doi: 10.1177/0748233716671206. Epub 2016 Oct 14.	Pandey N	Toxicol Ind Health	2017	2016-10-15			10.1177/0748233716671206
Yes	Molecular Synthesis	First	No	27048890	Multifunctional solid-state electrochemiluminescence sensing platform based on poly(ethylenimine) capped N-doped carbon dots as novel co-reactant	Li L, Liu D, Mao H, You T.	Biosens Bioelectron. 2017 Mar 15;89(Pt 1):489-495. doi: 10.1016/j.bios.2016.03.069. Epub 2016 Mar 30.	Li L	Biosens Bioelectron	2017	2016-04-07			10.1016/j.bios.2016.03.069
Yes	Molecular Synthesis	First	No	23317160	A Practical Green Synthesis and Biological Evaluation of Benzimidazoles Against Two Neglected Tropical Diseases: Chagas and Leishmaniasis	Bandyopadhyay D, Samano S, Villalobos-Rocha JC, Sanchez-Torres LE, Nogueda-Torres B, Rivera G, Banik BK.	Curr Med Chem. 2017;24(41):4714-4725. doi: 10.2174/0929867325666171201101807.	Bandyopadhyay D	Curr Med Chem	2017	2013-01-16			10.2174/0929867325666171201101807
No			Yes	28081746	Effect of Low Level Subchronic Microwave Radiation on Rat Brain	Deshmukh PS, Megha K, Nasare N, Banerjee BD, Ahmed RS, Abegaonkar MP, Tripathi AK, Mediratta PK.	Biomed Environ Sci. 2016 Dec;29(12):858-867. doi: 10.3967/bes2016.115.	Deshmukh PS	Biomed Environ Sci	2016	2017-01-14			10.3967/bes2016.115
No			Yes	27857169	Mobile phone signal exposure triggers a hormesis-like effect in Atm(+/+) and Atm(-/-) mouse embryonic fibroblasts	Sun C, Wei X, Fei Y, Su L, Zhao X, Chen G, Xu Z.	Sci Rep. 2016 Nov 18;6:37423. doi: 10.1038/srep37423.	Sun C	Sci Rep	2016	2016-11-19	PMC5114646		10.1038/srep37423
No			No	27601711	The effects of radiofrequency electromagnetic radiation on sperm function	Houston BJ, Nixon B, King BV, De Iuliis GN, Aitken RJ.	Reproduction. 2016 Dec;152(6):R263-R276. doi: 10.1530/REP-16-0126. Epub 2016 Sep 6.	Houston BJ	Reproduction	2016	2016-09-08			10.1530/REP-16-0126
Yes	Review	First	No	27776692	Biological and health effects of radiofrequency fields: Good study design and quality publications	Vijayalaxmi.	Mutat Res Genet Toxicol Environ Mutagen. 2016 Nov 1;810:6-12. doi: 10.1016/j.mrgentox.2016.09.007. Epub 2016 Sep 9.	Vijayalaxmi	Mutat Res Genet Toxicol Environ Mutagen	2016	2016-10-26			10.1016/j.mrgentox.2016.09.007
Possible			No	27759098	Spatial Dependence of DNA Damage in Bacteria due to Low-Temperature Plasma Application as Assessed at the Single Cell Level	Privat-Maldonado A, O'Connell D, Welch E, Vann R, van der Woude MW.	Sci Rep. 2016 Oct 19;6:35646. doi: 10.1038/srep35646.	Privat-Maldonado A	Sci Rep	2016	2016-10-21	PMC5069486		10.1038/srep35646
Yes	Molecular Synthesis	First	No	27677422	Microwave-Assisted Syntheses of Benzimidazole-Containing Selenadiazole Derivatives That Induce Cell-Cycle Arrest and Apoptosis in Human Breast Cancer Cells by Activation of the ROS/AKT Pathway	Liang Y, Zhou Y, Deng S, Chen T.	ChemMedChem. 2016 Oct 19;11(20):2339-2346. doi: 10.1002/cmdc.201600261. Epub 2016 Sep 28.	Liang Y	ChemMedChem	2016	2016-09-29			10.1002/cmdc.201600261
No			Yes	27710704	Effect of Radiofrequency Radiation on Human Hematopoietic Stem Cells	Gläser K, Rohland M, Kleine-Ostmann T, Schrader T, Stopper H, Hintzsche H.	Radiat Res. 2016 Nov;186(5):455-465. doi: 10.1667/RR14405.1. Epub 2016 Oct 6.	Gläser K	Radiat Res	2016	2016-10-07			10.1667/RR14405.1
No			Yes	27689798	1800MHz Microwave Induces p53 and p53-Mediated Caspase-3 Activation Leading to Cell Apoptosis In Vitro	Xing F, Zhan Q, He Y, Cui J, He S, Wang G.	PLoS One. 2016 Sep 30;11(9):e0163935. doi: 10.1371/journal.pone.0163935. eCollection 2016.	Xing F	PLoS One	2016	2016-10-01	PMC5045209		10.1371/journal.pone.0163935
Yes	Review	First	Yes	27669282	Lessons and Perspectives from a 25-Year Bioelectromagnetics Research Program	Wood AW, Lajevardipour A, McIntosh RL.	Int J Environ Res Public Health. 2016 Sep 23;13(10):950. doi: 10.3390/ijerph13100950.	Wood AW	Int J Environ Res Public Health	2016	2016-09-27	PMC5086689		10.3390/ijerph13100950
No			Yes	27589837	Evidence of cellular stress and caspase-3 resulting from a combined two-frequency signal in the cerebrum and cerebellum of sprague-dawley rats	López-Furelos A, Leiro-Vidal JM, Salas-Sánchez AÁ, Ares-Pena FJ, López-Martín ME.	Oncotarget. 2016 Oct 4;7(40):64674-64689. doi: 10.18632/oncotarget.11753.	López-Furelos A	Oncotarget	2016	2016-09-03	PMC5323107		10.18632/oncotarget.11753
No			Yes	27509516	Effects of Long-Term Exposure to 60 GHz Millimeter-Wavelength Radiation on the Genotoxicity and Heat Shock Protein (Hsp) Expression of Cells Derived from Human Eye	Koyama S, Narita E, Shimizu Y, Suzuki Y, Shiina T, Taki M, Shinohara N, Miyakoshi J.	Int J Environ Res Public Health. 2016 Aug 8;13(8):802. doi: 10.3390/ijerph13080802.	Koyama S	Int J Environ Res Public Health	2016	2016-08-11	PMC4997488		10.3390/ijerph13080802
No			Yes	27474378	Biochemical and histological studies on adverse effects of mobile phone radiation on rat's brain	Hussein S, El-Saba AA, Galal MK.	J Chem Neuroanat. 2016 Dec;78:10-19. doi: 10.1016/j.jchemneu.2016.07.009. Epub 2016 Jul 26.	Hussein S	J Chem Neuroanat	2016	2016-07-31			10.1016/j.jchemneu.2016.07.009
Yes	Not a DNA Study	First	No	27460210	EPR and DFT analysis of biologically relevant chromium(V) complexes with d-glucitol and d-glucose	Van Doorslaer S, Beirinckx Q, Nys K, Mangiameli MF, Cuypers B, Callens F, Vrielinck H, González JC.	J Inorg Biochem. 2016 Sep;162:216-226. doi: 10.1016/j.jinorgbio.2016.07.012. Epub 2016 Jul 20.	Van Doorslaer S	J Inorg Biochem	2016	2016-07-28			10.1016/j.jinorgbio.2016.07.012
Yes	Review	First	No	27454111	EUROPAEM EMF Guideline 2016 for the prevention, diagnosis and treatment of EMF-related health problems and illnesses	Belyaev I, Dean A, Eger H, Hubmann G, Jandrisovits R, Kern M, Kundi M, Moshammer H, Lercher P, Müller K, Oberfeld G, Ohnsorge P, Pelzmann P, Scheingraber C, Thill R.	Rev Environ Health. 2016 Sep 1;31(3):363-97. doi: 10.1515/reveh-2016-0011.	Belyaev I	Rev Environ Health	2016	2016-07-26			10.1515/reveh-2016-0011
Yes	Not RF	First	Yes	27439449	Radiobiological Effectiveness of Ultrashort Laser-Driven Electron Bunches: Micronucleus Frequency, Telomere Shortening and Cell Viability	Andreassi MG, Borghini A, Pulignani S, Baffigi F, Fulgentini L, Koester P, Cresci M, Vecoli C, Lamia D, Russo G, Panetta D, Tripodi M, Gizzi LA, Labate L.	Radiat Res. 2016 Sep;186(3):245-53. doi: 10.1667/RR14266.1. Epub 2016 Jul 19.	Andreassi MG	Radiat Res	2016	2016-07-22			10.1667/RR14266.1
Yes	Molecular Synthesis	First	No	27337564	Radio-frequency triggered heating and drug release using doxorubicin-loaded LSMO nanoparticles for bimodal treatment of breast cancer	Kulkarni VM, Bodas D, Dhoble D, Ghormade V, Paknikar K.	Colloids Surf B Biointerfaces. 2016 Sep 1;145:878-890. doi: 10.1016/j.colsurfb.2016.06.010. Epub 2016 Jun 10.	Kulkarni VM	Colloids Surf B Biointerfaces	2016	2016-06-24			10.1016/j.colsurfb.2016.06.010
Possible			No	27325503	Microwave-accelerated method for ultra-rapid extraction of Neisseria gonorrhoeae DNA for downstream detection	Melendez JH, Santaus TM, Brinsley G, Kiang D, Mali B, Hardick J, Gaydos CA, Geddes CD.	Anal Biochem. 2016 Oct 1;510:33-40. doi: 10.1016/j.ab.2016.06.017. Epub 2016 Jun 17.	Melendez JH	Anal Biochem	2016	2016-06-22	PMC5120674	NIHMS828365	10.1016/j.ab.2016.06.017
No			Yes	27267824	Adaptive response in mouse bone-marrow stromal cells exposed to 900-MHz radiofrequency fields: Gamma-radiation-induced DNA strand breaks and repair	Ji Y, He Q, Sun Y, Tong J, Cao Y.	J Toxicol Environ Health A. 2016;79(9-10):419-26. doi: 10.1080/15287394.2016.1176618.	Ji Y	J Toxicol Environ Health A	2016	2016-06-09			10.1080/15287394.2016.1176618
Yes	Extraction Technique	First	No	27258903	Evaluating the mutagenicity of the water-soluble fraction of air particulate matter: A comparison of two extraction strategies	Palacio IC, Oliveira IF, Franklin RL, Barros SB, Roubicek DA.	Chemosphere. 2016 Sep;158:124-30. doi: 10.1016/j.chemosphere.2016.05.058. Epub 2016 May 31.	Palacio IC	Chemosphere	2016	2016-06-04			10.1016/j.chemosphere.2016.05.058
Yes	Not DNA damage	First	No	27224897	Melasma and Post Inflammatory Hyperpigmentation: Management Update and Expert Opinion	Sofen B, Prado G, Emer J.	Skin Therapy Lett. 2016 Jan;21(1):1-7.	Sofen B	Skin Therapy Lett	2016	2016-05-26
No			Yes	27190989	Induction of Poly(ADP-ribose) Polymerase in Mouse Bone Marrow Stromal Cells Exposed to 900 MHz Radiofrequency Fields: Preliminary Observations	He Q, Sun Y, Zong L, Tong J, Cao Y.	Biomed Res Int. 2016;2016:4918691. doi: 10.1155/2016/4918691. Epub 2016 Apr 14.	He Q	Biomed Res Int	2016	2016-05-19	PMC4848421		10.1155/2016/4918691
Possible			Yes	27175076	Hyperthermia mediated by dextran-coated La0.7Sr0.3MnO3 nanoparticles: in vivo studies	Haghniaz R, Umrani RD, Paknikar KM.	Int J Nanomedicine. 2016 Apr 27;11:1779-91. doi: 10.2147/IJN.S104617. eCollection 2016.	Haghniaz R	Int J Nanomedicine	2016	2016-05-14	PMC4854252		10.2147/IJN.S104617
No			Yes	27135009	Analysis of the Genotoxic Effects of Mobile Phone Radiation using Buccal Micronucleus Assay: A Comparative Evaluation	Banerjee S, Singh NN, Sreedhar G, Mukherjee S.	J Clin Diagn Res. 2016 Mar;10(3):ZC82-5. doi: 10.7860/JCDR/2016/17592.7505. Epub 2016 Mar 1.	Banerjee S	J Clin Diagn Res	2016	2016-05-03	PMC4843394		10.7860/JCDR/2016/17592.7505
No			No	27081370	Effect of long-term exposure to mobile phone radiation on alpha-Int1 gene sequence of Candida albicans	Shahin-Jafari A, Bayat M, Shahhosseiny MH, Tajik P, Roudbar-Mohammadi S.	Saudi J Biol Sci. 2016 May;23(3):426-33. doi: 10.1016/j.sjbs.2015.05.001. Epub 2015 May 9.	Shahin-Jafari A	Saudi J Biol Sci	2016	2016-04-16	PMC4818327		10.1016/j.sjbs.2015.05.001
Yes	Not RF	First	Yes	27079842	Extremely Low Frequency Magnetic Fields Do Not Induce DNA Damage in Human Lens Epithelial Cells In Vitro	Zhu K, Lv Y, Cheng Q, Hua J, Zeng Q.	Anat Rec (Hoboken). 2016 May;299(5):688-97. doi: 10.1002/ar.23312. Epub 2016 Mar 11.	Zhu K	Anat Rec (Hoboken)	2016	2016-04-16			10.1002/ar.23312
Yes	Review	First	No	27053138	Effect of radiofrequency radiation in cultured mammalian cells: A review	Manna D, Ghosh R.	Electromagn Biol Med. 2016;35(3):265-301. doi: 10.3109/15368378.2015.1092158. Epub 2016 Apr 6.	Manna D	Electromagn Biol Med	2016	2016-04-08			10.3109/15368378.2015.1092158
Yes	Molecular Synthesis	First	No	26851582	One-step green synthetic approach for the preparation of multicolor emitting copper nanoclusters and their applications in chemical species sensing and bioimaging	Bhamore JR, Jha S, Mungara AK, Singhal RK, Sonkeshariya D, Kailasa SK.	Biosens Bioelectron. 2016 Jun 15;80:243-248. doi: 10.1016/j.bios.2016.01.066. Epub 2016 Jan 28.	Bhamore JR	Biosens Bioelectron	2016	2016-02-07			10.1016/j.bios.2016.01.066
No			Yes	26775761	The 2100MHz radiofrequency radiation of a 3G-mobile phone and the DNA oxidative damage in brain	Sahin D, Ozgur E, Guler G, Tomruk A, Unlu I, Sepici-Dinçel A, Seyhan N.	J Chem Neuroanat. 2016 Sep;75(Pt B):94-8. doi: 10.1016/j.jchemneu.2016.01.002. Epub 2016 Jan 8.	Sahin D	J Chem Neuroanat	2016	2016-01-19			10.1016/j.jchemneu.2016.01.002
No			Yes	26775760	Does prolonged radiofrequency radiation emitted from Wi-Fi devices induce DNA damage in various tissues of rats?	Akdag MZ, Dasdag S, Canturk F, Karabulut D, Caner Y, Adalier N.	J Chem Neuroanat. 2016 Sep;75(Pt B):116-22. doi: 10.1016/j.jchemneu.2016.01.003. Epub 2016 Jan 8.	Akdag MZ	J Chem Neuroanat	2016	2016-01-19			10.1016/j.jchemneu.2016.01.003
Yes	Drying Method	First	No	26675871	Comparison of different drying methods on Chinese ginger (Zingiber officinale Roscoe): Changes in volatiles, chemical profile, antioxidant properties, and microstructure	An K, Zhao D, Wang Z, Wu J, Xu Y, Xiao G.	Food Chem. 2016 Apr 15;197 Pt B:1292-300. doi: 10.1016/j.foodchem.2015.11.033. Epub 2015 Nov 7.	An K	Food Chem	2016	2015-12-18			10.1016/j.foodchem.2015.11.033
Possible			Yes	26651869	Pulsed electric field increases reproduction	Panagopoulos DJ.	Int J Radiat Biol. 2016;92(2):94-106. doi: 10.3109/09553002.2016.1115911. Epub 2015 Dec 10.	Panagopoulos DJ	Int J Radiat Biol	2016	2015-12-15			10.3109/09553002.2016.1115911
Possible			Yes	26602000	Tinnitus and cell phones: the role of electromagnetic radiofrequency radiation	Medeiros LN, Sanchez TG.	Braz J Otorhinolaryngol. 2016 Jan-Feb;82(1):97-104. doi: 10.1016/j.bjorl.2015.04.013. Epub 2015 Sep 21.	Medeiros LN	Braz J Otorhinolaryngol	2016	2015-11-26	PMC9444668		10.1016/j.bjorl.2015.04.013
No			Yes	26520616	Neurodegenerative changes and apoptosis induced by intrauterine and extrauterine exposure of radiofrequency radiation	Güler G, Ozgur E, Keles H, Tomruk A, Vural SA, Seyhan N.	J Chem Neuroanat. 2016 Sep;75(Pt B):128-33. doi: 10.1016/j.jchemneu.2015.10.006. Epub 2015 Oct 28.	Güler G	J Chem Neuroanat	2016	2015-11-02			10.1016/j.jchemneu.2015.10.006
No			Yes	26476436	Exposure to 915 MHz radiation induces micronuclei in Vicia faba root tips	Gustavino B, Carboni G, Petrillo R, Paoluzzi G, Santovetti E, Rizzoni M.	Mutagenesis. 2016 Mar;31(2):187-92. doi: 10.1093/mutage/gev071. Epub 2015 Oct 17.	Gustavino B	Mutagenesis	2016	2015-10-18			10.1093/mutage/gev071
Yes	Review	First	No	26371078	The link between radiofrequencies emitted from wireless technologies and oxidative stress	Dasdag S, Akdag MZ.	J Chem Neuroanat. 2016 Sep;75(Pt B):85-93. doi: 10.1016/j.jchemneu.2015.09.001. Epub 2015 Sep 12.	Dasdag S	J Chem Neuroanat	2016	2015-09-16			10.1016/j.jchemneu.2015.09.001
Yes	Review	First	No	25356665	Penetration and propagation into biological matter and biological effects of high-power ultra-wideband pulses: a review	Schunck T, Bieth F, Pinguet S, Delmote P.	Electromagn Biol Med. 2016;35(1):84-101. doi: 10.3109/15368378.2014.977388. Epub 2014 Oct 30.	Schunck T	Electromagn Biol Med	2016	2014-10-31			10.3109/15368378.2014.977388
No			Yes	26511840	Low intensity microwave radiation induced oxidative stress, inflammatory response and DNA damage in rat brain	Megha K, Deshmukh PS, Banerjee BD, Tripathi AK, Ahmed R, Abegaonkar MP.	Neurotoxicology. 2015 Dec;51:158-65. doi: 10.1016/j.neuro.2015.10.009. Epub 2015 Oct 25.	Megha K	Neurotoxicology	2015	2015-10-30			10.1016/j.neuro.2015.10.009
No			Yes	26486771	Cell phone radiation effects on cytogenetic abnormalities of oral mucosal cells	Daroit NB, Visioli F, Magnusson AS, Vieira GR, Rados PV.	Braz Oral Res. 2015;29:1-8. doi: 10.1590/1807-3107BOR-2015.vol29.0114. Epub 2015 Oct 20.	Daroit NB	Braz Oral Res	2015	2015-10-22			10.1590/1807-3107BOR-2015.vol29.0114
Yes	Molecular Synthesis	First	No	26476667	1,2,3-Triazole-based analogue of benznidazole displays remarkable activity against Trypanosoma cruzi	de Andrade P, Galo OA, Carvalho MR, Lopes CD, Carneiro ZA, Sesti-Costa R, de Melo EB, Silva JS, Carvalho I.	Bioorg Med Chem. 2015 Nov 1;23(21):6815-26. doi: 10.1016/j.bmc.2015.10.008. Epub 2015 Oct 9.	de Andrade P	Bioorg Med Chem	2015	2015-10-19			10.1016/j.bmc.2015.10.008
No			Yes	26467130	The Effects of Melatonin on Oxidative Stress Parameters and DNA Fragmentation in Testicular Tissue of Rats Exposed to Microwave Radiation	Sokolovic D, Djordjevic B, Kocic G, Stoimenov TJ, Stanojkovic Z, Sokolovic DM, Veljkovic A, Ristic G, Despotovic M, Milisavljevic D, Jankovic R, Binic I.	Adv Clin Exp Med. 2015 May-Jun;24(3):429-36. doi: 10.17219/acem/43888.	Sokolovic D	Adv Clin Exp Med	2015	2015-10-16			10.17219/acem/43888
No			Yes	26433262	Dominant lethal mutation test in male mice exposed to 900MHz radiofrequency fields	Zhu S, Zhang J, Liu C, He Q, Vijayalaxmi, Prihoda TJ, Tong J, Cao Y.	Mutat Res Genet Toxicol Environ Mutagen. 2015 Oct;792:53-7. doi: 10.1016/j.mrgentox.2015.07.004. Epub 2015 Jul 17.	Zhu S	Mutat Res Genet Toxicol Environ Mutagen	2015	2015-10-05			10.1016/j.mrgentox.2015.07.004
No			Yes	26401913	8-oxoG DNA glycosylase-1 inhibition sensitizes Neuro-2a cells to oxidative DNA base damage induced by 900 MHz radiofrequency electromagnetic radiation	Wang X, Liu C, Ma Q, Feng W, Yang L, Lu Y, Zhou Z, Yu Z, Li W, Zhang L.	Cell Physiol Biochem. 2015;37(3):1075-88. doi: 10.1159/000430233. Epub 2015 Sep 25.	Wang X	Cell Physiol Biochem	2015	2015-09-25			10.1159/000430233
No			Yes	26272641	Effects of chronic exposure to 950 MHz ultra-high-frequency electromagnetic radiation on reactive oxygen species metabolism in the right and left cerebral cortex of young rats of different ages	Furtado-Filho OV, Borba JB, Maraschin T, Souza LM, Henriques JA, Moreira JC, Saffi J.	Int J Radiat Biol. 2015;91(11):891-7. doi: 10.3109/09553002.2015.1083629. Epub 2015 Oct 22.	Furtado-Filho OV	Int J Radiat Biol	2015	2015-08-15			10.3109/09553002.2015.1083629
No			Yes	26238494	Does radio frequency radiation induce micronuclei frequency in exfoliated bladder cells of diabetic rats?	Gurbuz N, Sirav B, Kuzay D, Ozer C, Seyhan N.	Endocr Regul. 2015 Jul;49(3):126-30. doi: 10.4149/endo_2015_03_126.	Gurbuz N	Endocr Regul	2015	2015-08-05			10.4149/endo_2015_03_126
Possible	Review		No	26178844	Damage to Sperm DNA Mediated by Reactive Oxygen Species: Its Impact on Human Reproduction and the Health Trajectory of Offspring	Gavriliouk D, Aitken RJ.	Adv Exp Med Biol. 2015;868:23-47. doi: 10.1007/978-3-319-18881-2_2.	Gavriliouk D	Adv Exp Med Biol	2015	2015-07-17			10.1007/978-3-319-18881-2_2
No			Yes	26176601	Analysis of DNA Double-Strand Breaks and Cytotoxicity after 7 Tesla Magnetic Resonance Imaging of Isolated Human Lymphocytes	Reddig A, Fatahi M, Friebe B, Guttek K, Hartig R, Godenschweger F, Roggenbuck D, Ricke J, Reinhold D, Speck O.	PLoS One. 2015 Jul 15;10(7):e0132702. doi: 10.1371/journal.pone.0132702. eCollection 2015.	Reddig A	PLoS One	2015	2015-07-16	PMC4503586		10.1371/journal.pone.0132702
Yes	Review	First	Yes	26126928	European Code against Cancer 4th Edition: Ionising and non-ionising radiation and cancer	McColl N, Auvinen A, Kesminiene A, Espina C, Erdmann F, de Vries E, Greinert R, Harrison J, Schüz J.	Cancer Epidemiol. 2015 Dec;39 Suppl 1:S93-100. doi: 10.1016/j.canep.2015.03.016. Epub 2015 Jun 28.	McColl N	Cancer Epidemiol	2015	2015-07-02			10.1016/j.canep.2015.03.016
Yes	Review	First	No	26041266	Magnetic resonance imaging (MRI): A review of genetic damage investigations	Vijayalaxmi, Fatahi M, Speck O.	Mutat Res Rev Mutat Res. 2015 Apr-Jun;764:51-63. doi: 10.1016/j.mrrev.2015.02.002. Epub 2015 Feb 21.	Vijayalaxmi	Mutat Res Rev Mutat Res	2015	2015-06-05			10.1016/j.mrrev.2015.02.002
Possible			Yes	26035005	Resilience of oocyte germinal vesicles to microwave-assisted drying in the domestic cat model	Elliott GD, Lee PC, Paramore E, Van Vorst M, Comizzoli P.	Biopreserv Biobank. 2015 Jun;13(3):164-71. doi: 10.1089/bio.2014.0078.	Elliott GD	Biopreserv Biobank	2015	2015-06-03	PMC4559202		10.1089/bio.2014.0078
No			Yes	26022358	Sensitivity of spiral ganglion neurons to damage caused by mobile phone electromagnetic radiation will increase in lipopolysaccharide-induced inflammation in vitro model	Zuo WQ, Hu YJ, Yang Y, Zhao XY, Zhang YY, Kong W, Kong WJ.	J Neuroinflammation. 2015 May 29;12:105. doi: 10.1186/s12974-015-0300-1.	Zuo WQ	J Neuroinflammation	2015	2015-05-30	PMC4458026		10.1186/s12974-015-0300-1
No			Yes	25955504	A genotoxic analysis of the hematopoietic system after mobile phone type radiation exposure in rats	Kumar G, McIntosh RL, Anderson V, McKenzie RJ, Wood AW.	Int J Radiat Biol. 2015 Aug;91(8):664-72. doi: 10.3109/09553002.2015.1047988. Epub 2015 Jun 3.	Kumar G	Int J Radiat Biol	2015	2015-05-09			10.3109/09553002.2015.1047988
No			Yes	25918601	In vitro effect of cell phone radiation on motility, DNA fragmentation and clusterin gene expression in human sperm	Zalata A, El-Samanoudy AZ, Shaalan D, El-Baiomy Y, Mostafa T.	Int J Fertil Steril. 2015 Apr-Jun;9(1):129-36. doi: 10.22074/ijfs.2015.4217. Epub 2015 Apr 21.	Zalata A	Int J Fertil Steril	2015	2015-04-29	PMC4410031		10.22074/ijfs.2015.4217
Yes	Review	First	No	25879308	Scientific evidence contradicts findings and assumptions of Canadian Safety Panel 6: microwaves act through voltage-gated calcium channel activation to induce biological impacts at non-thermal levels, supporting a paradigm shift for microwave/lower frequency electromagnetic field action	Pall ML.	Rev Environ Health. 2015;30(2):99-116. doi: 10.1515/reveh-2015-0001.	Pall ML	Rev Environ Health	2015	2015-04-17			10.1515/reveh-2015-0001
Yes	Review	First	No	25815006	DDR-mediated crosstalk between DNA-damaged cells and their microenvironment	Malaquin N, Carrier-Leclerc A, Dessureault M, Rodier F.	Front Genet. 2015 Mar 12;6:94. doi: 10.3389/fgene.2015.00094. eCollection 2015.	Malaquin N	Front Genet	2015	2015-03-28	PMC4357297		10.3389/fgene.2015.00094
Yes	Molecular Synthesis	First	No	25759583	Temperature-dependent and time-dependent effects of hyperthermia mediated by dextran-coated La0.7Sr0.3MnO3: in vitro studies	Haghniaz R, Umrani RD, Paknikar KM.	Int J Nanomedicine. 2015 Feb 25;10:1609-23. doi: 10.2147/IJN.S78167. eCollection 2015.	Haghniaz R	Int J Nanomedicine	2015	2015-03-12	PMC4346362		10.2147/IJN.S78167
No			Yes	25749756	Cognitive impairment and neurogenotoxic effects in rats exposed to low-intensity microwave radiation	Deshmukh PS, Nasare N, Megha K, Banerjee BD, Ahmed RS, Singh D, Abegaonkar MP, Tripathi AK, Mediratta PK.	Int J Toxicol. 2015 May-Jun;34(3):284-90. doi: 10.1177/1091581815574348. Epub 2015 Mar 5.	Deshmukh PS	Int J Toxicol	2015	2015-03-10			10.1177/1091581815574348
No			Yes	25688995	Comparison of the genotoxic effects induced by 50 Hz extremely low-frequency electromagnetic fields and 1800 MHz radiofrequency electromagnetic fields in GC-2 cells	Duan W, Liu C, Zhang L, He M, Xu S, Chen C, Pi H, Gao P, Zhang Y, Zhong M, Yu Z, Zhou Z.	Radiat Res. 2015 Mar;183(3):305-14. doi: 10.1667/RR13851.1. Epub 2015 Feb 17.	Duan W	Radiat Res	2015	2015-02-18			10.1667/RR13851.1
No			Yes	25347145	Adaptive response in mice exposed to 900 MHZ radiofrequency fields: bleomycin-induced DNA and oxidative damage/repair	Zong C, Ji Y, He Q, Zhu S, Qin F, Tong J, Cao Y.	Int J Radiat Biol. 2015 Mar;91(3):270-6. doi: 10.3109/09553002.2014.980465. Epub 2015 Jan 27.	Zong C	Int J Radiat Biol	2015	2014-10-28			10.3109/09553002.2014.980465
No			Yes	25108669	RKIP Regulates Neural Cell Apoptosis Induced by Exposure to Microwave Radiation Partly Through the MEK/ERK/CREB Pathway	Zuo H, Lin T, Wang D, Peng R, Wang S, Gao Y, Xu X, Zhao L, Wang S, Su Z.	Mol Neurobiol. 2015;51(3):1520-9. doi: 10.1007/s12035-014-8831-5. Epub 2014 Aug 10.	Zuo H	Mol Neurobiol	2015	2014-08-11			10.1007/s12035-014-8831-5
No			Yes	25006864	A cross-sectional case control study on genetic damage in individuals residing in the vicinity of a mobile phone base station	Gandhi G, Kaur G, Nisar U.	Electromagn Biol Med. 2015;34(4):344-54. doi: 10.3109/15368378.2014.933349. Epub 2015 Aug 28.	Gandhi G	Electromagn Biol Med	2015	2014-07-10			10.3109/15368378.2014.933349
No			Yes	24844368	Increased DNA oxidation (8-OHdG) and protein oxidation (AOPP) by low level electromagnetic field (2.45 GHz) in rat brain and protective effect of garlic	Gürler HŞ, Bilgici B, Akar AK, Tomak L, Bedir A.	Int J Radiat Biol. 2014 Oct;90(10):892-6. doi: 10.3109/09553002.2014.922717. Epub 2014 Jun 25.	Gürler HŞ	Int J Radiat Biol	2014	2014-05-22			10.3109/09553002.2014.922717
No			Yes	24817642	Mobile phone radiation alters proliferation of hepatocarcinoma cells	Ozgur E, Guler G, Kismali G, Seyhan N.	Cell Biochem Biophys. 2014 Nov;70(2):983-91. doi: 10.1007/s12013-014-0007-4.	Ozgur E	Cell Biochem Biophys	2014	2014-05-13			10.1007/s12013-014-0007-4
No			Yes	24801773	Biochemical modifications and neuronal damage in brain of young and adult rats after long-term exposure to mobile phone radiations	Motawi TK, Darwish HA, Moustafa YM, Labib MM.	Cell Biochem Biophys. 2014 Nov;70(2):845-55. doi: 10.1007/s12013-014-9990-8.	Motawi TK	Cell Biochem Biophys	2014	2014-05-08			10.1007/s12013-014-9990-8
Yes	Comment	First	Yes	24769489	Whether or not the genotoxic effects of exposure to continuous wave (CW) radio frequency electromagnetic fields (RF-EMF) in HL-60 cells are reproducible, is still an open question	Adlkofer F.	Mutat Res Genet Toxicol Environ Mutagen. 2014 Sep 1;771:71-2. doi: 10.1016/j.mrgentox.2014.04.010. Epub 2014 Apr 24.	Adlkofer F	Mutat Res Genet Toxicol Environ Mutagen	2014	2014-04-29			10.1016/j.mrgentox.2014.04.010
Yes	Comment	First	Yes	24769485	Genotoxic effects of exposure to radiofrequency electromagnetic fields (RF-EMF) reported by the REFLEX project are not reproducible	Speit G.	Mutat Res Genet Toxicol Environ Mutagen. 2014 Sep 1;771:73-4. doi: 10.1016/j.mrgentox.2014.04.011. Epub 2014 Apr 24.	Speit G	Mutat Res Genet Toxicol Environ Mutagen	2014	2014-04-29			10.1016/j.mrgentox.2014.04.011
Yes	Review	First	No	24758897	Adaptive response in animals exposed to non-ionizing radiofrequency fields: some underlying mechanisms	Cao Y, Tong J.	Int J Environ Res Public Health. 2014 Apr 22;11(4):4441-8. doi: 10.3390/ijerph110404441.	Cao Y	Int J Environ Res Public Health	2014	2014-04-25	PMC4025035		10.3390/ijerph110404441
Possible			No	24758488	Degradation of endogenous and exogenous genes of genetically modified rice with Cry1Ab during food processing	Zhang W, Xing F, Selvaraj JN, Liu Y.	J Food Sci. 2014 May;79(5):T1055-65. doi: 10.1111/1750-3841.12456. Epub 2014 Apr 23.	Zhang W	J Food Sci	2014	2014-04-25			10.1111/1750-3841.12456
Possible			No	24689855	Cytotoxic and genotoxic evaluation of tortillas produced by microwave heating during alkaline-cooking of aflatoxin-contaminated maize	Vázquez-Durán A, Díaz-Torres R, Ramírez-Noguera P, Moreno-Martínez E, Méndez-Albores A.	J Food Sci. 2014 May;79(5):T1024-9. doi: 10.1111/1750-3841.12426. Epub 2014 Apr 1.	Vázquez-Durán A	J Food Sci	2014	2014-04-03			10.1111/1750-3841.12426
No			Yes	24688304	Neural cell apoptosis induced by microwave exposure through mitochondria-dependent caspase-3 pathway	Zuo H, Lin T, Wang D, Peng R, Wang S, Gao Y, Xu X, Li Y, Wang S, Zhao L, Wang L, Zhou H.	Int J Med Sci. 2014 Mar 9;11(5):426-35. doi: 10.7150/ijms.6540. eCollection 2014.	Zuo H	Int J Med Sci	2014	2014-04-02	PMC3970093		10.7150/ijms.6540
No			Yes	24562547	DNA fragmentation and caspase-independent programmed cell death by modulated electrohyperthermia	Meggyeshazi N, Andocs G, Balogh L, Balla P, Kiszner G, Teleki I, Jeney A, Krenacs T.	Strahlenther Onkol. 2014 Sep;190(9):815-22. doi: 10.1007/s00066-014-0617-1. Epub 2014 Feb 22.	Meggyeshazi N	Strahlenther Onkol	2014	2014-02-25			10.1007/s00066-014-0617-1
Yes	Review	First	No	24548818	Adaptive response in mammalian cells exposed to non-ionizing radiofrequency fields: A review and gaps in knowledge	Vijayalaxmi, Cao Y, Scarfi MR.	Mutat Res Rev Mutat Res. 2014 Feb 15:S1383-5742(14)00004-0. doi: 10.1016/j.mrrev.2014.02.002. Online ahead of print.	Vijayalaxmi	Mutat Res Rev Mutat Res	2014	2014-02-20			10.1016/j.mrrev.2014.02.002
Yes	Molecular Synthesis	First	No	24508089	Synthesis and applications of polyacrylamide grafted agar as a matrix for controlled drug release of 5-ASA	Usha Rani G, Konreddy AK, Mishra S, Sen G.	Int J Biol Macromol. 2014 Apr;65:375-82. doi: 10.1016/j.ijbiomac.2014.01.034. Epub 2014 Feb 5.	Usha Rani G	Int J Biol Macromol	2014	2014-02-11			10.1016/j.ijbiomac.2014.01.034
Possible			No	24450943	Using microwaves to prepare gastropods for DNA barcoding	Galindo LA, Puillandre N, Strong EE, Bouchet P.	Mol Ecol Resour. 2014 Jul;14(4):700-5. doi: 10.1111/1755-0998.12231. Epub 2014 Mar 10.	Galindo LA	Mol Ecol Resour	2014	2014-01-24			10.1111/1755-0998.12231
Possible			Yes	24392718	Protective effects of raw and cooked blackcurrant extract on DNA damage induced by hydrogen peroxide in human lymphoblastoid cells	Yamamoto A, Nakashima K, Kawamorita S, Sugiyama A, Miura M, Kamitai Y, Kato Y.	Pharm Biol. 2014 Jun;52(6):782-8. doi: 10.3109/13880209.2013.836721. Epub 2014 Jan 6.	Yamamoto A	Pharm Biol	2014	2014-01-08			10.3109/13880209.2013.836721
No			Yes	24279630	No genotoxic effect in exfoliated bladder cells of rat under the exposure of 1800 and 2100 MHz radio frequency radiation	Gurbuz N, Sirav B, Colbay M, Yetkin I, Seyhan N.	Electromagn Biol Med. 2014 Dec;33(4):296-301. doi: 10.3109/15368378.2013.831354. Epub 2013 Nov 27.	Gurbuz N	Electromagn Biol Med	2014	2013-11-28			10.3109/15368378.2013.831354
Possible			Yes	24206208	In vivo evidences of nanosecond pulsed electric fields for melanoma malignancy treatment on tumor-bearing BALB/c nude mice	Guo F, Yao C, Li C, Mi Y, Peng Q, Tang J.	Technol Cancer Res Treat. 2014 Aug;13(4):337-44. doi: 10.7785/tcrt.2012.500385. Epub 2013 Nov 4.	Guo F	Technol Cancer Res Treat	2014	2013-11-12			10.7785/tcrt.2012.500385
Possible			No	24122804	Changes of DNA quality and meat physicochemical properties in bovine supraspinatus muscle during microwave heating	Musto M, Faraone D, Cellini F, Musto E.	J Sci Food Agric. 2014 Mar 15;94(4):785-91. doi: 10.1002/jsfa.6441.	Musto M	J Sci Food Agric	2014	2013-10-15			10.1002/jsfa.6441
No			Yes	23979077	Adaptive response in human blood lymphocytes exposed to non-ionizing radiofrequency fields: resistance to ionizing radiation-induced damage	Sannino A, Zeni O, Romeo S, Massa R, Gialanella G, Grossi G, Manti L, Vijayalaxmi, Scarfì MR.	J Radiat Res. 2014 Mar 1;55(2):210-7. doi: 10.1093/jrr/rrt106. Epub 2013 Aug 26.	Sannino A	J Radiat Res	2014	2013-08-28	PMC3951069		10.1093/jrr/rrt106
No			Yes	23949848	Effect of 3G cell phone exposure with computer controlled 2-D stepper motor on non-thermal activation of the hsp27/p38MAPK stress pathway in rat brain	Kesari KK, Meena R, Nirala J, Kumar J, Verma HN.	Cell Biochem Biophys. 2014 Mar;68(2):347-58. doi: 10.1007/s12013-013-9715-4.	Kesari KK	Cell Biochem Biophys	2014	2013-08-17			10.1007/s12013-013-9715-4
No			Yes	23781989	Assessment of oxidant/antioxidant status in saliva of cell phone users	Khalil AM, Abu Khadra KM, Aljaberi AM, Gagaa MH, Issa HS.	Electromagn Biol Med. 2014 Jun;33(2):92-7. doi: 10.3109/15368378.2013.783855. Epub 2013 Jun 19.	Khalil AM	Electromagn Biol Med	2014	2013-06-21			10.3109/15368378.2013.783855
No			Yes	23713418	Assessment of nuclear abnormalities in exfoliated cells from the oral epithelium of mobile phone users	Souza Lda C, Cerqueira Ede M, Meireles JR.	Electromagn Biol Med. 2014 Jun;33(2):98-102. doi: 10.3109/15368378.2013.783856. Epub 2013 May 28.	Souza Lda C	Electromagn Biol Med	2014	2013-05-30			10.3109/15368378.2013.783856
No			Yes	23676079	Therapeutic approaches of melatonin in microwave radiations-induced oxidative stress-mediated toxicity on male fertility pattern of Wistar rats	Meena R, Kumari K, Kumar J, Rajamani P, Verma HN, Kesari KK.	Electromagn Biol Med. 2014 Jun;33(2):81-91. doi: 10.3109/15368378.2013.781035. Epub 2013 May 15.	Meena R	Electromagn Biol Med	2014	2013-05-17			10.3109/15368378.2013.781035
Yes	Molecular Synthesis	First	No	24436994	Synthesis and biological evaluation of 3-hydroxymethyl-5-(1H-1,2,3-triazol) isoxazolidines	Romeo R, Giofrè SV, Carnovale C, Campisi A, Parenti R, Bandini L, Chiacchio MA.	Bioorg Med Chem. 2013 Dec 15;21(24):7929-37. doi: 10.1016/j.bmc.2013.10.001.	Romeo R	Bioorg Med Chem	2013	2014-01-18			10.1016/j.bmc.2013.10.001
No			Yes	24084462	Overproduction of free radical species in embryonal cells exposed to low intensity radiofrequency radiation	Burlaka A, Tsybulin O, Sidorik E, Lukin S, Polishuk V, Tsehmistrenko S, Yakymenko I.	Exp Oncol. 2013 Sep;35(3):219-25.	Burlaka A	Exp Oncol	2013	2013-10-03
Yes	Chinese	First	No	24000453	[Genotoxic effect of radiofrequency electromagnetic field of mobile phone]	Chen CJ, Xu SS, Chen GD.	Zhonghua Lao Dong Wei Sheng Zhi Ye Bing Za Zhi. 2013 Apr;31(4):306-9.	Chen CJ	Zhonghua Lao Dong Wei Sheng Zhi Ye Bing Za Zhi	2013	2013-09-05
No			No	23952262	Mobile phone radiation induces mode-dependent DNA damage in a mouse spermatocyte-derived cell line: a protective role of melatonin	Liu C, Gao P, Xu SC, Wang Y, Chen CH, He MD, Yu ZP, Zhang L, Zhou Z.	Int J Radiat Biol. 2013 Nov;89(11):993-1001. doi: 10.3109/09553002.2013.811309. Epub 2013 Sep 3.	Liu C	Int J Radiat Biol	2013	2013-08-20			10.3109/09553002.2013.811309
Yes	Molecular Synthesis	First	No	23871910	One-pot microwave assisted synthesis of new 2-alkoxycarbonylmethylene-4-oxo-1,5-benzo-, naphtho-, and pyridodiazepines and assessment of their cytogenetic activity	Eleftheriadis N, Neochoritis CG, Tsoleridis CA, Stephanidou-Stephanatou J, Iakovidou-Kritsi Z.	Eur J Med Chem. 2013 Sep;67:302-9. doi: 10.1016/j.ejmech.2013.06.028. Epub 2013 Jun 25.	Eleftheriadis N	Eur J Med Chem	2013	2013-07-23			10.1016/j.ejmech.2013.06.028
No			Yes	23833433	Detection of Low Level Microwave Radiation Induced Deoxyribonucleic Acid Damage Vis-à-vis Genotoxicity in Brain of Fischer Rats	Deshmukh PS, Megha K, Banerjee BD, Ahmed RS, Chandna S, Abegaonkar MP, Tripathi AK.	Toxicol Int. 2013 Jan;20(1):19-24. doi: 10.4103/0971-6580.111549.	Deshmukh PS	Toxicol Int	2013	2013-07-09	PMC3702122		10.4103/0971-6580.111549
No			Yes	23817106	Genotoxic effects of exposure to radiofrequency electromagnetic fields (RF-EMF) in HL-60 cells are not reproducible	Speit G, Gminski R, Tauber R.	Mutat Res. 2013 Aug 15;755(2):163-6. doi: 10.1016/j.mrgentox.2013.06.014. Epub 2013 Jun 28.	Speit G	Mutat Res	2013	2013-07-03			10.1016/j.mrgentox.2013.06.014
Possible			Yes	23814501	Fragmentation of genomic DNA using microwave irradiation	Yang Y, Hang J.	J Biomol Tech. 2013 Jul;24(2):98-103. doi: 10.7171/jbt.13-2402-005.	Yang Y	J Biomol Tech	2013	2013-07-02	PMC3671502		10.7171/jbt.13-2402-005
Yes	Molecular Synthesis	First	No	23811257	Novel quinoxaline 1,4-di-N-oxide derivatives as new potential antichagasic agents	Torres E, Moreno-Viguri E, Galiano S, Devarapally G, Crawford PW, Azqueta A, Arbillaga L, Varela J, Birriel E, Di Maio R, Cerecetto H, González M, Aldana I, Monge A, Pérez-Silanes S.	Eur J Med Chem. 2013 Aug;66:324-34. doi: 10.1016/j.ejmech.2013.04.065. Epub 2013 May 30.	Torres E	Eur J Med Chem	2013	2013-07-02			10.1016/j.ejmech.2013.04.065
Possible			Yes	23790829	Toxicological characterization of the landfill leachate prior/after chemical and electrochemical treatment: a study on human and plant cells	Garaj-Vrhovac V, Oreščanin V, Gajski G, Gerić M, Ruk D, Kollar R, Radić Brkanac S, Cvjetko P.	Chemosphere. 2013 Oct;93(6):939-45. doi: 10.1016/j.chemosphere.2013.05.059. Epub 2013 Jun 20.	Garaj-Vrhovac V	Chemosphere	2013	2013-06-25			10.1016/j.chemosphere.2013.05.059
No			Yes	23720062	Incidence of micronuclei in human peripheral blood lymphocytes exposed to modulated and unmodulated 2450 MHz radiofrequency fields	Vijayalaxmi, Reddy AB, McKenzie RJ, McIntosh RL, Prihoda TJ, Wood AW.	Bioelectromagnetics. 2013 Oct;34(7):542-8. doi: 10.1002/bem.21798. Epub 2013 May 29.	Vijayalaxmi	Bioelectromagnetics	2013	2013-05-31			10.1002/bem.21798
No			Yes	23718180	Evaluation of the cytogenotoxic damage in immature and mature rats exposed to 900 MHz radiofrequency electromagnetic fields	Atlı Şekeroğlu Z, Akar A, Şekeroğlu V.	Int J Radiat Biol. 2013 Nov;89(11):985-92. doi: 10.3109/09553002.2013.809170. Epub 2013 Jun 21.	Atlı Şekeroğlu Z	Int J Radiat Biol	2013	2013-05-31			10.3109/09553002.2013.809170
Yes	Review	First	No	23678539	Cell phone radiation exposure on brain and associated biological systems	Kesari KK, Siddiqui MH, Meena R, Verma HN, Kumar S.	Indian J Exp Biol. 2013 Mar;51(3):187-200.	Kesari KK	Indian J Exp Biol	2013	2013-05-18
Possible			No	23642044	Assessing cellular DNA damage from a helium plasma needle	Morales-Ramírez P, Cruz-Vallejo V, Peña-Eguiluz R, López-Callejas R, Rodríguez-Méndez BG, Valencia-Alvarado R, Mercado-Cabrera A, Muñoz-Castro AE.	Radiat Res. 2013 Jun;179(6):669-73. doi: 10.1667/RR3223.1. Epub 2013 May 3.	Morales-Ramírez P	Radiat Res	2013	2013-05-07			10.1667/RR3223.1
Yes	Molecular Synthesis	First	No	23567963	Biological evaluation of bisbenzaldehydes against four Mycobacterium species	Cappoen D, Forge D, Vercammen F, Mathys V, Kiass M, Roupie V, Anthonissen R, Verschaeve L, Vanden Eynde JJ, Huygen K.	Eur J Med Chem. 2013 May;63:731-8. doi: 10.1016/j.ejmech.2013.03.023. Epub 2013 Mar 18.	Cappoen D	Eur J Med Chem	2013	2013-04-10			10.1016/j.ejmech.2013.03.023
No			Yes	23531837	Melatonin protects rat thymus against oxidative stress caused by exposure to microwaves and modulates proliferation/apoptosis of thymocytes	Sokolovic D, Djordjevic B, Kocic G, Veljkovic A, Marinkovic M, Basic J, Jevtovic-Stoimenov T, Stanojkovic Z, Sokolovic DM, Pavlovic V, Djindjic B, Krstic D.	Gen Physiol Biophys. 2013 Mar;32(1):79-90. doi: 10.4149/gpb_2013002.	Sokolovic D	Gen Physiol Biophys	2013	2013-03-28			10.4149/gpb_2013002
Yes	ELF	First	Yes	23526156	ELF alternating magnetic field decreases reproduction by DNA damage induction	Panagopoulos DJ, Karabarbounis A, Lioliousis C.	Cell Biochem Biophys. 2013 Nov;67(2):703-16. doi: 10.1007/s12013-013-9560-5.	Panagopoulos DJ	Cell Biochem Biophys	2013	2013-03-26			10.1007/s12013-013-9560-5
Possible			Yes	23458347	Expression of p53 protein after nonablative rejuvenation: the other side of the coin	El-Domyati M, El-Ammawi TS, Medhat W, Moawad O, Mahoney MG, Uitto J.	Dermatol Surg. 2013 Jun;39(6):934-43. doi: 10.1111/dsu.12145. Epub 2013 Mar 4.	El-Domyati M	Dermatol Surg	2013	2013-03-06			10.1111/dsu.12145
Yes	Molecular Synthesis	First	No	23455057	Microwave-assisted synthesis of arene ruthenium(II) complexes that induce S-phase arrest in cancer cells by DNA damage-mediated p53 phosphorylation	Wu Q, Fan C, Chen T, Liu C, Mei W, Chen S, Wang B, Chen Y, Zheng W.	Eur J Med Chem. 2013 May;63:57-63. doi: 10.1016/j.ejmech.2013.01.037. Epub 2013 Feb 8.	Wu Q	Eur J Med Chem	2013	2013-03-05			10.1016/j.ejmech.2013.01.037
No			Yes	23454122	Studying the protein expression in human B lymphoblastoid cells exposed to 1.8-GHz (GSM) radiofrequency radiation (RFR) with protein microarray	Zhijian C, Xiaoxue L, Wei Z, Yezhen L, Jianlin L, Deqiang L, Shijie C, Lifen J, Jiliang H.	Biochem Biophys Res Commun. 2013 Mar 29;433(1):36-9. doi: 10.1016/j.bbrc.2013.02.071. Epub 2013 Feb 27.	Zhijian C	Biochem Biophys Res Commun	2013	2013-03-05			10.1016/j.bbrc.2013.02.071
No			Yes	23355902	Cell type-dependent induction of DNA damage by 1800 MHz radiofrequency electromagnetic fields does not result in significant cellular dysfunctions	Xu S, Chen G, Chen C, Sun C, Zhang D, Murbach M, Kuster N, Zeng Q, Xu Z.	PLoS One. 2013;8(1):e54906. doi: 10.1371/journal.pone.0054906. Epub 2013 Jan 23.	Xu S	PLoS One	2013	2013-01-29	PMC3552808		10.1371/journal.pone.0054906
No			No	23352129	Oxidative and genotoxic effects of 900 MHz electromagnetic fields in the earthworm Eisenia fetida	Tkalec M, Stambuk A, Srut M, Malarić K, Klobučar GI.	Ecotoxicol Environ Saf. 2013 Apr;90:7-12. doi: 10.1016/j.ecoenv.2012.12.005. Epub 2013 Jan 24.	Tkalec M	Ecotoxicol Environ Saf	2013	2013-01-29			10.1016/j.ecoenv.2012.12.005
No			Yes	23334843	2.45 GHz microwave irradiation-induced oxidative stress affects implantation or pregnancy in mice, Mus musculus	Shahin S, Singh VP, Shukla RK, Dhawan A, Gangwar RK, Singh SP, Chaturvedi CM.	Appl Biochem Biotechnol. 2013 Mar;169(5):1727-51. doi: 10.1007/s12010-012-0079-9. Epub 2013 Jan 22.	Shahin S	Appl Biochem Biotechnol	2013	2013-01-22			10.1007/s12010-012-0079-9
No			No	23333639	Exposure to 1800 MHz radiofrequency electromagnetic radiation induces oxidative DNA base damage in a mouse spermatocyte-derived cell line	Liu C, Duan W, Xu S, Chen C, He M, Zhang L, Yu Z, Zhou Z.	Toxicol Lett. 2013 Mar 27;218(1):2-9. doi: 10.1016/j.toxlet.2013.01.003. Epub 2013 Jan 18.	Liu C	Toxicol Lett	2013	2013-01-22			10.1016/j.toxlet.2013.01.003
No			No	23316708	Influence of GSM signals on human peripheral lymphocytes: study of genotoxicity	Waldmann P, Bohnenberger S, Greinert R, Hermann-Then B, Heselich A, Klug SJ, Koenig J, Kuhr K, Kuster N, Merker M, Murbach M, Pollet D, Schadenboeck W, Scheidemann-Wesp U, Schwab B, Volkmer B, Weyer V, Blettner M.	Radiat Res. 2013 Feb;179(2):243-53. doi: 10.1667/RR2914.1. Epub 2013 Jan 14.	Waldmann P	Radiat Res	2013	2013-01-16			10.1667/RR2914.1
No			Yes	23295244	Induction of adaptive response in mice exposed to 900MHz radiofrequency fields: application of micronucleus assay	Jiang B, Zong C, Zhao H, Ji Y, Tong J, Cao Y.	Mutat Res. 2013 Mar 18;751(2):127-9. doi: 10.1016/j.mrgentox.2012.12.003. Epub 2013 Jan 4.	Jiang B	Mutat Res	2013	2013-01-09			10.1016/j.mrgentox.2012.12.003
Yes	Not RF	First	No	23237234	Microwave spectra of the deuterium isotopologues of cis-hexatriene and a semiexperimental equilibrium structure	Craig NC, Chen Y, Fuson HA, Tian H, van Besien H, Conrad AR, Tubergen MJ, Rudolph HD, Demaison J.	J Phys Chem A. 2013 Oct 3;117(39):9391-400. doi: 10.1021/jp311035c. Epub 2013 Jan 15.	Craig NC	J Phys Chem A	2013	2012-12-15			10.1021/jp311035c
No			Yes	23078358	Influence of electromagnetic fields on reproductive system of male rats	Kumar S, Behari J, Sisodia R.	Int J Radiat Biol. 2013 Mar;89(3):147-54. doi: 10.3109/09553002.2013.741282. Epub 2012 Nov 13.	Kumar S	Int J Radiat Biol	2013	2012-10-20			10.3109/09553002.2013.741282
No			Yes	23059817	Comparison of cytotoxic and genotoxic effects of plutonium-239 alpha particles and mobile phone GSM 900 radiation in the Allium cepa test	Pesnya DS, Romanovsky AV.	Mutat Res. 2013 Jan 20;750(1-2):27-33. doi: 10.1016/j.mrgentox.2012.08.010. Epub 2012 Oct 8.	Pesnya DS	Mutat Res	2013	2012-10-13			10.1016/j.mrgentox.2012.08.010
Yes	Review	First	No	22926544	Biophysical evaluation of radiofrequency electromagnetic field effects on male reproductive pattern	Kesari KK, Kumar S, Nirala J, Siddiqui MH, Behari J.	Cell Biochem Biophys. 2013 Mar;65(2):85-96. doi: 10.1007/s12013-012-9414-6.	Kesari KK	Cell Biochem Biophys	2013	2012-08-29			10.1007/s12013-012-9414-6
No			Yes	22767080	Study of p53 expression and post-transcriptional modifications after GSM-900 radiofrequency exposure of human amniotic cells	Bourthoumieu S, Magnaudeix A, Terro F, Leveque P, Collin A, Yardin C.	Bioelectromagnetics. 2013 Jan;34(1):52-60. doi: 10.1002/bem.21744. Epub 2012 Jul 5.	Bourthoumieu S	Bioelectromagnetics	2013	2012-07-07			10.1002/bem.21744
No			Yes	22465825	Immunohistopathologic demonstration of deleterious effects on growing rat testes of radiofrequency waves emitted from conventional Wi-Fi devices	Atasoy HI, Gunal MY, Atasoy P, Elgun S, Bugdayci G.	J Pediatr Urol. 2013 Apr;9(2):223-9. doi: 10.1016/j.jpurol.2012.02.015. Epub 2012 Mar 30.	Atasoy HI	J Pediatr Urol	2013	2012-04-03			10.1016/j.jpurol.2012.02.015
No			Yes	24579548	Effect of exposure to radio frequency radiation emitted by cell phone on the developing dorsal root ganglion of chick embryo: a light microscopic study	Ingole IV, Ghosh SK.	Nepal Med Coll J. 2012 Dec;14(4):337-41.	Ingole IV	Nepal Med Coll J	2012	2014-03-04
Yes	Extraction Technique	First	No	23189667	[Fast determination of adenosine and cordycepin in Cordyceps and its deserted solid medium]	Li C, Yan A, Cai C, Liu Z.	Se Pu. 2012 Jul;30(7):711-5. doi: 10.3724/sp.j.1123.2012.02037.	Li C	Se Pu	2012	2012-11-30			10.3724/sp.j.1123.2012.02037
Yes	Extraction Technique	First	No	23026310	Danshensu is the major marker for the antioxidant and vasorelaxation effects of Danshen (Salvia miltiorrhiza) water-extracts produced by different heat water-extractions	Zhou X, Chan SW, Tseng HL, Deng Y, Hoi PM, Choi PS, Or PM, Yang JM, Lam FF, Lee SM, Leung GP, Kong SK, Ho HP, Kwan YW, Yeung JH.	Phytomedicine. 2012 Nov 15;19(14):1263-9. doi: 10.1016/j.phymed.2012.08.011. Epub 2012 Sep 29.	Zhou X	Phytomedicine	2012	2012-10-03			10.1016/j.phymed.2012.08.011
Yes	Review	First	No	23022599	Genetic damage in human cells exposed to non-ionizing radiofrequency fields: a meta-analysis of the data from 88 publications (1990-2011)	Vijayalaxmi, Prihoda TJ.	Mutat Res. 2012 Dec 12;749(1-2):1-16. doi: 10.1016/j.mrgentox.2012.09.007. Epub 2012 Sep 27.	Vijayalaxmi	Mutat Res	2012	2012-10-02			10.1016/j.mrgentox.2012.09.007
Yes	Molecular Synthesis	First	No	22890170	Microwave assisted synthesis of some new thiazolopyrimidine, thiazolodipyrimidine and thiazolopyrimidothiazolopyrimidine derivatives with potential antioxidant and antimicrobial activity	Youssef MM, Amin MA.	Molecules. 2012 Aug 13;17(8):9652-67. doi: 10.3390/molecules17089652.	Youssef MM	Molecules	2012	2012-08-15	PMC6268533		10.3390/molecules17089652
Yes	Cooking	First	No	22838849	Formation of heterocyclic amines during cooking of duck meat	Liao GZ, Wang GY, Zhang YJ, Xu XL, Zhou GH.	Food Addit Contam Part A Chem Anal Control Expo Risk Assess. 2012;29(11):1668-78. doi: 10.1080/19440049.2012.702928. Epub 2012 Jul 30.	Liao GZ	Food Addit Contam Part A Chem Anal Control Expo Risk Assess	2012	2012-07-31			10.1080/19440049.2012.702928
No			Yes	22778799	Reactive oxygen species formation and apoptosis in human peripheral blood mononuclear cell induced by 900 MHz mobile phone radiation	Lu YS, Huang BT, Huang YX.	Oxid Med Cell Longev. 2012;2012:740280. doi: 10.1155/2012/740280. Epub 2012 Jun 14.	Lu YS	Oxid Med Cell Longev	2012	2012-07-11	PMC3384892		10.1155/2012/740280
No			Yes	22681456	Effect of mobile phones on micronucleus frequency in human exfoliated oral mucosal cells	Ros-Llor I, Sanchez-Siles M, Camacho-Alonso F, Lopez-Jornet P.	Oral Dis. 2012 Nov;18(8):786-92. doi: 10.1111/j.1601-0825.2012.01946.x. Epub 2012 Jun 10.	Ros-Llor I	Oral Dis	2012	2012-06-12			10.1111/j.1601-0825.2012.01946.x
Yes	Review	First	Yes	22676645	Electromagnetic fields and health: DNA-based dosimetry	Blank M, Goodman RM.	Electromagn Biol Med. 2012 Dec;31(4):243-9. doi: 10.3109/15368378.2011.624662. Epub 2012 Jun 7.	Blank M	Electromagn Biol Med	2012	2012-06-09			10.3109/15368378.2011.624662
Yes	Extraction Technique	First	No	22667086	[Determination of 9 residual acrylic monomers in acrylic resins by gas chromatography-mass spectrometry coupled with microwave assisted extraction]	Lai Y, Lin R, Cai L, Ge X, Huang C.	Se Pu. 2012 Jan;30(1):21-6. doi: 10.3724/sp.j.1123.2011.09011.	Lai Y	Se Pu	2012	2012-06-07			10.3724/sp.j.1123.2011.09011
No			Yes	22525361	Induction of an adaptive response in human blood lymphocytes exposed to radiofrequency fields: influence of the universal mobile telecommunication system (UMTS) signal and the specific absorption rate	Zeni O, Sannino A, Romeo S, Massa R, Sarti M, Reddy AB, Prihoda TJ, Vijayalaxmi, Scarfì MR.	Mutat Res. 2012 Aug 30;747(1):29-35. doi: 10.1016/j.mrgentox.2012.03.013. Epub 2012 Apr 15.	Zeni O	Mutat Res	2012	2012-04-25			10.1016/j.mrgentox.2012.03.013
No			No	22416057	900 MHz radiation does not induce micronucleus formation in different cell types	Hintzsche H, Jastrow C, Kleine-Ostmann T, Schrader T, Stopper H.	Mutagenesis. 2012 Jul;27(4):477-83. doi: 10.1093/mutage/ges007. Epub 2012 Mar 13.	Hintzsche H	Mutagenesis	2012	2012-03-15			10.1093/mutage/ges007
No			Yes	22389679	Adaptive response in mice exposed to 900 MHz radiofrequency fields: primary DNA damage	Jiang B, Nie J, Zhou Z, Zhang J, Tong J, Cao Y.	PLoS One. 2012;7(2):e32040. doi: 10.1371/journal.pone.0032040. Epub 2012 Feb 28.	Jiang B	PLoS One	2012	2012-03-06	PMC3289639		10.1371/journal.pone.0032040
No			Yes	22367734	Effect of microwave exposure on the ovarian development of Drosophila melanogaster	Panagopoulos DJ.	Cell Biochem Biophys. 2012 Jun;63(2):121-32. doi: 10.1007/s12013-012-9347-0.	Panagopoulos DJ	Cell Biochem Biophys	2012	2012-02-28			10.1007/s12013-012-9347-0
No			Yes	22354756	Radiofrequency radiation at 1950 MHz (UMTS) does not affect key cellular endpoints in neuron-like PC12 cells	Zeni O, Sannino A, Sarti M, Romeo S, Massa R, Scarfì MR.	Bioelectromagnetics. 2012 Sep;33(6):497-507. doi: 10.1002/bem.21712. Epub 2012 Feb 21.	Zeni O	Bioelectromagnetics	2012	2012-02-23			10.1002/bem.21712
Yes	Molecular Synthesis	First	No	22339935	Microwave-assisted synthesis and bioevaluation of some semicarbazones	Jafri L, Ansari FL, Jamil M, Kalsoom S, Qureishi S, Mirza B.	Chem Biol Drug Des. 2012 Jun;79(6):950-9. doi: 10.1111/j.1747-0285.2012.01360.x. Epub 2012 Mar 19.	Jafri L	Chem Biol Drug Des	2012	2012-02-21			10.1111/j.1747-0285.2012.01360.x
No			Yes	22332889	Microwave electromagnetic field regulates gene expression in T-lymphoblastoid leukemia CCRF-CEM cell line exposed to 900 MHz	Trivino Pardo JC, Grimaldi S, Taranta M, Naldi I, Cinti C.	Electromagn Biol Med. 2012 Mar;31(1):1-18. doi: 10.3109/15368378.2011.596251.	Trivino Pardo JC	Electromagn Biol Med	2012	2012-02-16			10.3109/15368378.2011.596251
Yes	Review	First	No	22304746	Cytotoxicity of denture base and hard chairside reline materials: a systematic review	Chaves CA, Machado AL, Vergani CE, de Souza RF, Giampaolo ET.	J Prosthet Dent. 2012 Feb;107(2):114-27. doi: 10.1016/S0022-3913(12)60037-7.	Chaves CA	J Prosthet Dent	2012	2012-02-07			10.1016/S0022-3913(12)60037-7
No			Yes	22249391	8-Oxo-7, 8-dihydro-2'-deoxyguanosine as a biomarker of DNA damage by mobile phone radiation	Khalil AM, Gagaa MH, Alshamali AM.	Hum Exp Toxicol. 2012 Jul;31(7):734-40. doi: 10.1177/0960327111433184. Epub 2012 Jan 16.	Khalil AM	Hum Exp Toxicol	2012	2012-01-18			10.1177/0960327111433184
Yes	Extraction Technique	First	No	22249130	Magnetic resonance imaging for pancreatic ductal adenocarcinomas induced by N-nitrosobis (2-oxopropyl) amine in Syrian golden hamsters	Ma QS, Zhang XM, Shen CY, Zeng NL, Wu ZS, Pu Y, Wu CY, Zhou LS, Yang ZW, Zhang M, Shao Y.	Pancreas. 2012 Jul;41(5):782-8. doi: 10.1097/MPA.0b013e31823ba75a.	Ma QS	Pancreas	2012	2012-01-18			10.1097/MPA.0b013e31823ba75a
Yes	MRI - Tumour imaging	First	No	22153708	Facile synthesis of oxo-/thioxopyrimidines and tetrazoles C-C linked to sugars as novel non-toxic antioxidant acetylcholinesterase inhibitors	Figueiredo JA, Ismael MI, Pinheiro JM, Silva AM, Justino J, Silva FV, Goulart M, Mira D, Araújo ME, Campoy R, Rauter AP.	Carbohydr Res. 2012 Jan 10;347(1):47-54. doi: 10.1016/j.carres.2011.11.006. Epub 2011 Nov 13.	Figueiredo JA	Carbohydr Res	2012	2011-12-14			10.1016/j.carres.2011.11.006
No			Yes	22145622	The effect of radiofrequency radiation on DNA and lipid damage in female and male infant rabbits	Güler G, Tomruk A, Ozgur E, Sahin D, Sepici A, Altan N, Seyhan N.	Int J Radiat Biol. 2012 Apr;88(4):367-73. doi: 10.3109/09553002.2012.646349.	Güler G	Int J Radiat Biol	2012	2011-12-08			10.3109/09553002.2012.646349
Possible			No	22088277	Anti-proliferative activity and chemoprotective effects towards DNA oxidative damage of fresh and cooked Brassicaceae	Ferrarini L, Pellegrini N, Mazzeo T, Miglio C, Galati S, Milano F, Rossi C, Buschini A.	Br J Nutr. 2012 May;107(9):1324-32. doi: 10.1017/S0007114511004272. Epub 2011 Nov 17.	Ferrarini L	Br J Nutr	2012	2011-11-18			10.1017/S0007114511004272
Yes	Review	First	No	22021071	Systematic review of wireless phone use and brain cancer and other head tumors	Repacholi MH, Lerchl A, Röösli M, Sienkiewicz Z, Auvinen A, Breckenkamp J, d'Inzeo G, Elliott P, Frei P, Heinrich S, Lagroye I, Lahkola A, McCormick DL, Thomas S, Vecchia P.	Bioelectromagnetics. 2012 Apr;33(3):187-206. doi: 10.1002/bem.20716. Epub 2011 Oct 21.	Repacholi MH	Bioelectromagnetics	2012	2011-10-25			10.1002/bem.20716
Possible			Yes	22012556	The effects of simultaneous combined exposure to CDMA and WCDMA electromagnetic fields on rat testicular function	Lee HJ, Jin YB, Kim TH, Pack JK, Kim N, Choi HD, Lee JS, Lee YS.	Bioelectromagnetics. 2012 May;33(4):356-64. doi: 10.1002/bem.20715. Epub 2011 Oct 19.	Lee HJ	Bioelectromagnetics	2012	2011-10-21			10.1002/bem.20715
No			Yes	21732071	The genotoxic effect of radiofrequency waves on mouse brain	Karaca E, Durmaz B, Aktug H, Yildiz T, Guducu C, Irgi M, Koksal MG, Ozkinay F, Gunduz C, Cogulu O.	J Neurooncol. 2012 Jan;106(1):53-8. doi: 10.1007/s11060-011-0644-z. Epub 2011 Jul 6.	Karaca E	J Neurooncol	2012	2011-07-07			10.1007/s11060-011-0644-z
Possible			No	21649551	Effect of millimeter waves and cyclophosphamide on cytokine regulation	Logani MK, Alekseev S, Bhopale MK, Slovinsky WS, Ziskin MC.	Immunopharmacol Immunotoxicol. 2012 Feb;34(1):107-12. doi: 10.3109/08923973.2011.583252. Epub 2011 Jun 8.	Logani MK	Immunopharmacol Immunotoxicol	2012	2011-06-09			10.3109/08923973.2011.583252
Yes	Extraction Technique	First	No	21538418	Evaluation of microwave-assisted extraction for aristolochic acid from Aristolochiae Fructus by chromatographic analysis coupled with nephrotoxicity studies	Zhou T, Xiao XH, Wang JY, Chen JL, Xu XF, He ZF, Li GK.	Biomed Chromatogr. 2012 Feb;26(2):166-71. doi: 10.1002/bmc.1642. Epub 2011 Apr 28.	Zhou T	Biomed Chromatogr	2012	2011-05-04			10.1002/bmc.1642
No			Yes	22397269	Effect of electromagnetic radiofrequency radiation on the rats' brain, liver and kidney cells measured by comet assay	Trosić I, Pavicić I, Milković-Kraus S, Mladinić M, Zeljezić D.	Coll Antropol. 2011 Dec;35(4):1259-64.	Trosić I	Coll Antropol	2011	2012-03-09
Yes			No	22260003	[Study on chemical constituents from the root of Hemerocallis citrina]	Zhang ZX, Liang YF.	Zhong Yao Cai. 2011 Sep;34(9):1371-3.	Zhang ZX	Zhong Yao Cai	2011	2012-01-21
No			Yes	22014767	Mutagenic and morphologic impacts of 1.8GHz radiofrequency radiation on human peripheral blood lymphocytes (hPBLs) and possible protective role of pre-treatment with Ginkgo biloba (EGb 761)	Esmekaya MA, Aytekin E, Ozgur E, Güler G, Ergun MA, Omeroğlu S, Seyhan N.	Sci Total Environ. 2011 Dec 1;410-411:59-64. doi: 10.1016/j.scitotenv.2011.09.036. Epub 2011 Oct 19.	Esmekaya MA	Sci Total Environ	2011	2011-10-22			10.1016/j.scitotenv.2011.09.036
Yes	Review	First	No	21924280	Are the young more sensitive than adults to the effects of radiofrequency fields? An examination of relevant data from cellular and animal studies	Marino C, Lagroye I, Scarfì MR, Sienkiewicz Z.	Prog Biophys Mol Biol. 2011 Dec;107(3):374-85. doi: 10.1016/j.pbiomolbio.2011.09.002. Epub 2011 Sep 8.	Marino C	Prog Biophys Mol Biol	2011	2011-09-20			10.1016/j.pbiomolbio.2011.09.002
Yes	Review	First	No	21920431	Adolescent in-school cellphone habits: a census of rules, survey of their effectiveness, and fertility implications	Redmayne M, Smith E, Abramson MJ.	Reprod Toxicol. 2011 Nov;32(3):354-9. doi: 10.1016/j.reprotox.2011.08.006. Epub 2011 Sep 6.	Redmayne M	Reprod Toxicol	2011	2011-09-17			10.1016/j.reprotox.2011.08.006
No			Yes	21876981	The therapeutic effect of a pulsed electromagnetic field on the reproductive patterns of male Wistar rats exposed to a 2.45-GHz microwave field	Kumar S, Kesari KK, Behari J.	Clinics (Sao Paulo). 2011;66(7):1237-45. doi: 10.1590/s1807-59322011000700020.	Kumar S	Clinics (Sao Paulo)	2011	2011-08-31	PMC3148471		10.1590/s1807-59322011000700020
Possible			No	21867993	Bimutation breeding of Aspergillus niger strain for enhancing β-mannanase production by solid-state fermentation	Wu M, Tang C, Li J, Zhang H, Guo J.	Carbohydr Res. 2011 Oct 18;346(14):2149-55. doi: 10.1016/j.carres.2011.06.035. Epub 2011 Jul 8.	Wu M	Carbohydr Res	2011	2011-08-27			10.1016/j.carres.2011.06.035
Yes	Review	First	No	21851043	[Metabolic changes in cells under electromagnetic radiation of mobile communication systems]	Iakimenko IL, Sidorik EP, Tsybulin AS.	Ukr Biokhim Zh (1999). 2011 Mar-Apr;83(2):20-8.	Iakimenko IL	Ukr Biokhim Zh (1999)	2011	2011-08-20
Yes	Food	First	No	21779573	Mechanism of Hericium erinaceus (Yamabushitake) mushroom-induced apoptosis of U937 human monocytic leukemia cells	Kim SP, Kang MY, Choi YH, Kim JH, Nam SH, Friedman M.	Food Funct. 2011 Jun;2(6):348-56. doi: 10.1039/c1fo10030k. Epub 2011 Jun 8.	Kim SP	Food Funct	2011	2011-07-23			10.1039/c1fo10030k
No			No	21751150	Validation of an original incubator set-up for the exposure of human astrocyte cells to X-band microwaves in a GTEM-chamber	Pérez-Bruzón RN, Del Moral A, Pérez-Castejón C, Llorente M, Vera A, Azanza MJ.	Histol Histopathol. 2011 Sep;26(9):1187-96. doi: 10.14670/HH-26.1187.	Pérez-Bruzón RN	Histol Histopathol	2011	2011-07-14			10.14670/HH-26.1187
No			Yes	21557704	Induction of adaptive response in human blood lymphocytes exposed to 900 MHz radiofrequency fields: influence of cell cycle	Sannino A, Zeni O, Sarti M, Romeo S, Reddy SB, Belisario MA, Prihoda TJ, Vijayalaxmi, Scarfi MR.	Int J Radiat Biol. 2011 Sep;87(9):993-9. doi: 10.3109/09553002.2011.574779. Epub 2011 May 11.	Sannino A	Int J Radiat Biol	2011	2011-05-12			10.3109/09553002.2011.574779
No			Yes	21412810	Genotoxic effects of 3 T magnetic resonance imaging in cultured human lymphocytes	Lee JW, Kim MS, Kim YJ, Choi YJ, Lee Y, Chung HW.	Bioelectromagnetics. 2011 Oct;32(7):535-42. doi: 10.1002/bem.20664. Epub 2011 Mar 15.	Lee JW	Bioelectromagnetics	2011	2011-03-18			10.1002/bem.20664
Yes	Molecular Synthesis	First	No	21388208	Sequential one-pot ruthenium-catalyzed azide-alkyne cycloaddition from primary alkyl halides and sodium azide	Johansson JR, Lincoln P, Nordén B, Kann N.	J Org Chem. 2011 Apr 1;76(7):2355-9. doi: 10.1021/jo200134a. Epub 2011 Mar 9.	Johansson JR	J Org Chem	2011	2011-03-11			10.1021/jo200134a
No			Yes	21247240	Aneuploidy studies in human cells exposed in vitro to GSM-900 MHz radiofrequency radiation using FISH	Bourthoumieu S, Terro F, Leveque P, Collin A, Joubert V, Yardin C.	Int J Radiat Biol. 2011 Apr;87(4):400-8. doi: 10.3109/09553002.2011.542543. Epub 2011 Jan 19.	Bourthoumieu S	Int J Radiat Biol	2011	2011-01-21			10.3109/09553002.2011.542543
No			Yes	21240569	Effects of radiofrequency electromagnetic wave exposure from cellular phones on the reproductive pattern in male Wistar rats	Kesari KK, Kumar S, Behari J.	Appl Biochem Biotechnol. 2011 Jun;164(4):546-59. doi: 10.1007/s12010-010-9156-0. Epub 2011 Jan 15.	Kesari KK	Appl Biochem Biotechnol	2011	2011-01-18			10.1007/s12010-010-9156-0
Yes	Molecular Synthesis	First	No	21095127	Microwave assisted one pot synthesis of some novel 2,5-disubstituted 1,3,4-oxadiazoles as antifungal agents	Sangshetti JN, Chabukswar AR, Shinde DB.	Bioorg Med Chem Lett. 2011 Jan 1;21(1):444-8. doi: 10.1016/j.bmcl.2010.10.120. Epub 2010 Oct 30.	Sangshetti JN	Bioorg Med Chem Lett	2011	2010-11-25			10.1016/j.bmcl.2010.10.120
No			Yes	21050077	Evaluation of hematopoietic system effects after in vitro radiofrequency radiation exposure in rats	Kumar G, Wood AW, Anderson V, McIntosh RL, Chen YY, McKenzie RJ.	Int J Radiat Biol. 2011 Feb;87(2):231-40. doi: 10.3109/09553002.2010.518212. Epub 2010 Nov 4.	Kumar G	Int J Radiat Biol	2011	2010-11-06			10.3109/09553002.2010.518212
No			Yes	20833106	Assessment of cytogenetic damage and oxidative stress in personnel occupationally exposed to the pulsed microwave radiation of marine radar equipment	Garaj-Vrhovac V, Gajski G, Pažanin S, Sarolić A, Domijan AM, Flajs D, Peraica M.	Int J Hyg Environ Health. 2011 Jan;214(1):59-65. doi: 10.1016/j.ijheh.2010.08.003. Epub 2010 Sep 15.	Garaj-Vrhovac V	Int J Hyg Environ Health	2011	2010-09-14			10.1016/j.ijheh.2010.08.003
Yes	Review	First	Yes	21299039	Biological responses of mobile phone frequency exposure	Behari J.	Indian J Exp Biol. 2010 Oct;48(10):959-81.	Behari J	Indian J Exp Biol	2010	2011-02-09
No			Yes	21128794	Cytogenetic studies in human cells exposed in vitro to GSM-900 MHz radiofrequency radiation using R-banded karyotyping	Bourthoumieu S, Joubert V, Marin B, Collin A, Leveque P, Terro F, Yardin C.	Radiat Res. 2010 Dec;174(6):712-8. doi: 10.1667/RR2137.1. Epub 2010 Sep 20.	Bourthoumieu S	Radiat Res	2010	2010-12-07			10.1667/RR2137.1
Yes	Review	First	No	20955816	In vitro and in vivo genotoxicity of radiofrequency fields	Verschaeve L, Juutilainen J, Lagroye I, Miyakoshi J, Saunders R, de Seze R, Tenforde T, van Rongen E, Veyret B, Xu Z.	Mutat Res. 2010 Dec;705(3):252-68. doi: 10.1016/j.mrrev.2010.10.001. Epub 2010 Oct 16.	Verschaeve L	Mutat Res	2010	2010-10-20			10.1016/j.mrrev.2010.10.001
No			Yes	20882761	Evaluation of genotoxic effects in male Wistar rats following microwave exposure	Kumar S, Kesari KK, Behari J.	Indian J Exp Biol. 2010 Jun;48(6):586-92.	Kumar S	Indian J Exp Biol	2010	2010-10-02
Yes	Review	First	No	20822083	Health effects of prenatal radiation exposure	Williams PM, Fletcher S.	Am Fam Physician. 2010 Sep 1;82(5):488-93.	Williams PM	Am Fam Physician	2010	2010-09-09
No			No	20819410	Non-thermal cellular effects of lowpower microwave radiation on the lens and lens epithelial cells	Yu Y, Yao K.	J Int Med Res. 2010 May-Jun;38(3):729-36. doi: 10.1177/147323001003800301.	Yu Y	J Int Med Res	2010	2010-09-08			10.1177/147323001003800301
Yes	Review	First	No	20734794	[Carcinogenic aging]	Anisimov VN.	Radiats Biol Radioecol. 2010 May-Jun;50(3):245-52.	Anisimov VN	Radiats Biol Radioecol	2010	2010-08-26
No			Yes	20707643	Is there any possible genotoxic effect in exfoliated bladder cells of rat under the exposure of 1800 MHz GSM-like modulated radio frequency radiation (RFR)?	Gurbuz N, Sirav B, Yuvaci HU, Turhan N, Coskun ZK, Seyhan N.	Electromagn Biol Med. 2010 Aug;29(3):98-104. doi: 10.3109/15368378.2010.482498.	Gurbuz N	Electromagn Biol Med	2010	2010-08-17			10.3109/15368378.2010.482498
No			Yes	20681227	Effect of mobile phone station on micronucleus frequency and chromosomal aberrations in human blood cells	Yildirim MS, Yildirim A, Zamani AG, Okudan N.	Genet Couns. 2010;21(2):243-51.	Yildirim MS	Genet Couns	2010	2010-08-05
Possible			No	20664962	Evaluation of systemic external microwave hyperthermia for treatment of pleural metastasis in orthotopic lung cancer model	Motomura T, Ueda K, Ohtani S, Hansen E, Ji L, Ito K, Saito K, Sugita Y, Nosé Y.	Oncol Rep. 2010 Sep;24(3):591-8. doi: 10.3892/or_00000896.	Motomura T	Oncol Rep	2010	2010-07-29			10.3892/or_00000896
No			Yes	20564172	Combined effects of 872 MHz radiofrequency radiation and ferrous chloride on reactive oxygen species production and DNA damage in human SH-SY5Y neuroblastoma cells	Luukkonen J, Juutilainen J, Naarala J.	Bioelectromagnetics. 2010 Sep;31(6):417-24. doi: 10.1002/bem.20580.	Luukkonen J	Bioelectromagnetics	2010	2010-06-22			10.1002/bem.20580
Yes	Plasma	First	No	20553346	Response of Deinococcus radiodurans to low-pressure low-temperature plasma sterilization processes	Roth S, Feichtinger J, Hertel C.	J Appl Microbiol. 2010 Nov;109(5):1521-30. doi: 10.1111/j.1365-2672.2010.04771.x. Epub 2010 Jun 10.	Roth S	J Appl Microbiol	2010	2010-06-18			10.1111/j.1365-2672.2010.04771.x
Yes	Molecular Synthesis	First	No	20471416	Microwave initiated synthesis of polyacrylamide grafted guar gum (GG-g-PAM)-Characterizations and application as matrix for controlled release of 5-amino salicylic acid	Sen G, Mishra S, Jha U, Pal S.	Int J Biol Macromol. 2010 Aug 1;47(2):164-70. doi: 10.1016/j.ijbiomac.2010.05.004. Epub 2010 May 13.	Sen G	Int J Biol Macromol	2010	2010-05-18			10.1016/j.ijbiomac.2010.05.004
Possible			Yes	20438733	Effects of low-intensity microwave radiation on Tribolium castaneum physiological and biochemical characteristics and survival	Lu H, Zhou J, Xiong S, Zhao S.	J Insect Physiol. 2010 Sep;56(9):1356-61. doi: 10.1016/j.jinsphys.2010.04.019. Epub 2010 May 8.	Lu H	J Insect Physiol	2010	2010-05-05			10.1016/j.jinsphys.2010.04.019
Yes	Not RF	First	No	20437774	Influence of traffic emissions on the carcinogenic polycyclic aromatic hydrocarbons in outdoor breathable particles	Slezakova K, Castro D, Pereira MC, Moralis S, Delerue-Matos C, Alvim-Ferraz MC.	J Air Waste Manag Assoc. 2010 Apr;60(4):393-401. doi: 10.3155/1047-3289.60.4.393.	Slezakova K	J Air Waste Manag Assoc	2010	2010-05-05			10.3155/1047-3289.60.4.393
No			Yes	20371881	The effect of radiofrequency radiation on DNA and lipid damage in non-pregnant and pregnant rabbits and their newborns	Guler G, Tomruk A, Ozgur E, Seyhan N.	Gen Physiol Biophys. 2010 Mar;29(1):59-66. doi: 10.4149/gpb_2010_01_59.	Guler G	Gen Physiol Biophys	2010	2010-04-08			10.4149/gpb_2010_01_59
No			Yes	20353343	Mutagenic response of 2.45 GHz radiation exposure on rat brain	Kesari KK, Behari J, Kumar S.	Int J Radiat Biol. 2010 Apr;86(4):334-43. doi: 10.3109/09553000903564059.	Kesari KK	Int J Radiat Biol	2010	2010-04-01			10.3109/09553000903564059
Yes	Molecular Synthesis	First	No	20227144	Synthesis, anticancer and antioxidant activities of 7-methoxyisoflavanone and 2,3-diarylchromanones	Kanagalakshmi K, Premanathan M, Priyanka R, Hemalatha B, Vanangamudi A.	Eur J Med Chem. 2010 Jun;45(6):2447-52. doi: 10.1016/j.ejmech.2010.02.028. Epub 2010 Feb 14.	Kanagalakshmi K	Eur J Med Chem	2010	2010-03-16			10.1016/j.ejmech.2010.02.028
No			Yes	20156525	Reactive oxygen species levels and DNA fragmentation on astrocytes in primary culture after acute exposure to low intensity microwave electromagnetic field	Campisi A, Gulino M, Acquaviva R, Bellia P, Raciti G, Grasso R, Musumeci F, Vanella A, Triglia A.	Neurosci Lett. 2010 Mar 31;473(1):52-5. doi: 10.1016/j.neulet.2010.02.018. Epub 2010 Feb 13.	Campisi A	Neurosci Lett	2010	2010-02-17			10.1016/j.neulet.2010.02.018
No			Yes	20036721	Micronucleus frequency in buccal mucosa cells of mobile phone users	Hintzsche H, Stopper H.	Toxicol Lett. 2010 Mar 1;193(1):124-30. doi: 10.1016/j.toxlet.2009.12.016. Epub 2009 Dec 29.	Hintzsche H	Toxicol Lett	2010	2009-12-29			10.1016/j.toxlet.2009.12.016
Yes	Comment	First	Yes	19914398	Letter of concern	Baan RA.	Mutat Res. 2010 Jan;695(1-2):1. doi: 10.1016/j.mrgentox.2009.11.004. Epub 2009 Nov 13.	Baan RA	Mutat Res	2010	2009-11-17			10.1016/j.mrgentox.2009.11.004
No			No	19879861	Exposure to 1800 MHz radiofrequency radiation induces oxidative damage to mitochondrial DNA in primary cultured neurons	Xu S, Zhou Z, Zhang L, Yu Z, Zhang W, Wang Y, Wang X, Li M, Chen Y, Chen C, He M, Zhang G, Zhong M.	Brain Res. 2010 Jan 22;1311:189-96. doi: 10.1016/j.brainres.2009.10.062. Epub 2009 Oct 30.	Xu S	Brain Res	2010	2009-11-03			10.1016/j.brainres.2009.10.062
No			Yes	19851891	The influence of 1800 MHz GSM-like signals on hepatic oxidative DNA and lipid damage in nonpregnant, pregnant, and newly born rabbits	Tomruk A, Guler G, Dincel AS.	Cell Biochem Biophys. 2010;56(1):39-47. doi: 10.1007/s12013-009-9068-1.	Tomruk A	Cell Biochem Biophys	2010	2009-10-24			10.1007/s12013-009-9068-1
No			Yes	19833226	Impact of 1.8-GHz radiofrequency radiation (RFR) on DNA damage and repair induced by doxorubicin in human B-cell lymphoblastoid cells	Zhijian C, Xiaoxue L, Yezhen L, Shijie C, Lifen J, Jianlin L, Deqiang L, Jiliang H.	Mutat Res. 2010 Jan;695(1-2):16-21. doi: 10.1016/j.mrgentox.2009.10.001. Epub 2009 Oct 13.	Zhijian C	Mutat Res	2010	2009-10-17			10.1016/j.mrgentox.2009.10.001
Yes	UV	First	Yes	19659696	Characterization of Bacillus subtilis spore inactivation in low-pressure, low-temperature gas plasma sterilization processes	Roth S, Feichtinger J, Hertel C.	J Appl Microbiol. 2010 Feb;108(2):521-31. doi: 10.1111/j.1365-2672.2009.04453.x. Epub 2009 Jun 30.	Roth S	J Appl Microbiol	2010	2009-08-08			10.1111/j.1365-2672.2009.04453.x
Yes	Extraction Technique	First	No	20222474	[High-yielding cordycepin in Cordyceps militaris modified by low-energy ion beam]	Li W, Zhao S, Chen H, Yuan H, Wang T, Huang X.	Sheng Wu Gong Cheng Xue Bao. 2009 Nov;25(11):1725-31.	Li W	Sheng Wu Gong Cheng Xue Bao	2009	2010-03-13
Yes	Review	First	No	20183523	Recent advances in research on radiofrequency fields and health: 2004-2007	Habash RW, Elwood JM, Krewski D, Lotz WG, McNamee JP, Prato FS.	J Toxicol Environ Health B Crit Rev. 2009 Apr;12(4):250-88. doi: 10.1080/10937400903094125.	Habash RW	J Toxicol Environ Health B Crit Rev	2009	2010-02-26			10.1080/10937400903094125
No			No	20032374	Cytogenetic effects of exposure to 2.3 GHz radiofrequency radiation on human lymphocytes in vitro	Hansteen IL, Clausen KO, Haugan V, Svendsen M, Svendsen MV, Eriksen JG, Skiaker R, Hauger E, Lågeide L, Vistnes AI, Kure EH.	Anticancer Res. 2009 Nov;29(11):4323-30.	Hansteen IL	Anticancer Res	2009	2009-12-25
Yes	Extraction Technique	First	No	19835692	Eugenol and methyl eugenol chemotypes of essential oil of species Ocimum gratissimum L. and Ocimum campechianum Mill. from Colombia	Pino Benitez N, Meléndez León EM, Stashenko EE.	J Chromatogr Sci. 2009 Oct;47(9):800-3. doi: 10.1093/chromsci/47.9.800.	Pino Benitez N	J Chromatogr Sci	2009	2009-10-20			10.1093/chromsci/47.9.800
Yes	Retraction	First	No	19776345	Retraction. Effect of superposed electromagnetic noise on DNA damage of lens epithelial cells induced by microwave radiation		Invest Ophthalmol Vis Sci. 2009 Oct;50(10):4530.		Invest Ophthalmol Vis Sci	2009	2009-09-25
No			No	19661291	Cytogenetic effects of 18.0 and 16.5 GHz microwave radiation on human lymphocytes in vitro	Hansteen IL, Lågeide L, Clausen KO, Haugan V, Svendsen M, Eriksen JG, Skiaker R, Hauger E, Vistnes AI, Kure EH.	Anticancer Res. 2009 Aug;29(8):2885-92.	Hansteen IL	Anticancer Res	2009	2009-08-08
No			Yes	19649291	Mobile phone radiation induces reactive oxygen species production and DNA damage in human spermatozoa in vitro	De Iuliis GN, Newey RJ, King BV, Aitken RJ.	PLoS One. 2009 Jul 31;4(7):e6446. doi: 10.1371/journal.pone.0006446.	De Iuliis GN	PLoS One	2009	2009-08-04	PMC2714176		10.1371/journal.pone.0006446
No			Yes	19580481	Human fibroblasts and 900 MHz radiofrequency radiation: evaluation of DNA damage after exposure and co-exposure to 3-chloro-4-(dichloromethyl)-5-hydroxy-2(5h)-furanone (MX)	Sannino A, Di Costanzo G, Brescia F, Sarti M, Zeni O, Juutilainen J, Scarfì MR.	Radiat Res. 2009 Jun;171(6):743-51. doi: 10.1667/RR1642.1.	Sannino A	Radiat Res	2009	2009-07-08			10.1667/RR1642.1
No			No	19580480	Induction of adaptive response in human blood lymphocytes exposed to radiofrequency radiation	Sannino A, Sarti M, Reddy SB, Prihoda TJ, Vijayalaxmi, Scarfì MR.	Radiat Res. 2009 Jun;171(6):735-42. doi: 10.1667/RR1687.1.	Sannino A	Radiat Res	2009	2009-07-08			10.1667/RR1687.1
No			Yes	19501185	Influence of 1.8-GHz (GSM) radiofrequency radiation (RFR) on DNA damage and repair induced by X-rays in human leukocytes in vitro	Zhijian C, Xiaoxue L, Yezhen L, Deqiang L, Shijie C, Lifen J, Jianlin L, Jiliang H.	Mutat Res. 2009 Jun-Jul;677(1-2):100-4. doi: 10.1016/j.mrgentox.2009.05.015. Epub 2009 Jun 6.	Zhijian C	Mutat Res	2009	2009-06-09			10.1016/j.mrgentox.2009.05.015
No			Yes	19482833	Radioprotective effects of honeybee venom (Apis mellifera) against 915-MHz microwave radiation-induced DNA damage in wistar rat lymphocytes: in vitro study	Gajski G, Garaj-Vrhovac V.	Int J Toxicol. 2009 Mar-Apr;28(2):88-98. doi: 10.1177/1091581809335051.	Gajski G	Int J Toxicol	2009	2009-06-02			10.1177/1091581809335051
No			Yes	19428950	Evaluation of basal DNA damage and oxidative stress in Wistar rat leukocytes after exposure to microwave radiation	Garaj-Vrhovac V, Gajski G, Trosić I, Pavicić I.	Toxicology. 2009 May 17;259(3):107-12. doi: 10.1016/j.tox.2009.02.008. Epub 2009 Mar 4.	Garaj-Vrhovac V	Toxicology	2009	2009-05-12			10.1016/j.tox.2009.02.008
Possible			No	19374424	Optical control of DNA base radio sensitivity	Abolfath RM.	J Phys Chem B. 2009 May 14;113(19):6938-41. doi: 10.1021/jp901425p.	Abolfath RM	J Phys Chem B	2009	2009-04-21			10.1021/jp901425p
No			Yes	19365745	Absence of genotoxic potential of 902 MHz (GSM) and 1747 MHz (DCS) wireless communication signals: In vivo two-year bioassay in B6C3F1 mice	Ziemann C, Brockmeyer H, Reddy SB, Vijayalaxmi, Prihoda TJ, Kuster N, Tillmann T, Dasenbrock C.	Int J Radiat Biol. 2009 May;85(5):454-64. doi: 10.1080/09553000902818907.	Ziemann C	Int J Radiat Biol	2009	2009-04-15			10.1080/09553000902818907
Yes	Review	First	Yes	19296340	Genetic damage in mammalian somatic cells exposed to extremely low frequency electro-magnetic fields: a meta-analysis of data from 87 publications (1990-2007)	Vijayalaxmi, Prihoda TJ.	Int J Radiat Biol. 2009 Mar;85(3):196-213. doi: 10.1080/09553000902748575.	Vijayalaxmi	Int J Radiat Biol	2009	2009-03-20			10.1080/09553000902748575
Yes	Review	First	Yes	19285841	Genotoxic effects of radiofrequency electromagnetic fields	Ruediger HW.	Pathophysiology. 2009 Aug;16(2-3):89-102. doi: 10.1016/j.pathophys.2008.11.004. Epub 2009 Mar 13.	Ruediger HW	Pathophysiology	2009	2009-03-17			10.1016/j.pathophys.2008.11.004
Yes	Molecular Synthesis	First	No	19275713	Nanostructured TiO(2) catalyzed microwave assisted synthesis of fused quinolines-DNA binding, molecular docking and antioxidant activity	Naik HR, Naik HS, Naik TR, Bindu PJ, Naika HR, Aravinda T, Lamani DS.	Med Chem. 2009 Mar;5(2):148-57. doi: 10.2174/157340609787582927.	Naik HR	Med Chem	2009	2009-03-12			10.2174/157340609787582927
Possible			Yes	19243182	Extending the range of microsecond-to-millisecond chemical exchange detected in labeled and unlabeled nucleic acids by selective carbon R(1rho) NMR spectroscopy	Hansen AL, Nikolova EN, Casiano-Negroni A, Al-Hashimi HM.	J Am Chem Soc. 2009 Mar 25;131(11):3818-9. doi: 10.1021/ja8091399.	Hansen AL	J Am Chem Soc	2009	2009-02-27			10.1021/ja8091399
Yes	Review	First	No	19146782	Cell phones: modern man's nemesis?	Makker K, Varghese A, Desai NR, Mouradi R, Agarwal A.	Reprod Biomed Online. 2009 Jan;18(1):148-57. doi: 10.1016/s1472-6483(10)60437-3.	Makker K	Reprod Biomed Online	2009	2009-01-17			10.1016/s1472-6483(10)60437-3
No			No	19135463	Enhancement of chemically induced reactive oxygen species production and DNA damage in human SH-SY5Y neuroblastoma cells by 872 MHz radiofrequency radiation	Luukkonen J, Hakulinen P, Mäki-Paakkanen J, Juutilainen J, Naarala J.	Mutat Res. 2009 Mar 9;662(1-2):54-8. doi: 10.1016/j.mrfmmm.2008.12.005. Epub 2008 Dec 24.	Luukkonen J	Mutat Res	2009	2009-01-13			10.1016/j.mrfmmm.2008.12.005
No			Yes	19089649	Fifty-gigahertz microwave exposure effect of radiations on rat brain	Kesari KK, Behari J.	Appl Biochem Biotechnol. 2009 Jul;158(1):126-39. doi: 10.1007/s12010-008-8469-8. Epub 2008 Dec 17.	Kesari KK	Appl Biochem Biotechnol	2009	2008-12-18			10.1007/s12010-008-8469-8
Yes	Review	First	No	19073278	Genetic damage in subjects exposed to radiofrequency radiation	Verschaeve L.	Mutat Res. 2009 Mar-Jun;681(2-3):259-270. doi: 10.1016/j.mrrev.2008.11.002. Epub 2008 Nov 27.	Verschaeve L	Mutat Res	2009	2008-12-17			10.1016/j.mrrev.2008.11.002
Yes	Molecular Synthesis	First	No	18992875	Efficient synthesis of a fluorescent tripod detection system for pesticides by microwave-assisted click chemistry	Mallard-Favier I, Blach P, Cazier F, Delattre F.	Carbohydr Res. 2009 Jan 26;344(2):161-6. doi: 10.1016/j.carres.2008.10.014. Epub 2008 Nov 1.	Mallard-Favier I	Carbohydr Res	2009	2008-11-11			10.1016/j.carres.2008.10.014
No			Yes	18804757	Effects of radiofrequency electromagnetic waves (RF-EMW) from cellular phones on human ejaculated semen: an in vitro pilot study	Agarwal A, Desai NR, Makker K, Varghese A, Mouradi R, Sabanegh E, Sharma R.	Fertil Steril. 2009 Oct;92(4):1318-1325. doi: 10.1016/j.fertnstert.2008.08.022. Epub 2008 Sep 20.	Agarwal A	Fertil Steril	2009	2008-09-23			10.1016/j.fertnstert.2008.08.022
Yes	Not DNA damage	First	Yes	18784750	Microwave irradiation enhances gene and oligonucleotide delivery and induces effective exon skipping in myoblasts	Doran TJ, Lu PJ, Vanier GS, Collins MJ, Wu B, Lu QL.	Gene Ther. 2009 Jan;16(1):119-26. doi: 10.1038/gt.2008.144. Epub 2008 Sep 11.	Doran TJ	Gene Ther	2009	2008-09-12			10.1038/gt.2008.144
Yes	Comment	First	Yes	18481076	Answer to comments by A. Lerchl on "Radiofrequency electromagnetic fields (UMTS, 1,950 MHz) induce genotoxic effects in vitro in human fibroblasts but not in lymphocytes" published by C. Schwarz et al. 2008	Rüdiger HW.	Int Arch Occup Environ Health. 2009 Jan;82(2):279-83. doi: 10.1007/s00420-008-0330-4. Epub 2008 May 15.	Rüdiger HW	Int Arch Occup Environ Health	2009	2008-05-16			10.1007/s00420-008-0330-4
Yes	Comment	First	Yes	18437412	Comments on "Radiofrequency electromagnetic fields (UMTS, 1,950 MHz) induce genotoxic effects in vitro in human fibroblasts but not in lymphocytes" by Schwarz et al. (Int Arch Occup Environ Health 2008: doi: 10.1007/s00420-008-0305-5)	Lerchl A.	Int Arch Occup Environ Health. 2009 Jan;82(2):275-8. doi: 10.1007/s00420-008-0323-3. Epub 2008 Apr 24.	Lerchl A	Int Arch Occup Environ Health	2009	2008-04-26			10.1007/s00420-008-0323-3
No			Yes	18214694	Assessment of DNA sensitivity in peripheral blood leukocytes after occupational exposure to microwave radiation: the alkaline comet assay and chromatid breakage assay	Garaj-Vrhovac V, Orescanin V.	Cell Biol Toxicol. 2009 Feb;25(1):33-43. doi: 10.1007/s10565-008-9060-3. Epub 2008 Jan 23.	Garaj-Vrhovac V	Cell Biol Toxicol	2009	2008-01-25			10.1007/s10565-008-9060-3
No			Yes	19037791	Combinative exposure effect of radio frequency signals from CDMA mobile phones and aphidicolin on DNA integrity	Tiwari R, Lakshmi NK, Surender V, Rajesh AD, Bhargava SC, Ahuja YR.	Electromagn Biol Med. 2008;27(4):418-25. doi: 10.1080/15368370802473554.	Tiwari R	Electromagn Biol Med	2008	2008-11-28			10.1080/15368370802473554
No			Yes	19016139	Characterization of biological effect of 1763 MHz radiofrequency exposure on auditory hair cells	Huang TQ, Lee MS, Oh EH, Kalinec F, Zhang BT, Seo JS, Park WY.	Int J Radiat Biol. 2008 Nov;84(11):909-15. doi: 10.1080/09553000802460123.	Huang TQ	Int J Radiat Biol	2008	2008-11-19			10.1080/09553000802460123
Yes	Molecular Synthesis	First	No	19013820	Synthesis and preliminary biological evaluation of novel pyrazolo[1,5-a]pyrazin-4(5H)-one derivatives as potential agents against A549 lung cancer cells	Zhang JH, Fan CD, Zhao BX, Shin DS, Dong WL, Xie YS, Miao JY.	Bioorg Med Chem. 2008 Dec 15;16(24):10165-71. doi: 10.1016/j.bmc.2008.10.066. Epub 2008 Nov 5.	Zhang JH	Bioorg Med Chem	2008	2008-11-18			10.1016/j.bmc.2008.10.066
Yes	Review	First	Yes	18964175	[Causes and clinical implications of sperm DNA damages]	Hazout A, Menezo Y, Madelenat P, Yazbeck C, Selva J, Cohen-Bacrie P.	Gynecol Obstet Fertil. 2008 Nov;36(11):1109-17. doi: 10.1016/j.gyobfe.2008.07.017. Epub 2008 Oct 28.	Hazout A	Gynecol Obstet Fertil	2008	2008-10-31			10.1016/j.gyobfe.2008.07.017
No			Yes	18821387	Molecular responses of Jurkat T-cells to 1763 MHz radiofrequency radiation	Huang TQ, Lee MS, Oh E, Zhang BT, Seo JS, Park WY.	Int J Radiat Biol. 2008 Sep;84(9):734-41. doi: 10.1080/09553000802317760.	Huang TQ	Int J Radiat Biol	2008	2008-09-30			10.1080/09553000802317760
Yes	Chinese	First	No	18771628	[Genotoxicity of radiofrequency electromagnetic fields: present status and future direction]	Chen B, Xu ZP.	Zhonghua Lao Dong Wei Sheng Zhi Ye Bing Za Zhi. 2008 Jun;26(6):371-4.	Chen B	Zhonghua Lao Dong Wei Sheng Zhi Ye Bing Za Zhi	2008	2008-09-06
No			Yes	18666817	Proliferation, oxidative stress and cell death in cells exposed to 872 MHz radiofrequency radiation and oxidants	Höytö A, Luukkonen J, Juutilainen J, Naarala J.	Radiat Res. 2008 Aug;170(2):235-43. doi: 10.1667/RR1322.1.	Höytö A	Radiat Res	2008	2008-08-01			10.1667/RR1322.1
No			No	18666810	Terahertz radiation increases genomic instability in human lymphocytes	Korenstein-Ilan A, Barbul A, Hasin P, Eliran A, Gover A, Korenstein R.	Radiat Res. 2008 Aug;170(2):224-34. doi: 10.1667/RR0944.1.	Korenstein-Ilan A	Radiat Res	2008	2008-08-01			10.1667/RR0944.1
Yes	Chemical	First	No	18585428	Evaluation of the butter flavoring chemical diacetyl and a fluorochemical paper additive for mutagenicity and toxicity using the mammalian cell gene mutation assay in L5178Y mouse lymphoma cells	Whittaker P, Clarke JJ, San RH, Begley TH, Dunkel VC.	Food Chem Toxicol. 2008 Aug;46(8):2928-33. doi: 10.1016/j.fct.2008.06.001. Epub 2008 Jun 10.	Whittaker P	Food Chem Toxicol	2008	2008-07-01			10.1016/j.fct.2008.06.001
No			Yes	18509546	Electromagnetic noise inhibits radiofrequency radiation-induced DNA damage and reactive oxygen species increase in human lens epithelial cells	Yao K, Wu W, Wang K, Ni S, Ye P, Yu Y, Ye J, Sun L.	Mol Vis. 2008 May 19;14:964-9.	Yao K	Mol Vis	2008	2008-05-30	PMC2391079
Yes	Review	First	Yes	18494173	Genetic damage in mammalian somatic cells exposed to radiofrequency radiation: a meta-analysis of data from 63 publications (1990-2005)	VIjayalaxmi, Prihoda TJ.	Radiat Res. 2008 May;169(5):561-74. doi: 10.1667/rr0987.1.	VIjayalaxmi	Radiat Res	2008	2008-05-23			10.1667/rr0987.1
Yes	Retraction	First	Yes	18436834	Effect of superposed electromagnetic noise on DNA damage of lens epithelial cells induced by microwave radiation	Yao K, Wu W, Yu Y, Zeng Q, He J, Lu D, Wang K.	Invest Ophthalmol Vis Sci. 2008 May;49(5):2009-15. doi: 10.1167/iovs.07-1333.	Yao K	Invest Ophthalmol Vis Sci	2008	2008-04-26			10.1167/iovs.07-1333
Yes	Chemical	First	No	18425528	Levels of 1-hydroxypyrene, symptoms and immunologic markers in vulcanization workers in the southern Sweden rubber industries	Jönsson LS, Broberg K, Axmon A, Bergendorf U, Littorin M, Jönsson BA.	Int Arch Occup Environ Health. 2008 Oct;82(1):131-7. doi: 10.1007/s00420-008-0310-8. Epub 2008 Apr 19.	Jönsson LS	Int Arch Occup Environ Health	2008	2008-04-22			10.1007/s00420-008-0310-8
Yes	Surgery	First	No	18401920	[Topic of minimally invasive surgery for connective and soft tissue neoplasms]	Matsumine A, Kusuzaki K, Matsubara T, Nakamura T, Uchida A.	Gan To Kagaku Ryoho. 2008 Mar;35(3):420-423.	Matsumine A	Gan To Kagaku Ryoho	2008	2008-04-12
No			Yes	18302482	Evaluation of HSP70 expression and DNA damage in cells of a human trophoblast cell line exposed to 1.8 GHz amplitude-modulated radiofrequency fields	Valbonesi P, Franzellitti S, Piano A, Contin A, Biondi C, Fabbri E.	Radiat Res. 2008 Mar;169(3):270-9. doi: 10.1667/RR1061.1.	Valbonesi P	Radiat Res	2008	2008-02-28			10.1667/RR1061.1
No			Yes	18278508	Radiofrequency electromagnetic fields (UMTS, 1,950 MHz) induce genotoxic effects in vitro in human fibroblasts but not in lymphocytes	Schwarz C, Kratochvil E, Pilger A, Kuster N, Adlkofer F, Rüdiger HW.	Int Arch Occup Environ Health. 2008 May;81(6):755-67. doi: 10.1007/s00420-008-0305-5. Epub 2008 Feb 16.	Schwarz C	Int Arch Occup Environ Health	2008	2008-02-19			10.1007/s00420-008-0305-5
Yes	Review	First	No	18275128	[Mutagenic, carcinogenic and teratogenic effects induced by radiofrequency electromagnetic field of mobile phone]	Chen ZJ, He JL.	Zhejiang Da Xue Xue Bao Yi Xue Ban. 2008 Jan;37(1):97-102. doi: 10.3785/j.issn.1008-9292.2008.01.018.	Chen ZJ	Zhejiang Da Xue Xue Bao Yi Xue Ban	2008	2008-02-16			10.3785/j.issn.1008-9292.2008.01.018
No			Yes	18275117	[Blocking 1800 MHz mobile phone radiation-induced reactive oxygen species production and DNA damage in lens epithelial cells by noise magnetic fields]	Wu W, Yao K, Wang KJ, Lu DQ, He JL, Xu LH, Sun WJ.	Zhejiang Da Xue Xue Bao Yi Xue Ban. 2008 Jan;37(1):34-8. doi: 10.3785/j.issn.1008-9292.2008.01.007.	Wu W	Zhejiang Da Xue Xue Bao Yi Xue Ban	2008	2008-02-16			10.3785/j.issn.1008-9292.2008.01.007
Yes	Opinion	First	Yes	18242044	Biological effects from electromagnetic field exposure and public exposure standards	Hardell L, Sage C.	Biomed Pharmacother. 2008 Feb;62(2):104-9. doi: 10.1016/j.biopha.2007.12.004. Epub 2007 Dec 31.	Hardell L	Biomed Pharmacother	2008	2008-02-05			10.1016/j.biopha.2007.12.004
No			Yes	18214898	In vitro assessment of clastogenicity of mobile-phone radiation (835 MHz) using the alkaline comet assay and chromosomal aberration test	Kim JY, Hong SY, Lee YM, Yu SA, Koh WS, Hong JR, Son T, Chang SK, Lee M.	Environ Toxicol. 2008 Jun;23(3):319-27. doi: 10.1002/tox.20347.	Kim JY	Environ Toxicol	2008	2008-01-25			10.1002/tox.20347
No			Yes	18159938	Increased levels of numerical chromosome aberrations after in vitro exposure of human peripheral blood lymphocytes to radiofrequency electromagnetic fields for 72 hours	Mazor R, Korenstein-Ilan A, Barbul A, Eshet Y, Shahadi A, Jerby E, Korenstein R.	Radiat Res. 2008 Jan;169(1):28-37. doi: 10.1667/RR0872.1.	Mazor R	Radiat Res	2008	2007-12-28			10.1667/RR0872.1
No			Yes	18027845	Evaluation of genotoxic effects in human leukocytes after in vitro exposure to 1950 MHz UMTS radiofrequency field	Zeni O, Schiavoni A, Perrotta A, Forigo D, Deplano M, Scarfi MR.	Bioelectromagnetics. 2008 Apr;29(3):177-84. doi: 10.1002/bem.20378.	Zeni O	Bioelectromagnetics	2008	2007-11-22			10.1002/bem.20378
No			Yes	17945103	[Influence of 1.8 GHz microwave on DNA damage induced by ultraviolet C ray]	Wang BH, Lu DQ, Jin LF, Chen SJ, Lou JL, Zheng W, He JL.	Zhonghua Lao Dong Wei Sheng Zhi Ye Bing Za Zhi. 2007 Aug;25(8):470-2.	Wang BH	Zhonghua Lao Dong Wei Sheng Zhi Ye Bing Za Zhi	2007	2007-10-20
Yes	Comment	First	Yes	17763817	[Electromagnetic fields: damage to health due to the nocebo effect]	Reijnders L.	Ned Tijdschr Geneeskd. 2007 Jul 7;151(27):1544-5; author reply 1545-6.	Reijnders L	Ned Tijdschr Geneeskd	2007	2007-09-04
Yes	Chemical	First	No	17763375	Pharmacokinetic profile of atenolol aspirinate	Montes-Gil AC, Zanfolin M, Okuyama CE, Lilla S, Alves DP, Santagada V, Perissutti E, Lavecchia A, Fiorino F, Severino B, Caliendo G, Priviero FB, Mendes GD, Donato JL, de Nucci G.	Arch Pharm (Weinheim). 2007 Sep;340(9):445-55. doi: 10.1002/ardp.200700070.	Montes-Gil AC	Arch Pharm (Weinheim)	2007	2007-09-01			10.1002/ardp.200700070
Yes	Review	First	No	17620203	Recent advances in research on radiofrequency fields and health: 2001-2003	Krewski D, Glickman BW, Habash RW, Habbick B, Lotz WG, Mandeville R, Prato FS, Salem T, Weaver DF.	J Toxicol Environ Health B Crit Rev. 2007 Jun-Jul;10(4):287-318. doi: 10.1080/15287390600974973.	Krewski D	J Toxicol Environ Health B Crit Rev	2007	2007-07-11			10.1080/15287390600974973
Yes	Review	First	No	17579989	Origins and consequences of DNA damage in male germ cells	Aitken RJ, De Iuliis GN.	Reprod Biomed Online. 2007 Jun;14(6):727-33. doi: 10.1016/s1472-6483(10)60676-1.	Aitken RJ	Reprod Biomed Online	2007	2007-06-21			10.1016/s1472-6483(10)60676-1
No			Yes	17575948	Micronucleus frequency in erythrocytes of mice after long-term exposure to radiofrequency radiation	Juutilainen J, Heikkinen P, Soikkeli H, Mäki-Paakkanen J.	Int J Radiat Biol. 2007 Apr;83(4):213-20. doi: 10.1080/09553000601169800.	Juutilainen J	Int J Radiat Biol	2007	2007-06-20			10.1080/09553000601169800
Yes	Extraction Technique	First	No	17382951	Determination of thiophanate methyl and carbendazim residues in vegetable samples using microwave-assisted extraction	Singh SB, Foster GD, Khan SU.	J Chromatogr A. 2007 May 4;1148(2):152-7. doi: 10.1016/j.chroma.2007.03.019. Epub 2007 Mar 15.	Singh SB	J Chromatogr A	2007	2007-03-27			10.1016/j.chroma.2007.03.019
No			No	17351499	Cytogenetic observations in human peripheral blood leukocytes following in vitro exposure to THz radiation: a pilot study	Zeni O, Gallerano GP, Perrotta A, Romanò M, Sannino A, Sarti M, D'Arienzo M, Doria A, Giovenale E, Lai A, Messina G, Scarfì MR.	Health Phys. 2007 Apr;92(4):349-57. doi: 10.1097/01.HP.0000251248.23991.35.	Zeni O	Health Phys	2007	2007-03-14			10.1097/01.HP.0000251248.23991.35
No			Yes	17336440	Evaluating the combinative effects on human lymphocyte DNA damage induced by ultraviolet ray C plus 1.8 GHz microwaves using comet assay in vitro	Baohong W, Lifen J, Lanjuan L, Jianlin L, Deqiang L, Wei Z, Jiliang H.	Toxicology. 2007 Apr 11;232(3):311-6. doi: 10.1016/j.tox.2007.01.019. Epub 2007 Feb 3.	Baohong W	Toxicology	2007	2007-03-06			10.1016/j.tox.2007.01.019
Yes	Chemical	First	No	17325810	Trichlorophenol (TCP) sulfonate esters: a selective alternative to pentafluorophenol (PFP) esters and sulfonyl chlorides for the preparation of sulfonamides	Wilden JD, Geldeard L, Lee CC, Judd DB, Caddick S.	Chem Commun (Camb). 2007 Mar 14;(10):1074-6. doi: 10.1039/b614604j. Epub 2006 Dec 21.	Wilden JD	Chem Commun (Camb)	2007	2007-02-28			10.1039/b614604j
No			No	17316071	Formation of reactive oxygen species in L929 cells after exposure to 900 MHz RF radiation with and without co-exposure to 3-chloro-4-(dichloromethyl)-5-hydroxy-2(5H)-furanone	Zeni O, Di Pietro R, d'Ambrosio G, Massa R, Capri M, Naarala J, Juutilainen J, Scarfì MR.	Radiat Res. 2007 Mar;167(3):306-11. doi: 10.1667/RR0595.1.	Zeni O	Radiat Res	2007	2007-02-24			10.1667/RR0595.1
No			No	17179647	Effects of 2.45 GHz electromagnetic fields with a wide range of SARs on bacterial and HPRT gene mutations	Koyama S, Takashima Y, Sakurai T, Suzuki Y, Taki M, Miyakoshi J.	J Radiat Res. 2007 Jan;48(1):69-75. doi: 10.1269/jrr.06085. Epub 2006 Dec 19.	Koyama S	J Radiat Res	2007	2006-12-21			10.1269/jrr.06085
No			Yes	16997616	Genotoxic effects of exposure to radiofrequency electromagnetic fields (RF-EMF) in cultured mammalian cells are not independently reproducible	Speit G, Schütz P, Hoffmann H.	Mutat Res. 2007 Jan 10;626(1-2):42-7. doi: 10.1016/j.mrgentox.2006.08.003. Epub 2006 Sep 25.	Speit G	Mutat Res	2007	2006-09-26			10.1016/j.mrgentox.2006.08.003
No			Yes	17415965	[DNA damage and repair induced by acute exposure of microwave from mobile phone on cultured human lens epithelial cells]	Sun LX, Yao K, Jiang H, He JL, Lu DQ, Wang KJ, Li HW.	Zhonghua Yan Ke Za Zhi. 2006 Dec;42(12):1084-8.	Sun LX	Zhonghua Yan Ke Za Zhi	2006	2007-04-10
Possible			Yes	17034813	Simultaneous detection of a cell surface antigen and apoptosis by microwave-sensitized TUNEL assay on paraffin sections	Christina M, Angelika HL, Bernd P, Martina P.	J Immunol Methods. 2006 Oct 20;316(1-2):163-6. doi: 10.1016/j.jim.2006.08.013. Epub 2006 Sep 20.	Christina M	J Immunol Methods	2006	2006-10-13			10.1016/j.jim.2006.08.013
No			Yes	17011595	Effects of 1.8 GHz radiofrequency field on DNA damage and expression of heat shock protein 70 in human lens epithelial cells	Lixia S, Yao K, Kaijun W, Deqiang L, Huajun H, Xiangwei G, Baohong W, Wei Z, Jianling L, Wei W.	Mutat Res. 2006 Dec 1;602(1-2):135-42. doi: 10.1016/j.mrfmmm.2006.08.010. Epub 2006 Oct 2.	Lixia S	Mutat Res	2006	2006-10-03			10.1016/j.mrfmmm.2006.08.010
No			Yes	16978512	[Effect of acute exposure to microwave from mobile phone on DNA damage and repair of cultured human lens epithelial cells in vitro]	Sun LX, Yao K, He JL, Lu DQ, Wang KJ, Li HW.	Zhonghua Lao Dong Wei Sheng Zhi Ye Bing Za Zhi. 2006 Aug;24(8):465-7.	Sun LX	Zhonghua Lao Dong Wei Sheng Zhi Ye Bing Za Zhi	2006	2006-09-19
No			Yes	16972753	Cytogenetic studies in human blood lymphocytes exposed in vitro to 2.45 GHz or 8.2 GHz radiofrequency radiation	Vijayalaxmi.	Radiat Res. 2006 Sep;166(3):532-8. doi: 10.1667/RR0643.1.	Vijayalaxmi	Radiat Res	2006	2006-09-16			10.1667/RR0643.1
Possible			Yes	16952193	Validation of QF-PCR for prenatal aneuploidy screening in the United States	Brown L, Abigania M, Warburton D, Brown S.	Prenat Diagn. 2006 Nov;26(11):1068-74. doi: 10.1002/pd.1558.	Brown L	Prenat Diagn	2006	2006-09-05			10.1002/pd.1558
Yes	Extraction Technique	First	No	16884729	Multiple response optimisation based on desirability functions of a microwave-assisted extraction method for the simultaneous determination of chloroanisoles and chlorophenols in oak barrel sawdust	Pizarro C, González-Sáiz JM, Pérez-del-Notario N.	J Chromatogr A. 2006 Nov 3;1132(1-2):8-14. doi: 10.1016/j.chroma.2006.07.027. Epub 2006 Aug 1.	Pizarro C	J Chromatogr A	2006	2006-08-04			10.1016/j.chroma.2006.07.027
Possible			Yes	16881741	No effects of radiofrequency radiation on 3-chloro-4-(dichloromethyl)-5-hydroxy-2(5H)-furanone-induced tumorigenesis in female Wistar rats	Heikkinen P, Ernst H, Huuskonen H, Komulainen H, Kumlin T, Mäki-Paakkanen J, Puranen L, Juutilainen J.	Radiat Res. 2006 Aug;166(2):397-408. doi: 10.1667/RR3588.1.	Heikkinen P	Radiat Res	2006	2006-08-03			10.1667/RR3588.1
Possible			Yes	16836875	[Effects of GSM 1800 MHz radiofrequency electromagnetic fields on protein expression profile of human breast cancer cell MCF-7]	Zeng QL, Weng Y, Chen GD, Lu DQ, Chiang H, Xu ZP.	Zhonghua Yu Fang Yi Xue Za Zhi. 2006 May;40(3):153-8.	Zeng QL	Zhonghua Yu Fang Yi Xue Za Zhi	2006	2006-07-14
No			Yes	16836873	[Effects of GSM 1800 MHz radiofrequency electromagnetic fields on DNA damage in Chinese hamster lung cells]	Zhang DY, Xu ZP, Chiang H, Lu DQ, Zeng QL.	Zhonghua Yu Fang Yi Xue Za Zhi. 2006 May;40(3):149-52.	Zhang DY	Zhonghua Yu Fang Yi Xue Za Zhi	2006	2006-07-14
No			Yes	16802865	Exposure to radiofrequency radiation (900 MHz, GSM signal) does not affect micronucleus frequency and cell proliferation in human peripheral blood lymphocytes: an interlaboratory study	Scarfì MR, Fresegna AM, Villani P, Pinto R, Marino C, Sarti M, Altavista P, Sannino A, Lovisolo GA.	Radiat Res. 2006 Jun;165(6):655-63. doi: 10.1667/RR3570.1.	Scarfì MR	Radiat Res	2006	2006-06-29			10.1667/RR3570.1
Possible			Yes	16802863	Microarray gene expression profiling of a human glioblastoma cell line exposed in vitro to a 1.9 GHz pulse-modulated radiofrequency field	Qutob SS, Chauhan V, Bellier PV, Yauk CL, Douglas GR, Berndt L, Williams A, Gajda GB, Lemay E, Thansandote A, McNamee JP.	Radiat Res. 2006 Jun;165(6):636-44. doi: 10.1667/RR3561.1.	Qutob SS	Radiat Res	2006	2006-06-29			10.1667/RR3561.1
No			Yes	16782651	935 MHz cellular phone radiation. An in vitro study of genotoxicity in human lymphocytes	Stronati L, Testa A, Moquet J, Edwards A, Cordelli E, Villani P, Marino C, Fresegna AM, Appolloni M, Lloyd D.	Int J Radiat Biol. 2006 May;82(5):339-46. doi: 10.1080/09553000600739173.	Stronati L	Int J Radiat Biol	2006	2006-06-20			10.1080/09553000600739173
No			Yes	16715525	Phosphorylation and gene expression of p53 are not affected in human cells exposed to 2.1425 GHz band CW or W-CDMA modulated radiation allocated to mobile radio base stations	Hirose H, Sakuma N, Kaji N, Suhara T, Sekijima M, Nojima T, Miyakoshi J.	Bioelectromagnetics. 2006 Sep;27(6):494-504. doi: 10.1002/bem.20238.	Hirose H	Bioelectromagnetics	2006	2006-05-23			10.1002/bem.20238
No			Yes	16669742	Investigation of co-genotoxic effects of radiofrequency electromagnetic fields in vivo	Verschaeve L, Heikkinen P, Verheyen G, Van Gorp U, Boonen F, Vander Plaetse F, Maes A, Kumlin T, Mäki-Paakkanen J, Puranen L, Juutilainen J.	Radiat Res. 2006 May;165(5):598-607. doi: 10.1667/RR3559.1.	Verschaeve L	Radiat Res	2006	2006-05-04			10.1667/RR3559.1
Possible			No	16622862	Effect of cyclophosphamide and 61.22 GHz millimeter waves on T-cell, B-cell, and macrophage functions	Makar VR, Logani MK, Bhanushali A, Alekseev SI, Ziskin MC.	Bioelectromagnetics. 2006 Sep;27(6):458-66. doi: 10.1002/bem.20230.	Makar VR	Bioelectromagnetics	2006	2006-04-20			10.1002/bem.20230
Yes	Review	First	No	16617378	[The role of chemical and physical factors in cancer development]	Gundy S.	Magy Onkol. 2006;50(1):5-18. Epub 2006 Apr 17.	Gundy S	Magy Onkol	2006	2006-04-18
Yes	Not DNA damage	First	No	16595331	Effect of millimeter waves on cyclophosphamide induced NF-kappaB	Logani MK, Natarajan M, Makar VR, Bhanushali A, Ziskin MC.	Electromagn Biol Med. 2006;25(1):23-7. doi: 10.1080/15368370600572946.	Logani MK	Electromagn Biol Med	2006	2006-04-06			10.1080/15368370600572946
No			No	16511873	Exposure of rat brain to 915 MHz GSM microwaves induces changes in gene expression but not double stranded DNA breaks or effects on chromatin conformation	Belyaev IY, Koch CB, Terenius O, Roxström-Lindquist K, Malmgren LO, H Sommer W, Salford LG, Persson BR.	Bioelectromagnetics. 2006 May;27(4):295-306. doi: 10.1002/bem.20216.	Belyaev IY	Bioelectromagnetics	2006	2006-03-03			10.1002/bem.20216
No			Yes	16502510	Joint effects of microwave and chromium trioxide on root tip cells of Vicia faba	Qian XW, Luo WH, Zheng OX.	J Zhejiang Univ Sci B. 2006 Mar;7(3):221-7. doi: 10.1631/jzus.2006.B0221.	Qian XW	J Zhejiang Univ Sci B	2006	2006-02-28	PMC1419069		10.1631/jzus.2006.B0221
No			Yes	16481348	Cytogenetic investigation of subjects professionally exposed to radiofrequency radiation	Maes A, Van Gorp U, Verschaeve L.	Mutagenesis. 2006 Mar;21(2):139-42. doi: 10.1093/mutage/gel008. Epub 2006 Feb 15.	Maes A	Mutagenesis	2006	2006-02-17			10.1093/mutage/gel008
No			Yes	16458332	Single strand DNA breaks in rat brain cells exposed to microwave radiation	Paulraj R, Behari J.	Mutat Res. 2006 Apr 11;596(1-2):76-80. doi: 10.1016/j.mrfmmm.2005.12.006. Epub 2006 Feb 2.	Paulraj R	Mutat Res	2006	2006-02-07			10.1016/j.mrfmmm.2005.12.006
Yes	Not DNA damage	First	No	16437545	Effect of millimeter wave irradiation on tumor metastasis	Logani MK, Szabo I, Makar V, Bhanushali A, Alekseev S, Ziskin MC.	Bioelectromagnetics. 2006 May;27(4):258-64. doi: 10.1002/bem.20208.	Logani MK	Bioelectromagnetics	2006	2006-01-27			10.1002/bem.20208
Yes	Comment	First	Yes	16384726	Comments on: "DNA strand breaks" by Diem et al. [Mutat. Res. 583 (2005) 178-183] and Ivancsits et al. [Mutat. Res. 583 (2005) 184-188]	Vijayalaxmi, McNamee JP, Scarfi MR.	Mutat Res. 2006 Jan 31;603(1):104-6; author reply 107-9. doi: 10.1016/j.mrgentox.2005.11.004. Epub 2005 Dec 27.	Vijayalaxmi	Mutat Res	2006	2005-12-31			10.1016/j.mrgentox.2005.11.004
No			Yes	16304702	Lack of direct DNA damage in human blood leukocytes and lymphocytes after in vitro exposure to high power microwave pulses	Chemeris NK, Gapeyev AB, Sirota NP, Gudkova OY, Tankanag AV, Konovalov IV, Buzoverya ME, Suvorov VG, Logunov VA.	Bioelectromagnetics. 2006 Apr;27(3):197-203. doi: 10.1002/bem.20196.	Chemeris NK	Bioelectromagnetics	2006	2005-11-24			10.1002/bem.20196
No			Yes	16283663	DNA strand breaks are not induced in human cells exposed to 2.1425 GHz band CW and W-CDMA modulated radiofrequency fields allocated to mobile radio base stations	Sakuma N, Komatsubara Y, Takeda H, Hirose H, Sekijima M, Nojima T, Miyakoshi J.	Bioelectromagnetics. 2006 Jan;27(1):51-7. doi: 10.1002/bem.20179.	Sakuma N	Bioelectromagnetics	2006	2005-11-12			10.1002/bem.20179
Yes	Not DNA damage	First	No	16524842	Effect of radiofrequency radiation exposure on mouse skin tumorigenesis initiated by 7,12-dimethybenz[alpha]anthracene	Huang TQ, Lee JS, Kim TH, Pack JK, Jang JJ, Seo JS.	Int J Radiat Biol. 2005 Dec;81(12):861-7. doi: 10.1080/09553000600568093.	Huang TQ	Int J Radiat Biol	2005	2006-03-10			10.1080/09553000600568093
No			Yes	16187745	Effects of 1-week and 6-week exposure to GSM/DCS radiofrequency radiation on micronucleus formation in B6C3F1 mice	Görlitz BD, Müller M, Ebert S, Hecker H, Kuster N, Dasenbrock C.	Radiat Res. 2005 Oct;164(4 Pt 1):431-9. doi: 10.1667/rr3440.1.	Görlitz BD	Radiat Res	2005	2005-09-29			10.1667/rr3440.1
No			Yes	16140623	Microwaves from GSM mobile telephones affect 53BP1 and gamma-H2AX foci in human lymphocytes from hypersensitive and healthy persons	Markovà E, Hillert L, Malmgren L, Persson BR, Belyaev IY.	Environ Health Perspect. 2005 Sep;113(9):1172-7. doi: 10.1289/ehp.7561.	Markovà E	Environ Health Perspect	2005	2005-09-06	PMC1280397		10.1289/ehp.7561
Yes	Chemical	First	No	16140539	The synthesis and evaluation of 10- and 12-membered ring benzofused enediyne amino acids	Du Y, Creighton CJ, Yan Z, Gauthier DA, Dahl JP, Zhao B, Belkowski SM, Reitz AB.	Bioorg Med Chem. 2005 Nov 1;13(21):5936-48. doi: 10.1016/j.bmc.2005.07.016.	Du Y	Bioorg Med Chem	2005	2005-09-06			10.1016/j.bmc.2005.07.016
No			Yes	16124885	[Influence of 1.8 GHz microwave on DNA damage induced by 4 chemical mutagens]	Wang BH, Lu DQ, Jin LF, Zheng W, Lou JL, Deng HP, Li QY, He JL.	Zhonghua Lao Dong Wei Sheng Zhi Ye Bing Za Zhi. 2005 Jun;23(3):163-6.	Wang BH	Zhonghua Lao Dong Wei Sheng Zhi Ye Bing Za Zhi	2005	2005-08-30
No			Yes	16116041	Electromagnetic fields affect transcript levels of apoptosis-related genes in embryonic stem cell-derived neural progenitor cells	Nikolova T, Czyz J, Rolletschek A, Blyszczuk P, Fuchs J, Jovtchev G, Schuderer J, Kuster N, Wobus AM.	FASEB J. 2005 Oct;19(12):1686-8. doi: 10.1096/fj.04-3549fje. Epub 2005 Aug 22.	Nikolova T	FASEB J	2005	2005-08-24			10.1096/fj.04-3549fje
Yes	Extraction Technique	First	No	16035353	Microwave assisted extraction followed by gas chromatography with tandem mass spectrometry for the determination of triclosan and two related chlorophenols in sludge and sediments	Morales S, Canosa P, Rodríguez I, Rubí E, Cela R.	J Chromatogr A. 2005 Aug 5;1082(2):128-35. doi: 10.1016/j.chroma.2005.05.059.	Morales S	J Chromatogr A	2005	2005-07-23			10.1016/j.chroma.2005.05.059
Possible			No	16027818	Exposure to low-intensive superhigh frequency electromagnetic field as a factor of carcinogenesis in experimental animals	Ivanov VB, Subbotina TI, Khadartsev AA, Yashin MA, Yashin AA.	Bull Exp Biol Med. 2005 Feb;139(2):241-4. doi: 10.1007/s10517-005-0259-5.	Ivanov VB	Bull Exp Biol Med	2005	2005-07-20			10.1007/s10517-005-0259-5
Yes	Review	First	No	16019928	Mobile phones, mobile phone base stations and cancer: a review	Moulder JE, Foster KR, Erdreich LS, McNamee JP.	Int J Radiat Biol. 2005 Mar;81(3):189-203. doi: 10.1080/09553000500091097.	Moulder JE	Int J Radiat Biol	2005	2005-07-16			10.1080/09553000500091097
Yes	Review	First	No	16019045	Genetic effects of radiofrequency radiation (RFR)	Verschaeve L.	Toxicol Appl Pharmacol. 2005 Sep 1;207(2 Suppl):336-41. doi: 10.1016/j.taap.2005.03.028.	Verschaeve L	Toxicol Appl Pharmacol	2005	2005-07-16			10.1016/j.taap.2005.03.028
No			Yes	15935405	Studying the synergistic damage effects induced by 1.8 GHz radiofrequency field radiation (RFR) with four chemical mutagens on human lymphocyte DNA using comet assay in vitro	Baohong W, Jiliang H, Lifen J, Deqiang L, Wei Z, Jianlin L, Hongping D.	Mutat Res. 2005 Oct 15;578(1-2):149-57. doi: 10.1016/j.mrfmmm.2005.05.001. Epub 2005 Jun 2.	Baohong W	Mutat Res	2005	2005-06-07			10.1016/j.mrfmmm.2005.05.001
No			Yes	15910543	Impact of radio frequency electromagnetic radiation on DNA integrity in the male germline	Aitken RJ, Bennetts LE, Sawyer D, Wiklendt AM, King BV.	Int J Androl. 2005 Jun;28(3):171-9. doi: 10.1111/j.1365-2605.2005.00531.x.	Aitken RJ	Int J Androl	2005	2005-05-25			10.1111/j.1365-2605.2005.00531.x
No			Yes	15869902	Non-thermal DNA breakage by mobile-phone radiation (1800 MHz) in human fibroblasts and in transformed GFSH-R17 rat granulosa cells in vitro	Diem E, Schwarz C, Adlkofer F, Jahn O, Rüdiger H.	Mutat Res. 2005 Jun 6;583(2):178-83. doi: 10.1016/j.mrgentox.2005.03.006.	Diem E	Mutat Res	2005	2005-05-05			10.1016/j.mrgentox.2005.03.006
No			Yes	15832336	Evaluation of genotoxic effects in human peripheral blood leukocytes following an acute in vitro exposure to 900 MHz radiofrequency fields	Zeni O, Romanò M, Perrotta A, Lioi MB, Barbieri R, d'Ambrosio G, Massa R, Scarfì MR.	Bioelectromagnetics. 2005 May;26(4):258-65. doi: 10.1002/bem.20078.	Zeni O	Bioelectromagnetics	2005	2005-04-16			10.1002/bem.20078
No			Yes	15781209	Individual responsiveness to induction of micronuclei in human lymphocytes after exposure in vitro to 1800-MHz microwave radiation	Zotti-Martelli L, Peccatori M, Maggini V, Ballardin M, Barale R.	Mutat Res. 2005 Apr 4;582(1-2):42-52. doi: 10.1016/j.mrgentox.2004.12.014.	Zotti-Martelli L	Mutat Res	2005	2005-03-23			10.1016/j.mrgentox.2004.12.014
No			Yes	15768430	915 MHz microwaves and 50 Hz magnetic field affect chromatin conformation and 53BP1 foci in human lymphocytes from hypersensitive and healthy persons	Belyaev IY, Hillert L, Protopopova M, Tamm C, Malmgren LO, Persson BR, Selivanova G, Harms-Ringdahl M.	Bioelectromagnetics. 2005 Apr;26(3):173-84. doi: 10.1002/bem.20103.	Belyaev IY	Bioelectromagnetics	2005	2005-03-16			10.1002/bem.20103
Yes	Immune Function	First	No	15605409	Effect of millimeter waves on natural killer cell activation	Makar VR, Logani MK, Bhanushali A, Kataoka M, Ziskin MC.	Bioelectromagnetics. 2005 Jan;26(1):10-9. doi: 10.1002/bem.20046.	Makar VR	Bioelectromagnetics	2005	2004-12-18			10.1002/bem.20046
Yes	Chemical	First	No	20641553	(15)N-Labeled 4-oxo-2,2,6,6-tetramethyl-piperidine-1-oxyl	Zhang H.	2008 Apr 30 [updated 2008 Jun 9]. In: Molecular Imaging and Contrast Agent Database (MICAD) [Internet]. Bethesda (MD): National Center for Biotechnology Information (US); 2004–2013.	Zhang H	Molecular Imaging and Contrast Agent Database (MICAD)	2004	2008-06-09
Yes	Chemical	First	No	20641530	3-Carboxy-2,2,5,5-tetramethyl-pyrrolidinyl-N-oxyl	Zhang H.	2008 Apr 30 [updated 2008 Jun 9]. In: Molecular Imaging and Contrast Agent Database (MICAD) [Internet]. Bethesda (MD): National Center for Biotechnology Information (US); 2004–2013.	Zhang H	Molecular Imaging and Contrast Agent Database (MICAD)	2004	2008-06-09
Yes	Chemical	First	No	20641525	3-Carbamoyl-2,2,5,5-tetramethyl-1-pyrrolidinyl-N-oxyl	Zhang H.	2008 Apr 30 [updated 2008 Jun 9]. In: Molecular Imaging and Contrast Agent Database (MICAD) [Internet]. Bethesda (MD): National Center for Biotechnology Information (US); 2004–2013.	Zhang H	Molecular Imaging and Contrast Agent Database (MICAD)	2004	2008-06-09
Yes	Review	First	No	15624303	Controversial cytogenetic observations in mammalian somatic cells exposed to radiofrequency radiation	Vijayalaxmi, Obe G.	Radiat Res. 2004 Nov;162(5):481-96. doi: 10.1667/rr3252.	Vijayalaxmi	Radiat Res	2004	2004-12-31			10.1667/rr3252
No			Yes	15517100	Effects of 2.45-GHz electromagnetic fields with a wide range of SARs on micronucleus formation in CHO-K1 cells	Koyama S, Isozumi Y, Suzuki Y, Taki M, Miyakoshi J.	ScientificWorldJournal. 2004 Oct 20;4 Suppl 2:29-40. doi: 10.1100/tsw.2004.176.	Koyama S	ScientificWorldJournal	2004	2004-11-02	PMC5956390		10.1100/tsw.2004.176
No			Yes	15388808	Investigation of the genotoxic effect of microwave irradiation in rat bone marrow cells: in vivo exposure	Trosic I, Busljeta I, Modlic B.	Mutagenesis. 2004 Sep;19(5):361-4. doi: 10.1093/mutage/geh042.	Trosic I	Mutagenesis	2004	2004-09-25			10.1093/mutage/geh042
Yes	Tumour growth	First	No	15376243	Combined millimeter wave and cyclophosphamide therapy of an experimental murine melanoma	Logani MK, Bhanushali A, Anga A, Majmundar A, Szabo I, Ziskin MC.	Bioelectromagnetics. 2004 Oct;25(7):516-23. doi: 10.1002/bem.20026.	Logani MK	Bioelectromagnetics	2004	2004-09-18			10.1002/bem.20026
Yes	Review	First	No	15352165	Extremely low frequency electromagnetic fields as effectors of cellular responses in vitro: possible immune cell activation	Simkó M, Mattsson MO.	J Cell Biochem. 2004 Sep 1;93(1):83-92. doi: 10.1002/jcb.20198.	Simkó M	J Cell Biochem	2004	2004-09-08			10.1002/jcb.20198
Yes	Chemical	First	No	15132332	Analysis of herbicide Krovar I by liquid chromatography with atmospheric pressure chemical ionization mass spectrometry	Furtula V, Kuo JN.	J Environ Sci Health B. 2004 Mar;39(2):249-61. doi: 10.1081/pfc-120030239.	Furtula V	J Environ Sci Health B	2004	2004-05-11			10.1081/pfc-120030239
Yes	Molecular Synthesis	First	No	15110834	Synthesis of anticancer beta-lactams: mechanism of action	Banik BK, Becker FF, Banik I.	Bioorg Med Chem. 2004 May 15;12(10):2523-8. doi: 10.1016/j.bmc.2004.03.033.	Banik BK	Bioorg Med Chem	2004	2004-04-28			10.1016/j.bmc.2004.03.033
Yes	Cooking	First	No	15072585	Heterocyclic amines: Mutagens/carcinogens produced during cooking of meat and fish	Sugimura T, Wakabayashi K, Nakagama H, Nagao M.	Cancer Sci. 2004 Apr;95(4):290-9. doi: 10.1111/j.1349-7006.2004.tb03205.x.	Sugimura T	Cancer Sci	2004	2004-04-10			10.1111/j.1349-7006.2004.tb03205.x
No			Yes	15010871	In vitro and in vivo induction of human LoVo cells into apoptotic process by non-invasive microwave treatment: a potentially novel approach for physical therapy of human colorectal cancer	Maeda K, Maeda T, Qi Y.	Oncol Rep. 2004 Apr;11(4):771-5.	Maeda K	Oncol Rep	2004	2004-03-11
No			No	14998303	Absence of mutagenic effects of 2.45 GHz radiofrequency exposure in spleen, liver, brain, and testis of lacZ-transgenic mouse exposed in utero	Ono T, Saito Y, Komura J, Ikehata H, Tarusawa Y, Nojima T, Goukon K, Ohba Y, Wang J, Fujiwara O, Sato R.	Tohoku J Exp Med. 2004 Feb;202(2):93-103. doi: 10.1620/tjem.202.93.	Ono T	Tohoku J Exp Med	2004	2004-03-05			10.1620/tjem.202.93
No			Yes	14982479	Micronuclei in peripheral blood and bone marrow cells of mice exposed to 42 GHz electromagnetic millimeter waves	Vijayalaxmi, Logani MK, Bhanushali A, Ziskin MC, Prihoda TJ.	Radiat Res. 2004 Mar;161(3):341-5. doi: 10.1667/rr3121.	Vijayalaxmi	Radiat Res	2004	2004-02-26			10.1667/rr3121
No			Yes	14761846	Measurement of DNA damage after acute exposure to pulsed-wave 2450 MHz microwaves in rat brain cells by two alkaline comet assay methods	Lagroye I, Anane R, Wettring BA, Moros EG, Straube WL, Laregina M, Niehoff M, Pickard WF, Baty J, Roti Roti JL.	Int J Radiat Biol. 2004 Jan;80(1):11-20. doi: 10.1080/09553000310001642911.	Lagroye I	Int J Radiat Biol	2004	2004-02-06			10.1080/09553000310001642911
No			Yes	14731070	Measurement of DNA damage and apoptosis in Molt-4 cells after in vitro exposure to radiofrequency radiation	Hook GJ, Zhang P, Lagroye I, Li L, Higashikubo R, Moros EG, Straube WL, Pickard WF, Baty JD, Roti Roti JL.	Radiat Res. 2004 Feb;161(2):193-200. doi: 10.1667/rr3127.	Hook GJ	Radiat Res	2004	2004-01-21			10.1667/rr3127
No			Yes	14731069	Measurements of alkali-labile DNA damage and protein-DNA crosslinks after 2450 MHz microwave and low-dose gamma irradiation in vitro	Lagroye I, Hook GJ, Wettring BA, Baty JD, Moros EG, Straube WL, Roti Roti JL.	Radiat Res. 2004 Feb;161(2):201-14. doi: 10.1667/rr3122.	Lagroye I	Radiat Res	2004	2004-01-21			10.1667/rr3122
Yes	Extraction Technique	First	No	14709021	Microwave-assisted extraction for the simultaneous determination of thiamethoxam, imidacloprid, and carbendazim residues in fresh and cooked vegetable samples	Singh SB, Foster GD, Khan SU.	J Agric Food Chem. 2004 Jan 14;52(1):105-9. doi: 10.1021/jf030358p.	Singh SB	J Agric Food Chem	2004	2004-01-08			10.1021/jf030358p
Yes	Food processing	First	No	15806931	Nutritional consequences of food processing	Friedman M.	Forum Nutr. 2003;56:350-2.	Friedman M	Forum Nutr	2003	2005-04-06
No			Yes	14761437	[Effects of 2,450 MHz microwave on DNA damage induced by three chemical mutagens in vitro]	Zhang MB, Jin LF, He JL, Hu J, Zheng W.	Zhonghua Lao Dong Wei Sheng Zhi Ye Bing Za Zhi. 2003 Aug;21(4):266-9.	Zhang MB	Zhonghua Lao Dong Wei Sheng Zhi Ye Bing Za Zhi	2003	2004-02-06
No			No	14703943	Influence of high-frequency electromagnetic fields on different modes of cell death and gene expression	Port M, Abend M, Römer B, Van Beuningen D.	Int J Radiat Biol. 2003 Sep;79(9):701-8. doi: 10.1080/09553000310001606803.	Port M	Int J Radiat Biol	2003	2004-01-06			10.1080/09553000310001606803
Yes	Review	First	No	14628315	Radiofrequency exposure and mammalian cell toxicity, genotoxicity, and transformation	Meltz ML.	Bioelectromagnetics. 2003;Suppl 6:S196-213. doi: 10.1002/bem.10176.	Meltz ML	Bioelectromagnetics	2003	2003-11-25			10.1002/bem.10176
Yes	Review	First	No	14628308	Radio frequency electromagnetic fields: cancer, mutagenesis, and genotoxicity	Heynick LN, Johnston SA, Mason PA.	Bioelectromagnetics. 2003;Suppl 6:S74-100. doi: 10.1002/bem.10162.	Heynick LN	Bioelectromagnetics	2003	2003-11-25			10.1002/bem.10162
Yes	Comment	First	Yes	14603478	Comment on "Exposure of human peripheral blood lymphocytes to electromagnetic fields associated with cellular phones leads to chromosomal instability," by Mashevich et al. Bioelectromagnetics 2003;24(2):82-90	Chou CK, Swicord M.	Bioelectromagnetics. 2003 Dec;24(8):582; discussion 583-5. doi: 10.1002/bem.10170.	Chou CK	Bioelectromagnetics	2003	2003-11-07			10.1002/bem.10170
Yes	Review	First	Yes	14582263	[Experimental data on radiofrequency]	Terrana T.	G Ital Med Lav Ergon. 2003 Jul-Sep;25(3):367-8.	Terrana T	G Ital Med Lav Ergon	2003	2003-10-30
No			No	12859225	Lack of genotoxic effects (micronucleus induction) in human lymphocytes exposed in vitro to 900 MHz electromagnetic fields	Zeni O, Chiavoni AS, Sannino A, Antolini A, Forigo D, Bersani F, Scarfì MR.	Radiat Res. 2003 Aug;160(2):152-8. doi: 10.1667/rr3014.	Zeni O	Radiat Res	2003	2003-07-16			10.1667/rr3014
Yes	Immune Function	First	No	12820293	Effect of millimeter waves on cyclophosphamide induced suppression of T cell functions	Makar V, Logani M, Szabo I, Ziskin M.	Bioelectromagnetics. 2003 Jul;24(5):356-65. doi: 10.1002/bem.10106.	Makar V	Bioelectromagnetics	2003	2003-06-24			10.1002/bem.10106
Yes	Not DNA damage	First	Yes	12800148	Analysis of colorectal tumor progression by microdissection and comparative genomic hybridization	Alcock HE, Stephenson TJ, Royds JA, Hammond DW.	Genes Chromosomes Cancer. 2003 Aug;37(4):369-80. doi: 10.1002/gcc.10201.	Alcock HE	Genes Chromosomes Cancer	2003	2003-06-12			10.1002/gcc.10201
Yes	Review	First	No	12765354	Bioeffects of microwave--a brief review	Banik S, Bandyopadhyay S, Ganguly S.	Bioresour Technol. 2003 Apr;87(2):155-9. doi: 10.1016/s0960-8524(02)00169-4.	Banik S	Bioresour Technol	2003	2003-05-27			10.1016/s0960-8524(02)00169-4
No			Yes	12710882	No evidence for genotoxic effects from 24 h exposure of human leukocytes to 1.9 GHz radiofrequency fields	McNamee JP, Bellier PV, Gajda GB, Lavallée BF, Marro L, Lemay E, Thansandote A.	Radiat Res. 2003 May;159(5):693-7. doi: 10.1667/0033-7587(2003)159[0693:nefgef]2.0.co;2.	McNamee JP	Radiat Res	2003	2003-04-25			10.1667/0033-7587(2003)159[0693:nefgef]2.0.co;2
Yes	Comment	First	No	12675772	Intermittent microwave irradiation facilitates antigen-antibody reaction in Western blot analysis	Toyokuni S, Kawaguchi W, Akatsuka S, Hiroyasu M, Hiai H.	Pathol Int. 2003 Apr;53(4):259-61. doi: 10.1046/j.1320-5463.2003.01465.x.	Toyokuni S	Pathol Int	2003	2003-04-05			10.1046/j.1320-5463.2003.01465.x
Yes	Chemical	First	No	12663509	Effects of Brassica vegetable juice on the induction of apoptosis and aberrant crypt foci in rat colonic mucosal crypts in vivo	Smith TK, Mithen R, Johnson IT.	Carcinogenesis. 2003 Mar;24(3):491-5. doi: 10.1093/carcin/24.3.491.	Smith TK	Carcinogenesis	2003	2003-03-29			10.1093/carcin/24.3.491
No			Yes	12643801	Genotoxic potential of 1.6 GHz wireless communication signal: in vivo two-year bioassay	Vijayalaxmi, Sasser LB, Morris JE, Wilson BW, Anderson LE.	Radiat Res. 2003 Apr;159(4):558-64. doi: 10.1667/0033-7587(2003)159[0558:gpogwc]2.0.co;2.	Vijayalaxmi	Radiat Res	2003	2003-03-20			10.1667/0033-7587(2003)159[0558:gpogwc]2.0.co;2
No			Yes	12524674	Exposure of human peripheral blood lymphocytes to electromagnetic fields associated with cellular phones leads to chromosomal instability	Mashevich M, Folkman D, Kesar A, Barbul A, Korenstein R, Jerby E, Avivi L.	Bioelectromagnetics. 2003 Feb;24(2):82-90. doi: 10.1002/bem.10086.	Mashevich M	Bioelectromagnetics	2003	2003-01-14			10.1002/bem.10086
Yes	Biopsies	First	Yes	12514090	Analysis of aneuploidy in spermatozoa from testicular biopsies from men with nonobstructive azoospermia	Martin RH, Greene C, Rademaker AW, Ko E, Chernos J.	J Androl. 2003 Jan-Feb;24(1):100-3.	Martin RH	J Androl	2003	2003-01-07
No			Yes	14694652	[Effect of low-intensity microwave of on mitomycin C-induced genotoxicity in vitro]	Zhang M, Lu D, He J, Jin L.	Zhonghua Lao Dong Wei Sheng Zhi Ye Bing Za Zhi. 2002 Aug;20(4):273-6.	Zhang M	Zhonghua Lao Dong Wei Sheng Zhi Ye Bing Za Zhi	2002	2003-12-26
No			Yes	12642984	Study of low-intensity 2450-MHz microwave exposure enhancing the genotoxic effects of mitomycin C using micronucleus test and comet assay in vitro	Zhang MB, He JL, Jin LF, Lu DQ.	Biomed Environ Sci. 2002 Dec;15(4):283-90.	Zhang MB	Biomed Environ Sci	2002	2003-03-20
No			Yes	12438005	Micronucleus induction after whole-body microwave irradiation of rats	Trosic I, Busljeta I, Kasuba V, Rozgaj R.	Mutat Res. 2002 Nov 26;521(1-2):73-9. doi: 10.1016/s1383-5718(02)00214-0.	Trosic I	Mutat Res	2002	2002-11-20			10.1016/s1383-5718(02)00214-0
Yes	Immune Function	First	No	12395417	Effect of millimeter waves on cyclophosphamide induced suppression of the immune system	Logani MK, Anga A, Szabo I, Agelan A, Irizarry AR, Ziskin MC.	Bioelectromagnetics. 2002 Dec;23(8):614-21. doi: 10.1002/bem.10058.	Logani MK	Bioelectromagnetics	2002	2002-10-24			10.1002/bem.10058
Yes	Comment	First	No	12351140	Comments on the history and importance of aromatic and heterocyclic amines in public health	Weisburger JH.	Mutat Res. 2002 Sep 30;506-507:9-20. doi: 10.1016/s0027-5107(02)00147-1.	Weisburger JH	Mutat Res	2002	2002-09-28			10.1016/s0027-5107(02)00147-1
No			Yes	12236821	DNA damage in human leukocytes after acute in vitro exposure to a 1.9 GHz pulse-modulated radiofrequency field	McNamee JP, Bellier PV, Gajda GB, Lavallée BF, Lemay EP, Marro L, Thansandote A.	Radiat Res. 2002 Oct;158(4):534-7. doi: 10.1667/0033-7587(2002)158[0534:ddihla]2.0.co;2.	McNamee JP	Radiat Res	2002	2002-09-19			10.1667/0033-7587(2002)158[0534:ddihla]2.0.co;2
No			Yes	12236820	DNA damage and micronucleus induction in human leukocytes after acute in vitro exposure to a 1.9 GHz continuous-wave radiofrequency field	McNamee JP, Bellier PV, Gajda GB, Miller SM, Lemay EP, Lavallée BF, Marro L, Thansandote A.	Radiat Res. 2002 Oct;158(4):523-33. doi: 10.1667/0033-7587(2002)158[0523:ddamii]2.0.co;2.	McNamee JP	Radiat Res	2002	2002-09-19			10.1667/0033-7587(2002)158[0523:ddamii]2.0.co;2
Yes	Molecular Synthesis	First	No	12007096	Total synthesis of the turrianes and evaluation of the DNA-cleaving properties	Fürstner A, Stelzer F, Rumbo A, Krause H.	Chemistry. 2002 Apr 15;8(8):1856-71. doi: 10.1002/1521-3765(20020415)8:8<1856::AID-CHEM1856>3.0.CO;2-R.	Fürstner A	Chemistry	2002	2002-05-15			10.1002/1521-3765(20020415)8:8<1856::AID-CHEM1856>3.0.CO;2-R
Yes	Not DNA damage	First	Yes	12004616	[Dependence of microwave effect on the secondary structure of DNA on molecular weight of polynucleotide]	Semin IuA, Shvartsburg LK, Zhavoronkov LP.	Radiats Biol Radioecol. 2002 Mar-Apr;42(2):186-90.	Semin IuA	Radiats Biol Radioecol	2002	2002-05-15
No			Yes	11966316	The effect of 835.62 MHz FDMA or 847.74 MHz CDMA modulated radiofrequency radiation on the induction of micronuclei in C3H 10T(1/2) cells	Bisht KS, Moros EG, Straube WL, Baty JD, Roti Roti JL.	Radiat Res. 2002 May;157(5):506-15. doi: 10.1667/0033-7587(2002)157[0506:teomfo]2.0.co;2.	Bisht KS	Radiat Res	2002	2002-04-23			10.1667/0033-7587(2002)157[0506:teomfo]2.0.co;2
Yes	Extraction Technique	First	No	11929274	Microwave-assisted extraction (MAE)-acid hydrolysis of dithiocarbamates for trace analysis in tobacco and peaches	Vryzas Z, Papadakis EN, Papadopoulou-Mourkidou E.	J Agric Food Chem. 2002 Apr 10;50(8):2220-6. doi: 10.1021/jf0111864.	Vryzas Z	J Agric Food Chem	2002	2002-04-04			10.1021/jf0111864
No			Yes	11835258	Genotoxicity of radiofrequency signals. I. Investigation of DNA damage and micronuclei induction in cultured human blood cells	Tice RR, Hook GG, Donner M, McRee DI, Guy AW.	Bioelectromagnetics. 2002 Feb;23(2):113-26. doi: 10.1002/bem.104.	Tice RR	Bioelectromagnetics	2002	2002-02-09			10.1002/bem.104
No			Yes	11793401	Cytogenetic damage in human lymphocytes following GMSK phase modulated microwave exposure	d'Ambrosio G, Massa R, Scarfi MR, Zeni O.	Bioelectromagnetics. 2002 Jan;23(1):7-13. doi: 10.1002/bem.93.	d'Ambrosio G	Bioelectromagnetics	2002	2002-01-17			10.1002/bem.93
No			Yes	11683981	Micronuclei in the peripheral blood and bone marrow cells of rats exposed to 2450 MHz radiofrequency radiation	Vijayalaxmi, Pickard WF, Bisht KS, Prihoda TJ, Meltz ML, LaRegina MC, Roti Roti JL, Straube WL, Moros EG.	Int J Radiat Biol. 2001 Nov;77(11):1109-15. doi: 10.1080/09553000110069100.	Vijayalaxmi	Int J Radiat Biol	2001	2001-10-31			10.1080/09553000110069100
Yes	Not DNA damage	First	No	11679937	p53 gene alteration in atypical epithelial lesions and carcinoma in patients with idiopathic pulmonary fibrosis	Kawasaki H, Ogura T, Yokose T, Nagai K, Nishiwaki Y, Esumi H.	Hum Pathol. 2001 Oct;32(10):1043-9. doi: 10.1053/hupa.2001.28246.	Kawasaki H	Hum Pathol	2001	2001-10-27			10.1053/hupa.2001.28246
No			Yes	11604062	Effect of exposure to 900 MHz radiofrequency radiation on intrachromosomal recombination in pKZ1 mice	Sykes PJ, McCallum BD, Bangay MJ, Hooker AM, Morley AA.	Radiat Res. 2001 Nov;156(5 Pt 1):495-502. doi: 10.1667/0033-7587(2001)156[0495:eoetmr]2.0.co;2.	Sykes PJ	Radiat Res	2001	2001-10-18			10.1667/0033-7587(2001)156[0495:eoetmr]2.0.co;2
No			Yes	11554855	Chromosome damage and micronucleus formation in human blood lymphocytes exposed in vitro to radiofrequency radiation at a cellular telephone frequency (847.74 MHz, CDMA)	Vijayalaxmi, Bisht KS, Pickard WF, Meltz ML, Roti Roti JL, Moros EG.	Radiat Res. 2001 Oct;156(4):430-2. doi: 10.1667/0033-7587(2001)156[0430:cdamfi]2.0.co;2.	Vijayalaxmi	Radiat Res	2001	2001-09-14			10.1667/0033-7587(2001)156[0430:cdamfi]2.0.co;2
No			Yes	11500143	Measurement of DNA damage in mammalian cells exposed in vitro to radiofrequency fields at SARs of 3-5 W/kg	Li L, Bisht KS, LaGroye I, Zhang P, Straube WL, Moros EG, Roti Roti JL.	Radiat Res. 2001 Sep;156(3):328-32. doi: 10.1667/0033-7587(2001)156[0328:moddim]2.0.co;2.	Li L	Radiat Res	2001	2001-08-14			10.1667/0033-7587(2001)156[0328:moddim]2.0.co;2
No			Yes	11332198	Comparison of chromosome aberrations in peripheral blood lymphocytes from people occupationally exposed to ionizing and radiofrequency radiation	Lalić H, Lekić A, Radosević-Stasić B.	Acta Med Okayama. 2001 Apr;55(2):117-27. doi: 10.18926/AMO/32005.	Lalić H	Acta Med Okayama	2001	2001-05-03			10.18926/AMO/32005
Possible			No	11321650	Effect of low-energy and high-peak-power nanosecond pulses of microwave radiation on malignant tumors	Devyatkov ND, Pletnyov SD, Betskii OV, Faikin VV.	Crit Rev Biomed Eng. 2001;29(1):98-110.	Devyatkov ND	Crit Rev Biomed Eng	2001	2001-04-26
Yes	Review	First	No	11202059	Recent advances in research on radiofrequency fields and health	Krewski D, Byus CV, Glickman BW, Lotz WG, Mandeville R, McBride ML, Prato FS, Weaver DF.	J Toxicol Environ Health B Crit Rev. 2001 Jan-Mar;4(1):145-59. doi: 10.1080/109374001459467.	Krewski D	J Toxicol Environ Health B Crit Rev	2001	2001-02-24			10.1080/109374001459467
No			Yes	11180254	Cytogenetic effects of 900 MHz (GSM) microwaves on human lymphocytes	Maes A, Collier M, Verschaeve L.	Bioelectromagnetics. 2001 Feb;22(2):91-6.	Maes A	Bioelectromagnetics	2001	2001-02-17
No			Yes	11121241	Neoplastic transformation in C3H 10T(1/2) cells after exposure to 835.62 MHz FDMA and 847.74 MHz CDMA radiations	Roti Roti JL, Malyapa RS, Bisht KS, Ahern EW, Moros EG, Pickard WF, Straube WL.	Radiat Res. 2001 Jan;155(1 Pt 2):239-247. doi: 10.1667/0033-7587(2001)155[0239:nticca]2.0.co;2.	Roti Roti JL	Radiat Res	2001	2000-12-20			10.1667/0033-7587(2001)155[0239:nticca]2.0.co;2
No			Yes	11121222	Cytogenetic studies in human blood lymphocytes exposed in vitro to radiofrequency radiation at a cellular telephone frequency (835.62 MHz, FDMA)	Vijayalaxmi, Leal BZ, Meltz ML, Pickard WF, Bisht KS, Roti Roti JL, Straube WL, Moros EG.	Radiat Res. 2001 Jan;155(1 Pt 1):113-21. doi: 10.1667/0033-7587(2001)155[0113:csihbl]2.0.co;2.	Vijayalaxmi	Radiat Res	2001	2000-12-20			10.1667/0033-7587(2001)155[0113:csihbl]2.0.co;2
Yes	Not DNA damage	First	No	11452926	[Enhancement of efficacy of neoadjuvant polychemotherapy in combined treatment of lung cancer]	Smolanka II.	Lik Sprava. 2000 Sep;(6):67-70.	Smolanka II	Lik Sprava	2000	2001-07-17
No			Yes	11113697	Induction of micronuclei in human lymphocytes exposed in vitro to microwave radiation	Zotti-Martelli L, Peccatori M, Scarpato R, Migliore L.	Mutat Res. 2000 Dec 20;472(1-2):51-8. doi: 10.1016/s1383-5718(00)00112-1.	Zotti-Martelli L	Mutat Res	2000	2000-12-13			10.1016/s1383-5718(00)00112-1
No			Yes	11055795	Cytogenetic investigations on microwaves emitted by a 455.7 MHz car phone	Maes A, Collier M, Verschaeve L.	Folia Biol (Praha). 2000;46(5):175-80.	Maes A	Folia Biol (Praha)	2000	2000-10-31
No			Yes	11015116	No mutagenic or recombinogenic effects of mobile phone fields at 900 MHz detected in the yeast Saccharomyces cerevisiae	Gos P, Eicher B, Kohli J, Heyer WD.	Bioelectromagnetics. 2000 Oct;21(7):515-23. doi: 10.1002/1521-186x(200010)21:7<515::aid-bem5>3.0.co;2-k.	Gos P	Bioelectromagnetics	2000	2000-10-03			10.1002/1521-186x(200010)21:7<515::aid-bem5>3.0.co;2-k
Possible			Yes	10956558	Improvements of preimplantation diagnosis of aneuploidy by using microwave hybridization, cell recycling and monocolour labelling of probes	Bahçe M, Escudero T, Sandalinas M, Morrison L, Legator M, Munné S.	Mol Hum Reprod. 2000 Sep;6(9):849-54. doi: 10.1093/molehr/6.9.849.	Bahçe M	Mol Hum Reprod	2000	2000-08-24			10.1093/molehr/6.9.849
Possible			Yes	10955795	Different vulnerability among chromosomes to numerical instability in gastric carcinogenesis: stage-dependent analysis by FISH with the use of microwave irradiation	Kitayama Y, Igarashi H, Sugimura H.	Clin Cancer Res. 2000 Aug;6(8):3139-46.	Kitayama Y	Clin Cancer Res	2000	2000-08-24
No			Yes	10761010	Primary DNA damage in human blood lymphocytes exposed in vitro to 2450 MHz radiofrequency radiation	Vijayalaxmi, Leal BZ, Szilagyi M, Prihoda TJ, Meltz ML.	Radiat Res. 2000 Apr;153(4):479-86. doi: 10.1667/0033-7587(2000)153[0479:pddihb]2.0.co;2.	Vijayalaxmi	Radiat Res	2000	2000-04-13			10.1667/0033-7587(2000)153[0479:pddihb]2.0.co;2
Yes	Not DNA damage	First	No	10719271	Methods for analysis of Ca(2+)/H(+) antiport activity in synaptic vesicles isolated from sheep brain cortex	Gonçalves PP, Meireles SM, Neves P, Vale MG.	Brain Res Brain Res Protoc. 2000 Feb;5(1):102-8. doi: 10.1016/s1385-299x(99)00061-6.	Gonçalves PP	Brain Res Brain Res Protoc	2000	2000-03-17			10.1016/s1385-299x(99)00061-6
Yes	Cancer study - Not RF	First	Yes	10674271	RB protein expression in human endometrial carcinomas--an immunohistochemical study	Semczuk A, Schneider-Stock R, Miturski R, Skomra D, Tomaszewski J, Roessner A, Jakowicki JA.	Pathol Res Pract. 2000;196(1):41-6. doi: 10.1016/S0344-0338(00)80020-5.	Semczuk A	Pathol Res Pract	2000	2000-02-16			10.1016/S0344-0338(00)80020-5
Yes	Chemical	First	Yes	12555428	[Studies on the screening high yield acid protease producing strain L336 by combining microwave irradiation with chemical inducing]	Li Y, Weng X, He X.	Wei Sheng Wu Xue Bao. 1999 Apr;39(2):181-4.	Li Y	Wei Sheng Wu Xue Bao	1999	2003-01-31
No			Yes	10576101	Micronucleus assay and lymphocyte mitotic activity in risk assessment of occupational exposure to microwave radiation	Garaj-Vrhovac V.	Chemosphere. 1999 Dec;39(13):2301-12. doi: 10.1016/s0045-6535(99)00139-3.	Garaj-Vrhovac V	Chemosphere	1999	1999-11-27			10.1016/s0045-6535(99)00139-3
Possible			Yes	10487059	[Bacterial mutation in high magnetic fields and radiofrequency radiation]	Mineta M, Katada R, Yamada T, Nagasawa K, Takahashi K, Aburano T, Yoshida I.	Nihon Igaku Hoshasen Gakkai Zasshi. 1999 Aug;59(9):467-9.	Mineta M	Nihon Igaku Hoshasen Gakkai Zasshi	1999	1999-09-16
Yes	Cooking	First	No	10335376	Food heating and the formation of heterocyclic aromatic amine and polycyclic aromatic hydrocarbon mutagens/carcinogens	Knize MG, Salmon CP, Pais P, Felton JS.	Adv Exp Med Biol. 1999;459:179-93. doi: 10.1007/978-1-4615-4853-9_12.	Knize MG	Adv Exp Med Biol	1999	1999-05-21			10.1007/978-1-4615-4853-9_12
Yes	Not DNA damage	First	Yes	10334713	Dielectric behaviour of frozen DNA in solution	Gabriel C, Grant E.	Bioelectromagnetics. 1999;Suppl 4:40-5. doi: 10.1002/(sici)1521-186x(1999)20:4+<40::aid-bem6>3.0.co;2-k.	Gabriel C	Bioelectromagnetics	1999	1999-05-20			10.1002/(sici)1521-186x(1999)20:4+<40::aid-bem6>3.0.co;2-k
Yes	Review	First	Yes	10331519	Utilization of developmental basic science principles in the evaluation of reproductive risks from pre- and postconception environmental radiation exposures	Brent RL.	Teratology. 1999 Apr;59(4):182-204. doi: 10.1002/(SICI)1096-9926(199904)59:4<182::AID-TERA2>3.0.CO;2-H.	Brent RL	Teratology	1999	1999-05-20			10.1002/(SICI)1096-9926(199904)59:4<182::AID-TERA2>3.0.CO;2-H
Yes	Review	First	No	10319725	Cell phones and cancer: what is the evidence for a connection?	Moulder JE, Erdreich LS, Malyapa RS, Merritt J, Pickard WF, Vijayalaxmi.	Radiat Res. 1999 May;151(5):513-31.	Moulder JE	Radiat Res	1999	1999-05-13
Yes	Cooking	First	No	10082770	Heating garlic inhibits its ability to suppress 7, 12-dimethylbenz(a)anthracene-induced DNA adduct formation in rat mammary tissue	Song K, Milner JA.	J Nutr. 1999 Mar;129(3):657-61. doi: 10.1093/jn/129.3.657.	Song K	J Nutr	1999	1999-03-20			10.1093/jn/129.3.657
No			Yes	10756851	[Cytogenetic changes induced by low-intensity microwaves in the species Triticum aestivum]	Pavel A, Ungureanu CE, Băra II, Gassner P, Creangă DE.	Rev Med Chir Soc Med Nat Iasi. 1998 Jul-Dec;102(3-4):89-92.	Pavel A	Rev Med Chir Soc Med Nat Iasi	1998	2000-04-11
Yes	Not RF	First	Yes	9755824	Importance of DNA fragmentation in apoptosis with regard to TUNEL specificity	Negoescu A, Guillermet C, Lorimier P, Brambilla E, Labat-Moleur F.	Biomed Pharmacother. 1998;52(6):252-8. doi: 10.1016/S0753-3322(98)80010-3.	Negoescu A	Biomed Pharmacother	1998	1998-10-02			10.1016/S0753-3322(98)80010-3
Yes	Cooking	First	No	9709255	Formation of heterocyclic amines in cooked chicken legs	Chiu CP, Yang DY, Chen BH.	J Food Prot. 1998 Jun;61(6):712-9. doi: 10.4315/0362-028x-61.6.712.	Chiu CP	J Food Prot	1998	1998-08-26			10.4315/0362-028x-61.6.712
Yes	Review	First	No	9707093	Genotoxicity of radiofrequency radiation. DNA/Genetox Expert Panel	Brusick D, Albertini R, McRee D, Peterson D, Williams G, Hanawalt P, Preston J.	Environ Mol Mutagen. 1998;32(1):1-16. doi: 10.1002/(sici)1098-2280(1998)32:1<1::aid-em1>3.0.co;2-q.	Brusick D	Environ Mol Mutagen	1998	1998-08-26			10.1002/(sici)1098-2280(1998)32:1<1::aid-em1>3.0.co;2-q
Yes	Not RF	First	No	9679315	Isolation and analysis of UV and radio-resistant bacteria from Chernobyl	Zavilgelsky GB, Abilev SK, Sukhodolets VV, Ahmad SI.	J Photochem Photobiol B. 1998 May 15;43(2):152-7. doi: 10.1016/S1011-1344(98)00099-2.	Zavilgelsky GB	J Photochem Photobiol B	1998	1998-07-29			10.1016/S1011-1344(98)00099-2
Yes	Cooking	First	No	9651045	Heterocyclic amine content of pork products cooked by different methods and to varying degrees of doneness	Sinha R, Knize MG, Salmon CP, Brown ED, Rhodes D, Felton JS, Levander OA, Rothman N.	Food Chem Toxicol. 1998 Apr;36(4):289-97. doi: 10.1016/s0278-6915(97)00159-2.	Sinha R	Food Chem Toxicol	1998	1998-07-03			10.1016/s0278-6915(97)00159-2
Possible			Yes	9648282	Synergistic effect of microwave heating and hydrogen peroxide on inactivation of microorganisms	Kuchma T.	J Microw Power Electromagn Energy. 1998;33(2):77-87. doi: 10.1080/08327823.1998.11688363.	Kuchma T	J Microw Power Electromagn Energy	1998	1998-07-02			10.1080/08327823.1998.11688363
Yes	Cooking	First	No	9641497	Predictors of dietary heterocyclic amine intake in three prospective cohorts	Byrne C, Sinha R, Platz EA, Giovannucci E, Colditz GA, Hunter DJ, Speizer FE, Willett WC.	Cancer Epidemiol Biomarkers Prev. 1998 Jun;7(6):523-9.	Byrne C	Cancer Epidemiol Biomarkers Prev	1998	1998-06-26
Yes	Review	First	No	9637234	Genetic, carcinogenic and teratogenic effects of radiofrequency fields	Verschaeve L, Maes A.	Mutat Res. 1998 Apr;410(2):141-65. doi: 10.1016/s1383-5742(97)00037-9.	Verschaeve L	Mutat Res	1998	1998-06-24			10.1016/s1383-5742(97)00037-9
No			No	9611103	DNA damage in rat brain cells after in vivo exposure to 2450 MHz electromagnetic radiation and various methods of euthanasia	Malyapa RS, Ahern EW, Bi C, Straube WL, LaRegina M, Pickard WF, Roti Roti JL.	Radiat Res. 1998 Jun;149(6):637-45.	Malyapa RS	Radiat Res	1998	1998-06-04
No			Yes	9496895	Correction of an error in calculation in the article "Frequency of micronuclei in the peripheral blood and bone marrow of cancer-prone mice chronically exposed to 2450 MHz radiofrequency radiation" (Radiat. Res. 147, 495-500, 1997)	Vijayalaxmi, Frei MR, Dusch SJ, Guel V, Meltz ML, Jauchem JR.	Radiat Res. 1998 Mar;149(3):308.	Vijayalaxmi	Radiat Res	1998	1998-03-13
Yes	Not RF	First	Yes	9472715	Immunohistochemical visualization of wild-type p53 protein in paraffin-embedded rat liver using tyramide amplification: zonal hepatic distribution of p53 protein after N-hydroxy-2-acetylaminofluorene administration	van Gijssel HE, van Gijlswijk RP, de Haas RR, Stark C, Mulder GJ, Meerman JH.	Carcinogenesis. 1998 Jan;19(1):219-22. doi: 10.1093/carcin/19.1.219.	van Gijssel HE	Carcinogenesis	1998	1998-02-24			10.1093/carcin/19.1.219
Yes	Review	First	No	9453702	Low-level exposure to radiofrequency electromagnetic fields: health effects and research needs	Repacholi MH.	Bioelectromagnetics. 1998;19(1):1-19.	Repacholi MH	Bioelectromagnetics	1998	1998-02-07
Yes	Cooking	First	No	9467788	Degradation of the natural mutagenic compound safrole in spices by cooking and irradiation	Farag SE, Abo-Zeid M.	Nahrung. 1997 Dec;41(6):359-61. doi: 10.1002/food.19970410609.	Farag SE	Nahrung	1997	1998-02-19			10.1002/food.19970410609
No			Yes	9416798	Proliferation and cytogenetic studies in human blood lymphocytes exposed in vitro to 2450 MHz radiofrequency radiation	Vijayalaxmi, Mohan N, Meltz ML, Wittler MA.	Int J Radiat Biol. 1997 Dec;72(6):751-7. doi: 10.1080/095530097142915.	Vijayalaxmi	Int J Radiat Biol	1997	1998-01-07			10.1080/095530097142915
No			No	9399708	Measurement of DNA damage after exposure to electromagnetic radiation in the cellular phone communication frequency band (835.62 and 847.74 MHz)	Malyapa RS, Ahern EW, Straube WL, Moros EG, Pickard WF, Roti Roti JL.	Radiat Res. 1997 Dec;148(6):618-27.	Malyapa RS	Radiat Res	1997	1997-12-17
No			Yes	9399707	Measurement of DNA damage after exposure to 2450 MHz electromagnetic radiation	Malyapa RS, Ahern EW, Straube WL, Moros EG, Pickard WF, Roti Roti JL.	Radiat Res. 1997 Dec;148(6):608-17.	Malyapa RS	Radiat Res	1997	1997-12-17
No			Yes	9357572	Cytogenetic effects of 935.2-MHz (GSM) microwaves alone and in combination with mitomycin C	Maes A, Collier M, Van Gorp U, Vandoninck S, Verschaeve L.	Mutat Res. 1997 Sep 18;393(1-2):151-6. doi: 10.1016/s1383-5718(97)00100-9.	Maes A	Mutat Res	1997	1997-11-14			10.1016/s1383-5718(97)00100-9
Yes	Spectroscopy	First	Yes	9285537	Millimeter wave-induced vibrational modes in DNA as a possible alternative to animal tests to probe for carcinogenic mutations	Woolard DL, Koscica T, Rhodes DL, Cui HL, Pastore RA, Jensen JO, Jensen JL, Loerop WR, Jacobsen RH, Mittleman D, Nuss MC.	J Appl Toxicol. 1997 Jul-Aug;17(4):243-6. doi: 10.1002/(sici)1099-1263(199707)17:4<243::aid-jat436>3.0.co;2-6.	Woolard DL	J Appl Toxicol	1997	1997-07-01			10.1002/(sici)1099-1263(199707)17:4<243::aid-jat436>3.0.co;2-6
Possible			Yes	9240191	Morphological changes in prostatic adenomas after transurethral microwave thermotherapy	Brehmer M.	Br J Urol. 1997 Jul;80(1):123-7. doi: 10.1046/j.1464-410x.1997.00262.x.	Brehmer M	Br J Urol	1997	1997-07-01			10.1046/j.1464-410x.1997.00262.x
No			Yes	9092931	Frequency of micronuclei in the peripheral blood and bone marrow of cancer-prone mice chronically exposed to 2450 MHz radiofrequency radiation	Vijayalaxmi, Frei MR, Dusch SJ, Guel V, Meltz ML, Jauchem JR.	Radiat Res. 1997 Apr;147(4):495-500.	Vijayalaxmi	Radiat Res	1997	1997-04-01
Possible			Yes	9491581	Modification of bactericidal effects of microwave heating and hyperthermia by hydrogen peroxide	Kuchma T.	J Microw Power Electromagn Energy. 1997;32(4):205-14. doi: 10.1080/08327823.1997.11688343.	Kuchma T	J Microw Power Electromagn Energy	1997	1997-01-01			10.1080/08327823.1997.11688343
Yes	Cooking	First	No	9364795	Quantification of heterocyclic amine carcinogens in cooked meats using isotope dilution liquid chromatography/atmospheric pressure chemical ionization tandem mass spectrometry	Holder CL, Preece SW, Conway SC, Pu YM, Doerge DR.	Rapid Commun Mass Spectrom. 1997;11(15):1667-72. doi: 10.1002/(SICI)1097-0231(19971015)11:15<1667::AID-RCM58>3.0.CO;2-N.	Holder CL	Rapid Commun Mass Spectrom	1997	1997-01-01			10.1002/(SICI)1097-0231(19971015)11:15<1667::AID-RCM58>3.0.CO;2-N
No			Yes	9261542	Melatonin and a spin-trap compound block radiofrequency electromagnetic radiation-induced DNA strand breaks in rat brain cells	Lai H, Singh NP.	Bioelectromagnetics. 1997;18(6):446-54. doi: 10.1002/(sici)1521-186x(1997)18:6<446::aid-bem7>3.0.co;2-2.	Lai H	Bioelectromagnetics	1997	1997-01-01			10.1002/(sici)1521-186x(1997)18:6<446::aid-bem7>3.0.co;2-2
Yes	Not RF	First	Yes	8839552	Decreased levels of CD44 protein and mRNA in prostate carcinoma. Correlation with tumor grade and ploidy	Kallakury BV, Yang F, Figge J, Smith KE, Kausik SJ, Tacy NJ, Fisher HA, Kaufman R, Figge H, Ross JS.	Cancer. 1996 Oct 1;78(7):1461-9. doi: 10.1002/(sici)1097-0142(19961001)78:7<1461::aid-cncr13>3.0.co;2-y.	Kallakury BV	Cancer	1996	1996-10-01			10.1002/(sici)1097-0142(19961001)78:7<1461::aid-cncr13>3.0.co;2-y
Yes	Tumour analysis	First	Yes	8916122	MIB-1 immunostaining and DNA flow cytometry in meningiomas	Yasue M, Akasaki Y, Numoto TR, Abe S, Abe T, Takeuchi Y, Tanaka J.	Noshuyo Byori. 1996 Apr;13(1):17-20.	Yasue M	Noshuyo Byori	1996	1996-04-01
Yes	Not RF	First	Yes	8740842	Expression of p53 in adenocarcinoma of the gallbladder and bile ducts	Washington K, Gottfried MR.	Liver. 1996 Apr;16(2):99-104. doi: 10.1111/j.1600-0676.1996.tb00712.x.	Washington K	Liver	1996	1996-04-01			10.1111/j.1600-0676.1996.tb00712.x
No			Yes	8627134	Single- and double-strand DNA breaks in rat brain cells after acute exposure to radiofrequency electromagnetic radiation	Lai H, Singh NP.	Int J Radiat Biol. 1996 Apr;69(4):513-21. doi: 10.1080/095530096145814.	Lai H	Int J Radiat Biol	1996	1996-04-01			10.1080/095530096145814
Yes	Not DNA damage	First	Yes	8617723	Engineering a novel iron-sulfur cluster into the catalytic subunit of Escherichia coli dimethyl-sulfoxide reductase	Trieber CA, Rothery RA, Weiner JH.	J Biol Chem. 1996 Mar 1;271(9):4620-6. doi: 10.1074/jbc.271.9.4620.	Trieber CA	J Biol Chem	1996	1996-03-01			10.1074/jbc.271.9.4620
No			Yes	8717319	Assessment of radio-frequency electromagnetic radiation by the micronucleus test in bovine peripheral erythrocytes	Balode Z.	Sci Total Environ. 1996 Feb 2;180(1):81-5. doi: 10.1016/0048-9697(95)04923-1.	Balode Z	Sci Total Environ	1996	1996-02-02			10.1016/0048-9697(95)04923-1
Yes	Comment	First	Yes	9139634	Comment on "Acute low-intensity microwave exposure increases DNA single-strand breaks in rat brain cells" by Henry Lai and Narendra P. Singh	Williams GM.	Bioelectromagnetics. 1996;17(2):165; discussion 166. doi: 10.1002/(SICI)1521-186X(1996)17:2<165::AID-BEM12>3.0.CO;2-R.	Williams GM	Bioelectromagnetics	1996	1996-01-01			10.1002/(SICI)1521-186X(1996)17:2<165::AID-BEM12>3.0.CO;2-R
Yes	Not DNA damage	First	Yes	8809358	Microwave absorption by magnetite: a possible mechanism for coupling nonthermal levels of radiation to biological systems	Kirschvink JL.	Bioelectromagnetics. 1996;17(3):187-94. doi: 10.1002/(SICI)1521-186X(1996)17:3<187::AID-BEM4>3.0.CO;2-#.	Kirschvink JL	Bioelectromagnetics	1996	1996-01-01			10.1002/(SICI)1521-186X(1996)17:3<187::AID-BEM4>3.0.CO;2-#	Possible mechanism - non thermal effects (magnetite) - fenton reaction
Yes	Malignant tissue treatment	First	Yes	8732103	[Detection of point mutation of p53 gene by silver staining PCR-SSCP in paraffin-embedded malignant fibrous histiocytoma]	Li J, Yang G, Li G.	Zhonghua Zhong Liu Za Zhi. 1996 Jan;18(1):13-5.	Li J	Zhonghua Zhong Liu Za Zhi	1996	1996-01-01
No			Yes	8698043	954 MHz microwaves enhance the mutagenic properties of mitomycin C	Maes A, Collier M, Slaets D, Verschaeve L.	Environ Mol Mutagen. 1996;28(1):26-30. doi: 10.1002/(SICI)1098-2280(1996)28:1<26::AID-EM6>3.0.CO;2-C.	Maes A	Environ Mol Mutagen	1996	1996-01-01			10.1002/(SICI)1098-2280(1996)28:1<26::AID-EM6>3.0.CO;2-C
Possible			Yes	7560899	Microwave-enhanced in situ end-labeling of fragmented DNA: parametric studies in relation to postmortem delay and fixation of rat and human brain	Lucassen PJ, Chung WC, Vermeulen JP, Van Lookeren Campagne M, Van Dierendonck JH, Swaab DF.	J Histochem Cytochem. 1995 Nov;43(11):1163-71. doi: 10.1177/43.11.7560899.	Lucassen PJ	J Histochem Cytochem	1995	1995-11-01			10.1177/43.11.7560899
Yes	Not RF Study	First	Yes	8721846	[The modifying action of a complex of physiologically active substances isolated from the human amnion on chromosome damage]	Timchenko OI, Borshchevskaia MI, Ianchevskaia NV.	Tsitol Genet. 1995 Sep-Oct;29(5):49-54.	Timchenko OI	Tsitol Genet	1995	1995-09-01
Yes	Not RF Study	First	Yes	7850711	Atypical fibroxanthoma versus benign and malignant fibrous histiocytoma. A comparative study of their proliferative activity using MIB-1, DNA flow cytometry, and p53 immunostaining	Oshiro Y, Fukuda T, Tsuneyoshi M.	Cancer. 1995 Mar 1;75(5):1128-34. doi: 10.1002/1097-0142(19950301)75:5<1128::aid-cncr2820750512>3.0.co;2-h.	Oshiro Y	Cancer	1995	1995-03-01			10.1002/1097-0142(19950301)75:5<1128::aid-cncr2820750512>3.0.co;2-h
Possible			Yes	7634155	Microwave irradiation of paraffin-embedded tissue sensitizes the TUNEL method for in situ detection of apoptotic cells	Sträter J, Günthert AR, Brüderlein S, Möller P.	Histochem Cell Biol. 1995 Feb;103(2):157-60. doi: 10.1007/BF01454013.	Sträter J	Histochem Cell Biol	1995	1995-02-01			10.1007/BF01454013
No			Yes	7677797	Acute low-intensity microwave exposure increases DNA single-strand breaks in rat brain cells	Lai H, Singh NP.	Bioelectromagnetics. 1995;16(3):207-10. doi: 10.1002/bem.2250160309.	Lai H	Bioelectromagnetics	1995	1995-01-01			10.1002/bem.2250160309
No			Yes	7494495	Inactivation of Lactobacillus bacteriophage PL-1 by microwave irradiation	Kakita Y, Kashige N, Murata K, Kuroiwa A, Funatsu M, Watanabe K.	Microbiol Immunol. 1995;39(8):571-6. doi: 10.1111/j.1348-0421.1995.tb02244.x.	Kakita Y	Microbiol Immunol	1995	1995-01-01			10.1111/j.1348-0421.1995.tb02244.x
Yes	Cooking	First	No	7959444	Effect of microwave pretreatment on heterocyclic aromatic amine mutagens/carcinogens in fried beef patties	Felton JS, Fultz E, Dolbeare FA, Knize MG.	Food Chem Toxicol. 1994 Oct;32(10):897-903. doi: 10.1016/0278-6915(94)90087-6.	Felton JS	Food Chem Toxicol	1994	1994-10-01			10.1016/0278-6915(94)90087-6
Possible			Yes	7938460	Effects of gamma rays, ultraviolet radiation, sunlight, microwaves and electromagnetic fields on gene expression mediated by human immunodeficiency virus promoter	Libertin CR, Panozzo J, Groh KR, Chang-Liu CM, Schreck S, Woloschak GE.	Radiat Res. 1994 Oct;140(1):91-6.	Libertin CR	Radiat Res	1994	1994-10-01
No			Yes	7515472	Clastogenic effects of radiofrequency radiations on chromosomes of Tradescantia	Haider T, Knasmueller S, Kundi M, Haider M.	Mutat Res. 1994 Jun;324(1-2):65-8. doi: 10.1016/0165-7992(94)90069-8.	Haider T	Mutat Res	1994	1994-06-01			10.1016/0165-7992(94)90069-8
Yes	Review	First	No	8009656	[Hazardous health effects of microwaves and radio waves]	Larsen AI, Skotte J.	Ugeskr Laeger. 1994 Mar 14;156(11):1618-23.	Larsen AI	Ugeskr Laeger	1994	1994-03-14
Possible			Yes	8182218	Microfluorocytometric detection of nuclear DNA damage to cancer cells in squamous cell carcinoma after hyperthermia	Ishiguro K, Hatcho M, Miyoshi N, Fukuda M, Ueda K.	J Dermatol. 1994 Feb;21(2):92-7. doi: 10.1111/j.1346-8138.1994.tb01421.x.	Ishiguro K	J Dermatol	1994	1994-02-01			10.1111/j.1346-8138.1994.tb01421.x
Yes	Not RF	First	Yes	7909155	The correlation of P53 protein expression with proliferative activity and occult metastases in clinical stage I non-seminomatous germ cell tumors of the testis	Ulbright TM, Orazi A, de Riese W, de Riese C, Messemer JE, Foster RS, Donohue JP, Eble JN.	Mod Pathol. 1994 Jan;7(1):64-8.	Ulbright TM	Mod Pathol	1994	1994-01-01
No			No	7506381	Effect of low power microwave on the mouse genome: a direct DNA analysis	Sarkar S, Ali S, Behari J.	Mutat Res. 1994 Jan;320(1-2):141-7. doi: 10.1016/0165-1218(94)90066-3.	Sarkar S	Mutat Res	1994	1994-01-01			10.1016/0165-1218(94)90066-3
No			Yes	8240897	Effect of Gd-DTPA and/or magnetic field and radiofrequency exposure on sister chromatid exchange in human peripheral lymphocytes	Yamazaki E, Matsubara S, Yamada I.	Acta Radiol. 1993 Nov;34(6):607-11.	Yamazaki E	Acta Radiol	1993	1993-11-01
Yes	Cancer study - Not RF	First	Yes	7682759	Proliferating cell nuclear antigen immunohistochemistry using monoclonal antibody 19A2 and a new antigen retrieval technique has prognostic impact in archival paraffin-embedded node-negative breast cancer	Siitonen SM, Kallioniemi OP, Isola JJ.	Am J Pathol. 1993 Apr;142(4):1081-9.	Siitonen SM	Am J Pathol	1993	1993-04-01	PMC1886856
Yes	DNA fixation	First	No	8390645	The effect of formalin fixation on DNA and the extraction of high-molecular-weight DNA from fixed and embedded tissues	Koshiba M, Ogawa K, Hamazaki S, Sugiyama T, Ogawa O, Kitajima T.	Pathol Res Pract. 1993 Feb;189(1):66-72. doi: 10.1016/S0344-0338(11)80118-4.	Koshiba M	Pathol Res Pract	1993	1993-02-01			10.1016/S0344-0338(11)80118-4
No			Yes	8297394	In vitro cytogenetic effects of 2450 MHz waves on human peripheral blood lymphocytes	Maes A, Verschaeve L, Arroyo A, De Wagter C, Vercruyssen L.	Bioelectromagnetics. 1993;14(6):495-501. doi: 10.1002/bem.2250140602.	Maes A	Bioelectromagnetics	1993	1993-01-01			10.1002/bem.2250140602
Yes	Review	First	No	8222990	Radiation-induced disease	Bobrow M.	Ciba Found Symp. 1993;175:182-92; discussion 192-6. doi: 10.1002/9780470514436.ch11.	Bobrow M	Ciba Found Symp	1993	1993-01-01			10.1002/9780470514436.ch11
Possible			No	8175062	Immunotoxic and hematotoxic effects of occupational exposures	Lisiewicz J.	Folia Med Cracov. 1993;34(1-4):29-47.	Lisiewicz J	Folia Med Cracov	1993	1993-01-01
Yes	Cooking	First	Yes	7677939	Effects of diet and folate on levels of micronucleated polychromatic erythrocytes	Tucker JD, Vanderlaan M, Kwan TC, Moore DH 2nd, Felton JS.	Mutat Res. 1993 Jan;301(1):19-26. doi: 10.1016/0165-7992(93)90051-v.	Tucker JD	Mutat Res	1993	1993-01-01			10.1016/0165-7992(93)90051-v
No			Yes	1379689	X-rays, microwaves and vinyl chloride monomer: their clastogenic and aneugenic activity, using the micronucleus assay on human lymphocytes	Fucić A, Garaj-Vrhovac V, Skara M, Dimitrovic B.	Mutat Res. 1992 Aug;282(4):265-71. doi: 10.1016/0165-7992(92)90133-3.	Fucić A	Mutat Res	1992	1992-08-01			10.1016/0165-7992(92)90133-3
Possible			No	1410287	[The role of the thyroid hormones in regulating chromosomal resistance to microwave exposure]	Koveshnikova IV, Antipenko EN.	Radiobiologiia. 1992 Jul-Aug;32(4):512-5.	Koveshnikova IV	Radiobiologiia	1992	1992-07-01
Yes	Cooking	First	Yes	1544148	Chemical analysis, prevention, and low-level dosimetry of heterocyclic amines from cooked food	Felton JS, Knize MG, Roper M, Fultz E, Shen NH, Turteltaub KW.	Cancer Res. 1992 Apr 1;52(7 Suppl):2103s-2107s.	Felton JS	Cancer Res	1992	1992-04-01
No			Yes	1371840	The correlation between the frequency of micronuclei and specific chromosome aberrations in human lymphocytes exposed to microwave radiation in vitro	Garaj-Vrhovac V, Fucić A, Horvat D.	Mutat Res. 1992 Mar;281(3):181-6. doi: 10.1016/0165-7992(92)90006-4.	Garaj-Vrhovac V	Mutat Res	1992	1992-03-01			10.1016/0165-7992(92)90006-4
Yes	Cooking	First	No	1371588	Micronucleus induction in bone-marrow cells following consumption of cooked beef in mice. Preliminary investigations	Fenech M, Neville S.	Mutat Res. 1992 Jan;281(1):3-10. doi: 10.1016/0165-7992(92)90029-h.	Fenech M	Mutat Res	1992	1992-01-01			10.1016/0165-7992(92)90029-h
No			Yes	2067554	The relationship between colony-forming ability, chromosome aberrations and incidence of micronuclei in V79 Chinese hamster cells exposed to microwave radiation	Garaj-Vrhovac V, Horvat D, Koren Z.	Mutat Res. 1991 Jul;263(3):143-9. doi: 10.1016/0165-7992(91)90054-8.	Garaj-Vrhovac V	Mutat Res	1991	1991-07-01			10.1016/0165-7992(91)90054-8
No			No	2008518	[Quantitative patterns in the cytogenetic action of microwaves]	Koveshnikov IV, Antipenko EN.	Radiobiologiia. 1991 Jan-Feb;31(1):149-51.	Koveshnikov IV	Radiobiologiia	1991	1991-01-01
Possible			No	2008517	[The participation of thyroid hormones in modifying the mutagenic effect of microwaves]	Koveshnikova IV, Antipenko EN.	Radiobiologiia. 1991 Jan-Feb;31(1):147-9.	Koveshnikova IV	Radiobiologiia	1991	1991-01-01
No			Yes	1759979	Absence of a synergistic effect between moderate-power radio-frequency electromagnetic radiation and adriamycin on cell-cycle progression and sister-chromatid exchange	Ciaravino V, Meltz ML, Erwin DN.	Bioelectromagnetics. 1991;12(5):289-98. doi: 10.1002/bem.2250120504.	Ciaravino V	Bioelectromagnetics	1991	1991-01-01			10.1002/bem.2250120504
No			Yes	2120738	Influence of radiofrequency radiation on chromosome aberrations in CHO cells and its interaction with DNA-damaging agents	Kerbacher JJ, Meltz ML, Erwin DN.	Radiat Res. 1990 Sep;123(3):311-9.	Kerbacher JJ	Radiat Res	1990	1990-09-01
Possible			No	2118939	[Effects of hyperthermochemotherapy on activities of DNA-synthesizing enzymes in 1, 2-dimethylhydrazine (DMH)-induced colon carcinomas in rats]	Sakamoto S, Kudo H, Kuwa K, Kawasaki T, Kasahara N, Kato T, Okamoto R, Kawachi Y, Tominaga S, Sagara T, et al.	Nihon Gan Chiryo Gakkai Shi. 1990 Jun 20;25(6):1190-6.	Sakamoto S	Nihon Gan Chiryo Gakkai Shi	1990	1990-06-20
Yes	Cooking	First	No	2210514	Effect on cooking time on mutagen formation in smoke, crust and pan residue from pan-broiled pork	Berg I, Overvik E, Gustafsson JA.	Food Chem Toxicol. 1990 Jun;28(6):421-6. doi: 10.1016/0278-6915(90)90088-5.	Berg I	Food Chem Toxicol	1990	1990-06-01			10.1016/0278-6915(90)90088-5
Yes	Cooking	First	No	2344988	Mutagenicity of basic fractions derived from lamb and beef cooked by common household methods	Barrington PJ, Baker RS, Truswell AS, Bonin AM, Ryan AJ, Paulin AP.	Food Chem Toxicol. 1990 Mar;28(3):141-6. doi: 10.1016/0278-6915(90)90002-5.	Barrington PJ	Food Chem Toxicol	1990	1990-03-01			10.1016/0278-6915(90)90002-5
No			No	2304485	The effect of microwave radiation on the cell genome	Garaj-Vrhovac V, Horvat D, Koren Z.	Mutat Res. 1990 Feb;243(2):87-93. doi: 10.1016/0165-7992(90)90028-i.	Garaj-Vrhovac V	Mutat Res	1990	1990-02-01			10.1016/0165-7992(90)90028-i
No			Yes	30260349	Comparison of chromosome aberration and micronucleus induction in human lymphocytes after occupational exposure to vinyl chloride monomer and microwave radiation	Garaj-Vrhovac V, Fuãciäc A, Horvat D.	Period Biol. 1990;92(4):411-6.	Garaj-Vrhovac V	Period Biol	1990	2018-09-28
No			Yes	2242050	Proflavin and microwave radiation: absence of a mutagenic interaction	Meltz ML, Eagan P, Erwin DN.	Bioelectromagnetics. 1990;11(2):149-57. doi: 10.1002/bem.2250110206.	Meltz ML	Bioelectromagnetics	1990	1990-01-01			10.1002/bem.2250110206
Yes	Cooking	First	No	2591010	Monoclonal antibodies to 2-amino-1-methyl-6-phenylimidazo[4,5-b] pyridine (PhIP) and their use in the analysis of well-done fried beef	Vanderlaan M, Watkins BE, Hwang M, Knize MG, Felton JS.	Carcinogenesis. 1989 Dec;10(12):2215-21. doi: 10.1093/carcin/10.12.2215.	Vanderlaan M	Carcinogenesis	1989	1989-12-01			10.1093/carcin/10.12.2215
Possible			Yes	2920171	Singlet molecular oxygen causes loss of biological activity in plasmid and bacteriophage DNA and induces single-strand breaks	Di Mascio P, Wefers H, Do-Thi HP, Lafleur MV, Sies H.	Biochim Biophys Acta. 1989 Mar 1;1007(2):151-7. doi: 10.1016/0167-4781(89)90033-x.	Di Mascio P	Biochim Biophys Acta	1989	1989-03-01			10.1016/0167-4781(89)90033-x
No			Yes	2500336	Absence of mutagenic interaction between microwaves and mitomycin C in mammalian cells	Meltz ML, Eagan P, Erwin DN.	Environ Mol Mutagen. 1989;13(4):294-303. doi: 10.1002/em.2850130404.	Meltz ML	Environ Mol Mutagen	1989	1989-01-01			10.1002/em.2850130404
Yes	Immune Function	First	No	3165052	Effect of whole-body hyperthermia and cyclophosphamide on natural killer cell activity in murine erythroleukemia	Shen RN, Hornback NB, Shidnia H, Lu L, Broxmeyer HE, Brahmi Z.	Cancer Res. 1988 Aug 15;48(16):4561-3.	Shen RN	Cancer Res	1988	1988-08-15
No			Yes	3259564	Studies of the induction of dominant lethals and translocations in male mice after chronic exposure to microwave radiation	Saunders RD, Kowalczuk CI, Beechey CV, Dunford R.	Int J Radiat Biol Relat Stud Phys Chem Med. 1988 Jun;53(6):983-92. doi: 10.1080/09553008814551341.	Saunders RD	Int J Radiat Biol Relat Stud Phys Chem Med	1988	1988-06-01			10.1080/09553008814551341
Yes	Not DNA damage	First	No	3357464	Microwave desorption: a combined sterilizer/aerator for the accelerated elimination of ethylene oxide residues from sterilized supplies	Samuel AH, Matthews IP, Gibson C.	Med Instrum. 1988 Feb;22(1):39-44.	Samuel AH	Med Instrum	1988	1988-02-01
Possible			Yes	3250505	Effects of singlet oxygen on the biological activity of DNA and its involvement in single strand-break formation	Wefers H, Di Mascio P, Do-Thi HP, Schulte-Frohlinde D, Sies H.	Basic Life Sci. 1988;49:473-7. doi: 10.1007/978-1-4684-5568-7_73.	Wefers H	Basic Life Sci	1988	1988-01-01			10.1007/978-1-4684-5568-7_73
Yes	Not DNA damage	First	No	2445480	Preliminary report on the treatment of esophageal cancer by intraluminal microwave hyperthermia and chemotherapy	Li DJ, Hou BS.	Cancer Treat Rep. 1987 Nov;71(11):1013-9.	Li DJ	Cancer Treat Rep	1987	1987-11-01
Possible			No	3575655	Radiofrequency (microwave) radiation exposure of mammalian cells during UV-induced DNA repair synthesis	Meltz ML, Walker KA, Erwin DN.	Radiat Res. 1987 May;110(2):255-66.	Meltz ML	Radiat Res	1987	1987-05-01
No			No	3575652	Microwave effects on plasmid DNA	Sagripanti JL, Swicord ML, Davis CC.	Radiat Res. 1987 May;110(2):219-31.	Sagripanti JL	Radiat Res	1987	1987-05-01
Yes	Chinese article - no abstract	First	Yes	3623518	[Influence of microwaves on the frequency of human peripheral blood lymphocyte sister chromatid exchange in male contraception]	Wu LF, Bao TR, Liao DY, Li XQ, Wan QZ, Guo CK, Yin LL.	Hua Xi Yi Ke Da Xue Xue Bao. 1987 Mar;18(1):22-4.	Wu LF	Hua Xi Yi Ke Da Xue Xue Bao	1987	1987-03-01
Yes	Cooking	First	No	30965400	Commercial Food Processing Operations and Mutagen Formation	Krone CA, Iwaoka WT.	J Food Prot. 1987 Feb;50(2):167-174. doi: 10.4315/0362-028X-50.2.167.	Krone CA	J Food Prot	1987	2019-04-11			10.4315/0362-028X-50.2.167
Possible			Yes	3026841	Loss of transforming activity of plasmid DNA (pBR322) in E. coli caused by singlet molecular oxygen	Wefers H, Schulte-Frohlinde D, Sies H.	FEBS Lett. 1987 Jan 19;211(1):49-52. doi: 10.1016/0014-5793(87)81272-3.	Wefers H	FEBS Lett	1987	1987-01-19			10.1016/0014-5793(87)81272-3
No			Yes	3107975	Effects of radiofrequency radiation and simultaneous exposure with mitomycin C on the frequency of sister chromatid exchanges in Chinese hamster ovary cells	Ciaravino V, Meltz ML, Erwin DN.	Environ Mutagen. 1987;9(4):393-9. doi: 10.1002/em.2860090405.	Ciaravino V	Environ Mutagen	1987	1987-01-01			10.1002/em.2860090405
Possible			Yes	3797637	Association of microwaves and ionizing radiation: potentiation of teratogenic effects in the rat	Roux C, Elefant E, Gaboriaud G, Jaullery C, Gardette J, Dupuis R, Lambert D.	Radiat Res. 1986 Dec;108(3):317-26.	Roux C	Radiat Res	1986	1986-12-01
No			Yes	3490452	Cytogenetic effects of microwave irradiation on male germ cells of the mouse	Beechey CV, Brooker D, Kowalczuk CI, Saunders RD, Searle AG.	Int J Radiat Biol Relat Stud Phys Chem Med. 1986 Nov;50(5):909-18. doi: 10.1080/09553008614551321.	Beechey CV	Int J Radiat Biol Relat Stud Phys Chem Med	1986	1986-11-01			10.1080/09553008614551321
No			Yes	3741496	Absence of chromosomal damage in human lymphocytes exposed to microwave radiation with hyperthermia	Lloyd DC, Saunders RD, Moquet JE, Kowalczuk CI.	Bioelectromagnetics. 1986;7(2):235-7. doi: 10.1002/bem.2250070212.	Lloyd DC	Bioelectromagnetics	1986	1986-01-01			10.1002/bem.2250070212
Yes	Not DNA damage	First	No	4085630	[Morphological and functional characteristics of hemopoiesis during the combined use of cyclophosphane with millimeter-band radio waves of nonthermal intensity]	Zubenkova ES, Borodkina AG, Zinov'ev SV, Sevast'ianova LA.	Farmakol Toksikol. 1985 Nov-Dec;48(6):49-53.	Zubenkova ES	Farmakol Toksikol	1985	1985-11-01
Possible		First	Yes	3837371	[Effect of microwave on frequency of spermatogonia sister chromatid exchange (SCE) of mice testes]	Bao TR, Wu LF, Liao DY, Li XQ, Zhang WH.	Sichuan Yi Xue Yuan Xue Bao. 1985 Sep;16(3):204-7.	Bao TR	Sichuan Yi Xue Yuan Xue Bao	1985	1985-09-01
No			No	3927161	The effect of repeated microwave irradiation on the frequency of sex-linked recessive lethal mutations in Drosophila melanogaster	Marec F, Ondrácek J, Brunnhofer V.	Mutat Res. 1985 Aug-Sep;157(2-3):163-7. doi: 10.1016/0165-1218(85)90112-0.	Marec F	Mutat Res	1985	1985-08-01			10.1016/0165-1218(85)90112-0
No			No	3939187	Biological effects of high-frequency electromagnetic fields on Salmonella typhimurium and Drosophila melanogaster	Hamnerius Y, Rasmuson A, Rasmuson B.	Bioelectromagnetics. 1985;6(4):405-14. doi: 10.1002/bem.2250060407.	Hamnerius Y	Bioelectromagnetics	1985	1985-01-01			10.1002/bem.2250060407
No			Yes	6332088	No clastogenic effect from in vitro microwave irradiation of G0 human lymphocytes	Lloyd DC, Saunders RD, Finnon P, Kowalczuk CI.	Int J Radiat Biol Relat Stud Phys Chem Med. 1984 Aug;46(2):135-41. doi: 10.1080/09553008414551211.	Lloyd DC	Int J Radiat Biol Relat Stud Phys Chem Med	1984	1984-08-01			10.1080/09553008414551211
No			No	6729111	Magnetic resonance and ionizing radiation: a comparative evaluation in vitro of oncogenic and genotoxic potential	Geard CR, Osmak RS, Hall EJ, Simon HE, Maudsley AA, Hilal SK.	Radiology. 1984 Jul;152(1):199-202. doi: 10.1148/radiology.152.1.6729111.	Geard CR	Radiology	1984	1984-07-01			10.1148/radiology.152.1.6729111
Possible			No	6739749	[Role of the thyroid gland in developing the genetic effects of microwaves of nonthermal intensity]	Antipenko EN, Koveshnikova IV, Timchenko OI.	Radiobiologiia. 1984 May-Jun;24(3):406-8.	Antipenko EN	Radiobiologiia	1984	1984-05-01
Yes	Chinese article - no abstract	First	Yes	6242367	[Preliminary observation on induction of chromosome aberrations and SCE of human peripheral lymphocytes in vitro with microwave]	Zhang JB, Cai YY, Lu CH, Liu Y, Xu CL, Yuan J.	Zhongguo Yi Xue Ke Xue Yuan Xue Bao. 1984 Apr;6(2):147-9.	Zhang JB	Zhongguo Yi Xue Ke Xue Yuan Xue Bao	1984	1984-04-01
Yes	Cooking	First	No	6657121	[Cooking meat in microwave ovens does not cause formation of mutagenic substances]	Sirtori C, Paganuzzi M, Lombardo C, Ruzzon T, Santolini M, Dutto P, Lapide M, Chiola S.	Minerva Med. 1983 Dec 15;74(47-48):2803-6.	Sirtori C	Minerva Med	1983	1983-12-15
Possible			No	6412137	An evaluation of the mutagenic, carcinogenic and teratogenic potential of microwaves	Léonard A, Berteaud AJ, Bruyère A.	Mutat Res. 1983 Sep;123(1):31-46. doi: 10.1016/0165-1110(83)90045-3.	Léonard A	Mutat Res	1983	1983-09-01			10.1016/0165-1110(83)90045-3
Possible			No	6855790	Dominant lethal studies in male mice after exposure to 2.45 GHz microwave radiation	Saunders RD, Darby SC, Kowalczuk CI.	Mutat Res. 1983 May-Jun;117(3-4):345-56. doi: 10.1016/0165-1218(83)90134-9.	Saunders RD	Mutat Res	1983	1983-05-01			10.1016/0165-1218(83)90134-9
Possible			Yes	6831443	Combined effects of misonidazole, microwave hyperthermia, and X-rays on the in vivo sister chromatid exchanges and chromosomal abnormalities of the dbrB tumor and on the survival of its host	Banerjee R, Goldfeder A, Mitra J.	Cancer Res. 1983 May;43(5):2210-5.	Banerjee R	Cancer Res	1983	1983-05-01
Possible			Yes	6572740	Sister chromatid exchanges and chromosome aberrations induced by radiosensitizing agents in bone marrow cells of treated tumor-bearing mice	Banerjee R, Goldfeder A, Mitra J.	J Natl Cancer Inst. 1983 Mar;70(3):517-21.	Banerjee R	J Natl Cancer Inst	1983	1983-03-01
Yes	Measurement study	First	No	6406393	Exposure systems for studies of the effects of electromagnetic fields on biological systems	Hamnerius Y.	Hereditas. 1983;98(1):43-59. doi: 10.1111/j.1601-5223.1983.tb00577.x.	Hamnerius Y	Hereditas	1983	1983-01-01			10.1111/j.1601-5223.1983.tb00577.x
No			No	6926529	Lack of mutagenic effects on conidia of Aspergillus amstelodami irradiated by 8.7175-GHz CW microwaves	Dhahi SJ, Habash RW, Al-Hafid HT.	J Microw Power. 1982 Dec;17(4):345-51.	Dhahi SJ	J Microw Power	1982	1982-12-01
Yes	Cooking	First	No	6811131	Detection of mutagenic activity in human urine following fried pork or bacon meals	Baker R, Arlauskas A, Bonin A, Angus D.	Cancer Lett. 1982 May-Jun;16(1):81-9. doi: 10.1016/0304-3835(82)90094-5.	Baker R	Cancer Lett	1982	1982-05-01			10.1016/0304-3835(82)90094-5
Yes	Cancer treatment	First	No	6300932	Preliminary results in the treatment of oat cell carcinoma of the lung by combined application of chemotherapy (CT) and whole-body hyperthermia	Engelhardt R, Neumann H, von der Tann M, Löhr GW.	Prog Clin Biol Res. 1982;107:761-5.	Engelhardt R	Prog Clin Biol Res	1982	1982-01-01
Yes	Cooking	First	No	7256284	Natural toxicants in human foods: psoralens in raw and cooked parsnip root	Ivie GW, Holt DL, Ivey MC.	Science. 1981 Aug 21;213(4510):909-10. doi: 10.1126/science.7256284.	Ivie GW	Science	1981	1981-08-21			10.1126/science.7256284
Yes	Cooking	First	No	7030472	Mutagen production during pan-broiling compared with microwave irradiation of beef	Nader CJ, Spencer LK, Weller RA.	Cancer Lett. 1981 Jul;13(2):147-52. doi: 10.1016/0304-3835(81)90141-5.	Nader CJ	Cancer Lett	1981	1981-07-01			10.1016/0304-3835(81)90141-5
No			Yes	7465786	Incidence of sister chromatid exchange in bone marrow cells of the mouse following microwave exposure	McRee DI, MacNichols G.	Radiat Res. 1981 Feb;85(2):340-8.	McRee DI	Radiat Res	1981	1981-02-01
Yes			No	7463294	Synergistic effect of hyperthermia, papaverine, and chemotherapy in murine neuroblastoma	West KW, Weber TR, Grosfeld JL.	J Pediatr Surg. 1980 Dec;15(6):913-7. doi: 10.1016/s0022-3468(80)80303-4.	West KW	J Pediatr Surg	1980	1980-12-01			10.1016/s0022-3468(80)80303-4
Possible			Yes	7466917	[Action of UHF microwaves on the germ and somatic cells of mammals]	Ramaĭia LK, Pomerantseva MD, Vilkina GA, Tikhonchuk VS.	Tsitol Genet. 1980 Nov-Dec;14(6):3-8.	Ramaĭia LK	Tsitol Genet	1980	1980-11-01
Yes	Not DNA damage	First	No	7003044	Cellular effects in microbial tester strains caused by exposure to microwaves or elevated temperatures	Dutta SK, Nelson WH, Blackman CF, Brusick DJ.	J Environ Pathol Toxicol. 1980 Jun-Jul;3(5-6):195-206.	Dutta SK	J Environ Pathol Toxicol	1980	1980-06-01
Yes	Russian paper - no details in abstract on microwave effects if any	First	Yes	7193160	[Comparative effectiveness of different tests to determine the mutagenicity of certain factors in mammals. II. Frequency of anomalous sperm head in mice exposed to different factors]	Pomerantseva MD, Ramaĭia LK, Vilkina GA.	Genetika. 1980;16(8):1397-1403.	Pomerantseva MD	Genetika	1980	1980-01-01
No			No	117356	A negative test for mutagenic action of microwave radiation in Drosophila melanogaster	Hamnerius Y, Olofsson H, Rasmuson A, Rasmuson B.	Mutat Res. 1979 Nov;68(3):217-23. doi: 10.1016/0165-1218(79)90153-8.	Hamnerius Y	Mutat Res	1979	1979-11-01			10.1016/0165-1218(79)90153-8
Yes	Cooking	First	No	30795074	Mutagenic Analysis as a Means of Detecting Carcinogens in Foods (1)	Commoner B, Vithayathil A, Dolara P.	J Food Prot. 1978 Dec;41(12):996-1003. doi: 10.4315/0362-028X-41.12.996.	Commoner B	J Food Prot	1978	2019-02-24			10.4315/0362-028X-41.12.996
Yes	Cancer treatment	First	No	581592	The effect of hyperthermia on survival in transplanted lymphosarcoma	Malangoni MA, Grosfeld JL, Cakmak O, Ballantine TV.	J Pediatr Surg. 1978 Dec;13(6D):740-5. doi: 10.1016/s0022-3468(78)80125-0.	Malangoni MA	J Pediatr Surg	1978	1978-12-01			10.1016/s0022-3468(78)80125-0
No			Yes	925338	Failure of chronic exposure to nonthermal FM radio waves to mutate Drosophila	Mittler S.	J Hered. 1977 Jul-Aug;68(4):257-8. doi: 10.1093/oxfordjournals.jhered.a108826.	Mittler S	J Hered	1977	1977-07-01			10.1093/oxfordjournals.jhered.a108826
Possible			No	24424893	[Genetic mosaics in the second generation of Oenothera hookeri after treatment with radiowaves]	Harte C.	Theor Appl Genet. 1973 Apr;43(2):54-8. doi: 10.1007/BF00274957.	Harte C	Theor Appl Genet	1973	2014-01-16			10.1007/BF00274957
No			No	24424842	[Mutations in Oenothera hookeri after prolonged influence of radiowaves during one vegetationperiod]	Harte C.	Theor Appl Genet. 1973 Jan;43(1):6-12. doi: 10.1007/BF00277825.	Harte C	Theor Appl Genet	1973	2014-01-16			10.1007/BF00277825
No			No	24431064	[Mutations in Oenothera hookeri after treatment of the pollen with radio waves]	Harte C.	Theor Appl Genet. 1972 Jan;42(7):297-305. doi: 10.1007/BF00277722.	Harte C	Theor Appl Genet	1972	2014-01-17			10.1007/BF00277722
