# Supplementary material for: A scoping review and evidence map of radiofrequency field exposure and genotoxicity: assessing in vivo, in vitro, and epidemiological data
Source: Front Public Health. 2025 Jul 30;13:1613353. doi: 10.3389/fpubh.2025.1613353 (PMC12343714; doi:10.3389/fpubh.2025.1613353)
Supplement: Supplementary file 3 [file Data_Sheet_3.zip › Search data/ScienceDirect_citations_26042023.txt]

"**" Annamária Brech, Györgyi Kubinyi, Zsuzsanna Németh, József Bakos, Serena Fiocchi, György Thuróczy,
Genotoxic effects of intermediate frequency magnetic fields on blood leukocytes in vitro,
Mutation Research/Genetic Toxicology and Environmental Mutagenesis,
Volume 845,
2019,
403060,
ISSN 1383-5718,
https://doi.org/10.1016/j.mrgentox.2019.05.016.
(https://www.sciencedirect.com/science/article/pii/S1383571818302420)
Abstract: The widespread presence of electromagnetic sources in daily life has initiated several studies on the effects of radiofrequency and power frequency fields. Only few investigations on the genotoxic effects of exposure to intermediate frequency magnetic fields (IF-MF) have been done so far. Therefore, the aim of this study was to evaluate possible genotoxic effects of exposure to 123.90 kHz and 250.80 kHz IF-MF on canine and human blood. Blood was exposed to IF-MF at 630 A/m (0.79 mT) and 80 A/m (0.10 m T) with exposure durations of 1–5 h (hourly), 20 and 24 h. Cylindrically divided Petri dish system was developed for in vitro exposures where different induced current could be achieved in the samples at the same magnetic flux density level. For the assessment of genotoxicity the alkaline comet assay was applied. We detected a statistically significant increase in DNA damage only following 20 h exposure to IF-MF.
Keywords: Alkaline comet assay; Genotoxicity; Intermediate frequency magnetic field

"--" Kui Chen, Ruyi Zhou, Haojun Liang, You Liao, Shuang Zhu, Xinghua Dong, Yujiao Wang, Sen Liu, Fan Hu, Hao Li, Qiuyang Liu, Linwen Lv, Ya-nan Chang, Juan Li, Gengmei Xing, Zhanjun Gu,
Reversing the pathological microenvironment by radiocatalytic sensitizer for local orthotopic osteosarcoma radiotherapy enhancement,
Nano Today,
Volume 48,
2023,
101739,
ISSN 1748-0132,
https://doi.org/10.1016/j.nantod.2022.101739.
(https://www.sciencedirect.com/science/article/pii/S174801322200367X)
Abstract: Radiotherapy (RT) can be a means of local control that directly determines the outcome in many special cases of osteosarcoma (OS). Current strategies focus on radiation-dose amplification with nanosensitizers to increase the radiosensitivity and improve the outcome of OS, but still lack an effective local control strategy for selectively killing the tumor lesions. Herein, a sandwich-type polyoxotungstate nanocluster (Fe4Se2W18, SWF) with multiple high-Z elements for radiation attenuation and unique electronic structure for a catalytic reaction was designed as a smart nanoradiosensitizer to realize an X-ray-triggered Fenton reaction for enhanced local control of the orthotopic OS. The radiosensitizer exhibited tumor microenvironment-responsiveness selectively killing OS cells through consuming GSH to convert Fe(III)-SWF to Fe(II)-SWF, resulting in the transform of endogenous H2O2 into highly toxic·OH through enhanced Fenton catalytic reaction. Apart from the tumor-killing effect, the radiosensitizer presents potent anti-osteolytic activity by specifically killing osteoclasts (OCs) in response to their low pH (∼4.5) microenvironment. Following the radiosensitizer treatment and X-ray irradiation, orthotopic OS was effectively controlled, OS cells were eliminated and osteolysis was reduced, eventually restoring motor function. This work demonstrates the feasibility of pathological microenvironment-responsive radiosensitizer in specific killing OS cells and OCs for potent orthotopic OS local control and provides a novel paradigm for radiosensitizer design.
Keywords: Radiotherapy; Polyoxotungstate nanocluster; Osteosarcoma; Local control; Osteolysis

"--" Alexandra Giatromanolaki, Maria Kouroupi, Konstantina Balaska, Michael I. Koukourakis,
Immunohistochemical detection of senescence markers in human sarcomas,
Pathology - Research and Practice,
Volume 216, Issue 2,
2020,
152800,
ISSN 0344-0338,
https://doi.org/10.1016/j.prp.2019.152800.
(https://www.sciencedirect.com/science/article/pii/S0344033819325312)
Abstract: ABSTRACT
Introduction
Senescent cells in tumors are not inert cells but exert bystander effects by developing secretory phenotypes affecting the extracellular matrix and interfering the biological behavior of adjacent tumor cells.
Materials and Methods
We assessed putative senescent cell content in a series of human sarcomas, using in parallel markers related to cell proliferation (Ki67), DNA damage (γH2Ax), lipofuscin detection (SenTraGor®) and two cyclin-dependent kinase CDK-inhibitors (p16/INK4a and p21/cip/waf21).
Results
Necrosis was directly linked with the size of tumors (p = 0.02, r = 0.25), number of mitosis (p = 0.05, r = 0.21) and inversely with the expression of γH2Ax (p = 0.01, r = 0.28). Smaller tumors (less than 3 cm) had a higher p16 expression (p = 0.07); Moreover, in group analysis, tumors with lack of expression of p16 had significantly higher necrosis score (p = 0.03). Linear regression analysis showed that p21 expression was strongly and directly related with MIB1 (p < 0.0001, r = 0.44) and with Lipofuscin expression (p = 0.02, r = 0.26).
Conclusion
Senescence markers are extensively expressed in human sarcomas and correlated with histopathological features. However, p16, p21 and Lipofuscin expression show different patterns, suggesting that these markers may detect different senescence phenotypes. In addition, our data suggest that the novel marker SenTraGor® may detect phenotypes of senescent cells involving p21 activation.
Keywords: Senescence; p21; p16; SenTraGor; sarcoma

"--" Thomas Bessaire, Marie-Claude Savoy, Adrienne Tarres, Claudia Mujahid, Till Goldmann, Irène Perrin, Pascal Mottier,
Artefact formation of formaldehyde in milk powders: Impact of analytical conditions,
Food Control,
Volume 93,
2018,
Pages 23-31,
ISSN 0956-7135,
https://doi.org/10.1016/j.foodcont.2018.05.029.
(https://www.sciencedirect.com/science/article/pii/S0956713518302627)
Abstract: Formaldehyde (FA) was analyzed in milk powders by isotope dilution LC-MS/MS using 2,4-dinitrophenylhydrazine (DNPH) as the derivatization agent. Analytical conditions (temperature and time) applied for derivatization were shown to strongly impact the levels of FA detected in micronutrient-fortified milk powders. In particular, vitamin C and ferrous iron catalyzed FA formation when derivatization was conducted at 60 °C, as described by several authors. Artefact formation of FA was demonstrated in a model study using 2H2-glycine and a freeze-dried raw cow's milk with added micronutrients. A limited survey of commercial fortified milk powders showed that FA levels were about 4-fold lower when analyses were conducted at room temperature as compared to 60 °C (0.65 ± 0.25 mg/kg and 2.57 ± 0.51 mg/kg, respectively). Based on data obtained at room temperature, FA exposure from fortified milk powders does not represent a safety concern even under worst-case assumptions. This study highlights the need and importance of adopting an international standard for FA analysis in foods.
Keywords: Formaldehyde; Milk powder; Derivatization; 2,4-Dinitrophenylhydrazine (DNPH); LC-MS/MS

"--" Naveen Rajana, Aare Mounika, Padakanti Sandeep Chary, Valamla Bhavana, Anuradha Urati, Dharmendra Khatri, Shashi Bala Singh, Neelesh Kumar Mehra,
Multifunctional hybrid nanoparticles in diagnosis and therapy of breast cancer,
Journal of Controlled Release,
Volume 352,
2022,
Pages 1024-1047,
ISSN 0168-3659,
https://doi.org/10.1016/j.jconrel.2022.11.009.
(https://www.sciencedirect.com/science/article/pii/S0168365922007532)
Abstract: Breast cancer is the most prevalent non-cutaneous malignancy in women, with greater than a million new cases every year. In the last decennium, numerous diagnostic and treatment approaches have been enormously studied for Breast cancer. Among the different approaches, nanotechnology has appeared as a promising approach in preclinical and clinical studies for early diagnosis of primary tumors and metastases and eradicating tumor cells. Each of these nanocarriers has its particular advantages and drawbacks. Combining two or more than two constituents in a single nanocarrier system leads to the generation of novel multifunctional Hybrid Nanocarriers with improved structural and biological properties. These novel Hybrid Nanocarriers have the capability to overcome the drawbacks of individual constituents while having the advantages of those components. Various hybrid nanocarriers such as lipid polymer hybrid nanoparticles, inorganic hybrid nanoparticles, metal-organic hybrid nanoparticles, and hybrid carbon nanocarriers are utilized for the diagnosis and treatment of various cancers. Certainly, Hybrid Nanocarriers have the capability to encapsulate multiple cargos, targeting agents, enhancement in encapsulation, stability, circulation time, and structural disintegration compared to non-hybrid nanocarriers. Many studies have been conducted to investigate the utilization of Hybrid nanocarriers in breast cancer for imaging platforms, photothermal and photodynamic therapy, chemotherapy, gene therapy, and combinational therapy. In this review, we mainly discussed in detailed about of preparation techniques and toxicological considerations of hybrid nanoparticles. This review also discussed the role of hybrid nanocarriers as a diagnostic and therapeutic agent for the treatment of breast cancer along with alternative treatment approaches apart from chemotherapy including photothermal and photodynamic therapy, gene therapy, and combinational therapy.
Keywords: Diagnosis of breast cancer; Treatment of breast cancer; Inorganic hybrid nanoparticles; Organic hybrid nanoparticles; Lipid polymer hybrid nanoparticles; Stimuli sensitive hybrid nanoparticles

"--" Wen-Jie Cheng, Xin Liu, Li Zhang, Xin-Qi Guo, Fu-Wei Wang, Yi Zhang, Yan-Ming Tian,
Chronic intermittent hypobaric hypoxia attenuates skeletal muscle ischemia-reperfusion injury in mice,
Life Sciences,
Volume 231,
2019,
116533,
ISSN 0024-3205,
https://doi.org/10.1016/j.lfs.2019.06.008.
(https://www.sciencedirect.com/science/article/pii/S002432051930445X)
Abstract: Aim
The aim of this study was to investigate the protective effect of chronic intermittent hypobaric hypoxia (CIHH) against skeletal muscle ischemia-reperfusion (IR) injury and to determine the underlying mechanism.
Main methods
C57BL/6 mice were randomly divided into 3 groups: skeletal muscle IR injury group (IR), CIHH pretreatment following IR group (IR + CIHH), and sham operation group (Sham). The skeletal muscle IR injury model was induced by the unilateral application of a tourniquet on a hind limb for 3 h and then releasing it for 24 h. CIHH pretreatment simulating a 5000-m altitude was applied 6 h per day for 28 days. The functional and morphological performance of IR-injured gastrocnemius muscle was evaluated using contraction force, H&E staining, and transmission electron microscopy. IR injury-induced CD68+ macrophage infiltration was assessed by immunofluorescence. TNFα levels in serum and muscle were measured by ELISA and western blotting, respectively. Apoptosis was examined by TUNEL staining and Cleaved Caspase-3 protein expression.
Key findings
Acute IR injury resulted in reduced contraction tension, morphological destruction, macrophage infiltration, increased TNFα levels, and apoptosis in gastrocnemius muscle. CIHH pretreatment significantly ameliorated contraction function and morphological performance in IR-injured skeletal muscle. In addition, CIHH pretreatment resulted in marked decreases in CD68+ macrophage infiltration, TNFα levels, and apoptosis.
Significance
These data demonstrated that CIHH has a protective effect against acute IR injury in skeletal muscle via inhibition of inflammation and apoptosis.
Keywords: Chronic intermittent hypobaric hypoxia; Acute ischemia-reperfusion injury; Skeletal muscle; Inflammation; Apoptosis

"**" Najmeh Jooyan, Bahram Goliaei, Bahareh Bigdeli, Reza Faraji-Dana, Ali Zamani, Milad Entezami, Seyed Mohammad Javad Mortazavi,
Direct and indirect effects of exposure to 900 MHz GSM radiofrequency electromagnetic fields on CHO cell line: Evidence of bystander effect by non-ionizing radiation,
Environmental Research,
Volume 174,
2019,
Pages 176-187,
ISSN 0013-9351,
https://doi.org/10.1016/j.envres.2019.03.063.
(https://www.sciencedirect.com/science/article/pii/S0013935119301975)
Abstract: Introduction
The rapid rise in global concerns about the adverse health effects of exposure to radiofrequency radiation (RFR) generated by common devices such as mobile phones has prompted scientists to further investigate the biological effects of these environmental exposures. Non-targeted effects (NTEs) are responses which do not need a direct exposure to be expressed and are particularly significant at low energy radiations. Although NTEs of ionizing radiation are well documented, there are scarcely any studies on non-targeted responses such as bystander effect (BE) after exposure to non-ionizing radiation. The main goal of this research is to study possible RFR-induced BE.
Material and methods
Chinese hamster ovary cells were exposed to 900 MHz GSM RFR at an average speciﬁc absorption rate (SAR) of 2 W/kg for 4, 12 and 24 hours (h). To generate a uniformly distributed electromagnetic field and avoid extraneous RF exposures a cavity was desined and used. Cell membrane permeability, cell redox activity, metabolic and mitotic cell death and DNA damages were analyzed. Then the most effective exposure durations and statistically significant altered parameters were chosen to assess the induction of BE through medium transfer procedure. Furthermore, intra and extra cellular reactive oxygen species (ROS) levels were measured to assess the molecular mechanism of BE induced by non-ionizing radiation.
Results
No statistically significant alteration was found in cell membrane permeability, cell redox activity, metabolic cell activity and micronuclei (MN) frequency in the cells directly exposed to RFR for 4, 12, or 24 h. However, RFR exposure for 24 h caused a statistically signiﬁcant decrease in clonogenic ability as well as a statistically significant increase in olive moment in both directly exposed and bystander cells which received media from RFR-exposed cells (conditioned culture medium; CCM). Exposure to RFR also statistically significant elevated both intra and extra cellular levels of ROS.
Conclusion
Our observation clearly indicated the induction of BE in cells treated with CCM. To our knowledge, this is the ﬁrst report that a non-ionizing radiation (900 MHz GSM RFR) can induce bystander effect. As reported for ionizing radiation, our results proposed that ROS can be a potential molecule in indirect effect of RFR. On the other hand, we found the importance of ROS in direct effect of RFR but in different ways.
Keywords: Radiofrequency radiation; Non-targeted effects; Bystander effect; Reactive oxygen species; And medium transfer

"--" Uthpala A. Jayawardena, Deepthi D. Wickramasinghe, Preethi V. Udagama,
Cytogenotoxicity evaluation of a heavy metal mixture, detected in a polluted urban wetland: Micronucleus and comet induction in the Indian green frog (Euphlyctis hexadactylus) erythrocytes and the Allium cepa bioassay,
Chemosphere,
Volume 277,
2021,
130278,
ISSN 0045-6535,
https://doi.org/10.1016/j.chemosphere.2021.130278.
(https://www.sciencedirect.com/science/article/pii/S0045653521007475)
Abstract: Heavy metal contamination in wetland ecosystems is a serious environmental and health concern. This study evaluated the cytogenotoxicity of a previously evidenced heavy metal contamination (Cd, Cr, Cu, Pb and Zn ∼5 ppm each) in a polluted urban wetland, the Bellanwila-Attidiya sanctuary (BAS) in Sri Lanka, using a battery of cytogenotoxic assays. Micronucleus and comet assays evaluated the genotoxicity in erythrocytes of a common amphibian, the Indian green frog (Euphlyctis hexadactylus), under natural metal exposure in the wetland, and in vitro exposure, respectively.The Allium cepa bioassay assessed the cytogenotoxicity of the heavy metal mixture and of the individual metals, under laboratory exposure. Although in vivo natural exposure showed no significant induction of micronuclei in frog erythrocytes (P > 0.1), a significant and dose dependent elevation of comets was evident with in vitro exposure to the metal mixture (P < 0.001). Field controls did not show significant impacts in the A. cepa bioassay, whereas individual exposure to heavy metals reported lower effects than their combined exposure under laboratory conditions; Pb2+was the most toxic metal, with the highest mitotic inhibition (Pb2+>Cd2+>Zn2+>Cr6 >Cu2+), mutagenic potential as evaluated in the percentage incidence of chromosomal aberrations (Pb2+> Zn2+> Cu2+> Cr6+> Cd2+) and cytotoxicity evaluated by the incidence of cell apoptosis and necrosis (Pb2+>Cr6+>Cu2+>Cd2+>Zn2+). Thus, the test battery of micronucleus, comet and A. cepa assays that reveal differential aspects of cytogenotoxicity may serve as a valuable tool in environmental monitoring, primarily to screen for complex environmental mixtures of heavy metals that may impact ecological health.
Keywords: Polluted wetland; Heavy metals; Cytogenotoxicity; Micronucleus and comet assays; Allium cepa bioassay

"--" Yuxue Zhang, Lin Huang, Lijuan Liu, Xiaochuang Cao, Chengliang Sun, Xianyong Lin,
Metabolic disturbance in lettuce (Lactuca sativa) plants triggered by imidacloprid and fenvalerate,
Science of The Total Environment,
Volume 802,
2022,
149764,
ISSN 0048-9697,
https://doi.org/10.1016/j.scitotenv.2021.149764.
(https://www.sciencedirect.com/science/article/pii/S0048969721048397)
Abstract: Intensive and indiscriminate use of insecticides in agroecosystems causes phytotoxic disturbances in non-target crops. However, the mechanisms by which plants reprogram cellular metabolites to resist and tolerate such agrochemicals remain unclear. Here, the interaction between lettuce plants with imidacloprid and fenvalerate was investigated by the complementary use of physiological and metabolomic analyses. Neither imidacloprid nor fenvalerate induced overt phytotoxicity in lettuce seedlings. The plant biomass, chlorophyll fluorescence, lipid peroxidation, and membrane integrity were not significantly affected by the selected insecticides. Flavonoid content decreased by 25% in lettuce leaves under fenvalerate exposure, whereas polyphenol and flavonoid contents were not significantly altered by imidacloprid. Although the content of most of the nutrient element in the leaves remained the same following pesticide treatment, iron content decreased by 28.1% under imidacloprid exposure but increased by 22.8% under fenvalerate exposure. Metabolomic analysis revealed that the selected insecticides induced extensive metabolic reprogramming in lettuce roots and shoots. Imidacloprid dramatically increased the metabolism of several amino acids (arginine, cysteine, homoserine, and 4-hydroxyisoleucine), whereas markedly decreased the metabolism of various carbohydrates (glucose, raffinose, maltotetraose, maltopentaose, and stachyose). Fenvalerate did not significantly alter amino acid metabolism but decreased carbohydrate metabolism. Additionally, the relative abundance of most organic acids and polyphenolic compounds decreased significantly after pesticide exposure. These results suggest that plants might program their primary and secondary metabolism to resist and tolerate insecticides. The findings of this study provide important information on how neonicotinoid and pyrethroid insecticides affect the health and physiological state of plants, which are ultimately associated with crop yield and quality.
Keywords: Insecticides; Phytotoxicity; Metabolomics; Physiology; Lettuce

"--" Xuwei Shao, Steven Pak, Uday Kiran Velagapudi, Shruthi Gobbooru, Sai Shilpa Kommaraju, Woon-Kai Low, Gopal Subramaniam, Sanjai Kumar Pathak, Tanaji T. Talele,
Synthesis of 2,3-dihydrobenzo[b][1,4]dioxine-5-carboxamide and 3-oxo-3,4-dihydrobenzo[b][1,4]oxazine-8-carboxamide derivatives as PARP1 inhibitors,
Bioorganic Chemistry,
Volume 102,
2020,
104075,
ISSN 0045-2068,
https://doi.org/10.1016/j.bioorg.2020.104075.
(https://www.sciencedirect.com/science/article/pii/S0045206820313729)
Abstract: Poly(ADP-ribose) polymerase 1 (PARP1), a widely explored anticancer drug target, plays an important role in single-strand DNA break repair processes. High-throughput virtual screening (HTVS) of a Maybridge small molecule library using the PARP1-benzimidazole-4-carboxamide co-crystal structure and pharmacophore model led to the identification of eleven compounds. These compounds were evaluated using recombinant PARP1 enzyme assay that resulted in the acquisition of three PARP1 inhibitors: 3 (IC50 = 12 μM), 4 (IC50 = 5.8 μM), and 10 (IC50 = 0.88 μM). Compound 4 (2,3-dihydro-1,4-benzodioxine-5-carboxamide) was selected as a lead and was subjected to further chemical modifications, involving analogue synthesis and scaffold hopping. These efforts led to the identification of (Z)-2-(4-hydroxybenzylidene)-3-oxo-3,4-dihydro-2H-benzo[b][1,4]oxazine-8-carboxamide (49, IC50 = 0.082 μM) as the most potent inhibitor of PARP1 from the series.
Keywords: Virtual screening; 1,4-benzodioxine; 1,4-benzoxazin-3-one; PARP1; Knoevenagel condensation

"--" Risako Yamashita, Yasunori Takahashi, Kazumi Takashima, Hiromu Okano, Ryota Ojiro, Qian Tang, Satomi Kikuchi, Mio Kobayashi, Bunichiro Ogawa, Meilan Jin, Reiji Kubota, Yoshiaki Ikarashi, Toshinori Yoshida, Makoto Shibutani,
Induction of cellular senescence as a late effect and BDNF-TrkB signaling-mediated ameliorating effect on disruption of hippocampal neurogenesis after developmental exposure to lead acetate in rats,
Toxicology,
Volume 456,
2021,
152782,
ISSN 0300-483X,
https://doi.org/10.1016/j.tox.2021.152782.
(https://www.sciencedirect.com/science/article/pii/S0300483X21001050)
Abstract: Lead (Pb) exposure causes cognitive deficits in children. The present study investigated the effect of developmental exposure to Pb acetate (PbAc) on postnatal hippocampal neurogenesis. Pregnant rats were administered drinking water containing 0, 2000, or 4000 ppm PbAc from gestational day 6 until day 21 post-delivery (weaning), and offspring were maintained without PbAc exposure until adulthood on postnatal day (PND) 77. There was a dose-related accumulation of Pb in the offspring brain at weaning, while Pb was mainly excreted in adulthood. In the hippocampus, metallothionein I/II immunoreactive (+) glia were increased through adulthood as a neuroprotective response to accumulated Pb, accompanied by increased astrocyte and microglia numbers in adulthood, suggesting sustained neural damage. Gene expression changes suggested elevated oxidative stress at weaning and suppression of the antioxidant system in adulthood, as well as continued neuroinflammatory responses. At weaning, granule cell apoptosis was increased and numbers of type-3 neural progenitor cells (NPCs) were decreased. By contrast, type-2a and type-2b NPCs were increased, suggesting suppressed differentiation to type-3 NPCs. In adulthood, there were increased numbers of immature granule cells. In the hilus of the dentate gyrus, somatostatin+ interneurons were increased at weaning, while calbindin-D-29K+ interneurons were increased throughout adulthood, suggesting a strengthened interneuron regulatory system against the suppressed differentiation at weaning. In the dentate gyrus, Bdnf, Ntrk2, and Chrna7 gene expression were upregulated and numbers of hilar TrkB+ interneurons increased at weaning. These findings suggest activation of BDNF-TrkB signaling to increase somatostatin+ interneurons and promote cholinergic signaling, thus increasing later production of immature granule cells. In adulthood, Pcna and Apex1 gene expression were downregulated and Chek1 and cyclin-dependent kinase inhibitor expression were upregulated. Furthermore, there was an increase in γ-H2AX+ SGZ cells, suggesting induction of cellular senescence of SGZ cells due to Pb genotoxicity.
Keywords: Lead acetate; Oxidative stress; Neuroinflammation; Neurogenesis; Cellular senescence; Genotoxicity

"--" Tianze Liu, Lizi Jin, Miao Chen, Zongheng Zheng, Wenjing Lu, Wenhua Fan, Liren Li, Fufu Zheng, Qiaohua Zhu, Huijuan Qiu, Jiani Liu, Manyu Chen, Chunfang Tian, Zheng Hu, Changlin Zhang, Meihua Luo, Jian Li, Tiebang Kang, Lukun Yang, Yizhuo Li, Wuguo Deng,
Ku80 promotes melanoma growth and regulates antitumor effect of melatonin by targeting HIF1-α dependent PDK-1 signaling pathway,
Redox Biology,
Volume 25,
2019,
101197,
ISSN 2213-2317,
https://doi.org/10.1016/j.redox.2019.101197.
(https://www.sciencedirect.com/science/article/pii/S2213231718310309)
Abstract: Melanoma is one of the most malignant and aggressive cancers with high cancer-related deaths. However, it is unclear whether Ku80 regulates tumor growth in human melanoma. In this study, we screened a siRNA library targeting 6024 human genes and identified Ku80 as a potential therapeutic target in melanoma cells. Knockdown of Ku80 significantly suppressed melanoma cell proliferation and induced apoptosis, as well as enhanced the antitumor effect of melatonin in melanoma in vitro and in vivo. Overexpression of Ku80, however, promoted melanoma growth and increased the insensitivity of melanoma cells to melatonin. Mechanistically, we found that Ku80 bound to the PDK1 promoter and activated the transcription of PDK1. Moreover, we showed that the binding of Ku80 at the PDK-1 promoter was HIF1-α dependent, and melatonin degraded HIF1-α in melanoma cells. Furthermore, clinical data revealed that the expression of Ku80 and PDK-1 proteins were positively correlated and elevated in the tumor tissues of melanoma patients, and high expression of Ku80 predicted a poor prognosis in melanoma. Collectively, our study demonstrated that Ku80 promoted melanoma growth and regulated antitumor activity of melatonin by targeting HIF1-α dependent PDK-1 signaling pathway, suggesting that Ku80 may be a potential molecular target for melanoma treatment.
Keywords: Ku80; PDK-1; Melatonin; HIF1-α; Melanoma

"--" Jie Xiang, Yan-Lin Ma, Jian Zou, Xiao-Xiao Zeng, Xiao Xiao, Yan-Long Yu, Yang-Ting Dong, Long-Yan Ran, Xiao-Lan Qi, Wei Hong, Yan-Hui Gao, Zhi-Zhong Guan,
Extract of Ginkgo biloba leaves attenuates neurotoxic damages in rats and SH-SY5Y cells exposed to a high level of fluoride,
Journal of Trace Elements in Medicine and Biology,
Volume 75,
2023,
127088,
ISSN 0946-672X,
https://doi.org/10.1016/j.jtemb.2022.127088.
(https://www.sciencedirect.com/science/article/pii/S0946672X22001687)
Abstract: Background
Potential protection against the neurotoxic damages of high levels of fluoride on rats and SH-SY5Y cells by extract of Ginkgo biloba leaves, as well as underlying mechanisms, were examined.
Methods
The rats were divided randomly into 4 groups, i.e., control, treatment with the extract (100 mg/kg body weight, gavage once daily), treatment with fluoride (50 ppm F- in drinking water) and combined treatment with both; SH-SY5Y cells exposed to fluoride and fluoride in combination with the extract or 4-Amino-1,8-naphthalimide (4-ANI), an inhibitor of poly (ADP-ribose) polymerase-1 (PARP-1). Spatial learning and memory in the rats were assessed employing Morris water maze test; the contents of fluoride in brains and urine by fluoride ion-selective electrode; cytotoxicity of fluoride was by CCK-8 kit; the activities of superoxide dismutase (SOD) and glutathione peroxidase (GSH-Px), and the content of malondialdehyde (MDA) by appropriate kits; the level of 8-hydroxydeoxyguanosine (8-OHdG) was by ELISA; the content of ROS and frequency of apoptosis by flow cytometry; the expressions of phospho-histone H2A.X(Ser139), PARP-1, poly (ADP-ribose) (PAR) and Sirtuin-1 (SIRT1) by Western blotting or immunofluorescence.
Results
The rats with prolong treatment of fluoride exhibited dental fluorosis, the increased contents of fluoride in brains and urine and the declined ability of learning and memory. In the hippocampus of the rats and SH-SY5Y cells exposed to fluoride, the levels of ROS, MDA, apoptosis, 8-OHdG and the protein expressions of histone H2A.X(Ser139), PARP-1 and PAR were all elevated; the activities of SOD and GSH-Px and the protein expression of SIRT1 reduced. Interestingly, the treatment of Ginkgo biloba extract attenuated these neurotoxic effects on rats and SH-SY5Y cells exposed to fluoride and the treatment of 4-ANI produced a neuroprotective effect against fluoride exposure.
Conclusion
Ginkgo biloba extract attenuated neurotoxic damages induced by fluoride exposure to rats and SH-SY5Y cells and the underlying mechanism might involve the inhibition of PARP-1 and the promotion of SIRT1.
Keywords: Fluoride; Ginkgo biloba extract; Neurotoxicity; Rats; SH-SY5Y cells

"--" Hui-Min Liu, Qiong Wu, Jie-Qiong Cao, Xia Wang, Yue Song, Wen-Jie Mei, Xi-Cheng Wang,
A phenanthroline derivative enhances radiosensitivity of hepatocellular carcinoma cells by inducing mitochondria-dependent apoptosis,
European Journal of Pharmacology,
Volume 843,
2019,
Pages 285-291,
ISSN 0014-2999,
https://doi.org/10.1016/j.ejphar.2018.10.031.
(https://www.sciencedirect.com/science/article/pii/S0014299918306204)
Abstract: Combining radiosensitizers with ionizing radiation (IR) is an effective strategy to increase the radiation therapeutic effect for hepatocellular carcinoma (HCC) patients. A phenanthroline derivative, 2-phenyl-imidazo [4, 5 f] [1, 10] phenanthroline (L02), had been synthesized. This study investigated the radiosensitization and mechanisms of L02 combined with IR against HCC. The radiosensitization of L02 combined with IR was evaluated by the sensitivity enhancement ratio (SER) and the isobolographic analysis. The toxicity of L02 and cisplatin were compared by the zebrafish model. The cell cycle and apoptosis were examined by flow cytometry. DNA damage was measured by comet assay and the expressions of apoptosis related proteins were analyzed by western blotting. L02 was effective in sensitizing HCC to IR. The SERs in HepG2 and BEL7402 were 1.41 and 1.28, respectively. The sensitization of L02 was comparable with cisplatin. L02 treatment with IR had synergistic anti-tumor effect. L02 enhanced the percentage of IR induced apoptosis cells. L02 increased comet tail in comet assay when combined with IR. L02 sensitized HCC to IR by the activation of P53 signaling, the decrease in Bcl-2, up-regulation of cytochrome c and the subsequent activation of caspase-3. L02 sensitizes HCC to IR, mostly likely by inhibiting cell proliferation, inducing DNA damage and mitochondria-dependent apoptosis. L02 may be a novel radiosensitizer for HCC.
Keywords: DNA damage; Apoptosis; Ionizing radiation; Phenanthroline derivative; Radiosensitivity

"--" Eslam M. Abbass, Ali Kh. Khalil, Mohamed M. Mohamed, Ibrahim H. Eissa, Abeer M. El-Naggar,
Design, efficient synthesis, docking studies, and anticancer evaluation of new quinoxalines as potential intercalative Topo II inhibitors and apoptosis inducers,
Bioorganic Chemistry,
Volume 104,
2020,
104255,
ISSN 0045-2068,
https://doi.org/10.1016/j.bioorg.2020.104255.
(https://www.sciencedirect.com/science/article/pii/S0045206820315534)
Abstract: As an extension for our earlier effort in the field of discovery of anticancer agents acting on DNA and Topo II, eighteen quinoxaline derivatives were designed and synthesized. Such members were designed to possess the main essential pharmacophoric features of DNA intercalators. The cytotoxic potential of the synthesized compounds was assessed against a group of human cancer cell lines (HCT-116, HepG2, and MCF-7). Doxorubicin as potential intercalative Topo II inhibitor, was used as a positive reference. In general, compounds 12, 15, 19, 21, and 22 showed promising anti-proliferative activities against the three cell lines with IC50 values ranging from 2.81 to 10.23 µM. The cytotoxicities of the most active compounds against normal human cells (WI-38) were evaluated, and the results revealed that these compounds have low toxicity. Further examination for the most active anti-proliferative members as Topo II inhibitors was also performed, showing a narrow range of the inhibitory activities (from 0.45 to 1.06 µM). In addition, DNA/methyl green assay was carried out to evaluate DNA-binding potential of such compounds. The results indicated that these compounds have strong to moderate DNA-binding affinities ranging from 33.48 to 51.23 µM. Further studies exhibited the capability of compound 22 to induce apoptosis in HepG2 cells and can arrest growth of such cells at G2/M phase. Also, compound 22 produced a significant increase in the level of caspase- 3 (10 folds) and caspase-9 (7 folds) compared to the control cells. Molecular docking studies were also conducted to investigate possible binding interactions between the target compounds and the DNA-Topo II complex.
Keywords: Anticancer; Apoptosis; DNA-intercalator; Molecular docking; Quinoxaline; Topoisomerase II

"--" Marimar de la Cruz Bonilla, Kristina M. Stemler, Sabrina Jeter-Jones, Tara N. Fujimoto, Jessica Molkentine, Gabriela M. Asencio Torres, Xiaomei Zhang, Russell R. Broaddus, Cullen M. Taniguchi, Helen Piwnica-Worms,
Fasting Reduces Intestinal Radiotoxicity, Enabling Dose-Escalated Radiation Therapy for Pancreatic Cancer,
International Journal of Radiation Oncology*Biology*Physics,
Volume 105, Issue 3,
2019,
Pages 537-547,
ISSN 0360-3016,
https://doi.org/10.1016/j.ijrobp.2019.06.2533.
(https://www.sciencedirect.com/science/article/pii/S0360301619334212)
Abstract: Purpose
Chemotherapy combined with radiation therapy is the most commonly used approach for treating locally advanced pancreatic cancer. The use of curative doses of radiation in this disease setting is constrained because of the close proximity of the head of the pancreas to the duodenum. The purpose of this study was to determine whether fasting protects the duodenum from high-dose radiation, thereby enabling dose escalation for efficient killing of pancreatic tumor cells.
Methods and Materials
C57BL/6J mice were either fed or fasted for 24 hours and then exposed to total abdominal radiation at 11.5 Gy. Food intake, body weight, overall health, and survival were monitored. Small intestines were harvested at various time points after radiation, and villi length, crypt depth, and number of crypts per millimeter of intestine were determined. Immunohistochemistry was performed to assess apoptosis and double-strand DNA breaks, and microcolony assays were performed to determine intestinal stem cell regeneration capacity. A syngeneic KPC model of pancreatic cancer was used to determine the effects of fasting on the radiation responses of both pancreatic cancer and host intestinal tissues.
Results
We demonstrated that a 24-hour fast in mice improved intestinal stem cell regeneration, as revealed by microcolony assay, and improved host survival of lethal doses of total abdominal irradiation compared with fed controls. Fasting also improved survival of mice with orthotopic pancreatic tumors subjected to lethal abdominal radiation compared with controls with free access to food. Furthermore, fasting did not affect tumor cell killing by radiation therapy and enhanced γ-H2AX staining after radiation therapy, suggesting an additional mild radiosensitizing effect.
Conclusions
These results establish proof of concept for fasting as a dose-escalation strategy, enabling ablative radiation in the treatment of unresectable pancreatic cancer.

"??" Vertika Singh, Deepika Jaiswal, Kanhaiya Singh, Sameer Trivedi, Neeraj K Agrawal, Gopal Gupta, Singh Rajender, Kiran Singh,
Azoospermic infertility is associated with altered expression of DNA repair genes,
DNA Repair,
Volume 75,
2019,
Pages 39-47,
ISSN 1568-7864,
https://doi.org/10.1016/j.dnarep.2019.01.006.
(https://www.sciencedirect.com/science/article/pii/S1568786418302441)
Abstract: Compelling evidence suggest that germs cells are predominantly sensitive to DNA damaging agents in comparison to other cells. High fidelity DNA repair in testicular cells thus becomes indispensable to preserve the genomic integrity for passing on to the progeny. Compromised DNA repair machinery in the testicular cells may result in impaired spermatogenesis and infertility. It remains unclear if the alterations in the expression of DNA repair genes correlate with azoospermia and male infertility. In the present study, 54 non-obstructive azoospermic infertile patients with hypospermatogenesis (HS, n = 26), maturation arrest (MA, n = 15), Sertoli cell only syndrome (SCOS, n = 13) and 14 controls with obstructive azoospermia, but normal spermatogenesis were recruited. Expression profiling of 84 DNA repair genes in testicular biopsy samples was performed using PCR array. Out of 84 genes, 27, 64 and 28 genes showed >5 fold down-regulation in the HS, MA and SCOS groups, respectively. On the basis of differential expression and their functional significance in spermatogenesis, ten genes (MSH2, BRIP1, CCNH, LIG4, MGMT, NTHL1, PMS1, DMC1, POLB and XPA) were selected for validation of transcript levels in a higher number of cases using RT-PCR, which corroborated the findings of array. Four genes (MSH2, LIG4, PMS1 and DMC1) were analyzed for protein levels using immunohistochemistry, which further validated the loss of DNA repair gene expression. Caspase-3 immunostaining showed that the loss of DNA repair correlated with increased testicular apoptosis in patients. Maturation arrest showed the highest apoptotic index with maximum number of downregulated genes. We conclude that the loss of DNA repair genes expression in testis correlates with increased apoptosis, azoospermia and infertility.
Keywords: DNA repair; Infertility; Azoospermia; Spermatogenesis; Testis

"--" Natalia Dengina, Timur Mitin, Sergey Gamayunov, Sufia Safina, Yuliya Kreinina, Ilya Tsimafeyeu,
Stereotactic body radiation therapy in combination with systemic therapy for metastatic renal cell carcinoma: a prospective multicentre study,
ESMO Open,
Volume 4, Issue 5,
2019,
e000535,
ISSN 2059-7029,
https://doi.org/10.1136/esmoopen-2019-000535.
(https://www.sciencedirect.com/science/article/pii/S2059702920301198)
Abstract: ABSTRACT
Background
Tyrosine kinase inhibitors (TKIs) and checkpoint inhibitors have been established as effective treatment for metastatic renal cell carcinoma (mRCC), but only a minority of patients achieve complete response. Additional strategies are necessary to improve these agents’ efficacy.
Methods
Patients with stable disease for at least 4 months on TKI or checkpoint inhibitors were included. Stereotactic body radiotherapy (SBRT) was delivered to an organ with comparable lesions, where one lesion was in the treatment target and the other one was intentionally left untreated (control lesion). Response in both lesions was scored using the Response Evaluation Criteria in Solid Tumors V.1.1 criteria 2 months after completion of SBRT. The primary endpoint was the rate of SBRT adverse events, and the secondary endpoints included the rate of reduction in target lesion size.
Results
17 patients were enrolled (14 men and 3 women, median age: 54.5 years old). SBRT was delivered to the lungs (n=5), bones (n=4), lymph nodes (n=4), liver (n=1), primary renal cell carcinoma (RCC) (n=1) and locally recurrent RCC (n=2). The equivalent dose in 2 Gy with an alpha to beta ratio of 2.6 was 114 Gy. With a median follow-up of 8 months, the cumulative rate of SBRT-related toxicity (grade 1) was 12% (n=2), consisting of oesophagitis and skin erythema. No grade 2 or higher toxicity was detected. Radiographic response in the target lesion was seen in 13 patients (76%), with complete response in 5 (29%) patients and partial response in 8 (47%), including abscopal effect in 1 patient. Control lesions remained stable in 16 patients. The difference between response in the target and control lesions as judged by the mean sizes of these lesions before and at 2 months after SBRT was statistically significant (p<0.01). Fraction size of 10 Gy or greater was associated with complete response (p<0.01).
Conclusion
Extracranial SBRT in patients with mRCC treated with TKI or checkpoint inhibitors is well tolerated and could be effective.
Trial registration number
NCT02864615
Keywords: metastatic renal cell carcinoma; stereotactic body radiotherapy; targeted therapy; immunotherapy

"--" B. Jyothish, U.S. Geethu, John Jacob,
Influence of the Ag1+ and Co2+ doping on structural, optical and anti-cancer properties of ZnFe2O4 nanoparticles synthesized by co-precipitation method,
Materials Science and Engineering: B,
Volume 276,
2022,
115544,
ISSN 0921-5107,
https://doi.org/10.1016/j.mseb.2021.115544.
(https://www.sciencedirect.com/science/article/pii/S0921510721004992)
Abstract: AgxZn1-xFe2O4 (x = 0.00, 0.01, 0.03, 0.07) and CoxZn1-xFe2O4 (x = 0.01, 0.03, 0.05, 0.07) nanoparticles were synthesized by chemical co-precipitation method. The structural, morphological, compositional and optical properties of the synthesized samples were estimated by X-Ray diffraction (XRD), X-ray photoelectron spectroscopy (XPS), Field Emission Scanning Electron Microscopy, Energy Dispersive X-Ray Spectroscopy, Fourier Transform Infrared (FTIR) Spectroscopy and UV–Visible Spectroscopy. The anti-cancer properties were analysed at the in vitro level by MTT (3-[4, 5–dimethylthiazol-2-yl]-2, 5 diphenyl tetrazolium bromide) assay against Lung cancer cell line A549 (Human Lung Carcinoma). Flow cytometry analysis confirmed the anti-proliferation potential of Co and Ag doped zinc ferrite NPs against A549 cell lines. In addition, MTT assay was performed to evaluate cytotoxicity of the synthesized Ag and Co doped ZnFe2O4 NPs (6.25–100 µg/mL). Among the synthesized AgxZn1-xFe2O4 (x = 0.0, 0.01, 0.03, 0.07) and CoxZn1-xFe2O4 (x = 0.01, 0.03, 0.05, 0.07) NPs, Ag0.05Zn0.95Fe2O4 and Co0.03Zn0.97Fe2O4 samples show less viability in human lung carcinoma. The results have shown that the Ag and Co doped ZnFe2O4 NPs exhibit significant activity on A549 cells, and these are dose dependent, and it can be considered for targeted drug delivery application.
Keywords: Zinc ferrite; Apoptosis; Cytotoxicity; Flowcytometry; Doping

"--" Esra Gozde Kosebent, Fatma Uysal, Saffet Ozturk,
The altered expression of telomerase components and telomere-linked proteins may associate with ovarian aging in mouse,
Experimental Gerontology,
Volume 138,
2020,
110975,
ISSN 0531-5565,
https://doi.org/10.1016/j.exger.2020.110975.
(https://www.sciencedirect.com/science/article/pii/S0531556520303235)
Abstract: Telomeres are repetitive DNA sequences localized at the ends of eukaryotic chromosomes, and shorten during ovarian aging. The molecular background of telomere shortening during ovarian aging is not fully understood. As the telomerase components (TERT and Terc) and telomere-associated proteins (TRF1, TRF2, and POT1a) play key roles in the elongation and maintenance of telomeres, we aimed to determine their spatial and temporal expression and cellular localization in the mouse ovaries at the different ages of postnatal life. For this purpose, five groups were generated based on the ovarian histological changes in the postnatal mouse ovaries as follows: young (1- and 2-week-old; n = 3 from each week), prepubertal (3- and 4-week-old; n = 3 from each week), pubertal (5- and 6-week-old; n = 3 from each week), postpubertal (16- and 18-week-old; n = 3 from each week) and aged (52-, 60- and 72-week-old, n = 3 from each week). We found significant changes for the Tert, Terc, Trf1, Trf2, and Pot1a genes expression in the postnatal ovary groups from young to aged (P < 0.05) as well as in the follicles from primordial to antral stages and their oocytes and granulosa cells. Also, we have detected gradually decreasing telomere length from young to aged groups (P < 0.001). In conclusion, the altered Tert, Terc, Trf2, and Pot1a genes expression compatible with telomere shortening may be associated with ovarian aging.
Keywords: Telomerase; Telomere-associated proteins; Telomere; Ovarian aging

"--" Joseph Saragusty, Debora Agata Anzalone, Luca Palazzese, Amir Arav, Pasquale Patrizio, Jaime Gosálvez, Pasqualino Loi,
Dry biobanking as a conservation tool in the Anthropocene,
Theriogenology,
Volume 150,
2020,
Pages 130-138,
ISSN 0093-691X,
https://doi.org/10.1016/j.theriogenology.2020.01.022.
(https://www.sciencedirect.com/science/article/pii/S0093691X20300285)
Abstract: Species are going extinct at an alarming rate, termed by some as the sixth mass extinction event in the history of Earth. Many are the causes for this but in the end, all converge to one entity – humans. Since we are the cause, we also hold the key to making the change. Any change, however, will take time, and for some species this could be too long. While working on possible solutions, we also have the responsibility to buy time for those species on the verge of extinction. Genome resource banks, in the form of cryobanks, where samples are maintained under liquid nitrogen, are already in existence but they come with a host of drawbacks. Biomimicry – innovation inspired by Nature, has been a huge source for ideas. Searching methods that Nature utilizes to preserve biological systems for extended periods of time, we realize that drying rather than freezing is the method of choice. We thus argue here in favor of preserving at least part of the samples from critically endangered species in dry biobanks, a much safer, cost-effective, biobanking approach.
Keywords: Anhydrobiosis; Biobanking; Conservation; Cryopreservation; Desiccation; Freeze-drying; Lyophilization

"--" Mohammad Shoeb, Gul M. Mustafa, Vamsi K. Kodali, Kelly Smith, Katherine A. Roach, Gregory Boyce, Terence Meighan, Jenny R. Roberts, Aaron Erdely, James M. Antonini,
A possible relationship between telomere length and markers of neurodegeneration in rat brain after welding fume inhalation exposure,
Environmental Research,
Volume 180,
2020,
108900,
ISSN 0013-9351,
https://doi.org/10.1016/j.envres.2019.108900.
(https://www.sciencedirect.com/science/article/pii/S0013935119306978)
Abstract: Inhalation of welding fume (WF) can result in the deposition of toxic metals, such as manganese (Mn), in the brain and may cause neurological changes in exposed workers. Alterations in telomere length are indicative of cellular aging and, possibly, neurodegeneration. Here, we investigated the effect of WF inhalation on telomere length and markers of neurodegeneration in whole brain tissue in rats. Male Fischer-344 (F-344) rats were exposed by inhalation to stainless steel WF (20 mg/m3 x 3 h/d x 4 d/wk x 5 wk) or filtered air (control). Telomere length, DNA-methylation, gene expression of Trf1, Trf2, ATM, and APP, protein expression of p-Tau, α-synuclein, and presenilin 1 and 2 were assessed in whole brain tissue at 12 wk after WF exposure ended. Results suggest that WF inhalation increased telomere length without affecting telomerase in whole brain. Moreover, we observed that components of the shelterin complex, Trf1 and Trf2, play an important role in telomere end protection, and their regulation may be responsible for the increase in telomere length. In addition, expression of different neurodegeneration markers, such as p-Tau, presenilin 1-2 and α-synuclein proteins, were increased in brain tissue from the WF-exposed rats as compared to control. These findings suggest a possible correlation between epigenetic modifications, telomere length alteration, and neurodegeneration because of the presence of factors in serum after WF exposure that may cause extra-pulmonary effects as well as the translocation of potentially neurotoxic metals associated with WF to the central nervous system (CNS). Further studies are needed to investigate the brain region specificity and temporal response of these effects.
Keywords: Welding fumes; Telomere; DNA damage; Trf1; Trf2

"--" Miaoyun Qiu, Nan Zhang, Shuwei Yao, Hanyu Zhou, Xintong Chen, Yangyang Jia, Han Zhang, Xin Li, Yiguo Jiang,
DNMT3A-mediated high expression of circ_0057504 promotes benzo[a]pyrene-induced DNA damage via the NONO-SFPQ complex in human bronchial epithelial cells,
Environment International,
Volume 170,
2022,
107627,
ISSN 0160-4120,
https://doi.org/10.1016/j.envint.2022.107627.
(https://www.sciencedirect.com/science/article/pii/S0160412022005542)
Abstract: Benzo[a]pyrene (B[a]P) is a class I carcinogen and hazardous environmental pollutant with genetic toxicity. Understanding the molecular mechanisms underlying genetic deterioration and epigenetic alterations induced by environmental contaminants may contribute to the early detection and prevention of cancer. However, the role and regulatory mechanisms of circular RNAs (circRNAs) in the B[a]P-induced DNA damage response (DDR) have not been elucidated. In this study, human bronchial epithelial cell lines (16HBE and BEAS-2B) were exposed to various concentrations of B[a]P, and BALB/c mice were treated with B[a]P intranasally. B[a]P exposure was found to induce DNA damage and upregulate circular RNA hsa_circ_0057504 (circ_0057504) expression in vitro and in vivo. In addition, B[a]P upregulated TMEM194B mRNA and circ_0057504 expression through inhibition of DNA methyltransferase 3 alpha (DNMT3A) expression in vitro. Modulation (overexpression or knockdown) of circ_0057504 expression levels using a lentiviral system in human bronchial epithelial cells revealed that circ_0057504 promoted B[a]P-induced DNA damage. RNA pull-down and western blot assays showed that circ_0057504 interacted with non-POU domain-containing octamer-binding (NONO) and splicing factor proline and glutamine rich (SFPQ) proteins and regulated formation of the NONO-SFPQ protein complex. Thus, our findings indicate that circ_0057504 acts as a novel regulator of DNA damage in human bronchial epithelial cells exposed to B[a]P. The current study reveals novel insights into the role of circRNAs in the regulation of genetic damage, and describes the effect and regulatory mechanisms of circ_0057504 on B[a]P genotoxicity.
Keywords: B[a]P; DNA damage; circRNA; NONO-SFPQ complex; DNMT3A

"--" Cuneyt Caglayan, Fatih Mehmet Kandemir, Serkan Yildirim, Sefa Kucukler, Gizem Eser,
Rutin protects mercuric chloride‐induced nephrotoxicity via targeting of aquaporin 1 level, oxidative stress, apoptosis and inflammation in rats,
Journal of Trace Elements in Medicine and Biology,
Volume 54,
2019,
Pages 69-78,
ISSN 0946-672X,
https://doi.org/10.1016/j.jtemb.2019.04.007.
(https://www.sciencedirect.com/science/article/pii/S0946672X19300744)
Abstract: Objective
Mercury is a dangerous industrial and environmental pollutant which induces severe damage in diverse organs in animal and humans. The aim of this study was to investigate the protective effect of rutin (50 and 100 mg/kg body weight) against mercuric chloride (HgCl2) (1.23 mg/kg b.w.) toxicity in rats.
Methods
The experiment was carried out in male Sprague Dawley rats (n = 35) which was divided into five groups as follow: control, rutin-100, HgCl2, HgCl2 + rutin-50 and HgCl2 + rutin-100.
Results
The results showed that HgCl2 caused a marked increase in the malondialdehyde (MDA) level and significantly decreased antioxidant enzyme activities (p < 0.05). HgCl2 also provoked inflammatory responses by elevating the levels of tumor necrosis factor-α (TNF-α), B-cell lymphoma-3 (Bcl-3), interleukin-1β (IL-1β), nuclear factor kappa B (NF-κB), interleukin-33 (IL-33), and activities of mitogen-activated protein kinase 14 (MAPK 14) and myeloperoxidase (MPO) (p < 0.05). HgCl2 also prompted the apoptotic pathway by increasing the levels of Bcl-2 associated X protein (Bax) and p53, expression of terminal deoxynucleotidyl transferase dUNT nick end labeling (TUNEL) and cysteine aspartate specific protease-3 (caspase-3). HgCl2 changed histological integrity of kidney and expression of 8-hydroxy-2′-deoxyguanosine (8–OHdG) while caused a decrease in aquaporin 1 (AQP1) water channel protein level. In contrast to this, rutin significantly decreased oxidative stress, apoptosis, inflammation and histopathological alterations while increased AQP1 levels in kidney tissues (p < 0.05).
Conclusion
The present study indicated that rutin has a nephroprotective effect due to its anti-inflammatory, antioxidant and antiapoptotic properties.
Keywords: Apoptosis; Inflammation; Mercuric chloride; Nephrotoxicity; Oxidative stress; Rutin

"--" Monika Katarzyna Lesiów, Alina Bieńko, Kamila Sobańska, Teresa Kowalik-Jankowska, Krzysztof Rolka, Anna Łęgowska, Natalia Ptaszyńska,
Cu(II) complexes with peptides from FomA protein containing -His-Xaa-Yaa-Zaa-His and -His-His-motifs. ROS generation and DNA degradation,
Journal of Inorganic Biochemistry,
Volume 212,
2020,
111250,
ISSN 0162-0134,
https://doi.org/10.1016/j.jinorgbio.2020.111250.
(https://www.sciencedirect.com/science/article/pii/S0162013420302786)
Abstract: Mono- and dinuclear Cu(II) complexes with Ac-PTVHNEYH-NH2 (L1) and Ac-NHHTLND-NH2 (L2) peptides from FomA protein of Fusobacterium nucleatum were studied by potentiometry, spectroscopic methods (UV–Vis, CD, EPR) and MS technique. The dominant mononuclear complexes for L1 ligand are: CuHL (pH range 5.0–6.0) with 2N {2Nim}, CuH-2L (pH range 8.0–8.5) and CuH-3L species (above pH 9.0) with 4N {Nim, 3N−} coordination modes. The complexes: CuH-1L with 3N {2Nim, N−}, CuH-2L with 3N {Nim, 2N−} and CuH-3L with 4N {Nim, 3N−} binding sites are proposed for the L2 ligand. Probably in the CuH-2L complex for CuL2 system the second His residue in His-His sequence is bound to Cu(II) ion, while the first His residue may stabilize this complex by His-His and/or His-Cu(II) interactions. The dominant dinuclear Cu2L1 complexes in the pH range 6.5–10.5 are: the Cu2H-4L and Cu2H-6L species with 3N{Nim, 2N−}4N{Nim, 3N−} and 4N{Nim, 3N−}4N{Nim, 3N−} binding sites, respectively. In the case of the Cu2L2 complex in the pH range 7.2–10.5, the Cu2H-4L and Cu2H-7L species dominate with 2N{Nim, N−}4N{Nim, 3N−} and (Cu(OH)42−4N{Nim, 3N−}) coordination modes, respectively. The ability to generate reactive oxygen species (ROS) by uncomplexed Cu(II) ions, ligands and their complexes at pH 7.4 in the presence of hydrogen peroxide or ascorbic acid was studied. UV–Vis, luminescence, EPR spin trapping and gel electrophoresis methods were used. Both complexes produce higher level of ROS compared to those of their ligands. ROS produced by Cu(II) complexes are hydroxyl radical and singlet oxygen, which contribute to oxidative DNA cleavage.
Keywords: Cu(II) complexes; Formation constants; FomA protein fragments; Fusobacterium nucleatum; Reactive oxygen species; Oxidative DNA cleavage

"--" Queila Daiane Fonseca do Amaral, Emanoeli Da Rosa, Júlia Gabriela Wronski, Luísa Zuravski, Marcus Vinícius Morini Querol, Bruno dos Anjos, Carlos Francisco Ferreira de Andrade, Michel Mansur Machado, Luís Flávio Souza de Oliveira,
Golden mussel (Limnoperna fortunei) as a bioindicator in aquatic environments contaminated with mercury: Cytotoxic and genotoxic aspects,
Science of The Total Environment,
Volume 675,
2019,
Pages 343-353,
ISSN 0048-9697,
https://doi.org/10.1016/j.scitotenv.2019.04.108.
(https://www.sciencedirect.com/science/article/pii/S0048969719316286)
Abstract: This study evaluated the Limnoperna fortunei (golden mussel) as a bioindicator of cytotoxicity and genotoxicity in aquatic environments contaminated by heavy metals. Five groups of 50 subjects each were exposed to different concentration of mercuric chloride (HgCl2) (0.001 mg/L, group I; 0.005 mg/L, group II; 0.01 mg/L, group II; 0.02 mg/L, group IV; and 0.1 mg/L, group V). The control group for both chronic and acute treatment did not receive HgCl2. For chronic exposure, the respective groups were placed in aquaria with water contaminated with the above concentrations of HgCl2. For acute exposure, the different concentrations of HgCl2 were injected into the posterior adductor muscle of the individuals belonging to the aforementioned groups. The biological matrix used in the tests was the whole body muscle. Tests (cell viability assay, alkaline comet test; enumeration of micronuclei and necrotic cells, quantification of Hg content in tissues and water, and histopathological analysis of tissues), were carried out on the 7th, 15th, and 30th treatment days or 2 h after injection. Our results demonstrated that L. fortunei showed cell damage in both chronic and acute exposure groups. Significant DNA damage was observed at both the 15th (0.1 mg/L) and 30th (0.01–0.1 mg/L) days of chronic exposure. However, in acute treatment all concentrations induced DNA breaks. The presence of necrosis increased at all concentrations tested for both acute and chronic exposure. Tissue mercury retention on the 15th day was higher than on the 30th day of exposure, while in the same period, there was a decrease in the mercury content of aquarium water. Taking the data together, it is concluded that L. fortunei as a possible bioindicator of the quality of aquatic environments.
Keywords: Genetic toxicology; Mutagenicity; Bioindicator; Golden mussel

"--" Pooja Agashe, Andrei Kuzminov,
Nitric oxide precipitates catastrophic chromosome fragmentation by bolstering both hydrogen peroxide and Fe(II) Fenton reactants in E. coli,
Journal of Biological Chemistry,
Volume 298, Issue 4,
2022,
101825,
ISSN 0021-9258,
https://doi.org/10.1016/j.jbc.2022.101825.
(https://www.sciencedirect.com/science/article/pii/S0021925822002654)
Abstract: Immune cells kill invading microbes by producing reactive oxygen and nitrogen species, primarily hydrogen peroxide (H2O2) and nitric oxide (NO). We previously found that NO inhibits catalases in Escherichia coli, stabilizing H2O2 around treated cells and promoting catastrophic chromosome fragmentation via continuous Fenton reactions generating hydroxyl radicals. Indeed, H2O2-alone treatment kills catalase-deficient (katEG) mutants similar to H2O2+NO treatment. However, the Fenton reaction, in addition to H2O2, requires Fe(II), which H2O2 excess instantly converts into Fenton-inert Fe(III). For continuous Fenton when H2O2 is stable, a supply of reduced iron becomes necessary. We show here that this supply is ensured by Fe(II) recruitment from ferritins and Fe(III) reduction by flavin reductase. Our observations also concur with NO-mediated respiration inhibition that drives Fe(III) reduction. We modeled this NO-mediated inhibition via inactivation of ndh and nuo respiratory enzymes responsible for the step of NADH oxidation, which results in increased NADH pools driving flavin reduction. We found that, like the katEG mutant, the ndh nuo double mutant is similarly sensitive to H2O2-alone and H2O2+NO treatments. Moreover, the quadruple katEG ndh nuo mutant lacking both catalases and efficient respiration was rapidly killed by H2O2-alone, but this killing was delayed by NO, rather than potentiated by it. Taken together, we conclude that NO boosts the levels of both H2O2 and Fe(II) Fenton reactants, making continuous hydroxyl-radical production feasible and resulting in irreparable oxidative damage to the chromosome.
Keywords: oxidative stress; catalase; hydrogen peroxide; nitric oxide; iron metabolism; ferritin; respiration; double-strand DNA breaks; peroxynitrite


"--" Annick van Niekerk, Angelique Blanckenberg, Serah Kimani, Suparna Chakraborty, Sharon Prince, Prinessa Chellan, Selwyn Mapolie,
DNA-binding affinity and molecular docking studies of the PEGylated binuclear palladacycle, BTC2, an efficient metallodrug against triple-negative breast cancer,
Journal of Inorganic Biochemistry,
Volume 243,
2023,
112191,
ISSN 0162-0134,
https://doi.org/10.1016/j.jinorgbio.2023.112191.
(https://www.sciencedirect.com/science/article/pii/S0162013423000739)
Abstract: Triple-negative breast cancer (TNBC) has a low five-year survival rate, especially if the cancer is diagnosed at a late stage and has already metastasized beyond the breast tissue. Current chemotherapeutic options for TNBC rely on traditional platinum-containing drugs like cisplatin, oxaliplatin and carboplatin. Unfortunately, these drugs are indiscriminately toxic, resulting in severe side effects and the development of drug resistance. Palladium compounds have shown to be viable alternatives to platinum complexes since they are less toxic and have displayed selectivity towards the TNBC cell lines. Here we report the design, synthesis, and characterization of a series of binuclear benzylidene palladacycles with varying phosphine bridging ligands. From this series we have identified BTC2 to be more soluble (28.38–56.77 μg/mL) and less toxic than its predecessor, AJ5, while maintaining its anticancer properties (IC50 (MDA-MB-231) = 0.58 ± 0.012 μM). To complement the previous cell death pathway study of BTC2, we investigated the DNA and BSA binding properties of BTC2 through various spectroscopic and electrophoretic techniques, as well as molecular docking studies. We demonstrate that BTC2 displays multimodal DNA binding properties as both a partial intercalator and groove binder, with the latter being the predominant mode of action. BTC2 was also able to quench the fluorescence of BSA, thereby suggesting that the compound could be transported by albumin in mammalian cells. Molecular docking studies revealed that BTC2 is a major groove binder and binds preferentially to subdomain IIB of BSA. This study provides insight into the influence of the ligands on the activity of the binuclear palladacycles and provides much needed information on the mechanisms through which these complexes elicit their potent anticancer activity.
Keywords: Anticancer; Organometallic; Bioinorganic; DNA-binding; BSA-binding; Molecular docking

"--" Narayana Kilarkaje, Mariam Al-Qaryyan, Maie D. Al-Bader,
Trans-resveratrol imparts disparate effects on transcription of DNA damage sensing/repair pathway genes in euglycemic and hyperglycemic rat testis,
Toxicology and Applied Pharmacology,
Volume 418,
2021,
115510,
ISSN 0041-008X,
https://doi.org/10.1016/j.taap.2021.115510.
(https://www.sciencedirect.com/science/article/pii/S0041008X21001174)
Abstract: Prevention or repair of DNA damage is critical to inhibit carcinogenesis in living organisms. Using quantitative RT2 Profiler™ PCR array, we investigated if trans-resveratrol could modulate the transcription of DNA damage sensing/repair pathway genes in euglycemic and non-obese type 2 diabetic Goto-Kakizaki rat testis. Trans-resveratrol imparted disparate effects on gene expressions. In euglycemic rats, it downregulated 79% and upregulated 2% of genes. However, in diabetic rats, it upregulated only 2% and downregulated 4% of genes. As such, diabetes upregulated 16% and downregulated 4% of genes. Trans-resveratrol normalized the expression of 9 (60%) out of 15 upregulated genes in diabetic rats. In euglycemic rats, trans-resveratrol inhibited ATM/ATR, DNA damage repair, pro-cell cycle progression, and apoptosis signaling genes. However, it increased Cdkn1a and Sumo1, indicating cell cycle arrest, apoptosis, and cytostasis in conjunction with increased DNA double-strand breaks and apoptosis. Diabetes increased DNA damage and apoptosis but did not affect ATM/ATR and double-strand break repair genes, although it increased few single-strand repair genes. Diabetes increased Abl1 and Sirt1, which may be related to apoptosis, but their increase may well suggest the enhanced cell cycle progression and putative carcinogenicity. The transcription of Rad17 and Smc1a increased in diabetic rats indicating G2 phase arrest and increases in a few DNA single-strand breaks repair genes suggesting DNA damage repair. Trans-resveratrol inhibits the cell cycle and causes cell death in euglycemic rat testis but normalizes diabetes-induced genes related to DNA damage and cell cycle control, suggesting its usefulness in maintaining DNA integrity in diabetes.
Keywords: Antioxidants; Carcinogenesis; Cell cycle control; Diabetes; DNA damage repair; Testis

"--" Tatiana Pedron, Bruna Moreira Freire, Carlos Eduardo Castro, Luiz Felipe Ribal, Bruno Lemos Batista,
Availability of arsenic in rice grains by in vitro and in vivo (humans) assays,
Journal of Trace Elements in Medicine and Biology,
Volume 56,
2019,
Pages 184-191,
ISSN 0946-672X,
https://doi.org/10.1016/j.jtemb.2019.08.014.
(https://www.sciencedirect.com/science/article/pii/S0946672X19302925)
Abstract: Background
Rice grains are consumed by approximately half of the world's population. This cereal has higher arsenic (As) concentrations in grains than wheat or barley. Arsenic determination in food and/or in vitro studies are important for risk assessment; however, it is not enough to assess the real human exposure.
Method
In vitro bioaccessibility was carried out in husked-rice using gastric and intestinal solutions similar to humans. Also, As naturally found in husked-rice was evaluated by in vivo bioavailability in humans. For this purpose, diets from the 1st and 2nd days were free of foods known to be high in As; 3rd and 4th days the diets were composed by rice and water and; 5th and 6th the diet was similar the 1st and 2nd days. During all experimentation, a representative aliquot of each meal, blood and urine were collected for total As (t-As) determination. Arsenic species were determined in the urine.
Results
t-As in husked rice varied from 157.3 ± 30.6 to 240.2 ± 85.2 μg kg−1. The in vitrobioaccessible fractions ranged from 91 to 94%. Inorganic As (i-As) ranged from 99.7 ± 11.2 to 159.5 ± 29.4 μg kg−1. For the in vivo assay, t-As concentrations in the woman and man blood were about 3 μg mL−1 from the 1st to 6th day. Arsenic from the rice ingested was excreted by urine about 72 h after ingestion. The t-As and dimethyl As (DMA) in urine ranged from 3.59 to 47.17 and 1.02 to 2.55 μg g−1 creatinine for the volunteers, indicating a two-fold DMA-increase in urine after ingestion of husked-rice.
Conclusion
After rice ingestion, As was quickly metabolized. The higher As concentrations were found in urine 72 h after rice ingestion. The main As-specie found in urine was DMA, indicating that methylation of As from rice followed by urine excretion is the main biological pathway for As excretion.
Keywords: Bioaccessibility; Bioavailability; Blood; Urine; As-speciation; HPLC-ICP-MS

"--" Bo Ma, Jianwei Zhu, Ang Zhao, Jie Zhang, Yu Wang, Hang Zhang, Lifang Zhang, Qi Zhang,
Raddeanin A, a natural triterpenoid saponin compound, exerts anticancer effect on human osteosarcoma via the ROS/JNK and NF-κB signal pathway,
Toxicology and Applied Pharmacology,
Volume 353,
2018,
Pages 87-101,
ISSN 0041-008X,
https://doi.org/10.1016/j.taap.2018.05.025.
(https://www.sciencedirect.com/science/article/pii/S0041008X18302369)
Abstract: Osteosarcoma (OS) is the most frequent and high mortality primary bone tumor in the adolescent. And it is well-known for poor prognosis due to high incidence of metastasis. Raddeanin A (RA), an active component of Anemone raddeana Regel, showed potential anti-cancer activities. However, the anti-tumor effect and molecular mechanism(s) of RA on osteosarcoma are still unclear. The present research is the first in vitro and in vivo investigate systematically anticancer of RA on human osteosarcoma. Our study demonstrated that RA induced mitochondria-dependent apoptosis in osteosarcoma cell lines and markedly suppressed the metastasis of osteosarcoma cells in vitro. And, RA treatment markedly inhibits tumor growth in vivo. Further mechanism study demonstrated that RA caused a significant enhance reactive oxygen species (ROS) level to stimulate phosphorylation of JNK. Moreover, RA led to decrease of p-IκBα level in the cytosol and reduction of p65 level in the nucleus, which was associated with the inhibition of NF-κB transcriptional activity. When NF-κB signaling was inhibited by siRNA targeting p65, a significant increase in cell apoptosis activity was observed. In addition, non-toxic RA concentrations (0.25, 0.5 and 1 μM) inhibited the migration and invasion of OS by suppressing MMP-2/9 expression associated with NF-κB-dependent transcription in vitro. The silencing of p65 increased the sensitivity of the osteosarcoma cells to RA suppressed migration and invasion. These findings suggest RA induces apoptosis and inhibits metastasis in OS cells, involved in provoking ROS/JNK and inhibiting NF-κB signaling pathways. Therefore, it may be a potential anti-metastatic and anti-proliferative therapeutic agent for human osteosarcoma.
Keywords: Raddeanin A; NF-κB; ROS/JNK; Human osteosarcoma; Migration

"--" Pégah Jalili, Sylvie Huet, Agnès Burel, Benjamin-Christoph Krause, Caroline Fontana, Soizic Chevance, Fabienne Gauffre, Yves Guichard, Alfonso Lampen, Peter Laux, Andreas Luch, Kevin Hogeveen, Valérie Fessard,
Genotoxic impact of aluminum-containing nanomaterials in human intestinal and hepatic cells,
Toxicology in Vitro,
Volume 78,
2022,
105257,
ISSN 0887-2333,
https://doi.org/10.1016/j.tiv.2021.105257.
(https://www.sciencedirect.com/science/article/pii/S088723332100182X)
Abstract: Exposure of consumers to aluminum-containing nanomaterials (Al NMs) is an area of concern for public health agencies. As the available data on the genotoxicity of Al2O3 and Al0 NMs are inconclusive or rare, the present study investigated their in vitro genotoxic potential in intestinal and liver cell models, and compared with the ionic form AlCl3. Intestinal Caco-2 and hepatic HepaRG cells were exposed to Al0 and Al2O3 NMs (0.03 to 80 μg/cm2). Cytotoxicity, oxidative stress and apoptosis were measured using High Content Analysis. Genotoxicity was investigated through γH2AX labelling, the alkaline comet and micronucleus assays. Moreover, oxidative DNA damage and carcinogenic properties were assessed using the Fpg-modified comet assay and the cell transforming assay in Bhas 42 cells respectively. The three forms of Al did not induce chromosomal damage. However, although no production of oxidative stress was detected, Al2O3 NMs induced oxidative DNA damage in Caco-2 cells but not likely related to ion release in the cell media. Considerable DNA damage was observed with Al0 NMs in both cell lines in the comet assay, likely due to interference with these NMs. No genotoxic effects were observed with AlCl3. None of the Al compounds induced cytotoxicity, apoptosis, γH2AX or cell transformation.
Keywords: Nanomaterials; Aluminum; Nanotoxicology; Comet assay; Micronucleus; Cell transformation assay

"--" Zhihong Liu, Cheng Guo, Peidong Tai, Lizong Sun, Zhenbo Chen,
The exposure of gadolinium at environmental relevant levels induced genotoxic effects in Arabidopsis thaliana (L.),
Ecotoxicology and Environmental Safety,
Volume 215,
2021,
112138,
ISSN 0147-6513,
https://doi.org/10.1016/j.ecoenv.2021.112138.
(https://www.sciencedirect.com/science/article/pii/S0147651321002499)
Abstract: Rare Earth Elements (REEs) are increasingly being used in agriculture and are also used to produce high end technological devices, thereby increasing their anthropogenic presence in the environment. However, the ecotoxicological mechanism of REEs on organisms is not fully understood. In this study, the effects of gadolinium (Gd) addition on Arabidopsis thaliana (L.) were investigated at both physiological and molecular levels. Four treatments (0, 10, 50 and 200 μmol·L−1 Gd) were used in the exposure tests. Biomass, root length and chlorophyll content in shoots/roots were measured to investigate the plant’s physiological response to Gd stress. Random amplified polymorphic (RAPD)-Polymerase Chain Reaction (PCR) and methylation sensitive arbitrarily primed (MSAP)-PCR were used to investigate changes in genetic variation and DNA methylation of A. thaliana when exposed to Gd. At the physiological level, it was found that low concentration of Gd (10 μmol·L−1) could significantly increase the plant biomass and root length, while the growth of A. thaliana was significantly inhibited when exposed to 200 μmol·L−1 of Gd, yet the total soluble protein content in aerial plant parts increased significantly by 24.2% when compared to the control group. Among the 12 primers considered in the RAPD assessment, at the molecular level, only four primers revealed different patterns in their genomic DNA. Compared to the control group, the treatment with 50 μmol·L−1 of Gd was associated with lower polymorphism, while the treatment with 200 μmol·L−1 of Gd was associated with higher polymorphism. The polymorphism frequencies for the 50 μmol·L−1 of Gd and the 200 μmol·L−1 of Gd were 4.67% and 20.33%, respectively. The MSAP analysis revealed that the demethylation (D) type of Arabidopsis genomic DNA increased significantly under 10 and 50 μmol·L−1 of Gd, while the methylation (M) type was also significantly increased under 200 μmol·L−1 of Gd. Generally, the total methylation polymorphism (D+M) increased with an increase of Gd concentration. It was found that high concentrations of Gd appeared to cause DNA damage, but low concentrations of Gd (as low as 10 μmol·L−1) were associated with DNA methylation change. Further, it was verified by Real time Reverse Transcription PCR (RT-PCR) on the bands detected by the MSAP analysis, that the genes relative to processes including cell cycle, oxidative stress and apoptosis, appeared to be regulated by methylation under Gd stress. These findings reveal new insight regarding ecotoxicity mechanisms of REEs on plants.
Keywords: Rare Earth Elements; Methylation; Genotoxic effects; Arabidopsis thaliana

"--" Weichao Hu, Yuqing Zhao, Yong Yang, Huifang Zhang, Chunbang Ding, Chao Hu, Lijun Zhou, Zhongwei Zhang, Shu Yuan, Yanger Chen, Ming Yuan,
Microwave-assisted extraction, physicochemical characterization and bioactivity of polysaccharides from Camptotheca acuminata fruits,
International Journal of Biological Macromolecules,
Volume 133,
2019,
Pages 127-136,
ISSN 0141-8130,
https://doi.org/10.1016/j.ijbiomac.2019.04.086.
(https://www.sciencedirect.com/science/article/pii/S0141813019307780)
Abstract: Microwave-assisted extraction of polysaccharides from Camptotheca acuminate (CAPs) was optimized by response surface methodology. The optimal parameters were as follows: microwave power, 600 W; liquid-solid ratio, 40:1 g/mL; extraction time, 14 min; and extraction temperature, 70 °C. Under these conditions, the yield of CAPs reached up to 8.61%. CAP-3, an acidic polysaccharide with a molecular weight of 121.34 kDa, was separated and purified from CAPs, which was only composed of glucose and mannose. CAP-3 exhibited strong antioxidant activity against DPPH (IC50: 0.78 mg/mL), hydroxyl radicals (IC50: 0.84 mg/mL) and also showed synergistic antioxidative effect with ascorbic acid in vitro. Meanwhile, CAP-3 could protect plasmid DNA from oxidative damage. Moreover, CAP-3 could improve immunomodulatory activity of RAW264.7 cells through promoting the phagocytosis and nitric oxide release. Therefore, CAP-3 had a strong potential in functional food, pharmaceuticals and cosmetics industries.
Keywords: Camptotheca acuminate polysaccharides; Microwave-assisted extraction; Antioxidant activity; Immunomodulatory activity

"--" Wen-Yu Lu, Hui-Jing Li, Qin-Ying Li, Yan-Chao Wu,
Application of marine natural products in drug research,
Bioorganic & Medicinal Chemistry,
Volume 35,
2021,
116058,
ISSN 0968-0896,
https://doi.org/10.1016/j.bmc.2021.116058.
(https://www.sciencedirect.com/science/article/pii/S0968089621000663)
Abstract: New diseases are emerging as the environment changes, so drug manufacturers are always on the lookout for new resources to develop effective and safe drugs. In recent years, many bioactive substances have been produced in the marine environment, which represents an alternative resource for new drugs used to combat major diseases such as cancer or inflammation. Many marine-derived medicinal substances are in preclinical or early stage of clinical development, and some marine drugs have been put on the market, such as ET743 (Yondelis®). This review presents the sources, activities, mechanisms of action and syntheses of bioactive substances based on marine natural products in clinical trials and on the market, which is helpful to understand the progress of drug research by application of marine natural products.
Keywords: Marine agents; Drugs; Activity; Synthesis; Clinical trails

"--" Kamakshi Sishtla, Nathan Lambert-Cheatham, Bit Lee, Duk Hee Han, Jaehui Park, Sheik Pran Babu Sardar Pasha, Sanha Lee, Sangil Kwon, Anbukkarasi Muniyandi, Bomina Park, Noa Odell, Sydney Waller, Il Yeong Park, Soo Jae Lee, Seung-Yong Seo, Timothy W. Corson,
Small-molecule inhibitors of ferrochelatase are antiangiogenic agents,
Cell Chemical Biology,
Volume 29, Issue 6,
2022,
Pages 1010-1023.e14,
ISSN 2451-9456,
https://doi.org/10.1016/j.chembiol.2022.01.001.
(https://www.sciencedirect.com/science/article/pii/S2451945622000010)
Abstract: Summary
Activity of the heme synthesis enzyme ferrochelatase (FECH) is implicated in multiple diseases. In particular, it is a mediator of neovascularization in the eye and thus an appealing therapeutic target for preventing blindness. However, no drug-like direct FECH inhibitors are known. Here, we set out to identify small-molecule inhibitors of FECH as potential therapeutic leads using a high-throughput screening approach to identify potent inhibitors of FECH activity. A structure-activity relationship study of a class of triazolopyrimidinone hits yielded drug-like FECH inhibitors. These compounds inhibit FECH in cells, bind the active site in cocrystal structures, and are antiangiogenic in multiple in vitro assays. One of these promising compounds was antiangiogenic in vivo in a mouse model of choroidal neovascularization. This foundational work may be the basis for new therapeutic agents to combat not only ocular neovascularization but also other diseases characterized by FECH activity.
Keywords: heme; angiogenesis; endothelial; ferrochelatase; neovascularization; choroid; screening; triazolopyrimidinone; structure-activity relationship; inhibitor

"--" Gerardino D’Errico, Giuseppe Vitiello, Gaetano De Tommaso, Fagr Kh. Abdel-Gawad, Maria Violetta Brundo, Margherita Ferrante, Anna De Maio, Samantha Trocchia, Anna Rita Bianchi, Gaetano Ciarcia, Giulia Guerriero,
Electron Spin Resonance (ESR) for the study of Reactive Oxygen Species (ROS) on the isolated frog skin (Pelophylax bergeri): A non-invasive method for environmental monitoring,
Environmental Research,
Volume 165,
2018,
Pages 11-18,
ISSN 0013-9351,
https://doi.org/10.1016/j.envres.2018.03.044.
(https://www.sciencedirect.com/science/article/pii/S0013935118301749)
Abstract: Background
Reactive oxygen species (ROS) in biological tissues of elected biosentinels represent an optimal biomarker for eco-monitoring of polluted areas. Electron spin resonance (ESR) is the most definitive method for detecting, quantifying and possibly identifying radicals in complex systems.
Objective
A non-invasive method for monitoring polluted areas by the quantitative determination of ROS in frog skin biopsy is presented.
Methods
We assessed by ESR spectroscopy the ROS level in adult male of Pelophylax bergeri, specie not a risk of extinction, collected from the polluted Sarno River (SA, Italy) basin. The spin-trap ESR method was validated by immunohistochemical analysis of the well-assessed pollution biomarkers cytochrome P450 aromatase 1A (CYP1A) and glutathione S-transferase (GST), and by determining the poly(ADPribose) polymerase (PARP) and GST enzymatic activity.
Results
ROS concentration in skin samples from frogs collected in the polluted area is significantly higher than that determined for the unpolluted reference area. Immunohistochemical analysis of CYP1A and GST supported the reliability of our approach, even in the absence of evident morphological and ultrastructural differences. PARP activity assay, connected to possible oxidative DNA damage, and the detoxification index by GST enzymatic assay give statistically significant evidence that higher levels of ROS are associated to alterations of the different biomarkers.
Conclusions
ROS concentration, measured by ESR on isolated frog skin, through the presented non-lethal method, is a reliable biomarker for toxicity screening and represents a useful basic datum for future modelling studies on environmental monitoring and biodiversity loss prevention.
Keywords: Reactive oxygen species; Electron spin resonance; Detoxification; Poly(ADPribose) polymerase; Skin biopsy

"--" Alec Paschalis, Beshara Sheehan, Ruth Riisnaes, Daniel Nava Rodrigues, Bora Gurel, Claudia Bertan, Ana Ferreira, Maryou B.K. Lambros, George Seed, Wei Yuan, David Dolling, Jon C. Welti, Antje Neeb, Semini Sumanasuriya, Pasquale Rescigno, Diletta Bianchini, Nina Tunariu, Suzanne Carreira, Adam Sharp, Wim Oyen, Johann S. de Bono,
Prostate-specific Membrane Antigen Heterogeneity and DNA Repair Defects in Prostate Cancer,
European Urology,
Volume 76, Issue 4,
2019,
Pages 469-478,
ISSN 0302-2838,
https://doi.org/10.1016/j.eururo.2019.06.030.
(https://www.sciencedirect.com/science/article/pii/S0302283819305202)
Abstract: Background
Prostate-specific membrane antigen (PSMA; folate hydrolase) prostate cancer (PC) expression has theranostic utility.
Objective
To elucidate PC PSMA expression and associate this with defective DNA damage repair (DDR).
Design, setting, and participants
Membranous PSMA (mPSMA) expression was scored immunohistochemically from metastatic castration-resistant PC (mCRPC) and matching, same-patient, diagnostic biopsies, and correlated with next-generation sequencing (NGS) and clinical outcome data.
Outcome measurements and statistical analysis
Expression of mPSMA was quantitated by modified H-score. Patient DNA was tested by NGS. Gene expression and activity scores were determined from mCRPC transcriptomes. Statistical correlations utilised Wilcoxon signed rank tests, survival was estimated by Kaplan-Meier test, and sample heterogeneity was quantified by Shannon's diversity index.
Results and limitations
Expression of mPSMA at diagnosis was associated with higher Gleason grade (p=0.04) and worse overall survival (p=0.006). Overall, mPSMA expression levels increased at mCRPC (median H-score [interquartile range]: castration-sensitive prostate cancer [CSPC] 17.5 [0.0–60.0] vs mCRPC 55.0 [2.8–117.5]). Surprisingly, 42% (n=16) of CSPC and 27% (n=16) of mCRPC tissues sampled had no detectable mPSMA (H-score <10). Marked intratumour heterogeneity of mPSMA expression, with foci containing no detectable PSMA, was observed in all mPSMA expressing CSPC (100%) and 37 (84%) mCRPC biopsies. Heterogeneous intrapatient mPSMA expression between metastases was also observed, with the lowest expression in liver metastases. Tumours with DDR had higher mPSMA expression (p=0.016; 87.5 [25.0–247.5] vs 20 [0.3–98.8]; difference in medians 60 [5.0–95.0]); validation cohort studies confirmed higher mPSMA expression in patients with deleterious aberrations in BRCA2 (p<0.001; median H-score: 300 [165–300]; difference in medians 195.0 [100.0–270.0]) and ATM (p=0.005; 212.5 [136.3–300]; difference in medians 140.0 [55.0–200]) than in molecularly unselected mCRPC biopsies (55.0 [2.75–117.5]). Validation studies using mCRPC transcriptomes corroborated these findings, also indicating that SOX2 high tumours have low PSMA expression.
Conclusions
Membranous PSMA expression is upregulated in some but not all PCs, with mPSMA expression demonstrating marked inter- and intrapatient heterogeneity. DDR aberrations are associated with higher mPSMA expression and merit further evaluation as predictive biomarkers of response for PSMA-targeted therapies in larger, prospective cohorts.
Patient summary
Through analysis of prostate cancer samples, we report that the presence of prostate-specific membrane antigen (PSMA) is extremely variable both within one patient and between different patients. This may limit the usefulness of PSMA scans and PSMA-targeted therapies. We show for the first time that prostate cancers with defective DNA repair produce more PSMA and so may respond better to PSMA-targeting treatments.
Keywords: Prostate-specific membrane antigen; Prostate cancer; Castration-resistant prostate cancer; Defective DNA repair; Theranostics; Tumour heterogeneity; BRCA2; Treatment resistance

"--" Beau Bosko Toskich, David M. Liu,
Y90 Radioembolization Dosimetry: Concepts for the Interventional Radiologist,
Techniques in Vascular and Interventional Radiology,
Volume 22, Issue 2,
2019,
Pages 100-111,
ISSN 1089-2516,
https://doi.org/10.1053/j.tvir.2019.02.011.
(https://www.sciencedirect.com/science/article/pii/S1089251619300186)
Abstract: Transarterial radioembolization (TARE) with beta particle emitting microspheres via Yttrium-90 decay has become a fundamental component of the contemporary Interventional Oncology practice. TARE continues to advance as a result of increased utilization, clinical study, technological improvements, and evolving applications. To maximize TARE safety and efficacy, a core understanding of dosimetry is essential. The intent of this overview is to provide the reader with a general survey of radiation physics and biology, device differentiation, patient selection, anatomic assessment, activity administration models, and procedural techniques involved with TARE dosimetry.
Keywords: Radioembolization; Radiation Segmentectomy; Radiation Lobectomy; BSA; MIRD; Partition

"--" Devra Davis, Linda Birnbaum, Paul Ben-Ishai, Hugh Taylor, Meg Sears, Tom Butler, Theodora Scarato,
Wireless technologies, non-ionizing electromagnetic fields and children: Identifying and reducing health risks,
Current Problems in Pediatric and Adolescent Health Care,
Volume 53, Issue 2,
2023,
101374,
ISSN 1538-5442,
https://doi.org/10.1016/j.cppeds.2023.101374.
(https://www.sciencedirect.com/science/article/pii/S1538544223000238)
Abstract: Children today are conceived and live in a sea of wireless radiation that did not exist when their parents were born. The launch of the digital age continues to transform the capacity to respond to emergencies and extend global communications. At the same time that this increasingly ubiquitous technology continues to alter the nature of commerce, medicine, transport and modern life overall, its varied and changing forms have not been evaluated for their biological or environmental impacts. Standards for evaluating radiation from numerous wireless devices were first set in 1996 to avoid heating tissue and remain unchanged since then in the U.S. and many other nations. A wide range of evidence indicates that there are numerous non-thermal effects from wireless radiation on reproduction, development, and chronic illness. Many widely used devices such as phones and tablets function as two-way microwave radios, sending and receiving various frequencies of information-carrying microwave radiation on multiple simultaneously operating antennas. Expert groups advising governments on this matter do not agree on the best approaches to be taken. The American Academy of Pediatrics recommends limited screen time for children under the age of two, but more than half of all toddlers regularly have contact with screens, often without parental engagement. Young children of parents who frequently use devices as a form of childcare can experience delays in speech acquisition and bonding, while older children report feelings of disappointment due to ‘technoference’—parental distraction due to technology. Children who begin using devices early in life can become socially, psychologically and physically addicted to the technology and experience withdrawal upon cessation. We review relevant experimental, epidemiological and clinical evidence on biological and other impacts of currently used wireless technology, including advice to include key questions at pediatric wellness checkups from infancy to young adulthood. We conclude that consistent with advice in pediatric radiology, an approach that recommends that microwave radiation exposures be As Low As Reasonably Achievable (ALARA) seems sensible and prudent, and that an independently-funded training, research and monitoring program should be carried out on the long term physical and psychological impacts of rapidly changing technological milieu, including ways to mitigate impacts through modifications in hardware and software. Current knowledge of electrohypersensitivity indicates the importance of reducing wireless exposures especially in schools and health care settings.

"--" Peter J. Thompson, Ajit Shah, Vasilis Ntranos, Frederic Van Gool, Mark Atkinson, Anil Bhushan,
Targeted Elimination of Senescent Beta Cells Prevents Type 1 Diabetes,
Cell Metabolism,
Volume 29, Issue 5,
2019,
Pages 1045-1060.e10,
ISSN 1550-4131,
https://doi.org/10.1016/j.cmet.2019.01.021.
(https://www.sciencedirect.com/science/article/pii/S155041311930021X)
Abstract: Summary
Type 1 diabetes (T1D) is an organ-specific autoimmune disease characterized by hyperglycemia due to progressive loss of pancreatic beta cells. Immune-mediated beta cell destruction drives the disease, but whether beta cells actively participate in the pathogenesis remains unclear. Here, we show that during the natural history of T1D in humans and the non-obese diabetic (NOD) mouse model, a subset of beta cells acquires a senescence-associated secretory phenotype (SASP). Senescent beta cells upregulated pro-survival mediator Bcl-2, and treatment of NOD mice with Bcl-2 inhibitors selectively eliminated these cells without altering the abundance of the immune cell types involved in the disease. Significantly, elimination of senescent beta cells halted immune-mediated beta cell destruction and was sufficient to prevent diabetes. Our findings demonstrate that beta cell senescence is a significant component of the pathogenesis of T1D and indicate that clearance of senescent beta cells could be a new therapeutic approach for T1D.
Keywords: cellular senescence; beta cells; type 1 diabetes; senolytics; SASP; DNA damage

"--" Beom-Seok Song, Yona Kim, Yeung Bae Jin, Il-Jun Kang, Kang Sung Kim, Jong-Heum Park, Jae-Kyung Kim, Ha-Young Park, Sang-Hee Jeong,
Toxicological evaluation of 2-dodecylcyclobutanone, a unique radiolytic compound of palmitic acid,
Food and Chemical Toxicology,
Volume 121,
2018,
Pages 639-647,
ISSN 0278-6915,
https://doi.org/10.1016/j.fct.2018.09.059.
(https://www.sciencedirect.com/science/article/pii/S0278691518307038)
Abstract: This study was conducted to evaluate the toxic effects and potency of 2-dodecylcyclobutanone (2-dDCB), a unique compound derived from palmitic acid via irradiation. In a series of assays of bacterial reverse-mutation, in vitro chromosomal aberration, and in vivo micronucleus, negative responses were found by the treatment of 2-dDCB comparing vehicle control, dimethyl sulfoxide or corn oil. In the acute oral toxicity test, all of the mice administrated 2-dDCB survived, and there were no clinical and necropsy signs observed at any doses (0, 300, and 2000 mg/kg body weight) during the experimental period of 14 days. These results suggested that 2-dDCB is a relatively non-toxic substance with median lethality dose higher than 2000 mg/kg body weight. Moreover, there were no adverse effects noted in rats orally administrated 2-dDCB everyday via gavage for 28 days, even at the highest dose (2.0 mg/kg body weight/day) tested, which is 1000-times higher than the human daily intake of 2-dDCB estimated through an extreme exposure scenario. Overall, these results indicate that 2-dDCB is not likely to raise any human health concerns and irradiated foods containing palmitic acid can be recognized as safe for human consumption under the current international regulation systems for food irradiation.
Keywords: Irradiated food; 2-dodecylcyclobutanone; Genotoxicity; Acute oral toxicity; 28-day toxicity

"--" Umesh Prasad Yadav, Arshad J. Ansari, Sahil Arora, Gaurav Joshi, Tashvinder Singh, Harsimrat Kaur, Nilambra Dogra, Raj Kumar, Santosh Kumar, Devesh M. Sawant, Sandeep Singh,
Design, synthesis and anticancer activity of 2-arylimidazo[1,2-a]pyridinyl-3-amines,
Bioorganic Chemistry,
Volume 118,
2022,
105464,
ISSN 0045-2068,
https://doi.org/10.1016/j.bioorg.2021.105464.
(https://www.sciencedirect.com/science/article/pii/S0045206821008427)
Abstract: A series of imido-heterocycle compounds were designed, synthesized, characterized, and evaluated for the anticancer potential using breast (MCF-7 and MDA-MB-231), pancreatic (PANC-1), and colon (HCT-116 and HT-29) cancer cell lines and normal cells, while normal cells showed no toxicity. Among the screened compounds, 4h exhibited the best anticancer potential with IC50 values ranging from 1 to 5.5 μM. Compound 4h caused G2/M phase arrest and apoptosis in all the cell lines except MDA-MB-231 mammosphere formation was inhibited. In-vitro enzyme assay showed selective topoisomerase IIα inhibition by compound 4h, leading to DNA damage as observed by fluorescent staining. Cell signalling studies showed decreased expression of cell cycle promoting related proteins while apoptotic proteins were upregulated. Interestingly MDA-MB-231 cells showed only cytostatic effects upon treatment with compound 4h due to defective p53 status. Toxicity study using overexpression of dominant-negative mutant p53 in MCF-7 cells (which have wild type functional p53) showed that anticancer potential of compound 4h is positively correlated with p53 expression.
Keywords: 2-Arylimidazo[1,2-a]pyridinyl-3-amines; Topoisomerase inhibitors; Anticancer; Western blotting; p53

"--" Mohamed Alaraby, Doaa Abass, Aliro Villacorta, Alba Hernández, Ricard Marcos,
Antagonistic in vivo interaction of polystyrene nanoplastics and silver compounds. A study using Drosophila,
Science of The Total Environment,
Volume 842,
2022,
156923,
ISSN 0048-9697,
https://doi.org/10.1016/j.scitotenv.2022.156923.
(https://www.sciencedirect.com/science/article/pii/S0048969722040207)
Abstract: Since heavy metals and micro−/nanoplastics (MNPLs) can share common environmental niches, their potential interactions could modulate their hazard impacts. The current study was planned to evaluate the potential interactions between silver compounds (silver nanoparticles or silver nitrate) and two different sizes of polystyrene nanoplastics (PSNPLs) (PS-50 and PS-500 nm), administered via ingestion to Drosophila larvae. While egg-to-adult survival was not affected by the exposure to silver compounds, PSNPLs, or their coexposures, the combined treatments succeeded to restore the delay of fly emergence induced by silver compounds. Transmission electron microscopy (TEM) and inductively coupled plasma mass spectrometry (ICP-MS) showed the ability of PSNPLs to transport silver compounds (regardless of their form) across the intestinal barrier, delivering them into the hemolymph of Drosophila larvae in a concentration exceeding that mediated by the exposure to silver compounds alone. The molecular response (gene expression) of Drosophila larvae greatly fluctuated, accordingly if exposures were administered alone or in combination. Although PSNPLs produced some oxidative stress in the hemocytes of Drosophila, especially at the highest dose (1 mM), higher levels were observed after silver exposure, regardless of its form. Interestingly, the oxidative stress of silver, especially that produced by nano‑silver, drastically decreased when coexposed with PSNPLs. Similar effects were observed regarding the DNA damage induced in Drosophila hemocytes, where cotreatment decreased the genotoxicity induced by silver compounds. This antagonistic interaction could be attributed to the ability of tiny plastic specks to confine silver, avoiding its bioavailability, and diminishing their potential impacts.
Keywords: Nanoplastics; Polystyrene; Silver nanoparticles; Carriers; Size; Uptake; Oxidative stress; Genotoxicity; Antagonistic interaction; Drosophila melanogaster

"--" Seong-Cheol Park, Il Ryong Kim, Jin-Young Kim, Yongjae Lee, Eun-Ji Kim, Ji Hyun Jung, Young Jun Jung, Mi-Kyeong Jang, Jung Ro Lee,
Molecular mechanism of Arabidopsis thaliana profilins as antifungal proteins,
Biochimica et Biophysica Acta (BBA) - General Subjects,
Volume 1862, Issue 12,
2018,
Pages 2545-2554,
ISSN 0304-4165,
https://doi.org/10.1016/j.bbagen.2018.07.028.
(https://www.sciencedirect.com/science/article/pii/S0304416518302228)
Abstract: Background
It remains an open question whether plant phloem sap proteins are functionally involved in plant defense mechanisms.
Methods
The antifungal effects of two profilin proteins from Arabidopsis thaliana, AtPFN1 and AtPFN2, were tested against 11 molds and 4 yeast fungal strains. Fluorescence profiling, biophysical, and biochemical analyses were employed to investigate their antifungal mechanism.
Results
Recombinant AtPFN1 and AtPFN2 proteins, expressed in Escherichia coli, inhibited the cell growth of various pathogenic fungal strains at concentrations ranging from 10 to 160 μg/mL. The proteins showed significant intracellular accumulation and cell-binding affinity for fungal cells. Interestingly, the AtPFN proteins could penetrate the fungal cell wall and membrane and act as inhibitors of fungal growth via generation of cellular reactive oxygen species and mitochondrial superoxide. This triggered the AtPFN variant-induced cell apoptosis, resulting in morphological changes in the cells.
Conclusion
PFNs may play a critical role as antifungal proteins in the Arabidopsis defense system against fungal pathogen attacks.
General significance
The present study indicates that two profilin proteins, AtPFN1 and AtPFN2, can act as natural antimicrobial agents in the plant defense system.
Keywords: Profilin; Antifungal protein; Arabidopsis; Apoptosis; ROS

"--" Félix Blanc-Durand, Elisa Yaniz-Galende, Alba Llop-Guevara, Catherine Genestie, Violeta Serra, Andrea Herencia-Ropero, Christophe Klein, Dominique Berton, Alain Lortholary, Nadine Dohollou, Christophe Desauw, Michel Fabbro, Emmanuelle Malaurie, Nathalie Bonichon-Lamaichhane, Coraline Dubot, Jean Emmanuel Kurtz, Gaëtan de Rauglaudre, Nadia Raban, Annick Chevalier-Place, Gwenael Ferron, Marie-Christine Kaminsky, Claire Kramer, Etienne Rouleau, Alexandra Leary,
A RAD51 functional assay as a candidate test for homologous recombination deficiency in ovarian cancer,
Gynecologic Oncology,
Volume 171,
2023,
Pages 106-113,
ISSN 0090-8258,
https://doi.org/10.1016/j.ygyno.2023.01.026.
(https://www.sciencedirect.com/science/article/pii/S0090825823000264)
Abstract: Rationale
Homologous recombination deficiency (HRD), defined as BRCA1/2 mutation (BRCAmut) or high genomic instability, is used to identify ovarian cancer (OC) patients most likely to benefit from PARP inhibitors. While these tests are useful, they are imperfect. Another approach is to measure the capacity of tumor cells to form RAD51 foci in the presence of DNA damage using an immunofluorescence assay (IF). We aimed to describe for the first time this assay in OC and correlate it to platinum response and BRCAmut.
Methods
Tumor samples were prospectively collected from the randomized CHIVA trial of neoadjuvant platinum +/− nintedanib. IF for RAD51, GMN and gH2AX was performed on FFPE blocks. Tumors were considered RAD51-low if ≤10% of GMN-positive tumor cells had ≥5 RAD51 foci. BRCAmut were identified by NGS.
Results
155 samples were available. RAD51 assay was contributive for 92% of samples and NGS available for 77%. gH2AX foci confirmed the presence of significant basal DNA damage. 54% of samples were considered HRD by RAD51 and presented higher overall response rates to neoadjuvant platinum (P = 0.04) and longer progression-free survival (P = 0.02). In addition, 67% of BRCAmut were HRD by RAD51. Among BRCAmut, RAD51-high tumors seem to harbor poorer response to chemotherapy (P = 0.02).
Conclusions
We evaluated a functional assay of HR competency. OC demonstrate high levels of DNA damage, yet 54% fail to form RAD51 foci. These RAD51-low OC tend to be more sensitive to neoadjuvant platinum. The RAD51 assay also identified a subset of RAD51-high BRCAmut tumors with unexpected poor platinum response.
Keywords: Ovarian cancer; BRCA; Homologous recombination; RAD51; Neoadjuvant chemotherapy

"--" Bharathan Bhavya, H.V. Easwer, G.C. Vilanilam, C.R. Anand, K. Sreelakshmi, Madhusoodanan Urulangodi, P. Rajalakshmi, Issac Neena, C.J. Padmakrishnan, Girish R. Menon, K. Krishnakumar, A.N. Deepti, Srinivas Gopala,
MutT Homolog1 has multifaceted role in glioma and is under the apparent orchestration by Hypoxia Inducible factor1 alpha,
Life Sciences,
Volume 264,
2021,
118673,
ISSN 0024-3205,
https://doi.org/10.1016/j.lfs.2020.118673.
(https://www.sciencedirect.com/science/article/pii/S0024320520314260)
Abstract: Aims
The study focused on the expression and role of a recent potential cancer therapeutic target protein, MutT Homolog1 (MTH1). MTH1 gets activated in an increased reactive oxygen species (ROS) environment and removes the oxidized nucleotides from the cell. The study aimed to check the role of MTH1 in DNA damage and apoptosis, migration and angiogenesis and also to examine its regulation in glioma.
Main methods
The experiments were carried out in human glioma tissue samples and brain tissues of epilepsy patients (non-tumor control). We used two human glioblastomas cell lines, U87MG and U251MG cells. In order to study the role of MTH1 in glioma and to analyze the relation of MTH1 with Hif1α, we have used MTH1 siRNA and Hif1α siRNA respectively.
Key findings
We found an increased expression of MTH1 in glioma tissues compared to the non-tumor brain tissues. Correlation analysis revealed that those samples showing reduced expression of MTH1 also had high levels of DNA damage and apoptotic markers, while diminished expression of angiogenesis regulators and levels of migration. MTH1 knockdown in vitro by siRNA in tumor cell lines corroborates the above observation. This justifies the emergence of MTH1 inhibitors as potential first-in-class drugs. Mechanistically, our observations suggest that Hif1α may modulate MTH1 expression.
Significance
We found elevated MTH1 expression in glioma irrespective of their grades, while its inhibition affects multiple tumor progression pathways, and that targeting Hif1α could simulate the same.
Keywords: MTH1; Hif1α; Glioma; Survival; Migration; DNA damage

"--" Federico Teloni, Jone Michelena, Aleksandra Lezaja, Sinan Kilic, Christina Ambrosi, Shruti Menon, Jana Dobrovolna, Ralph Imhof, Pavel Janscak, Tuncay Baubec, Matthias Altmeyer,
Efficient Pre-mRNA Cleavage Prevents Replication-Stress-Associated Genome Instability,
Molecular Cell,
Volume 73, Issue 4,
2019,
Pages 670-683.e12,
ISSN 1097-2765,
https://doi.org/10.1016/j.molcel.2018.11.036.
(https://www.sciencedirect.com/science/article/pii/S1097276518310062)
Abstract: Summary
Cellular mechanisms that safeguard genome integrity are often subverted in cancer. To identify cancer-related genome caretakers, we employed a convergent multi-screening strategy coupled to quantitative image-based cytometry and ranked candidate genes according to multivariate readouts reflecting viability, proliferative capacity, replisome integrity, and DNA damage signaling. This unveiled regulators of replication stress resilience, including components of the pre-mRNA cleavage and polyadenylation complex. We show that deregulation of pre-mRNA cleavage impairs replication fork speed and leads to excessive origin activity, rendering cells highly dependent on ATR function. While excessive formation of RNA:DNA hybrids under these conditions was tightly associated with replication-stress-induced DNA damage, inhibition of transcription rescued fork speed, origin activation, and alleviated replication catastrophe. Uncoupling of pre-mRNA cleavage from co-transcriptional processing and export also protected cells from replication-stress-associated DNA damage, suggesting that pre-mRNA cleavage provides a mechanism to efficiently release nascent transcripts and thereby prevent gene gating-associated genomic instability.
Keywords: replication stress; checkpoint activation; ATR; origin firing; replication catastrophe; pre-mRNA processing; RNA:DNA hybrids; R-loops; gene gating; cleavage; polyadenylation

"--" Arshad Mehmood, Muhammad Ishaq, Lei Zhao, Sanabil Yaqoob, Bushra Safdar, Muhammad Nadeem, Masooma Munir, Chengtao Wang,
Impact of ultrasound and conventional extraction techniques on bioactive compounds and biological activities of blue butterfly pea flower (Clitoria ternatea L.),
Ultrasonics Sonochemistry,
Volume 51,
2019,
Pages 12-19,
ISSN 1350-4177,
https://doi.org/10.1016/j.ultsonch.2018.10.013.
(https://www.sciencedirect.com/science/article/pii/S1350417718313774)
Abstract: The present study was conducted to evaluate the influence of ultrasound on bioactive compounds and biological activities of blue butterfly pea flower (Clitoria ternatea L.). For this purpose, optimized conditions (temperature 50 °C, time 150 min, solid to liquid ratio 1 g:15 ml, 70% amplitude and 240 W, 20 kHz frequency, 3 s on and 3 s off) of ultrasound (US) and conventional extraction (AGE: Agitation, water bath for 150 min, 50 °C at 150 rmp) were used. The results showed significant (p < 0.05) effect of US and AGE on total phenolics (TPCs), flavonoids (TFCs) and antioxidant activities (DPPH, ABTS, FRAP, reducing activity, Cu2+ and H2O2) of butterfly pea flower extract (BPFE). The results showed an increased trend in yield, TPCs, TFCs and antioxidant activities of US treated BPFE with comparison to AGE. However, insignificant (p > 0.05) effect of US and AGE over TFlaCs and PACs were observed. Moreover, the results of Fourier-transform infrared spectroscopy (FTIR) showed little changes in spectrum and US does not affect the functional group of bioactive compounds structure. Additionally, extracts (500–2000 µg/ml) protect pBR322 plasmid DNA damage induced by (1 mM H2O2 and 1 mM FeSO4), plasma oxidation (induced by 250 µM CuCl2) and inhibit erythrocyte hemolysis (induced by 200 mM AAPH, 34.6 to 66.73%). Sonication can be applied successfully for the extraction of bioactive compounds from plant materials with high biological activities.
Keywords: Ultra sonication; Butterfly pea flower; Bioactive compounds; Conventional extraction; pBR322 plasmid DNA; Antioxidant activities

"--" Xinyi Niu, Tim Jones, Kelly BéruBé, Hsiao-Chi Chuang, Jian Sun, Kin Fai Ho,
The oxidative capacity of indoor source combustion derived particulate matter and resulting respiratory toxicity,
Science of The Total Environment,
Volume 767,
2021,
144391,
ISSN 0048-9697,
https://doi.org/10.1016/j.scitotenv.2020.144391.
(https://www.sciencedirect.com/science/article/pii/S0048969720379225)
Abstract: Indoor air pollution sources with emissions of fine particles (PM2.5), including environmental tobacco smoke (ETS) and incense smoke (IS) deteriorate indoor air quality and may cause respiratory diseases in humans. This study characterized the emission factors (EFs) of five types of tobacco and incense in Hong Kong using an environmental chamber. Human alveolar epithelial cells (A549) were exposed to PM2.5 collected from different indoor sources to determine their cytotoxicity. The PM2.5 EF of ETS (109.7±36.5 mg/g) was higher than IS (97.1±87.3 mg/g). The EFs of total polycyclic aromatic hydrocarbons (PAHs) and carbonyls for IS were higher than ETS, and these two combustion sources showed similar distributions of individual PAHs and carbonyls. Oxidative damage and inflammatory responses (i.e. DNA damage, 8-hydroxy-desoxyguanosine (8-OHdG), tumor necrosis factor-α (TNF-α) and interlukin-6 (IL-6)) of A549 cells was triggered by exposure to PM2.5 generated from ETS and IS. Different indoor sources showed different responses to oxidative stress and inflammations due to the accumulation effects of mixed organic compounds. High molecular weight PAHs from incense combustion showed higher correlations with DNA damage markers, and most of the PAHs from indoor sources demonstrated significant correlations with inflammation. Exposure to anthropogenic produced combustion emissions such as ETS and IS results in significant risks (e.g. lung cancer) to the alveolar epithelium within the distal human respiratory tract, of which incense emissions posed a higher cytotoxicity.
Keywords: Biomarkers; DNA; Environmental tobacco smoke; Incense smoke; Inflammation; Oxidative damage

"--" Paola Di Pietro, Raffaella D’Auria, Andrea Viggiano, Elena Ciaglia, Rosaria Meccariello, Rossana Dello Russo, Annibale Alessandro Puca, Carmine Vecchione, Stefania Lucia Nori, Antonietta Santoro,
Bisphenol A induces DNA damage in cells exerting immune surveillance functions at peripheral and central level,
Chemosphere,
Volume 254,
2020,
126819,
ISSN 0045-6535,
https://doi.org/10.1016/j.chemosphere.2020.126819.
(https://www.sciencedirect.com/science/article/pii/S0045653520310122)
Abstract: Bisphenol A (BPA) is a synthetic xenoestrogen diffused worldwide. Humans are chronically exposed to low doses of BPA from food and drinks, thus BPA accumulates in tissues posing human health risk. In this study, we investigated the effects of BPA on peripheral blood mononuclear cells (PBMC) from human healthy donors, and in glia and microglia of rat offspring at postnatal day 17 (17PND) from pregnant females who received BPA soon after coupling and during lactation and weaning. Results indicated that BPA affected Phytoemagglutinin (PHA) stimulated PBMC proliferation causing an S-phase cell cycle accumulation at nanomolar concentrations while BPA was almost ineffective in resting PBMC. Furthermore, BPA induced chromosome aberrations and the appearance of shattered cells characterized by high number of fragmented and pulverized chromosomes, suggesting that the compound could cause a massive genomic rearrangement by inducing catastrophic events. The BPA-induced DNA damage was observed mainly in TCD4+ and TCD8+ subsets of T lymphocytes and was mediated by the increase of ERK1/2 phosphorylation, p21/Waf1 and PARP1 protein expression. Intriguingly, we observed for the first time that BPA-induced effects were associated to a sex specific modulation of ERα and ERβ in human PBMC. Immunofluorescence analysis of rat hippocampus corroborated in vitro findings showing that BPA induced ɣH2AX phosphorylation in microglia and astrocytosis by decreasing ERα expression within the dentate gyrus. Overall these results suggest that BPA can alter immune surveillance functions at both peripheral and central level with a potential risk for cancer, neuroinflammation and neurodegeneration.
Keywords: Bisphenol a; Genotoxicity; Astrocytosis; Developmental neurotoxicity; Human lymphocytes; Hippocampus

"--" Pattaranatcha Charnwichai, Nakarin Kitkumthorn, Preecha Ruangvejvorachai, Jutamas Wongphoom, Tamonwan Meesakul, Nattapol Tammachote, Rachaneekorn Tammachote,
Rapid decalcification of articular cartilage and subchondral bone using an ultrasonic cleaner with EDTA,
Acta Histochemica,
Volume 125, Issue 2,
2023,
152009,
ISSN 0065-1281,
https://doi.org/10.1016/j.acthis.2023.152009.
(https://www.sciencedirect.com/science/article/pii/S0065128123000156)
Abstract: Articular cartilage and subchondral bones were used to be the samples for studying effects of drugs in the joint degenerative diseases such as osteoarthritis. Because of the deposition of mineral salts, articular cartilage and subchondral bones require decalcification process to soften the tissues. EDTA is a chelating agent that is commonly used to remove mineral salts, but this step is time-consuming and can take as long as 45 days. Commercial ultrasonic cleaner and microwave oven were reported to reduce the decalcification timing. The aim of this study is to determine and compare the decalcification of human articular cartilage and subchondral bone using EDTA together with ultrasonic cleaner or microwave oven. Hundred pieces of articular cartilage and subchondral bones obtained from osteoarthritis patients undergone total-knee-replacement were divided into 10 groups according to decalcification method (ultrasonic cleaner or microwave) and timing (2, 4, 6, 8, and 10 h). In each group, all cartilage and subchondral bone pieces were decalcified and sectioned, and subsequently stained with haematoxylin and eosin, Von Kossa, terminal deoxynucleotidyl transferase dUTP nick end labeling (TUNEL) assay, or caspase-3 immunohistochemistry. The optimal timing of decalcification of articular cartilage and subchondral bones using EDTA together with ultrasonic cleaner was at 8 and 10 h, while the timing using EDTA together with microwave oven was more than 10 h. Clear TUNEL and caspase-3 signals were obtained from samples decalcified using EDTA together with ultrasonic cleaner for 8 h. In summary, to our knowledge, this is the first study that compared EDTA decalcification between ultrasonic cleaner and microwave oven. Here, we report a new methodology for decalcification for articular cartilage and subchondral bones that reduces decalcification time from weeks to hours and is suitable for further pathological analyses.
Keywords: Rapid decalcification; Cartilage; Subchondral bone; Ultrasonic cleaner; Microwave; EDTA

"--" Martin L. Pall,
Wi-Fi is an important threat to human health,
Environmental Research,
Volume 164,
2018,
Pages 405-416,
ISSN 0013-9351,
https://doi.org/10.1016/j.envres.2018.01.035.
(https://www.sciencedirect.com/science/article/pii/S0013935118300355)
Abstract: Repeated Wi-Fi studies show that Wi-Fi causes oxidative stress, sperm/testicular damage, neuropsychiatric effects including EEG changes, apoptosis, cellular DNA damage, endocrine changes, and calcium overload. Each of these effects are also caused by exposures to other microwave frequency EMFs, with each such effect being documented in from 10 to 16 reviews. Therefore, each of these seven EMF effects are established effects of Wi-Fi and of other microwave frequency EMFs. Each of these seven is also produced by downstream effects of the main action of such EMFs, voltage-gated calcium channel (VGCC) activation. While VGCC activation via EMF interaction with the VGCC voltage sensor seems to be the predominant mechanism of action of EMFs, other mechanisms appear to have minor roles. Minor roles include activation of other voltage-gated ion channels, calcium cyclotron resonance and the geomagnetic magnetoreception mechanism. Five properties of non-thermal EMF effects are discussed. These are that pulsed EMFs are, in most cases, more active than are non-pulsed EMFs; artificial EMFs are polarized and such polarized EMFs are much more active than non-polarized EMFs; dose-response curves are non-linear and non-monotone; EMF effects are often cumulative; and EMFs may impact young people more than adults. These general findings and data presented earlier on Wi-Fi effects were used to assess the Foster and Moulder (F&M) review of Wi-Fi. The F&M study claimed that there were seven important studies of Wi-Fi that each showed no effect. However, none of these were Wi-Fi studies, with each differing from genuine Wi-Fi in three distinct ways. F&M could, at most conclude that there was no statistically significant evidence of an effect. The tiny numbers studied in each of these seven F&M-linked studies show that each of them lack power to make any substantive conclusions. In conclusion, there are seven repeatedly found Wi-Fi effects which have also been shown to be caused by other similar EMF exposures. Each of the seven should be considered, therefore, as established effects of Wi-Fi.
Keywords: Electromagnetic field (EMF); Brain impact; Testis/sperm count and quality; Impact of pulsation and polarization; Activation of voltage-gated calcium channels; Wi-Fi or WiFi

"--" Mohamed Alaraby, Alba Hernández, Ricard Marcos,
Novel insights into biodegradation, interaction, internalization and impacts of high-aspect-ratio TiO2 nanomaterials: A systematic in vivo study using Drosophila melanogaster,
Journal of Hazardous Materials,
Volume 409,
2021,
124474,
ISSN 0304-3894,
https://doi.org/10.1016/j.jhazmat.2020.124474.
(https://www.sciencedirect.com/science/article/pii/S030438942032464X)
Abstract: The elongated nature of the high-aspect-ratio nanomaterials (NMs) can help us to obtain valuable information on its biodegradation, physical interaction with target-cells, and internalization. Three different length nano-titanium have been studied using Drosophila, TEM, and different biological markers. Nano-titanium, regardless of its shape, was eroded and degraded just entering the gut lumen of the larvae. Results showed that the distinguished shape of nanowires helps to understand the interactions of NMs with the intestinal barrier. The peritrophic membrane, as the first defense line of the intestinal barrier, succeeded in the reservation of NMs, though the perpendicular particles of nanowires stabbing it, making pores, and permitting their translocation into intestinal cells. On the other side, the exposure to TiO2NPs did not decrease egg-to-adult viability, but all its different shapes, especially nanowires, mediated a wide molecular response including changes of expression in genes involved in stress, antioxidant, repair, and physical interaction responses. All these changes concerning their ability to elevate ROS levels ultimately led to potential genotoxicity. So, the high aspect ratio NMs are efficient in understanding the outstanding issues of NMs exposure, but at the same time could induce genotoxic impact rather than the low aspect ones.
Keywords: Nanomaterials; High aspect ratio; Length; Biodegradation; Nanowires; Internalization; Oxidative stress; Genotoxicity; Drosophila melanogaster; Titanium oxide

"--" Jingchao Ren, Junpeng Cui, Qing Chen, Niya Zhou, Ziyuan Zhou, Guang-hui Zhang, Weidong Wu, Huan Yang, Jia Cao,
Low-level lead exposure is associated with aberrant sperm quality and reproductive hormone levels in Chinese male individuals: Results from the MARHCS study low-level lead exposure is associated with aberrant sperm quality,
Chemosphere,
Volume 244,
2020,
125402,
ISSN 0045-6535,
https://doi.org/10.1016/j.chemosphere.2019.125402.
(https://www.sciencedirect.com/science/article/pii/S0045653519326426)
Abstract: Studies in animals suggest an adverse effect of high-level lead exposure on male reproductive outcomes. However, evidence of the effects of low-level lead exposure is inconsistent. The purpose of our study was to explore the relationship between low-level lead exposure from daily environmental contaminants and semen quality in a community population without occupational exposure. We recruited 751 students in the Male Reproductive Health in Chongqing College Students (MARHCS) study and 190 community males from Bishan, Chongqing. Eight urinary metals (Pb, Cd, As, Cu, Zn, Ni, Mn, and Cr), semen quality, and serum sex hormones were detected. Even if the blood lead concentration was below the US lead poisoning standard for children (100 μg/L), a significant dose-response relationship was found between lead exposure and a decrease in semen quality. Multilinear regression showed that urinary Pb was negatively associated with sperm concentration, total sperm count, progressive motility and total sperm motility (regression coefficient: −0.074, −0.103, −0.024, and −0.014, respectively; p: <0.001, <0.001, 0.007, and <0.001, respectively), accompanied by decreased serum follicle-stimulating hormone, serum testosterone and the testosterone/luteinizing hormone ratio (β coefficient: −0.090, −0.082, and −0.020, respectively; p: 0.002, <0.001, and 0.021, respectively). Logistic regression also indicated that the risk of having abnormal semen quality was higher in the high Pb group (OR: 2.501, 95% CI: 1.411, 4.435, p = 0.002) than in the low Pb group after adjusting for confounders, with a dose-response relationship in the trend test (p = 0.007). Our results revealed an inverse association between Pb exposure at low levels and semen quality.
Keywords: Metals; Lead; Spermatozoa; Semen quality; Reproductive hormones

Kendra K. Maass, Fabian Rosing, Paolo Ronchi, Karolin V. Willmund, Frauke Devens, Michaela Hergt, Harald Herrmann, Peter Lichter, Aurélie Ernst,
Altered nuclear envelope structure and proteasome function of micronuclei,
Experimental Cell Research,
Volume 371, Issue 2,
2018,
Pages 353-363,
ISSN 0014-4827,
https://doi.org/10.1016/j.yexcr.2018.08.029.
(https://www.sciencedirect.com/science/article/pii/S0014482718305147)
Abstract: Micronuclei are extra-nuclear bodies containing whole chromosomes that were not incorporated into the nucleus after cell division or damaged chromosome fragments. Even though the link between micronuclei and DNA damage is described for a long time, little is known about the functional organization of micronuclei and their contribution to tumorigenesis. We showed fusions between micronuclear membranes and lysosomes by electron microscopy and linked lysosome function to DNA damage levels in micronuclei. In addition, micronuclei drastically differ from primary nuclei in nuclear envelope composition, with a significant increase in the relative amount of nuclear envelope proteins LBR and emerin and a decrease in nuclear pore proteins. Strikingly, micronuclei lack active proteasomes, as the processing subunits and other factors of the ubiquitin proteasome system. Moreover, micronuclear chromatin shows a higher degree of compaction as compared to primary nuclei. The specific aberrations identified in micronuclei and the potential functional consequences of these defects may contribute to the role of micronuclei in catastrophic genomic rearrangements.
Keywords: Micronuclei; Genome instability; Chromothripsis

"--" Nishigandha Mone, Shital Harihar, Sunita Salunke-Gawali, Surekha Satpute, Archana Patil, Vivek Mokashi, Mahesh Jadhav, Ray J. Butcher,
Metal complexes of ‘Heena’ (2-hydroxy-1,4-naphthoquinone): Synthesis, Characterization and anticancer activity,
Inorganica Chimica Acta,
Volume 546,
2023,
121290,
ISSN 0020-1693,
https://doi.org/10.1016/j.ica.2022.121290.
(https://www.sciencedirect.com/science/article/pii/S0020169322005023)
Abstract: The Mn(II), Co(II), Ni(II), Cu(II) and Zn(II) complexes of Henna; 2-hydroxy-1,4-naphthoquinone (Lw) are synthesized at 0 °C (Mn2+; 1, Co2+; 2, Ni2+; 3, Cu2+; 4 and Zn2+; 5), 26 °C (Mn2+; 1A, Co2+; 2A, Ni2+; 3A, Cu2+; 4A and Zn2+; 5A) and characterized. The compositions of all complexes are of the type [M(Lw)2(H2O)2]. The geometry of the complexes synthesized at 26 °C is trans, whereas cis for complex 4 at 0 °C. The pyridine adduct (4Apy) of copper complexes 4A and methanol (4MeOH) adduct of complex 4 is characterized by single crystal X-ray diffraction studies. The molecular interactions are revealed from the X-ray structures of 2A, 5A, 4Apy, and 4MeOH. Anticancer activity of all complexes was evaluated against two cancer cell lines, MCF-7 (breast cancer cell line) and A-549 (lung cancer cell line). The complexes synthesized at 0 °C show enhanced activity against the A549 cell line. Cell cycle analysis, effect on mitochondrial potential, estimation of Reactive Oxygen Species (ROS), effect on peripheral blood mononuclear cells (PBMCs), Tunnel assay, etc., experiments were performed on complex 1A.
Keywords: Lawsone; Metal complexes; Naphthoquinone; Anticancer activity

"--" Allison M. Murawski, Mark P. Brynildsen,
Ploidy is an important determinant of fluoroquinolone persister survival,
Current Biology,
Volume 31, Issue 10,
2021,
Pages 2039-2050.e7,
ISSN 0960-9822,
https://doi.org/10.1016/j.cub.2021.02.040.
(https://www.sciencedirect.com/science/article/pii/S0960982221002840)
Abstract: Summary
Genetic mutants have demonstrated the importance of homologous recombination (HR) to fluoroquinolone (FQ) persistence, which suggests that single-cell chromosome (Chr) abundance might be a phenotypic variable of importance to persisters. Here, we sorted stationary-phase E. coli based on ploidy and subjected the subpopulations to tolerance assays. Subpopulations sorted to contain diploid cells harbored up to ∼40-fold more FQ persisters than those sorted to contain monoploid cells. This association was observed with distinct FQs, in independent environmental conditions, and with more than one strain of E. coli (MG1655; uropathogenic CFT073) but was abolished in HR-deficient strains (ΔrecA and ΔrecB). It was observed that the persister level of monoploid subpopulations exceeded those of ΔrecA and ΔrecB by 10-fold or more, and subsequent high-purity sorting confirmed that observation. Those data suggested the existence of distinct FQ persister subtypes: those that are and are not proficient with HR. Time-lapse microscopy revealed significant differences in initial size and growth dynamics during the post-antibiotic recovery period for persisters from monoploid- and diploid-enriched subpopulations. In addition, non-persisters in monoploid-enriched subpopulations elongated minimally following FQ treatment, resembling previous observations of HR-deficient strains, whereas non-persisters in diploid-enriched subpopulations on average filamented extensively. Together, these results identify a phenotypic variable with a significant impact on FQ persistence, establish the existence of more than one type of persister to the same antibiotic in an isogenic culture, and reveal roles for RecA and RecB in FQ persistence, even in the absence of homologous chromosomes.
Keywords: persister; UPEC; levofloxacin; ciprofloxacin; chromosome number; homologous recombination; stationary phase; Escherichia coli; RecA; RecB

"--" Ila Shukla, Lubna Azmi, Ch. V. Rao, Talha Jawaid, Mehnaz Kamal, Amani S. Awaad, Saleh I. Alqasoumi, Osama A. Alkhamees, Saud M. Alsanad,
Hepatoprotective activity of depsidone enriched Cladonia rangiferina extract against alcohol-induced hepatotoxicity targeting cytochrome P450 2E1 induced oxidative damage,
Saudi Pharmaceutical Journal,
Volume 28, Issue 4,
2020,
Pages 519-527,
ISSN 1319-0164,
https://doi.org/10.1016/j.jsps.2020.03.003.
(https://www.sciencedirect.com/science/article/pii/S131901642030058X)
Abstract: Alcoholic liver disease (ALD) is a broad-spectrum disorder, covering fatty liver, cirrhosis, alcoholic hepatitis and in extreme untreated condition hepatocellular carcinoma (HCC) may also develop. Cladonia rangiferina (CR) is a class of lichen having a broad spectrum of pharmacological activity. It is used like traditional natural sources in ancient times in India, China, Sri Lanka, etc. Folkloric record about CR has reported their use as an antimicrobial, antitumor, antioxidant, anti-inflammatory activities, etc. Hence, the present study was requested to ascertain the effect of the ethanolic extract of Cladonia rangiferina (CRE) on alcohol-induced hepatotoxicity. The animals were evaluated for the estimation of the liver in vivo biochemical antioxidant parameters. The liver tissues were further evaluated histopathologically and western blotting examination for localization of apoptotic gene expression that plays a pivotal role in hepatotoxicity. The results of this study reveal that CRE proves to be helpful in the treatment of alcohol-induced hepatotoxicity and oxidative stress. Results of different markers have shown that among all, CRE has demonstrated the best hepatoprotective activity. These observations say about the importance of the components of the extract. The ameliorative action of CRE in alcoholic liver damage may exist due to antioxidant, anti-inflammatory, and anti-apoptotic activities.
Keywords: Hepatotoxicity; Cladonia rangiferina; Inflammation; Apoptosis

"--" Xuehui Xu, Meiying Liu, Yufei Zhang, Yuexin Zhang,
Phytotoxicity of BDE-28, BDE-47 and BDE-99 to maize (Zea mays L.) during germination and early growth,
South African Journal of Botany,
Volume 153,
2023,
Pages 94-101,
ISSN 0254-6299,
https://doi.org/10.1016/j.sajb.2022.12.008.
(https://www.sciencedirect.com/science/article/pii/S0254629922006664)
Abstract: Although research on the toxic effects of polybrominated diphenyl ethers (PBDEs) on animals has made significant progress, the phytotoxicity of low and medium brominated PBDE congeners to plants has received little attention. A hydroponic experiment was conducted to investigate the toxic effects of 2,4,4′-tribromodiphenyl ether (BDE-28), 2,2′,4,4′-tetrabromodiphenyl ether (BDE-47) and 2,2′,4,4′,5-pentabromodiphenyl ether (BDE-99) on maize. Seed germination, root and shoot elongation and seedling biomass of maize were inhibited by PBDEs in a dose-dependent manner, and the maximum inhibition rate was achieved at 15 μg L−1. BDE-47 and BDE-99 treatments increased levels of malondialdehyde (MDA) in maize roots in a dose-dependent manner, whereas BDE-28 had no effect on MDA content. The phosphorylated histone H2AX (γ-H2AX) contents in maize roots first increased and then slightly decreased as the exposure concentration of PBDEs increased. These results suggested that PBDEs could induce lipid peroxidation and DNA damage in maize. BDE-28, BDE-47, and BDE-99 exposure increased the production of H2O2, O2•, and •OH, as well as the activity of antioxidant enzymes in the roots. In comparison, BDE-99 caused more severe damage and reactive oxygen species (ROS) generation in maize roots than BDE-28 and BDE-47. These findings show that PBDEs cause oxidative damage to maize and contribute to a better understanding of PBDE safety in terrestrial ecosystems.
Keywords: Phytotoxicity; Polybrominated diphenyl ethers (PBDEs); ROS; Maize

"--" Hisayuki Amano, Arindam Chaudhury, Cristian Rodriguez-Aguayo, Lan Lu, Viktor Akhanov, Andre Catic, Yury V. Popov, Eric Verdin, Hannah Johnson, Fabio Stossi, David A. Sinclair, Eiko Nakamaru-Ogiso, Gabriel Lopez-Berestein, Jeffrey T. Chang, Joel R. Neilson, Alan Meeker, Milton Finegold, Joseph A. Baur, Ergun Sahin,
Telomere Dysfunction Induces Sirtuin Repression that Drives Telomere-Dependent Disease,
Cell Metabolism,
Volume 29, Issue 6,
2019,
Pages 1274-1290.e9,
ISSN 1550-4131,
https://doi.org/10.1016/j.cmet.2019.03.001.
(https://www.sciencedirect.com/science/article/pii/S1550413119301299)
Abstract: Summary
Telomere shortening is associated with stem cell decline, fibrotic disorders, and premature aging through mechanisms that are incompletely understood. Here, we show that telomere shortening in livers of telomerase knockout mice leads to a p53-dependent repression of all seven sirtuins. P53 regulates non-mitochondrial sirtuins (Sirt1, 2, 6, and 7) post-transcriptionally through microRNAs (miR-34a, 26a, and 145), while the mitochondrial sirtuins (Sirt3, 4, and 5) are regulated in a peroxisome proliferator-activated receptor gamma co-activator 1 alpha-/beta-dependent manner at the transcriptional level. Administration of the NAD(+) precursor nicotinamide mononucleotide maintains telomere length, dampens the DNA damage response and p53, improves mitochondrial function, and, functionally, rescues liver fibrosis in a partially Sirt1-dependent manner. These studies establish sirtuins as downstream targets of dysfunctional telomeres and suggest that increasing Sirt1 activity alone or in combination with other sirtuins stabilizes telomeres and mitigates telomere-dependent disorders.
Keywords: telomeres; sirtuins; metabolism; liver disease; p53

"--" Arif Mermer, Ozlem Faiz, Ahmet Demirbas, Neslihan Demirbas, Manikandan Alagumuthu, Sivakumar Arumugam,
Piperazine-azole-fluoroquinolone hybrids: Conventional and microwave irradiated synthesis, biological activity screening and molecular docking studies,
Bioorganic Chemistry,
Volume 85,
2019,
Pages 308-318,
ISSN 0045-2068,
https://doi.org/10.1016/j.bioorg.2019.01.009.
(https://www.sciencedirect.com/science/article/pii/S0045206818308411)
Abstract: A series of new 1,2,4-triazole and 1,3,4-oxadiazole derivatives was obtained via several steps sequential reactions of phenyl piperazine. Then, these compounds were converted to the corresponding fluoroquinolone hybrids via one pot three component Mannich reaction. All the reactions were examined under conventional and microwave mediated conditions, and optimum conditions were determined. The effect of different solvents and microwave power on microwave prompted reactions was investigated as well. All the newly synthesized compounds were characterized by FTIR, 1H NMR, 13C NMR and EI MS spectral techniques. The antimicrobial activity, DNA gyrase and Topoisomerase IV inhibition potentials were performed. The results obtained showed that fluoroquinolone hybrids possess good antimicrobial activity. Moreover, Fluoroquinolone-azole-piperazine hybrids synthesized in the present study displayed excellent DNA gyrase inhibition. To unveil the interaction mode of compounds to receptor, a molecular docking study was performed. With an average least binding energy of −9.5 kcal/mol, all compounds were found to have remarkable inhibitory potentials against DNA gyrase (E. coli).
Keywords: Fluoroquinolone; 1,2,4-triazole; Microwave irradiation; Antimicrobial activity; DNA gyrase; Topoisomerase IV; Molecular docking

"--" Ayon Tarafdar, Ranjna Sirohi, Palanisamy Athiyaman Balakumaran, R. Reshmy, Aravind Madhavan, Raveendran Sindhu, Parameswaran Binod, Yogesh Kumar, Deepak Kumar, Sang Jun Sim,
The hazardous threat of Bisphenol A: Toxicity, detection and remediation,
Journal of Hazardous Materials,
Volume 423, Part A,
2022,
127097,
ISSN 0304-3894,
https://doi.org/10.1016/j.jhazmat.2021.127097.
(https://www.sciencedirect.com/science/article/pii/S0304389421020653)
Abstract: Bisphenol A (or BPA) is a toxic endocrine disrupting chemical that is released into the environment through modern manufacturing practices. BPA can disrupt the production, function and activity of endogenous hormones causing irregularity in the hypothalamus-pituitary-gonadal glands and also the pituitary-adrenal function. BPA has immuno-suppression activity and can downregulate T cells and antioxidant genes. The genotoxicity and cytotoxicity of BPA is paramount and therefore, there is an immediate need to properly detect and remediate its influence. In this review, we discuss the toxic effects of BPA on different metabolic systems in the human body, followed by its mechanism of action. Various novel detection techniques (LC-MS, GC-MS, capillary electrophoresis, immunoassay and sensors) involving a pretreatment step (liquid-liquid microextraction and molecularly imprinted solid-phase extraction) have also been detailed. Mechanisms of various remediation strategies, including biodegradation using native enzymes, membrane separation processes, photocatalytic oxidation, use of nanosorbents and thermal degradation has been detailed. An overview of the global regulations pertaining to BPA has been presented. More investigations are required on the efficiency of integrated remediation technologies rather than standalone methods for BPA removal. The effect of processing operations on BPA in food matrices is also warranted to restrict its transport into food products.
Keywords: Genotoxicity; Endocrine system; Chromatography; Photocatalysis; Nanosorbents

"--" Daniel Silqueira Martins Guimarães, Letícia Silveira de Sousa Luz, Sara Batista do Nascimento, Lorena Rabelo Silva, Natália Rezende de Miranda Martins, Heloísa Gonçalves de Almeida, Vitória de Souza Reis, Sarah El Chamy Maluf, Alexandre Budu, Juliane Aparecida Marinho, Clarice Abramo, Adriana Karaoglanovic Carmona, Marina Goulart da Silva, Gisele Rodrigues da Silva, Victor Matheus Kemmer, Anna Paola Butera, Renato Márcio Ribeiro-Viana, Marcos Leoni Gazarini, Clébio Soares Nascimento Júnior, Luciana Guimarães, Fabio Vieira dos Santos, Whocely Victor de Castro, Gustavo Henrique Ribeiro Viana, Cristiana Ferreira Alves de Brito, Fernando de Pilla Varotti,
Improvement of antimalarial activity of a 3-alkylpiridine alkaloid analog by replacing the pyridine ring to a thiazole-containing heterocycle: Mode of action, mutagenicity profile, and Caco-2 cell-based permeability,
European Journal of Pharmaceutical Sciences,
Volume 138,
2019,
105015,
ISSN 0928-0987,
https://doi.org/10.1016/j.ejps.2019.105015.
(https://www.sciencedirect.com/science/article/pii/S0928098719302799)
Abstract: The development of new antimalarial drugs is urgent to overcome the spread of resistance to the current treatment. Herein we synthesized the compound 3, a hit-to‑lead optimization of a thiazole based on the most promising 3-alkylpyridine marine alkaloid analog. Compound 3 was tested against Plasmodium falciparum and has shown to be more potent than its precursor (IC50 values of 1.55 and 14.7 μM, respectively), with higher selectivity index (74.7) for noncancerous human cell line. This compound was not mutagenic and showed genotoxicity only at concentrations four-fold higher than its IC50. Compound 3 was tested in vivo against Plasmodium berghei NK65 strain and inhibited the development of parasite at 50 mg/kg. In silico and UV–vis approaches determined that compound 3 acts impairing hemozoin crystallization and confocal microscopy experiments corroborate these findings as the compound was capable of diminishing food vacuole acidity. The assay of uptake using human intestinal Caco-2 cell line showed that compound 3 is absorbed similarly to chloroquine, a standard antimalarial agent. Therefore, we present here compound 3 as a potent new lead antimalarial compound.
Keywords: Plasmodium falciparum; 3-Alkylpyridine marine alkaloid analogs; Antiplasmodial activity; Thiazole; Malaria; Ferriprotoporphyrin-IX

"--" Kaylee E. Dillard, Maxwell W. Brown, Nicole V. Johnson, Yibei Xiao, Adam Dolan, Erik Hernandez, Samuel D. Dahlhauser, Yoori Kim, Logan R. Myler, Eric V. Anslyn, Ailong Ke, Ilya J. Finkelstein,
Assembly and Translocation of a CRISPR-Cas Primed Acquisition Complex,
Cell,
Volume 175, Issue 4,
2018,
Pages 934-946.e15,
ISSN 0092-8674,
https://doi.org/10.1016/j.cell.2018.09.039.
(https://www.sciencedirect.com/science/article/pii/S0092867418312510)
Abstract: Summary
CRISPR-Cas systems confer an adaptive immunity against viruses. Following viral injection, Cas1-Cas2 integrates segments of the viral genome (spacers) into the CRISPR locus. In type I CRISPR-Cas systems, efficient “primed” spacer acquisition and viral degradation (interference) require both the Cascade complex and the Cas3 helicase/nuclease. Here, we present single-molecule characterization of the Thermobifida fusca (Tfu) primed acquisition complex (PAC). We show that TfuCascade rapidly samples non-specific DNA via facilitated one-dimensional diffusion. Cas3 loads at target-bound Cascade and the Cascade/Cas3 complex translocates via a looped DNA intermediate. Cascade/Cas3 complexes stall at diverse protein roadblocks, resulting in a double strand break at the stall site. In contrast, Cas1-Cas2 samples DNA transiently via 3D collisions. Moreover, Cas1-Cas2 associates with Cascade and translocates with Cascade/Cas3, forming the PAC. PACs can displace different protein roadblocks, suggesting a mechanism for long-range spacer acquisition. This work provides a molecular basis for the coordinated steps in CRISPR-based adaptive immunity.
Keywords: CRISPR; Cascade; primed acquisition; DNA curtains; fluorescence microscopy

"**" Sachin Gulati, Pavol Kosik, Matus Durdik, Milan Skorvaga, Lukas Jakl, Eva Markova, Igor Belyaev,
Effects of different mobile phone UMTS signals on DNA, apoptosis and oxidative stress in human lymphocytes,
Environmental Pollution,
Volume 267,
2020,
115632,
ISSN 0269-7491,
https://doi.org/10.1016/j.envpol.2020.115632.
(https://www.sciencedirect.com/science/article/pii/S026974912036320X)
Abstract: Different scientific reports suggested link between exposure to radiofrequency radiation (RF) from mobile communications and induction of reactive oxygen species (ROS) and DNA damage while other studies have not found such a link. However, the available studies are not directly comparable because they were performed at different parameters of exposure, including carrier frequency of RF signal, which was shown to be a critical for appearance of the RF effects. For the first time, we comparatively analyzed genotoxic effects of UMTS signals at different frequency channels used by 3G mobile phones (1923, 1947.47, and 1977 MHz). Genotoxicity was examined in human lymphocytes exposed to RF for 1 h and 3 h using complimentary endpoints such as induction of ROS by imaging flow cytometry, DNA damage by alkaline comet assay, mutations in TP53 gene by RSM assay, preleukemic fusion genes (PFG) by RT-qPCR, and apoptosis by flow cytometry. No effects of RF exposure on ROS, apoptosis, PFG, and mutations in TP53 gene were revealed regardless the UMTS frequency while inhibition of a bulk RNA expression was found. On the other hand, we found relatively small but statistically significant induction of DNA damage in dependence on UMTS frequency channel with maximal effect at 1977.0 MHz. Our data support a notion that each specific signal used in mobile communication should be tested in specially designed experiments to rule out that prolonged exposure to RF from mobile communication would induce genotoxic effects and affect the health of human population.
Keywords: Radiofrequency radiation; Human lymphocytes; DNA damage; Reactive oxygen species; Preleukemic fusion genes; Apoptosis; TP53 mutations

"--" Akbar Hasanzadeh, Fatemeh Radmanesh, Elaheh Sadat Hosseini, Iman Hashemzadeh, Jafar Kiani, Helena Nourizadeh, Marzieh Naseri, Yousef Fatahi, Fateme Chegini, Zahra Madjd, Ali Beyzavi, Piotr S. Kowalski, Mahdi Karimi,
Highly Photoluminescent Nitrogen- and Zinc-Doped Carbon Dots for Efficient Delivery of CRISPR/Cas9 and mRNA,
Bioconjugate Chemistry,
Volume 32, Issue 8,
2021,
Pages 1875-1887,
ISSN 1043-1802,
https://doi.org/10.1021/acs.bioconjchem.1c00309.
(https://www.sciencedirect.com/science/article/pii/S1043180221008405)
Abstract: ABSTRACT
Safe and efficient delivery of CRISPR/Cas9 systems is still a challenge. Here we report the development of fluorescent nitrogen- and zinc-doped carbon dots (N–Zn-doped CDs) using one-step microwave-aided pyrolysis based on citric acid, branched PEI25k, and different zinc salts. These versatile nanovectors with a quantum yield of around 60% could not only transfect large CRISPR plasmids (∼9 kb) with higher efficiency (80%) compared to PEI25k and lipofectamine 2000 (Lipo 2K), but they also delivered mRNA into HEK 293T cells with the efficiency 20 times greater than and equal to that of PEI25k and Lipo 2K, respectively. Unlike PEI25k, N–Zn-doped CDs exhibited good transfection efficiency even at low plasmid doses and in the presence of 10% fetal bovine serum (FBS). Moreover, these nanovectors demonstrated excellent efficiency in GFP gene disruption by transferring plasmid encoding Cas9 and sgRNA targeting GFP as well as Cas9/sgRNA ribonucleoproteins into HEK 293T-GFP cells. Hence, N–Zn-doped CDs with remarkable photoluminescence properties and high transfection efficiency in the delivery of both CRISPR complexes and mRNA provide a promising platform for developing safe, efficient, and traceable delivery systems for biological research.

"--" Miguel Á. Casado-Combreras, Francisco Rivero-Rodríguez, Carlos A. Elena-Real, Dmitry Molodenskiy, Antonio Díaz-Quintana, Marlène Martinho, Guillaume Gerbaud, Katiuska González-Arzola, Adrián Velázquez-Campoy, Dmitri Svergun, Valérie Belle, Miguel A. De la Rosa, Irene Díaz-Moreno,
PP2A is activated by cytochrome c upon formation of a diffuse encounter complex with SET/TAF-Iβ,
Computational and Structural Biotechnology Journal,
Volume 20,
2022,
Pages 3695-3707,
ISSN 2001-0370,
https://doi.org/10.1016/j.csbj.2022.07.009.
(https://www.sciencedirect.com/science/article/pii/S2001037022002896)
Abstract: Intrinsic protein flexibility is of overwhelming relevance for intermolecular recognition and adaptability of highly dynamic ensemble of complexes, and the phenomenon is essential for the understanding of numerous biological processes. These conformational ensembles—encounter complexes—lack a unique organization, which prevents the determination of well-defined high resolution structures. This is the case for complexes involving the oncoprotein SET/template-activating factor-Iβ (SET/TAF-Iβ), a histone chaperone whose functions and interactions are significantly affected by its intrinsic structural plasticity. Besides its role in chromatin remodeling, SET/TAF-Iβ is an inhibitor of protein phosphatase 2A (PP2A), which is a key phosphatase counteracting transcription and signaling events controlling the activity of DNA damage response (DDR) mediators. During DDR, SET/TAF-Iβ is sequestered by cytochrome c (Cc) upon migration of the hemeprotein from mitochondria to the cell nucleus. Here, we report that the nuclear SET/TAF-Iβ:Cc polyconformational ensemble is able to activate PP2A. In particular, the N-end folded, globular region of SET/TAF-Iβ (a.k.a. SET/TAF-Iβ ΔC)—which exhibits an unexpected, intrinsically highly dynamic behavior—is sufficient to be recognized by Cc in a diffuse encounter manner. Cc-mediated blocking of PP2A inhibition is deciphered using an integrated structural and computational approach, combining small-angle X-ray scattering, electron paramagnetic resonance, nuclear magnetic resonance, calorimetry and molecular dynamics simulations.
Keywords: Cytochrome c; Encounter complex; Protein phosphatase 2A; Molecular dynamics; Nuclear magnetic resonance; SET/TAF-Iβ

"--" Nitu Kumari, Supriya V. Vartak, Sumedha Dahal, Susmita Kumari, Sagar S. Desai, Vidya Gopalakrishnan, Bibha Choudhary, Sathees C. Raghavan,
G-quadruplex Structures Contribute to Differential Radiosensitivity of the Human Genome,
iScience,
Volume 21,
2019,
Pages 288-307,
ISSN 2589-0042,
https://doi.org/10.1016/j.isci.2019.10.033.
(https://www.sciencedirect.com/science/article/pii/S2589004219304134)
Abstract: Summary
DNA, the fundamental unit of human cell, generally exists in Watson-Crick base-paired B-DNA form. Often, DNA folds into non-B forms, such as four-stranded G-quadruplexes. It is generally believed that ionizing radiation (IR) induces DNA strand-breaks in a random manner. Here, we show that regions of DNA enriched in G-quadruplex structures are less sensitive to IR compared with B-DNA in vitro and inside cells. Planar G-quartet of G4-DNA is shielded from IR-induced free radicals, unlike single- and double-stranded DNA. Whole-genome sequence analysis and real-time PCR reveal that genomic regions abundant in G4-DNA are protected from radiation-induced breaks and can be modulated by G4 stabilizers. Thus, our results reveal that formation of G4 structures contribute toward differential radiosensitivity of the human genome.
Keywords: Biological Sciences; Biochemistry; Molecular Biology; Cell Biology

"--" Vaishnavi Bommakanti, Madhura Banerjee, Divik Shah, Kowdi Manisha, Kavya Sri, Satarupa Banerjee,
An overview of synthesis, characterization, applications and associated adverse effects of bioactive nanoparticles,
Environmental Research,
Volume 214, Part 2,
2022,
113919,
ISSN 0013-9351,
https://doi.org/10.1016/j.envres.2022.113919.
(https://www.sciencedirect.com/science/article/pii/S0013935122012464)
Abstract: A particle with a diameter ranging from 1 to 100 nm is considered a nanoparticle (NP). Owing to their small size and high surface area, NPs possess unique physical, chemical and biological properties as compared to their bulkier counterparts. This paper describes various physico-chemical as well as green methods that can be used to synthesize different types of NPs including carbon-based, ceramic, metal, semiconductor, polymeric and lipid-based NPs. These methods can be categorized into either top-down or bottom-up approaches. Electron microscopy, atomic force microscopy, dynamic light scattering, X-ray diffraction, zeta-potential instrument, liquid chromatography-mass spectrometry, fourier transform infrared spectroscopy and thermogravimetric analysis are the techniques discussed in the characterization of NPs. This review provides an insight into the extraordinary properties of NPs that have opened the doors for endless biomedical applications like drug delivery, photo-ablation therapy, biosensors, bio-imaging and hyperthermia. In addition, NPs are also involved in improving crop growth, making protective clothing, cosmetics and energy reserves. This review also specifies adverse health effects associated with NPs such as hepatotoxicity, genotoxicity, neurotoxicity, etc., and inhibitory effects on plant growth and aquatic life. Further, in-vitro toxicity assessment assays for cell proliferation, apoptosis, necrosis and oxidative stress, as well as in-vivo toxicity assessment like biodistribution, clearance, hematological, serological and histological studies, are discussed here. Lastly, the authors have mentioned various measures that can be adopted to minimize the toxicity associated with NPs such as green synthesis, use of stabilizers, gene gun, polymer shell, microneedle capsule, etc.
Keywords: Nanoparticles; Synthesis; Characterization; Applications; Adverse effects; Toxicity assessment

"--" J. Auclair, P. Turcotte, C. Gagnon, C. Peyrot, K.J. Wilkinson, F. Gagné,
The influence of surface coatings on the toxicity of silver nanoparticle in rainbow trout,
Comparative Biochemistry and Physiology Part C: Toxicology & Pharmacology,
Volume 226,
2019,
108623,
ISSN 1532-0456,
https://doi.org/10.1016/j.cbpc.2019.108623.
(https://www.sciencedirect.com/science/article/pii/S1532045619303394)
Abstract: Silver nanoparticles (nAg) are often produced with different coatings that could influence bioavailability and toxicity in aquatic organisms. The purpose of this study was to examine the influence of 4 surface coatings of nAg of the same core size towards bioavailability and toxicity in juvenile rainbow trout (Oncorhynchus mykiss). Juveniles were exposed to 50 μg/L of 50 nm diameter nAg for 96 h at 15 °C with the following coatings: branched polyethylenimine (bPEI), citrate, polyvinylpyrrolidone (PVP) and silicate (Si). The data revealed that the coatings influenced hepatic Ag loadings in the following trend PVP > citrate > bPEI and Si with estimated bioavailability factors of 28, 18, 6 and 2 L/kg respectively. Hepatic Ag levels were significantly associated with DNA damage and inflammation as determined by arachidonate cyclooxygenase activity. The bPEI and citrate-coated nAg consistently produced the observed effects above in addition to increased mitochondrial electron transport activity and glutathione S-transferase activity. The absence of metallothionein and lipid peroxidation suggests that mechanisms other than the liberation of Ag+ were at play. In conclusion, surface coatings were shown to significantly influence bioavailability and toxic properties of nAg to rainbow trout juveniles.
Keywords: Silver nanoparticles; Coatings; Inflammation; Genotoxicity

"--" Shanky Garg, Sana Irfan Khan, Rajiv Kumar Malhotra, Manish Kumar Sharma, Manoj Kumar, Punit Kaur, Tapas Chandra Nag,  RumaRay, Jagriti Bhatia, Dharamvir Singh Arya,
The molecular mechanism involved in cardioprotection by the dietary flavonoid fisetin as an agonist of PPAR-γ in a murine model of myocardial infarction,
Archives of Biochemistry and Biophysics,
Volume 694,
2020,
108572,
ISSN 0003-9861,
https://doi.org/10.1016/j.abb.2020.108572.
(https://www.sciencedirect.com/science/article/pii/S0003986120305816)
Abstract: The methodology exploring the cardioprotective potential of the flavonoid Fisetin through its ability to modulate PPAR-γ was unraveled in the present study. Computational modelling through molecular docking based binding study of interactions between Fiestin and PPAR-γ revealed the potential role of Fisetin as an agonist of PPAR-γ. A murine model of cardiac ischemia-reperfusion injury was used to explore this further. Male Wistar Rats were randomly assigned to five groups. Fisetin (20 mg/kg; p. o) was administered for 28 days. Ischemia was induced for 45 min on the 29th day followed by 60 min of reperfusion. Fisetin pretreatment upregulated the expression of PPAR-γ in heart tissue significantly Cardioprotection was assessed by measurement of hemodynamic parameters, infarct size, ELISA for oxidative stress, immunohistochemistry and TUNEL assay for apoptosis, and western blot analysis for MAPK proteins and inflammation. PPAR-γ activation by fisetin led to significantly reduced infarct size, suppression of oxidative stress, reduction of cardiac injury markers, alleviation of inflammation, and inhibition of apoptosis The MAPK-based molecular mechanism showed a rise in a key prosurvival kinase, ERK1/ERK2 and suppression of JNK and p38 proteins. The aforementioned beneficial findings of fisetin were reversed on the administration of a specific antagonist of PPAR-γ. In conclusion, through our experiments, we have proved that fisetin protects the heart against ischemia-reperfusion injury and the evident cardioprotection is PPAR-γ dependant. In conclusion, our study has revealed a prime mechanism involved in the cardioprotective effects of fisetin. Hence, Fisetin may be evaluated in further clinical studies as a cardioprotective agent in patients undergoing reperfusion interventions.
Keywords: Fisetin; PPAR-γ; MAPK; Cardioprotective; Ischemia-reperfusion

"--" Jae-Ik Lee, Sang-Soon Kim, Dong-Hyun Kang,
Stress response of Salmonella Montevideo adapted to red pepper powders at various humidities and resistance to near-infrared heating,
Food Research International,
Volume 162, Part A,
2022,
111972,
ISSN 0963-9969,
https://doi.org/10.1016/j.foodres.2022.111972.
(https://www.sciencedirect.com/science/article/pii/S0963996922010304)
Abstract: In the present study, the stress responses of Salmonella Montevideo adapted to red pepper powder with various humidities were investigated. The resistance of S. Montevideo to near-infrared heating increased significantly when adapted to red pepper powder. Moreover, the pathogen turned to a viable but noncultureable (VBNC) state after storage in red pepper powder at 30 °C with 40 % relative humidity (RH). Therefore, transcriptomic analysis was conducted for pathogens adapted to red pepper powder at 30 °C and 40 % RH for 4 h (VBNC transformation starting point). Compared to the transcriptome from the pathogen grown in tryptic soy broth at 37 °C, a total of 1,268 differentially expressed genes (DEGs) were observed with the criteria of ΙlogFCΙ ≥ 2 and false discovery rate ≤ 0.05, including 229 upregulated and 1,039 downregulated genes. It was confirmed that heat shock protein-related genes such as dnaK and dnaJ were highly overexpressed in the pathogen adapted to red pepper powder. Moreover, genes contributing to the invasion and internalization of S. Montevideo to red pepper powder were upregulated. Finally, higher gene expression levels of the type III secretion system (ssaS, ssaL, sseG, and pipB) with lower sample humidity were observed with quantitative real-time PCR. These results indicated that genomic changes contribute to phenotypic changes, such as heat resistance changes and transformation to the VBNC state.
Keywords: Salmonella Montevideo, Humidity; Adaptation; Red pepper powder; RNA sequencing; Resistance

"**" Nancy N. Shahin, Nagla A. El-Nabarawy, Ahmed S. Gouda, Bruno Mégarbane,
The protective role of spermine against male reproductive aberrations induced by exposure to electromagnetic field – An experimental investigation in the rat,
Toxicology and Applied Pharmacology,
Volume 370,
2019,
Pages 117-130,
ISSN 0041-008X,
https://doi.org/10.1016/j.taap.2019.03.009.
(https://www.sciencedirect.com/science/article/pii/S0041008X19300912)
Abstract: The exponentially increasing use of electromagnetic field (EMF)-emitting devices imposes substantial health burden on modern societies with particular concerns of male infertility. Limited studies have addressed the modulation of this risk by protective agents. We investigated the hazardous effects of rat exposure to EMF (900 MHz, 2 h/day for 8 weeks) on male fertility and evaluated the possible protective effect of the polyamine, spermine, against EMF-induced alterations. Exposure to EMF significantly decreased sperm count, viability and motility, and increased sperm deformities. EMF-exposed rats exhibited significant reductions in serum inhibin B and testosterone along with elevated activin A, follicle-stimulating hormone, luteinizing hormone and estradiol concentrations. Testicular steroidogenic acute regulatory protein (StAR), c-kit mRNA expression and testicular activities of the key androgenic enzymes 3β- and 17β-hydroxysteroid dehydrogenases were significantly attenuated following exposure to EMF. Exposure led to testicular lipid peroxidation, decreased catalase and glutathione peroxidase activities and triggered nuclear factor-kappa B p65, inducible nitric oxide synthase, cyclooxygenase-2 and caspase-3 overexpression. EMF-exposed rats showed testicular DNA damage as indicated by elevated comet parameters. Spermine administration (2.5 mg/Kg/day intraperitoneally for 8 weeks) prevented EMF-induced alterations in the sperm and hormone profiles, StAR and c-kit expression and androgenic enzyme activities. Spermine hampered EMF-induced oxidative, inflammatory, apoptotic and DNA perturbations. Histological and histomorphometric analysis of the testes supported all biochemical findings. In conclusion, rat exposure to EMF disrupts sperm and hormone profiles with underlying impairment of steroidogenesis and spermatogenesis. Spermine confers protection against EMF-associated testicular and reproductive aberrations, at least in part, via antioxidant, anti-inflammatory and anti-apoptotic mechanisms.
Keywords: Electromagnetic field; Steroid sex hormone; Spermine; Sperm profile; Testis; Toxicity

"--" Sevil Korkmaz-Icöz, Marcel Schwär, Sivakkanan Loganathan, Kristin Wächter, Adrian-Iustin Georgevici, Patricia Kraft, Tobias Mayer, Andreas Simm, Matthias Karck, Gábor Szabó,
Bread crust extract protects rats’ vascular grafts from in vitro ischemia/reperfusion injury,
Journal of Functional Foods,
Volume 95,
2022,
105187,
ISSN 1756-4646,
https://doi.org/10.1016/j.jff.2022.105187.
(https://www.sciencedirect.com/science/article/pii/S1756464622002572)
Abstract: Ischemia/reperfusion (IR) injury affects harvested vascular grafts during coronary artery bypass surgery. We hypothesized that bread crust extract (BCE) protects vascular grafts from IR injury. Thoracic aortic rings from Wistar rats were mounted on organ bath chambers (control) or subjected to in vitro IR injury either in saline (IR) or saline-supplemented with BCE (IR + BCE). Impaired maximum endothelium-dependent vasorelaxation to acetylcholine (control 73 ± 2 % vs IR 40 ± 2 % vs IR + BCE 63 ± 3 %, p < 0.05), altered maximal phenylephrine-induced contractile responses and high K+-induced depolarization in the IR-group compared to controls were improved by BCE. Computer-assisted artificial intelligence methods, applied on gene expression data, showed that increased Ccl2 expression (>-7.23) with a decrease in the anti-oxidant gene Gclc (≤-2.947) and Stab1 (≤-6.144) levels were reflecting IR-group, whereas increased Ccl2 expression (>-7.23) with an increased Gclc (>-2.947) level were indicatory for IR + BCE-rings. Furthermore, BCE lowered nitrotyrosine and poly(ADP-ribose)-polymerase-1 immunoreactivity. BCE protects vascular grafts from in vitro IR injury.
Keywords: Ischemia/reperfusion; Endothelial dysfunction; Bread crust extract; Vascular function

"--" Srikanth Mamidala, Sudhir Reddy Peddi, R Kowshik Aravilli, Parameshwara Chary Jilloju, Vijjulatha Manga, Rajeswar Rao Vedula,
Microwave irradiated one pot, three component synthesis of a new series of hybrid coumarin based thiazoles: Antibacterial evaluation and molecular docking studies,
Journal of Molecular Structure,
Volume 1225,
2021,
129114,
ISSN 0022-2860,
https://doi.org/10.1016/j.molstruc.2020.129114.
(https://www.sciencedirect.com/science/article/pii/S0022286020314368)
Abstract: A series of new coumarin based thiazoles were synthesized by the microwave irradiation of thiocarbohydrazide, aldehydes and 3-(2-bromoacetyl) coumarins. Structures of all the synthesized compounds were confirmed by spectral (1H &13C NMR, FTIR, Mass) and analytical data. The target compounds were screened for their in vitro cytotoxic activity against a Gram positive spheroid firmicute. From the in vitro results, it was found that the compound 4e has bordering on activity with the standard. Furthermore docking studies were also done on these hybrids which endorsed well with the in vitro results.
Keywords: Microwave irradiation; Coumarin based thiazoles; Gram positive; Molecular Docking

"--" Flavio Manoel Rodrigues da Silva Júnior, Caroline Lopes Feijo Fernandes, Ronan Adler Tavella, Laiz Coutelle Hoscha, Paulo Roberto Martins Baisch,
Genotoxic damage in coelomocytes of Eisenia andrei exposed to urban soils,
Mutation Research/Genetic Toxicology and Environmental Mutagenesis,
Volume 842,
2019,
Pages 111-116,
ISSN 1383-5718,
https://doi.org/10.1016/j.mrgentox.2019.02.007.
(https://www.sciencedirect.com/science/article/pii/S1383571818301748)
Abstract: Based on the hypothesis that urban activities can deposit chemical contaminants in soil and consequently have an impact on the vitality of key organisms of the ecosystem, the aim of the present study was to analyse genotoxicity in earthworm’s coelomocytes in urban soil samples in comparison to soil samples from protected areas. Earthworms (Eisenia andrei) were exposed to soil samples for 14 days, subsequently the coelomocytes were extracted with an 10% ethanol solution and used in single cell gel electrophoresis (SCGE) assay and the micronucleus (MN) assay. The levels of copper, cadmium, lead, zinc, and arsenic were measured in monitored soil samples. Earthworms exposed to urban soils had higher levels of DNA damage, according to the results of the SCGE assay, than earthworms exposed to protected area soils. The frequency of micronuclei did not differ between the studied soil samples. There was an association between % DNA (SCGE assay) and arsenic and zinc levels. Copper, lead and zinc levels in urban soil samples exceeded the limits of legal values in Brazil. Our findings show that the genotoxicity markers we tested are sensitive to contamination and this association should be taken into account by regulatory agencies.
Keywords: Californian worm; Comet assay; Micronucleus test; Soil ecotoxicology

"--" Masashi Ebara, Kei Shibuya, Hirofumi Shimada, Motohiro Kawashima, Hiromi Hirasawa, Ayako Taketomi-Takahashi, Tatsuya Ohno, Yoshito Tsushima,
Evaluation of Threshold Dose of Damaged Hepatic Tissue After Carbon-Ion Radiation Therapy Using Gd-EOB-DTPA–Enhanced Magnetic Resonance Imaging,
Advances in Radiation Oncology,
Volume 6, Issue 6,
2021,
100775,
ISSN 2452-1094,
https://doi.org/10.1016/j.adro.2021.100775.
(https://www.sciencedirect.com/science/article/pii/S2452109421001330)
Abstract: Purpose
To evaluate the threshold dose and associated factors using signal-intensity changes in the irradiated area after carbon-ion radiation therapy (C-ion RT) for patients with liver cancer.
Methods and Materials
Patients treated for the first time with C-ion RT for malignant liver tumors and followed up with 3-Tesla gadoxetic acid (Gd-EOB-DTPA)–enhanced magnetic resonance imaging (MRI) 3 months after treatment completion were retrospectively enrolled. The volume of focal liver reaction (FLR), a low-intensity area in the hepatobiliary phase of Gd-EOB-DTPA after treatment, was measured. Corrected FLR (cFLR) volume, defined as FLR corrected for changes in tumor volume from before to after treatment, was calculated, and the threshold dose was determined by applying the cFLR volume in the dose-volume histogram. To evaluate potential mismatch in fusion images of planning computed tomography and follow-up MRI, the concordance coefficient (CC) was measured, and patients with a CC < 0.7 were excluded. Sixty patients were included. Multiple regression analysis was performed with the threshold dose as the objective variable and the age, dose, number of fractionations, Child-Pugh score, pretreatment liver volume, and pretreatment tumor volume as explanatory variables. The Student t test or Mann-Whitney U test was used as required.
Results
The median threshold doses for each number of dose fractionations (4 fractions, 12 fractions, and overall) were 51.6, 51.9, and 51.8 Gy (relative biological effectiveness [RBE]), respectively, in patients categorized as Child-Pugh class A and 27.0, 28.8, and 27.0 Gy (RBE), respectively, in patients categorized as Child-Pugh class B. In the multiple-regression analysis, only the Child-Pugh score was significant (P < .001). The number of dose fractionations was not statistically significant.
Conclusions
Although few patients in the study had decreased liver function, baseline liver function was the only factor significantly associated with the median threshold dose. These findings facilitate appropriate patient selection to receive C-ion RT for malignant hepatic tumors.

"--" Baiyao Wang, Xiaoting Huang, Huiping Liang, Hongli Yang, Zhaoze Guo, Meiling Ai, Jian Zhang, Muhammad Khan, Yunhong Tian, Quanquan Sun, Zixu Mao, Ronghui Zheng, Yawei Yuan,
PLK1 Inhibition Sensitizes Breast Cancer Cells to Radiation via Suppressing Autophagy,
International Journal of Radiation Oncology*Biology*Physics,
Volume 110, Issue 4,
2021,
Pages 1234-1247,
ISSN 0360-3016,
https://doi.org/10.1016/j.ijrobp.2021.02.025.
(https://www.sciencedirect.com/science/article/pii/S0360301621002030)
Abstract: Purpose
Polo-like kinase 1 (PLK1) is a protein kinase that is overexpressed in breast cancer and may represent an attractive target for breast cancer treatment. However, few studies have investigated the relationship between PLK1 and radiosensitivity in breast cancer. Here, we attempted to explore whether PLK1 inhibition could sensitize breast cancer cells to radiation.
Methods and Materials
Breast cancer cells were treated with PLK1 small interference RNA or the PLK1-inhibitor, GSK461364. Cell proliferation was assessed using a colony formation assay. Cell cycle analyses were performed by flow cytometry. DNA damage, autophagy, and reactive oxygen species induced by ionizing radiation were detected by immunofluorescence, Western blot, and flow cytometry, respectively. Microtubule-associated protein 1 light chain 3 alpha (LC3) puncta were detected using an immunofluorescence assay. A clonogenic survival assay was used to determine the effect of PLK1 inhibition on cell radiosensitivity. A xenograft mouse model of breast cancer cells was used to investigate the potential synergistic effects of PLK1 inhibition and irradiation in vivo. Finally, the expression of PLK1 and LC3 in the breast cancer tissues was evaluated by immunohistochemistry.
Results
PLK1 inhibition significantly suppressed the proliferation and increased the radiosensitivity of breast cancer cells. Pharmacologic inhibition of PLK1 by the selective inhibitor, GSK461364, enhanced the radiosensitivity of breast cancer cells in vivo (n = 4, P = .002). Mechanistically, PLK1 inhibition led to the downregulation of radiation-induced reactive oxygen species and autophagy, thereby increasing the radiosensitivity of breast cancer cells. Additionally, we detected a positive correlation between the expression of PLK1 and LC3 in human breast cancer samples (n = 102, R = 0.486, P = .005).
Conclusions
Our findings indicate that PLK1 inhibition enhances the radiosensitivity of breast cancer cells in a manner associated with the suppression of radiation-induced autophagy. The inhibition of PLK1 represents a promising strategy for radiosensitizing breast cancer.

"--" Yu Yang, Zexia Lei, Meimei Zhao, Changzong Wu, Libo Wang, Yaqin Xu,
Microwave-assisted extraction of an acidic polysaccharide from Ribes nigrum L.: Structural characteristics and biological activities,
Industrial Crops and Products,
Volume 147,
2020,
112249,
ISSN 0926-6690,
https://doi.org/10.1016/j.indcrop.2020.112249.
(https://www.sciencedirect.com/science/article/pii/S0926669020301655)
Abstract: Microwave-assisted extraction of the polysaccharide from blackcurrant (Ribes nigrum L.) fruits (MBP) was optimized using response surface methodology (RSM). The yield of MBP was 10.59 % (w/w) under the optimal conditions of power (414 W), liquid to material ratio (31/1 mL/g), and the time (41 min). After purification using D4006 macroporous resin and Sepharose-6B column chromatography, a water-soluble acidic heteropolysaccharide (PMBP) was obtained with a molecular weight of 1.99 × 106 g/mol. PMBP was thermally stable and exhibited excellent rheological properties. Fourier transform infrared spectroscopy, gas chromatography and nuclear magnetic resonance analysis confirmed the presence of α-, β-pyranose and six main glycosidic linkages in PMBP. Scanning electron microscopy, atomic force microscopy, and X-ray diffraction studies demonstrated that PMBP was amorphous aggregates with irregular shape, porous, and smooth surface. Bioactivity assays revealed the notable antioxidant and hypoglycemic activities of PMBP. Moreover, PMBP was kinetically characterized as a competitive inhibitor for α-amylase and α-glucosidase.
Keywords: Microwave-assisted extraction; Polysaccharide; Structure; Thermal and rheological properties; Bioactivities

"--" Willis Gwenzi, Kumbirai Musiyiwa, Lynda Mangori,
Sources, behaviour and health risks of antimicrobial resistance genes in wastewaters: A hotspot reservoir,
Journal of Environmental Chemical Engineering,
Volume 8, Issue 1,
2020,
102220,
ISSN 2213-3437,
https://doi.org/10.1016/j.jece.2018.02.028.
(https://www.sciencedirect.com/science/article/pii/S2213343718301015)
Abstract: Limited reviews have investigated sources, behaviour and health risks of antimicrobial resistance genes (ARGs) in the wastewater-human pathway. The current review seeks to: (1) determine hotspot sources of ARGs, and their behaviour and fate in wastewaters; (2) discuss ARG health risks, and risk factors; and (3) highlight future research directions. Diverse ARGs conferring single and multi-drug resistance to common and last-resort antimicrobials are widely reported. Hotspot sources of ARGs include medical facilities, pharmaceutical industries, aquaculture and animal systems. Non-engineered landfills, on-site sanitation, funeral parlours and gravesites constitute under-studied potential hotspot sources. Hydrological processes, wind and vectors mobilize ARGs from sources into aquatic systems. Wastewater treatment processes, the nature of ARGs and environmental conditions control the behaviour and fate of ARGs. Consumption of contaminated food and water, vectors, inhalation and dermal contact transfer ARGs from wastewaters to humans. Health risks include development of antimicrobial resistance, although evidence directly linking ARGs in wastewater to resistance remains weak. Ecological risks include shifts in physiological behaviour, community structure and ecosystem functions, including expression of shock-responses and virulence, biofilm formation and mutations. These shifts could increase colonization ability and survival of pathogenic microbes, thereby posing significant ecological, human and animal health risks. Overall, the behaviour and risks of ARGs are controlled by complex human-environmental interactions, and have far-reaching policy implications, hence ARGs can be considered as a ‘super-wicked’ problem. To minimize the risks, a conceptual framework entailing a ten-point strategy is highlighted. Under-studied hotspot sources, behaviour and fate, human ecotoxicology and risk assessments warrant further research.
Keywords: Anti-microbial resistance; Anti-microbial resistant bacteria; Ecological risk assessment; Hotspot sources; Lateral gene transfer; Mobile genetic elements

"**" Kumari Vandana Singh, Chandra Prakash, Jay Prakash Nirala, Ranjan Kumar Nanda, Paulraj Rajamani,
Acute radiofrequency electromagnetic radiation exposure impairs neurogenesis and causes neuronal DNA damage in the young rat brain,
NeuroToxicology,
Volume 94,
2023,
Pages 46-58,
ISSN 0161-813X,
https://doi.org/10.1016/j.neuro.2022.11.001.
(https://www.sciencedirect.com/science/article/pii/S0161813X22001747)
Abstract: A mobile phone is now a commonly used device for digital media and communication among all age groups. Young adolescents use it for longer durations, which exposes them to radiofrequency electromagnetic radiation (RF-EMR). This exposure can lead to neuropsychiatric changes. The underlying cellular mechanism behind these changes requires detailed investigation. In the present study, we investigated the effect of RF-EMR emitted from mobile phones on young adolescent rat brains. Wistar rats (5 weeks, male) were exposed to RF-EMR signal (2115 MHz) at a head average specific absorption rate (SAR) of 1.51 W/kg continuously for 8 h. Higher level of lipid peroxidation, carbon-centered lipid radicals, and single-strand DNA damage was observed in the brain of rat exposed to RF-EMR. The number of BrdU-positive cells in the dentate gyrus (DG) decreased in RF-EMR-exposed rats, indicating reduced neurogenesis. RF-EMR exposure also induced degenerative changes and neuronal loss in DG neurons but had no effect on the CA3 and CA1 neurons of the hippocampus and cerebral cortex. The activity of Pro-caspase3 did not increase upon exposure in any of the brain regions, pointing out that degeneration observed in the DG region is not dependent on caspase activation. Results indicate that short-term acute exposure to RF-EMR induced the generation of carbon-centered lipid radicals and nuclear DNA damage, both of which likely played a role in the impaired neurogenesis and neuronal degeneration seen in the young brain's hippocampus region. The understanding of RF-EMR-induced alteration in the brain at the cellular level will help develop appropriate interventions for reducing its adverse impact.
Keywords: Cerebral cortex; Hippocampus; Neurogenesis; Oxidative stress; RF-EMR

"--" Rafaela Tadei, Vanessa B. Menezes-Oliveira, Elaine C.M. Silva-Zacarin,
Silent effect of the fungicide pyraclostrobin on the larval exposure of the non-target organism Africanized Apis mellifera and its interaction with the pathogen Nosema ceranae in adulthood,
Environmental Pollution,
Volume 267,
2020,
115622,
ISSN 0269-7491,
https://doi.org/10.1016/j.envpol.2020.115622.
(https://www.sciencedirect.com/science/article/pii/S0269749120363107)
Abstract: The frequent exposure of bees to a wide variety of fungicides, on crops where they forage, can be considered a stressor factor for these pollinators. The organisms are exposed both to the fungicide active ingredients and to the adjuvants of commercial formulations. All these ingredients are brought to the hive by bee foragers through contaminated pollen and nectar, thus exposing also immature individuals during larval phase. This work aimed to compare the effects of larval exposure to the fungicide pyraclostrobin (active ingredient and commercial formulation) and its influence on the cytotoxicity to midguts in adults, which were inoculated with the Nosema ceranae spores in the post-emergence stage. Under laboratory conditions, Apis mellifera larvae received an artificial diet containing fungicide solution from the third to the sixth day of the feeding phase. One-day-old adult workers ingested 100,000 infectious N. ceranae spores mixed in sucrose solution. Effects on midgut were evaluated through cellular biomarkers of stress and cell death. The exposure to the fungicide (active ingredient and commercial formulation) did not affect the larval post-embryonic development and survival of adult bees. However, this exposure induced cytotoxicity in the cells of the midgut, showed by the increase in DNA fragmentation and alteration in the HSP70 immunolabeling pattern. Without the pathogen, the midgut cytotoxic effects and HSP70 immunolabeling of the organisms exposed to the commercial formulation were lower when compared to the exposure to its active ingredient. However, in the presence of the pathogen, the cytotoxic effects of the commercial formulation to the adult bees’ midgut were potentialized. The pathogen N. ceranae increased the damage to the intestinal epithelium of adult bees. Thus, realistic doses of pyraclostrobin present in beebread consumed by larvae can affect the health and induce physiological implications to the midgut functions of the adult bees.
Keywords: Pesticides; Midgut; Strobilurin; Not-target organism

"--" Züleyha Doğanyiğit, Aslı Okan, Emin Kaymak, Dilek Pandır, Sibel Silici,
Investigation of protective effects of apilarnil against lipopolysaccharide induced liver injury in rats via TLR 4/ HMGB-1/ NF-κB pathway,
Biomedicine & Pharmacotherapy,
Volume 125,
2020,
109967,
ISSN 0753-3322,
https://doi.org/10.1016/j.biopha.2020.109967.
(https://www.sciencedirect.com/science/article/pii/S0753332220301578)
Abstract: Sepsis caused by infection is one of the most important problems of clinical medicine. This study aimed to determine the effect of Apilarnil (API), a bee product, on lipopolysaccharide (LPS) induced liver injury. In the study, 64 adult Sprague-Dawley rats were divided into eight groups; control, 0.2, 0.4 and 0.8 g / kg apilarnil (API) treated groups, LPS (30 mg / kg) group, LPS + 0.2, LPS + 0.4 and LPS + 0.8 g / kg API. At tissues obtained from rats, histopathological evaluation, biochemical analysis by ELISA (Catalase-CAT, malondialdehyde-MDA, superoxide dismutase-SOD, xanthine oxidase-XOD, and testican 1-TCN-1), immunohistochemical evaluation (Toll-like receptor 4 (TLR4), High Mobility Group Box Protein 1 (HMGB-1), nuclear factor kappa B (NF-κB), Tumor necrosis factor-alpha (TNF-α), Interleukin 1 beta (IL-1β), Interleukin 6 (IL-6) and Inducible nitric oxide (iNOS)), TUNEL analysis to determine the number of apoptotic cells and Comet test as an indicator of DNA damage were performed. Histopathological examination revealed dilated blood vessels, inflammatory cell infiltration, and pyknotic nuclei damaged hepatocytes in the liver tissues of the LPS group. It was found that tissue damage was decreased significantly in LPS + API treatment groups compared to the LPS group. The number of TUNEL positive cells observed in the LPS group in liver samples increased compared to control and API-treated groups only (p < 0.05). The number of TUNEL positive cells showed a statistically significant decrease compared to the LPS group in the groups treated with LPS + API. LPS treatment increased MDA, XOD, and TCN 1 levels and decreased SOD and CAT levels; this effect was reversed in the groups treated with LPS + API. In the LPS group, DNA damage was significantly increased when compared with the LPS + API. LPS treatment increased expression of TLR4, HMGB-1, NF-κB, iNOS, TNF-α, IL-1β, IL-6; in the groups treated with LPS + API reduced this increase. In conclusion, apilarnil administered in rats may be thought to prevent LPS-induced liver damage by inhibiting the TLR4 / HMGB-1 / NF-κB signaling pathway.
Keywords: Apilarnil; Oxidative stress; Apoptosis; Inflammation; LPS; Liver

"--" Silvana Pedatella, Carmen Cerchia, Michele Manfra, Anna Cioce, Adele Bolognese, Antonio Lavecchia,
Antitumor agents 7. Synthesis, antiproliferative activity and molecular modeling of new l-lysine-conjugated pyridophenoxazinones as potent DNA-binding ligands and topoisomerase IIα inhibitors,
European Journal of Medicinal Chemistry,
Volume 187,
2020,
111960,
ISSN 0223-5234,
https://doi.org/10.1016/j.ejmech.2019.111960.
(https://www.sciencedirect.com/science/article/pii/S0223523419311122)
Abstract: A series of l-lysine-conjugated pyridophenoxazinones 2–5 and 2′-5′ were designed and synthesized for developing compounds with multimodal anticancer potentialities. All compounds inhibited the proliferation of a panel of human liquid and solid neoplastic cell lines. 2 and 5 were the most active compounds with IC50 values in the submicromolar range. UV–vis, 1H NMR, unwinding, and docking experiments demonstrated that they intercalate between the middle 5′-GC-3′ base pairs with the carboxamide side chain lying into major groove. Charge-transfer contribution to the complex stability, evaluated by ab initio calculations, was found to correlate with cytotoxicity. Relaxation and cleavage assays showed that 2 and 5 selectively target Topo IIα over Topo IIβ and stimulate the formation of covalent Topo II–DNA complexes, functioning as poisons. Moreover, compound 5 induced DNA damage and arrested MCF-7 cells at the G2/M phase. Altogether, the work provides interesting structure-activity relationships in the pyridophenoxazinone-l-lysine conjugate series and identifies 5 as a promising candidate for further in vivo evaluation.
Keywords: Pyridophenoxazinones; Antiproliferative activity; DNA damage; Topoisomerase II inhibitors; Docking studies

"--" Marc Gentzel, Mercedes Pardo, Sivaraman Subramaniam, A. Francis Stewart, Jyoti S. Choudhary,
Proteomic navigation using proximity-labeling,
Methods,
Volumes 164–165,
2019,
Pages 67-72,
ISSN 1046-2023,
https://doi.org/10.1016/j.ymeth.2019.03.028.
(https://www.sciencedirect.com/science/article/pii/S1046202318303633)
Abstract: The identification of bona fide protein-protein interactions and the mapping of proteomes was greatly enhanced by protein tagging for generic affinity purification methods and analysis by mass spectrometry (AP-MS). The high quality of AP-MS data permitted the development of proteomic navigation by sequential tagging of identified interactions. However AP-MS is laborious and limited to relatively high affinity protein-protein interactions. Proximity labeling, first with the biotin ligase BirA, termed BioID, and then with ascorbate peroxidase, termed APEX, permits a greater reach into the proteome than AP-MS enabling both the identification of a wider field and weaker protein-protein interactions. This additional reach comes with the need for stringent controls. Proximity labeling also permits experiments in living cells allowing spatiotemporal investigations of the proteome. Here we discuss proximity labeling with accompanying methodological descriptions for E. coli and mammalian cells.

"--" Ruiwen Cao, Yongliang Liu, Qing Wang, Zhijun Dong, Dinglong Yang, Hui Liu, Wen Ran, Yi Qu, Jianmin Zhao,
Seawater acidification aggravated cadmium toxicity in the oyster Crassostrea gigas: Metal bioaccumulation, subcellular distribution and multiple physiological responses,
Science of The Total Environment,
Volume 642,
2018,
Pages 809-823,
ISSN 0048-9697,
https://doi.org/10.1016/j.scitotenv.2018.06.126.
(https://www.sciencedirect.com/science/article/pii/S0048969718322022)
Abstract: Mounting evidence has demonstrated the combined effects of ocean acidification (OA) and other environmental stressors on marine organisms. Although metal pollution is widely distributed in coasts and estuaries, the combined effects of OA and metal pollution have received little attention until recent years. In this study, the accumulation and subcellular distribution of cadmium (Cd) and the physiological responses of the oyster Crassostrea gigas were investigated after 31 days of exposure to OA and Cd, either alone or in combination. Increased Cd accumulation was found both in gills (about 57% increase at pH 7.8, 22% increase at pH 7.6) and digestive glands (about 38% increase at pH 7.8, 22% increase at pH 7.6) of C. gigas under elevated pCO2 exposure. Although a similar total Cd accumulation pattern was seen in oyster gills and digestive glands, a higher partition of Cd in the BIM (biologically inactive metal) fractions of gills (about 60%) was found in Cd-exposed treatments compared to the digestive glands (about 45%), which might correspond to the generally lower toxicity in gills. Moreover, synergetic effects of Cd and OA on the oxidative stresses, histopathological damage, and apoptosis of exposed oysters were observed in this study, which might be explained by significant interactions of these two factors on increased generation of ROS. These findings demonstrated that OA could aggravate the toxicity of metals in marine organisms, with significant implications for coastal benthic ecosystems regarding the widespread metal contamination and the concurrent increase of acidified seawater.
Keywords: Ocean acidification; Cadmium; Crassostrea gigas; Physiological response; Apoptosis; Bioconcentration

"--" Nur Yucer, Rodney Ahdoot, Michael J. Workman, Alexander H. Laperle, Maria S. Recouvreux, Kathleen Kurowski, Diana J. Naboulsi, Victoria Liang, Ying Qu, Jasmine T. Plummer, Simon A. Gayther, Sandra Orsulic, Beth Y. Karlan, Clive N. Svendsen,
Human iPSC-derived fallopian tube organoids with BRCA1 mutation recapitulate early-stage carcinogenesis,
Cell Reports,
Volume 37, Issue 13,
2021,
110146,
ISSN 2211-1247,
https://doi.org/10.1016/j.celrep.2021.110146.
(https://www.sciencedirect.com/science/article/pii/S2211124721016429)
Abstract: Summary
Germline pathogenic mutations in BReast CAncer (BRCA1) genes are thought to drive normal fallopian tube epithelial (FTE) cell transformation to high-grade serous ovarian cancer. No human models capture the sequence of events for disease initiation and progression. Here, we generate induced pluripotent stem cells (iPSCs) from healthy individuals and young ovarian cancer patients with germline pathogenic BRCA1 mutations (BRCA1mut). Following differentiation into FTE organoids, BRCA1mut lines exhibit cellular abnormalities consistent with neoplastic transformation compared to controls. BRCA1mut organoids show an increased production of cancer-specific proteins and survival following transplantation into mice. Organoids from women with the most aggressive ovarian cancer show the greatest pathology, indicating the potential value to predict clinical severity prior to disease onset. These human FTE organoids from BRCA1mut carriers provide a faithful physiological in vitro model of FTE lesion generation and early carcinogenesis. This platform can be used for personalized mechanistic and drug screening studies.
Keywords: induced pluripotent stem cell (iPSC); ovarian cancer; disease modeling; fallopian tube; carcinogenesis

"--" Colleen M. Costelloe, Patrick P. Lin, Hubert H. Chuang, Behrang Amini, Sudpreeda Chainitikun, Tse-Kuan Yu, Naoto T. Ueno, William A. Murphy, John E. Madewell,
Bone Metastases: Mechanisms of the Metastatic Process, Imaging and Therapy,
Seminars in Ultrasound, CT and MRI,
Volume 42, Issue 2,
2021,
Pages 164-183,
ISSN 0887-2171,
https://doi.org/10.1053/j.sult.2020.08.016.
(https://www.sciencedirect.com/science/article/pii/S0887217120300998)
Abstract: The mechanisms by which tumors metastasize to bone are complex. Upon the successful establishment of metastatic deposits in the skeleton, detection of the disease becomes essential for therapeutic planning. The roles of CT, skeletal scintigraphy, SPECT/CT, MRI, PET/CT and PET/MRI will be reviewed. Therapeutic response criteria specifically designed to evaluate bone metastases (MD Anderson/MDA criteria) can guide image interpretation. Knowledge of therapeutic strategies such as systemic therapy with bisphosphonates or radiopharmaceuticals, radiation therapy, surgery, and percutaneous interventions such as vertebroplasty and radiofrequency ablation can help the radiologist produce reports that will provide maximum benefit to clinicians and patients.

"--" Dinesh Babu Manikandan, Arun Sridhar, Rajkumar Krishnasamy Sekar, Balaji Perumalsamy, Srinivasan Veeran, Manikandan Arumugam, Parthiban Karuppaiah, Thirumurugan Ramasamy,
Green fabrication, characterization of silver nanoparticles using aqueous leaf extract of Ocimum americanum (Hoary Basil) and investigation of its in vitro antibacterial, antioxidant, anticancer and photocatalytic reduction,
Journal of Environmental Chemical Engineering,
Volume 9, Issue 1,
2021,
104845,
ISSN 2213-3437,
https://doi.org/10.1016/j.jece.2020.104845.
(https://www.sciencedirect.com/science/article/pii/S2213343720311945)
Abstract: Green fabrications of metallic nanoparticles are rapidly developing the research era, due to their broad spectrum of applications in the field of biomedical sciences. In the present study, the green fabrication of silver nanoparticles (AgNPs) has been demonstrated by a highly stable, biocompatible, and environmental friendly aqueous leaf extract of Ocimum americanum for their antibacterial, anticancerous, and photocatalytic dye degradation efficiency. The synthesized AgNPs were confirmed by UV–Visible spectroscopy, which indicates the surface plasmon resonance λmax band at 435 nm. The FE-SEM and HR-TEM micrographs showed spherical shaped AgNPs, and EDX analysis confirmed the crystalline purity of green fabricated AgNPs. Fourier transform infrared (FT-IR) technique indicated the presence of active functional groups such as O‒H, C˭C, C‒H, C‒N involved in the reduction and surface capping agent of green fabricated AgNPs. The XRD analysis of synthesized AgNPs showed the face-centered cubic (fcc) crystalline structure. The DLS measurement showed average particle size of distribution was 48.25 nm and Zeta potential value at −20.2 mV revealed high stability of fabricated AgNPs. Further, the synthesized AgNPs has exhibited potential antibacterial activity against pathogenic Gram +ve and Gram −ve bacteria and in-vitro antioxidant activity assessed by DPPH, H2O2 and reducing power assays. The in-vitro cytotoxic effects of fabricated AgNPs against A549 lung cancer cells displayed apoptotic cell death confirmed by fluorescent staining techniques and the cellular apoptotic induction of G0/G1 cell cycle arrest confirmed with the flow cytometry analysis. On the other hand, the AgNPs exhibited efficient photocatalytic dye degradation of eosin yellow (EY) under sunlight and UV-irradiation method. The AgNPs did not lyse the hemoglobin from human red blood cells and showed its biocompatibility on human cells. Herein, the present study proves an effective, economical, and multifunctional AgNPs for improved therapeutic and catalytic applications.
Keywords: Ocimum americanum; Silver nanoparticles; Green fabrication; Apoptosis; Photocatalytic degradation

"--" Shanky Garg, Rajiv Kumar Malhotra, Sana Irfan Khan, Satyaki Sarkar, PN Susrutha, Vishwajeet Singh, Sameer Goyal, Tapas Chandra Nag, Ruma Ray, Jagriti Bhatia, Dharamvir Singh Arya,
Fisetin attenuates isoproterenol-induced cardiac ischemic injury in vivo by suppressing RAGE/NF-κB mediated oxidative stress, apoptosis and inflammation,
Phytomedicine,
Volume 56,
2019,
Pages 147-155,
ISSN 0944-7113,
https://doi.org/10.1016/j.phymed.2018.09.187.
(https://www.sciencedirect.com/science/article/pii/S0944711318304707)
Abstract: Background
The therapeutic options for the reducing the damage caused by myocardial ischemia are limited and not devoid of adverse effects. The role of the flavanoid, fisetin, predominantly found in strawberry and apple, is yet to be explored in the heart.
Study design
Male Wistar rats (n = 48) were administered fisetin (10, 20 & 40 mg/kg/day, orally) or vehicle for 28 days while ISO, 85 mg/kg, subcutaneously, was also administered at 24 h interval on the 27th and 28th day. On the 29th day, rats were anaesthetized and right carotid artery was cannulated to record hemodynamic parameters. Subsequently, blood sample was collected and heart was removed to evaluate various parameters.
Results
Fisetin at doses of 10 and 20 mg/kg reversed ISO induced detrimental alterations in blood pressure and left ventricular pressures and reduced the myocardial injury markers CK-MB and LDH in the serum. These findings were supported by amelioration of ISO induced histological and ultrastructural damage by fisetin. The disequilibrium in the levels of pro and anti oxidants in the myocardial tissue caused by ISO was also normalized Furthermore, apoptosis was evident from enhanced DNA fragmentation and raised pro-apoptotic proteins (bax, caspase-3, cytochrome-c) as well as suppressed anti-apoptotic protein (Bcl-2) in case of ISO treatment which again was reversed by fisetin. A molecular mechanism for this protection was elucidated as downregulation of RAGE and NF-κB However fisetin at 40 mg/kg revealed a deteriorating effect which was similar to ISO group of rats.
Conclusion
Hence, through our study, the role of fisetin in cardioprotection has been uncovered via a molecular pathway.
Keywords: Fisetin; Isoproterenol; RAGE; Oxidative stress; Apoptosis; Inflammation

"--" Carlos Angelé-Martínez, Joseph Murray, Paul A. Stewart, Jennifer Haines, Andrea A.E. Gaertner, Julia L. Brumaghim,
Cobalt-mediated oxidative DNA damage and its prevention by polyphenol antioxidants,
Journal of Inorganic Biochemistry,
Volume 238,
2023,
112024,
ISSN 0162-0134,
https://doi.org/10.1016/j.jinorgbio.2022.112024.
(https://www.sciencedirect.com/science/article/pii/S0162013422003130)
Abstract: Although cobalt is a required nutrient, it is toxic due to its ability to generate reactive oxygen species (ROS) and damage DNA. ROS generation by Co2+ often has been compared to that of Fe2+ or Cu+, disregarding the reduction potential differences among these metal ions. In plasmid DNA damage studies, a maximum of 15% DNA damage is observed with Co2+/H2O2 treatment (up to 50 μM and 400 μM, respectively) significantly lower than the 90% damage observed for Fe2+/H2O2 or Cu+/H2O2 treatment. However, when ascorbate is added to the Co2+/H2O2 system, a synergistic effect results in 90% DNA damage. DNA damage by Fe2+/H2O2 can be prevented by polyphenol antioxidants, but polyphenols both prevent and promote DNA damage by Cu+/H2O2. When tested for cobalt-mediated DNA damage affects, eight of ten polyphenols (epicatechin gallate, epigallocatechin gallate, propyl gallate, gallic acid, methyl-3,4,5-trihydroxybenzoate, methyl-4,5-dihydroxybenzoate, protocatechuic acid, and epicatechin) prevent cobalt-mediated DNA damage with IC50 values of 1.3 to 27 μM and two (epigallocatechin and vanillic acid) prevent little to no DNA damage. EPR studies demonstrate cobalt-mediated formation of •OH, O2•ˉ, and •OOH, but not 1O2 in the presence of H2O2 and ascorbate. Epigallocatechin gallate and methyl-4,5-dihydroxybenzoate significantly reduce ROS generated by Co2+/H2O2/ascorbate, consistent with their prevention of cobalt-mediated DNA damage. Thus, while cobalt, iron, and copper are all d-block metal ions, cobalt ROS generation and its prevention is significantly different from that of iron and copper.
Keywords: Cobalt; DNA damage; Polyphenol; Reactive oxygen species; Hydrogen peroxide; Ascorbate

"--" Xuhui Zhao, Jinghua Sun, Jie Dong, Chunyan Guo, Wenwen Cai, Juanjuan Han, Hao Shen, Shuxin Lv, Ruiping Zhang,
An auto-photoacoustic melanin-based drug delivery nano-platform for self-monitoring of acute kidney injury therapy via a triple-collaborative strategy,
Acta Biomaterialia,
Volume 147,
2022,
Pages 327-341,
ISSN 1742-7061,
https://doi.org/10.1016/j.actbio.2022.05.034.
(https://www.sciencedirect.com/science/article/pii/S1742706122003105)
Abstract: Rhabdomyolysis-induced acute kidney injury (AKI) is closely related to toxic reactive oxygen species (ROS), apoptosis, and inflammation. Excessive activation of poly (ADP-ribose) polymerase-l (PARP-1) by ROS can cause mitochondrial dysfunction and release of the proapoptotic protein AIF, which triggers an intrinsic PARP-1-dependent cell death program. Considering these characteristics of rhabdomyolysis-induced AKI, we developed a targeting nanodrug delivery platform by loading PJ34 and coupling anti-GPR97 with melanin nanoparticles (GMP nanoparticles) that could realize photoacoustic self-monitoring and triple-collaborative treatment (antioxidant, antiapoptotic, and anti-inflammatory). The nanoparticles exhibited good dispersibility, solubility, and broad-spectrum ROS scavenging ability. In vitro experiments revealed high biocompatibility of the GMP nanoparticles and strong ability of scavenging multiple toxic ROS, antiapoptotic activity, and anti-inflammatory activity. Because melanin nanoparticles possess inherent photoacoustic (PA) imaging capability, they can not only serve as a drug carrier but also perform self-monitoring for real-time tracking of GMP biodistribution and renal uptake in a murine AKI model through PA imaging. In vivo experiments showed that the GMP nanoparticles could effectively reduce oxidative stress, apoptosis, and inflammatory response in mice with rhabdomyolysis-induced AKI, and the mechanism of alleviation was verified through western blot experiments. These results indicated that the nanoplatform could realize the targeted delivery and curative effect monitoring under the guidance of PA imaging, which is of great significance for the prevention and treatment of AKI.
Statement of significance
A targeting nanodrug delivery platform was developed by loading PJ34 and coupling anti-GPR97 with melanin nanoparticles (GMP nanoparticles) for photoacoustic self-monitoring and triple-collaborative treatment (antioxidant, antiapoptotic, and anti-inflammatory) of acute kidney injury (AKI). Further studies indicated that the Keap-1/Nrf2/HO-1 and PARP-1/AIF signaling pathways are involved in the therapeutic mechanisms to alleviate AKI. Immunohistochemical staining and routine blood test confirmed the anti-inflammatory performance of GMP nanoparticles. Compared to exogenous nanomaterials, we used endogenous melanin with broad ROS scavenging capacity as the nanocarrier and antioxidant, which not only overcomes the defects of high specificity, potential toxicity, low loading capacity, and high cost but also shows good biosafety and photoacoustic imaging performance in vivo.
Keywords: Melanin nanoparticles; Self-monitoring; Photoacoustic imaging; Acute kidney injury; Rhabdomyolysis

"--" Brice Moukengue, Hannah K Brown, Céline Charrier, Séverine Battaglia, Marc Baud'huin, Thibaut Quillard, Therese M Pham, Ioannis S Pateras, Vassilis G Gorgoulis, Thomas Helleday, Dominique Heymann, Ulrika Warpman Berglund, Benjamin Ory, Francois Lamoureux,
TH1579, MTH1 inhibitor, delays tumour growth and inhibits metastases development in osteosarcoma model,
EBioMedicine,
Volume 53,
2020,
102704,
ISSN 2352-3964,
https://doi.org/10.1016/j.ebiom.2020.102704.
(https://www.sciencedirect.com/science/article/pii/S2352396420300797)
Abstract: ABSTRACT
Background
Osteosarcoma (OS) is the most common primary malignant bone tumour. Unfortunately, no new treatments are approved and over the last 30 years the survival rate remains only 30% at 5 years for poor responders justifying an urgent need of new therapies. The Mutt homolog 1 (MTH1) enzyme prevents incorporation of oxidized nucleotides into DNA and recently developed MTH1 inhibitors may offer therapeutic potential as MTH1 is overexpressed in various cancers.
Methods
The aim of this study was to evaluate the therapeutic benefits of targeting MTH1 with two chemical inhibitors, TH588 and TH1579 on human osteosarcoma cells. Preclinical efficacy of TH1579 was assessed in human osteosarcoma xenograft model on tumour growth and development of pulmonary metastases.
Findings
MTH1 is overexpressed in OS patients and tumour cell lines, compared to mesenchymal stem cells. In vitro, chemical inhibition of MTH1 by TH588 and TH1579 decreases OS cells viability, impairs their cell cycle and increases apoptosis in OS cells. TH1579 was confirmed to bind MTH1 by CETSA in OS model. Moreover, 90 mg/kg of TH1579 reduces in vivo tumour growth by 80.5% compared to non-treated group at day 48. This result was associated with the increase in 8-oxo-dG integration into tumour cells DNA and the increase of apoptosis. Additionally, TH1579 also reduces the number of pulmonary metastases.
Interpretation
All these results strongly provide a pre-clinical proof-of-principle that TH1579 could be a therapeutic option for patients with osteosarcoma.
Funding
This study was supported by La Ligue Contre le Cancer, la SFCE and Enfants Cancers Santé.
Keywords: Osteosarcoma; Bone tumours; MTH1; ROS; DNA damage

"??" Adem Kocaman, Gamze Altun, Arife Ahsen Kaplan, Ömür Gülsüm Deniz, Kıymet Kübra Yurt, Süleyman Kaplan,
Genotoxic and carcinogenic effects of non-ionizing electromagnetic fields,
Environmental Research,
Volume 163,
2018,
Pages 71-79,
ISSN 0013-9351,
https://doi.org/10.1016/j.envres.2018.01.034.
(https://www.sciencedirect.com/science/article/pii/S0013935118300343)
Abstract: New technologies in electronics and communications are continually emerging. An increasing use of these electronic devices such as mobile phone, computer, wireless fidelity connectors or cellular towers is raising questions concerning whether they have an adverse effect on the body. Exposure to electromagnetic fields (EMF) is frequently suggested to have adverse health effects on humans and other organisms. This idea has been reported in many studies. In contrast, the therapeutic effects of EMF on different organs have also been reported. Research findings are inconsistent. This has given rise to very profound discrepancies. The duration and frequency of mobile phone calls and the association observed with various health effects has raised serious concerns due to the frequency with which these devices are used and the way they are held close to the head. The present review assesses the results of in vitro, in vivo, experimental, and epidemiological studies. The purpose of the study is to assess data concerning the carcinogenic and genotoxic effects of non-ionizing EMF. The major genotoxic and carcinogenic effects of EMF, divided into subsections as low frequency effects and radiofrequency effects, were reviewed. The inconsistent results between similar studies and the same research groups have made it very difficult to make any comprehensive interpretation. However, evaluation of current studies suggests that EMF may represent a serious source of concern and may be hazardous to living organisms.
Keywords: Electromagnetic field; Frequency; Carcinogenic; Genotoxic

"--" Coraline Roman, Pauline Mahé, Oihana Latchere, Charlotte Catrouillet, Julien Gigault, Isabelle Métais, Amélie Châtel,
Effect of size continuum from nanoplastics to microplastics on marine mussel Mytilus edulis: Comparison in vitro/in vivo exposure scenarios,
Comparative Biochemistry and Physiology Part C: Toxicology & Pharmacology,
Volume 264,
2023,
109512,
ISSN 1532-0456,
https://doi.org/10.1016/j.cbpc.2022.109512.
(https://www.sciencedirect.com/science/article/pii/S1532045622002472)
Abstract: For several decades, plastic has been a global threat in terms of pollution. Plastic polymers, when introduce in the aquatic environment, are exposed to fragmentation processes into microplastics (MPs) and nanoplastics (NPs) which could potentially interact with living organisms. The objective of this work was to study the effects of plastic particles representative of those found in the environment, on the marine mussels Mytilus edulis, under two exposure scenarios: in vivo and in vitro. Whole mussels or cultured hemocytes were exposed for 24 h to NPs and MPs generated from macro-sized plastics collected in the field, but also to reference NPs, at concentrations found in the environment: 0.08, 10 μg and 100 μg·L−1. Results showed that immune response was only activated when mussels were exposed in vivo. However, cytotoxicity (hemocyte mortality) and genotoxicity (DNA damage) parameters were induced after both types of exposure, but in a dose-dependent manner after in vitro hemocyte exposure to all tested plastic conditions. These results indicate that in vitro approaches could be considered as potential predictors of in vivo exposures.
Keywords: Mytilus edulis; Nanoplastic; Microplastic; Genotoxicity; Cell viability; Immune response

"--" Juan Aparicio-Blanco, Lorena Sanz-Arriazu, Ricardo Lorenzoni, María J. Blanco-Prieto,
Glioblastoma chemotherapeutic agents used in the clinical setting and in clinical trials: Nanomedicine approaches to improve their efficacy,
International Journal of Pharmaceutics,
Volume 581,
2020,
119283,
ISSN 0378-5173,
https://doi.org/10.1016/j.ijpharm.2020.119283.
(https://www.sciencedirect.com/science/article/pii/S0378517320302672)
Abstract: Even though substantial advances in understanding glioma pathogenesis have prompted a more rational design of potential therapeutic strategies, glioblastoma multiforme remains an incurable disease with the lowest median overall survival among all malignant brain tumours. Therefore, there is a dire need to find novel drug delivery strategies to improve the current dismal survival outcomes. In this context, nanomedicine offers an appealing alternative as it shows potential to improve brain drug delivery. Accordingly, we here review nanomedicine-based drug delivery strategies tested in orthotopic animal models of glioblastoma intended to improve the efficacy of the drug candidates that are currently used in the clinical setting or that have entered clinical trials for the treatment of glioblastoma multiforme. We also outline the future perspectives of nanotechnology to provide emerging glioblastoma treatment with broad translational clinical potential based on the nanocarriers that have already entered the clinical trials stage for the treatment of malignant glioma.
Keywords: Nanoparticles; Nanomedicine; Glioblastoma; Brain drug delivery; Blood-brain barrier; Drug targeting; Clinical trials

"--" Quanxiao Li, Wenzhe Fan, Yunyan Ling, Jie Wen, Jiaping Li, Zhenwei Peng, Meng Jin,
Renal clearable BiOI nanodots with M1 macrophage membrane coating for enhanced radiotherapy of hepatocellular carcinoma,
Materials & Design,
Volume 227,
2023,
111777,
ISSN 0264-1275,
https://doi.org/10.1016/j.matdes.2023.111777.
(https://www.sciencedirect.com/science/article/pii/S0264127523001922)
Abstract: Although radiotherapy has become indispensable for tumor treatment in recent years, the inevitable side effects of high-dose radiation on the normal tissue and deficiency of appropriate radiosensitizers without long-term body retention that do not cause potential toxicity limit further clinical applications to a certain extent. Herein, we rationally synthesized BiOI nanodots coated with M1 macrophage membrane (BiOI@M) by utilizing their coordination interaction. With two high-atomic-number elements and ultrasmall size, the prepared BiOI nanodots not only enhanced radiosensitivity by reactive oxygen species under X-ray irradiation in vitro, but also could be excreted quickly by kidneys. Meanwhile, the M1 macrophage membrane functioned as a highly desirable carrier with long-circulating and tumor-targeting capability. As a result, treatment with as-prepared BiOI@M could improve the therapeutic outcome of radiotherapy in a xenograft mouse model and reduce the potential toxicity of nanoparticles. Simultaneously, BiOI nanodots exhibited excellent CT imaging ability as contrast agents to visualize biodistribution in vivo and to monitor tumor growth. Therefore, our work demonstrated the preparation of a tumor targeting and renal clearable radiosensitizer and offered a potential approach to enhance the radiotherapy efficacy of hepatocellular carcinoma.
Keywords: Nanodot; Enhanced radiotherapy; Radiosensitization; Macrophage membrane; Renal clearance; Long-term toxicity

"--" Sunidhi Bhatt, Subhankar Chatterjee,
Fluoroquinolone antibiotics: Occurrence, mode of action, resistance, environmental detection, and remediation – A comprehensive review,
Environmental Pollution,
Volume 315,
2022,
120440,
ISSN 0269-7491,
https://doi.org/10.1016/j.envpol.2022.120440.
(https://www.sciencedirect.com/science/article/pii/S0269749122016542)
Abstract: Antibiotics play an essential role in the medical healthcare world, but their widespread usage and high prevalence have posed negative environmental consequences. During the past few decades, various antibiotic drugs have been detected in aquatic and terrestrial ecosystems. Among them, the Fluoroquinolones (FQ) group is ubiquitous in the environment and has emerged as a major environmental pollutant. FQs are very significant, broad-spectrum antibiotics used in treating various pathogenic diseases of humans and animals. The most known and used FQs are ciprofloxacin, norfloxacin, ofloxacin, levofloxacin, enrofloxacin, danofloxacin, and moxifloxacin. After human and animal administration, about 70% of these drugs are excreted out in unaltered form into the environment. Besides, wastewater discharge from pharmaceutical industries, hospitals, and agriculture runoff is the major contributor to the accumulation of FQs into the ecosystem. Their long-term presence in the environment creates selection pressure on microorganisms and contributes to the emergence of multi-drug-resistant bacteria. In addition to the resistance, these antibiotics also impose ecotoxicological effects on various animals and plant species. The presence of the fluorine atom in Fluoroquinolones makes them highly electronegative, strong, recalcitrant, and less compatible with microbial degradation. Many biological and chemical processes have been invented and successfully implemented during the past few decades for the elimination of these pollutants from the environment. This review provides a detailed overview of the classification, occurrence, distribution, and ecotoxicological effects of Fluoroquinolones. Their modes of action, resistance mechanism, detection and analysis methods, and remediation strategies have also been discussed in detail.
Keywords: Fluoroquinolones; Micropollutant; Antibiotic resistance; Ecotoxicological effects; Detection; Bioremediation

"??" Vitālijs Borisovs, Elīna Ļeonova, Larisa Baumane, Jolanta Kalniņa, Natalja Mjagkova, Nikolajs Sjakste,
Blood levels of nitric oxide and DNA breaks assayed in whole blood and isolated peripheral blood mononucleated cells in patients with multiple sclerosis,
Mutation Research/Genetic Toxicology and Environmental Mutagenesis,
Volume 843,
2019,
Pages 90-94,
ISSN 1383-5718,
https://doi.org/10.1016/j.mrgentox.2018.11.008.
(https://www.sciencedirect.com/science/article/pii/S1383571818302304)
Abstract: Oxidative stress, especially overproduction of nitric oxide (NO), is considered to be one of the crucial factors in the pathogenesis of multifactorial multiple sclerosis (MS). DNA breaks could be one of the consequences of oxidative stress; however, data on DNA breakage in MS are very few and contradictory. There are no data on direct measurements of NO production in the blood of MS patients. The goal of this study was to determine the level of single-stranded DNA breaks in whole blood or isolated peripheral blood mononuclear cells (PBMNCs) by means of alkaline single cell gel electrophoresis (comet assay) and to evaluate production of NO in the human blood by applying electron paramagnetic resonance (EPR) spectroscopy. Groups of healthy subjects and MS patients were enrolled in the study. Blood samples were obtained by vein puncture and divided in aliquots for the analysis of the whole blood and isolated PBMNC with comet assay. Alkaline single cell gel electrophoresis was performed on whole blood and isolated PBMNC samples of 28 patients and 15 controls. A separate blood sample was mixed with a spin-trap, frozen in liquid nitrogen and used for NO detection by EPR; 22 MS patients and 22 controls were tested. A statistically significant increase in the level of DNA breakage was observed in specimens taken from MS patients compared to healthy persons. The level of DNA damage in whole blood and PBMNCs of the same group was similar. NO production was significantly higher in the blood of MS patients.
Keywords: Comet assay; Electron paramagnetic resonance spectroscopy; DNA damage; Magnetic resonance spectroscopy; Magnetic resonance imaging; Relapse-remitting multiple sclerosis

Gabriella Masszi, Rita Benko, Noemi Csibi, Eszter M. Horvath, Anna-Maria Tokes, Agnes Novak, Nora Judit Beres, Robert Tarszabo, Anna Buday, Csaba Repas, Gabor Bekesi, Attila Patocs, Gyorgy L. Nadasy, Peter Hamar, Zoltan Benyo, Szabolcs Varbiro,
Endothelial relaxation mechanisms and nitrative stress are partly restored by Vitamin D3 therapy in a rat model of polycystic ovary syndrome,
Life Sciences,
Volume 93, Issue 4,
2013,
Pages 133-138,
ISSN 0024-3205,
https://doi.org/10.1016/j.lfs.2013.05.003.
(https://www.sciencedirect.com/science/article/pii/S0024320513002683)
Abstract: Aims
In polycystic ovary syndrome (PCOS), metabolic and cardiovascular dysfunction is related to hyperandrogenic status and insulin resistance, however, Vitamin D3 has a beneficial effect partly due to its anti-oxidant capacity. Nitrative stress is a major factor in the development of cardiovascular dysfunction and insulin resistance in various diseases. Our aim was to determine the effects of vitamin D3 in a rat model of PCOS, particularly the pathogenic role of nitrative stress.
Main methods
Female Wistar rats weighing 100–140g were administered vehicle (C), dihydrotestosterone (DHT) or dihydrotestosterone plus vitamin D3 (DHT+D) (n=10 per group). On the 10th week, acetylcholine (Ach) induced relaxation ability of the isolated thoracic aorta rings was determined. In order to examine the possible role of endothelial nitric oxide synthase (eNOS) and cyclooxygenase-2 (COX-2) pathways in the impaired endothelial function, immunohistochemical labeling of aortas with anti-eNOS and anti-COX-2 antibodies was performed. Leukocyte smears, aorta and ovary tissue sections were also immunostained with anti-nitrotyrosine antibody to determine nitrative stress.
Key findings
Relaxation ability of aorta was reduced in group DHT, and vitamin D3 partly restored Ach induced relaxation. eNOS labeling was significantly lower in DHT rats compared to the other two groups, however COX-2 staining showed an increment. Nitrative stress showed a significant increase in response to dihydrotestosterone, while vitamin D3 treatment, in case of the ovaries, was able to reverse this effect.
Significance
Nitrative stress may play a role in the pathogenesis of PCOS and in the development of the therapeutic effect of vitamin D3.
Keywords: Polycystic ovary syndrome; Nitrative stress; Endothelial function; NOS; COX

T. Mizuno, N. Suzuki, H. Makino, T. Furui, E. Morii, H. Aoki, T. Kunisada, M. Yano, S. Kuji, Y. Hirashima, A. Arakawa, S. Nishio, K. Ushijima, K. Ito, Y. Itani, K. Morishige,
Cancer stem-like cells of ovarian clear cell carcinoma are enriched in the ALDH-high population associated with an accelerated scavenging system in reactive oxygen species,
Gynecologic Oncology,
Volume 137, Issue 2,
2015,
Pages 299-305,
ISSN 0090-8258,
https://doi.org/10.1016/j.ygyno.2014.12.005.
(https://www.sciencedirect.com/science/article/pii/S0090825814015601)
Abstract: Objective
In ovarian cancer cases, recurrence after chemotherapy is frequently observed, suggesting the involvement of ovarian cancer stem-like cells (CSCs). The chemoresistance of ovarian clear cell carcinomas is particularly strong in comparison to other epithelial ovarian cancer subtypes. We investigated the relationship between a CSC marker, aldehyde dehydrogenase 1 (ALDH1), and clinical prognosis using ovarian clear cell carcinoma tissue samples. Furthermore, we investigated the antioxidant mechanism by which CSCs maintain a lower reactive oxygen species (ROS) level, which provides protection from chemotherapeutic agents.
Methods
Immunohistochemical staining was performed to examine the CSC markers (CD133, CD44, ALDH1) using ovarian clear cell carcinoma tissue samples (n=81). Clear cell carcinoma cell lines (KOC-7C, OVTOKO) are separated into the ALDH-high and ALDH-low populations by ALDEFLUOR assay and fluorescence-activated cell sorting (FACS). We compared the intracellular ROS level, mRNA level of the antioxidant enzymes and Nrf2 expression of the two populations.
Results
High ALDH1 expression levels are related to advanced stage in clear cell carcinoma cases. ALDH1 expression significantly reduced progression free survival. Other markers are not related to clinical stage and prognosis. ALDH-high cells contained a lower ROS level than ALDH-low cells. Antioxidant enzymes were upregulated in ALDH-high cells. ALDH-high cells showed increased expression of Nrf2, a key transcriptional factor of the antioxidant system.
Conclusions
ALDH-positive CSCs might have increased Nrf2-induced antioxidant scavengers, which lower ROS level relevant to chemoresistance in ovarian clear cell carcinoma.
Keywords: Ovarian clear cell carcinoma; Chemoresistance; Cancer stem-like cell; Aldehyde dehydrogenase; Reactive oxygen species; Nrf2-antioxidant pathway

"**" Andrea De Amicis, Stefania De Sanctis, Sara Di Cristofaro, Valeria Franchini, Florigio Lista, Elisa Regalbuto, Emilio Giovenale, Gian Piero Gallerano, Paolo Nenzi, Roberto Bei, Massimo Fantini, Monica Benvenuto, Laura Masuelli, Elisa Coluzzi, Cristina Cicia, Antonella Sgura,
Biological effects of in vitro THz radiation exposure in human foetal fibroblasts,
Mutation Research/Genetic Toxicology and Environmental Mutagenesis,
Volume 793,
2015,
Pages 150-160,
ISSN 1383-5718,
https://doi.org/10.1016/j.mrgentox.2015.06.003.
(https://www.sciencedirect.com/science/article/pii/S1383571815001436)
Abstract: In recent years, terahertz (THz) radiation has been widely used in a variety of applications: medical, security, telecommunications and military areas. However, few data are available on the biological effects of this type of electromagnetic radiation and the reported results, using different genetic or cellular assays, are quite discordant. This multidisciplinary study focuses on potential genotoxic and cytotoxic effects, evaluated by several end-points, associated with THz radiation. For this purpose, in vitro exposure of human foetal fibroblasts to low frequency THz radiation (0.1–0.15THz) was performed using a Compact Free Electron Laser. We did not observe an induction of DNA damage evaluated by Comet assay, phosphorylation of H2AX histone or telomere length modulation. In addiction, no induction of apoptosis or changes in pro-survival signalling proteins were detected. Moreover, our results indicated an increase in the total number of micronuclei and centromere positive micronuclei induction evaluated by CREST analysis, indicating that THz radiation could induce aneugenic rather than clastogenic effects, probably leading to chromosome loss. Furthermore, an increase of actin polymerization observed by ultrastructural analysis after THz irradiation, supports the hypothesis that an abnormal assembly of spindle proteins could lead to the observed chromosomal malsegregation.
Keywords: THz radiation; Human foetal fibroblasts; Spindle disturbance; DNA damage; Chromosomal malsegregation

Vera Garaj-Vrhovac, Višnja Oreščanin, Goran Gajski, Marko Gerić, Damir Ruk, Robert Kollar, Sandra Radić Brkanac, Petra Cvjetko,
Toxicological characterization of the landfill leachate prior/after chemical and electrochemical treatment: A study on human and plant cells,
Chemosphere,
Volume 93, Issue 6,
2013,
Pages 939-945,
ISSN 0045-6535,
https://doi.org/10.1016/j.chemosphere.2013.05.059.
(https://www.sciencedirect.com/science/article/pii/S0045653513008059)
Abstract: In this research, toxicological safety of two newly developed methods for the treatment of landfill leachate from the Piškornica (Croatia) sanitary landfill was investigated. Chemical treatment procedure combined chemical precipitation with CaO followed by coagulation with ferric chloride and final adsorption by clinoptilolite. Electrochemical treatment approach included pretreatment with ozone followed by electrooxidation/electrocoagulation and final polishing by microwave irradiation. Cell viability of untreated/treated landfill leachate was examined using fluorescence microscopy. Cytotoxic effect of the original leachate was obtained for both exposure periods (4 and 24h) while treated samples showed no cytotoxic effect even after prolonged exposure time. The potential DNA damage of the untreated/treated landfill leachate was evaluated by the comet assay and cytokinesis-block micronucleus (CBMN) assay using either human or plant cells. The original leachate exhibited significantly higher comet assay parameters compared to negative control after 24h exposure. On the contrary, there was no significant difference between negative control and chemically/electrochemically treated leachate for any of the parameters tested. There was also no significant increase in either CBMN assay parameter compared to the negative control following the exposure of the lymphocytes to the chemically or electrochemically treated landfill leachate for both exposure periods while the original sample showed significantly higher number of micronuclei, nucleoplasmic bridges and nuclear buds for both exposure times. Results suggest that both methods are suitable for the treatment of such complex waste effluent due to high removal efficiency of all measured parameters and toxicological safety of the treated effluent.
Keywords: Landfill leachate; Chemical treatment; Electrochemical treatment; Cytogenotoxicity; Human lymphocytes; Allium cepa

Carlos Lopez-Chaves, Juan Soto-Alvaredo, Maria Montes-Bayon, Jörg Bettmer, Juan Llopis, Cristina Sanchez-Gonzalez,
Gold nanoparticles: Distribution, bioaccumulation and toxicity. In vitro and in vivo studies,
Nanomedicine: Nanotechnology, Biology and Medicine,
Volume 14, Issue 1,
2018,
Pages 1-12,
ISSN 1549-9634,
https://doi.org/10.1016/j.nano.2017.08.011.
(https://www.sciencedirect.com/science/article/pii/S1549963417301582)
Abstract: Concerns about the bioaccumulation and toxicity of gold nanoparticles inside humans have recently risen. HT-29 and HepG2 cell lines and Wistar rats were exposed to 10, 30 or 60 nm gold nanoparticles to determine their tissue distribution, subcellular location and deleterious effects. Cell viability, ROS production and DNA damage were evaluated in vitro. Lipid peroxidation and protein carbonylation were determined in liver. ICP-MS measurements showed the presence of gold in intestine, kidney, liver, spleen, feces and urine. Subcellular locations of gold nanoparticles were observed in colon cells and liver samples by transmission electron microscopy. Inflammatory markers in liver and biochemical parameters in plasma were measured to assess the inflammatory status and presence of tissue damage. The size of the nanoparticles determined differences in the biodistribution and the excretion route. The smallest nanoparticles showed more deleterious effects, confirmed by their location inside the cell nucleus and the higher DNA damage.
Keywords: Gold nanoparticles; Oxidative stress; Inductively couple plasma-mass-spectrometry; Toxicity

Marianna Foldvari, Ding Wen Chen, Nafiseh Nafissi, Daniella Calderon, Lokesh Narsineni, Amirreza Rafiee,
Non-viral gene therapy: Gains and challenges of non-invasive administration methods,
Journal of Controlled Release,
Volume 240,
2016,
Pages 165-190,
ISSN 0168-3659,
https://doi.org/10.1016/j.jconrel.2015.12.012.
(https://www.sciencedirect.com/science/article/pii/S0168365915302649)
Abstract: Gene therapy is becoming an influential part of the rapidly increasing armamentarium of biopharmaceuticals for improving health and combating diseases. Currently, three gene therapy treatments are approved by regulatory agencies. While these treatments utilize viral vectors, non-viral alternative technologies are also being developed to improve the safety profile and manufacturability of gene carrier formulations. We present an overview of gene-based therapies focusing on non-viral gene delivery systems and the genetic therapeutic tools that will further revolutionize medical treatment with primary focus on the range and development of non-invasive delivery systems for dermal, transdermal, ocular and pulmonary administrations and perspectives on other administration methods such as intranasal, oral, buccal, vaginal, rectal and otic delivery.
Keywords: Non-invasive drug delivery; Delivery of macromolecules; Gene therapy; Biodrugs; Protein; Nucleic acids; Vaccines; Transfection; Cutaneous; Ocular; Pulmonary; Buccal; Intranasal; Intravaginal; Rectal; Otic; Clinical trials; Gene editing; Cationic lipids; Polymers

Hanna Napieczynska, Gregory W. Severin, Jesper Fonslet, Stefan Wiehr, Apostolos Menegakis, Bernd J. Pichler, Carsten Calaminus,
Imaging neuronal pathways with 52Mn PET: Toxicity evaluation in rats,
NeuroImage,
Volume 158,
2017,
Pages 112-125,
ISSN 1053-8119,
https://doi.org/10.1016/j.neuroimage.2017.06.058.
(https://www.sciencedirect.com/science/article/pii/S105381191730530X)
Abstract: Manganese in its divalent state (Mn2+) has features that make it a unique tool for tracing neuronal pathways. It is taken up and transported by neurons in an activity-dependent manner and it can cross synapses. It also acts as a contrast agent for magnetic resonance imaging (MRI) enabling visualization of neuronal tracts. However, due to the limited sensitivity of MRI systems relatively high Mn2+ doses are required. This is undesirable, especially in long-term studies, because of the known toxicity of the metal. In order to overcome this limitation, we propose 52Mn as a positron emission tomography (PET) neuronal tract tracer. We used 52Mn for imaging dopaminergic pathways after a unilateral injection into the ventral tegmental area (VTA), as well as the striatonigral pathway after an injection into the dorsal striatum (STR) in rats. Furthermore, we tested potentially noxious effects of the radioactivity dose with a behavioral test and histological staining. 24 h after 52Mn administration, the neuronal tracts were clearly visible in PET images and statistical analysis confirmed the observed distribution of the tracer. We noticed a behavioral impairment in some animals treated with 170 kBq of 52Mn, most likely caused by dysfunction of dopaminergic cells. Moreover, there was a substantial DNA damage in the brain tissue after applying 150 kBq of the tracer. However, all those effects were completely eliminated by reducing the 52Mn dose to 20–30 kBq. Crucially, the reduced dose was still sufficient for PET imaging.
Keywords: 52Mn; Manganese toxicity; Neuronal pathways; PET; γH2AX; Rat

Jitka Prachařová, Francesco P. Intini, Giovanni Natile, Jana Kasparkova, Viktor Brabec,
Potentiation of cytotoxic action of cis-[PtCl2(NH3)(1M7AI)] by UVA irradiation. Mechanistic insights,
Inorganica Chimica Acta,
Volume 472,
2018,
Pages 199-206,
ISSN 0020-1693,
https://doi.org/10.1016/j.ica.2017.06.026.
(https://www.sciencedirect.com/science/article/pii/S002016931730645X)
Abstract: The design of photosensitive platinum antitumor drugs has been shown to be a very promising approach to enhance the low selectivity of antitumor platinum drugs towards cancer tissues. Here, we show that UVA irradiation can substantially potentiate the toxicity of a cisplatin derivative, cis-[PtCl2(NH3)(1-methyl-7-azaindole)], in tumor cells. We used methods of molecular biophysics and cellular biology to investigate the mechanism underlying this effect. We find that the enhanced phototoxicity of cis-[PtCl2(NH3)(1-methyl-7-azaindole)] is connected with the capability of this complex to cleave DNA strands. We demonstrate that production of reactive singlet oxygen, conditioned by the presence of the 1-methyl-7-azaindole ligand, is responsible for the cleavage of DNA strands not only in vitro but also in living cells. Our findings also reveal that UVA irradiation of DNA modified by cis-[PtCl2(NH3)(1-methyl-7-azaindole)] may result in a significant increase in the number of more toxic interstrand cross-links in DNA. Collectively, these data provide convincing evidence that the replacement of the ammine in the molecule of cisplatin by the 1-methyl-7-azaindole ligand might lead to a new potential candidate for photoactivated chemotherapy (PACT) against some types of cancer.
Keywords: Platinum anticancer; Irradiation; DNA cleavage; Singlet oxygen; Cytotoxicity; Photoactivated chemotherapy

Mariam S. Arain, Tasneem G. Kazi, Hassan I. Afridi, Jamshed Ali, Asma Akhtar,
Ultrasonic energy enhanced the efficiency of advance extraction methodology for enrichment of trace level of copper in serum samples of patients having neurological disorders,
Ultrasonics Sonochemistry,
Volume 37,
2017,
Pages 23-28,
ISSN 1350-4177,
https://doi.org/10.1016/j.ultsonch.2016.12.020.
(https://www.sciencedirect.com/science/article/pii/S135041771630459X)
Abstract: An innovative dual dispersive ionic liquid based on ultrasound assisted microextraction (UDIL-μE), for the enrichment of trace levels of copper ion (Cu2+), in serum (blood) of patients suffering from different neurological disorders. The enriched metal ions were subjected to flame atomic absorption spectrometry (FAAS). In the UDIL-μE method, the extraction solvent, ionic liquid, 1-butyl-3-methylimidazolium hexafluorophosphate [C4mim][PF6], was dispersed into the aqueous samples using an ultrasonic bath. The(PAN) 1-(2-pyridylazo)-2-naphthol was used as ligand for the complexation of Cu ion in IL (as extracting solvent). The various variables such as sonication time, pH, concentration of complexing agent, time and rate of centrifugation, IL volume that affect the extraction process were optimized. The enhancement factor (EF) and detection limit (LOD) was found under favorable condition was 31 and 0.36μgL−1, respectively. Reliability of the proposed method was checked by relative standard deviation (%RSD), which was found to be <5%. The accuracy of developed procedure was assured by using certified reference material (CRM) of blood serum. The developed procedure was applied successfully to the analysis of concentration of Cu ion in blood serum of different neurological disorders subjects and referents of same age group. It was observed that the levels of Cu ion was two folds higher in serum samples of neurological disorders patients as related to normal referents of same age group.
Keywords: Copper; Serum; Ultrasound energy; Ionic liquid; Microextraction; Neurological disorder; Atomic absorption spectrometry

Mohamed Tharwat, Daiji Endoh, Shin Oikawa,
Hepatocyte apoptosis in dairy cows with fatty infiltration of the liver,
Research in Veterinary Science,
Volume 93, Issue 3,
2012,
Pages 1281-1286,
ISSN 0034-5288,
https://doi.org/10.1016/j.rvsc.2012.03.011.
(https://www.sciencedirect.com/science/article/pii/S0034528812001142)
Abstract: The objective of the present study was to analyse the apoptotic process of liver cells in dairy cows with fatty infiltration of the liver using indicators of DNA damage and immunohistochemistry. For this purpose, sixteen dairy cows with fatty liver were examined. On clinical examination, the physical condition of the animals was fair in nine and poor in seven cows. The most dominant clinical signs were reduced ruminal motility, inappetance and/or anorexia and recumbency. Postmortem examination, in seven cases, revealed enlarged liver (18–33kg), icteric carcasses and distended gallbladder. Laboratory results included neutrophilia, hypochloraemia, decreased concentrations of total bilirubin and increased concentrations of β-hydroxy butyric acid, non-esterified fatty acids and insulin. The activities of aspartate aminotransferase, γ-glutamyl transpeptidase, creatine kinase and lactate dehydrogenase were high. Histopathological examination of hepatic specimen showed lipid drops in cytosol with indistinct cellular membranes. In control hepatic cells, the DNA was tightly compressed and maintained the circular disposition of the normal nucleus. However, in the diseased cows, the damaged DNA migrated from the core toward the anode, forming a tail of a comet. Compared to controls, numerous ssDNA and caspase-3-positive cells were detected in the liver. To the authors’ knowledge, this is the first study to document accelerated apoptosis of hepatocytes in dairy cows with fatty infiltration of the liver.
Keywords: Apoptosis; Comet assay; Cows; Fatty liver; Immunohistochemistry

A Marije Hoogland, Guido Jenster, Wytske M van Weerden, Jan Trapman, Theo van der Kwast, Monique J Roobol, Fritz H Schröder, Mark F Wildhagen, Geert JLH van Leenders,
ERG immunohistochemistry is not predictive for PSA recurrence, local recurrence or overall survival after radical prostatectomy for prostate cancer,
Modern Pathology,
Volume 25, Issue 3,
2012,
Pages 471-479,
ISSN 0893-3952,
https://doi.org/10.1038/modpathol.2011.176.
(https://www.sciencedirect.com/science/article/pii/S0893395222017483)
Abstract: In prostate cancer genomic rearrangements involving genes encoding ETS transcription factors are commonly present, with androgen-regulated transmembrane protease, serine 2 (TMPRSS2)-v-ets erythroblastosis virus E26 oncogen homologue (ERG) gene fusion occurring in 40–70%. Studies on the predictive value of ERG rearrangement as detected by in-situ hybridization or polymerase chain reaction have resulted in varying outcomes. The objective of this study was to correlate immunohistochemical ERG protein expression with clinico-pathological parameters at radical prostatectomy specimens, and to determine its predictive value for postoperative disease recurrence and progression in a prostate cancer screening cohort. Since androgen receptor is downregulated by ERG in cell lines, we also compared the expression of respective proteins. We selected 481 participants from the European Randomized Study of Screening for Prostate Cancer treated by radical prostatectomy for prostate adenocarcinoma. A tissue microarray was constructed containing representative cores of all prostate cancer specimens as well as 22 xenografts and seven cell lines. Immunohistochemical expression of ERG and androgen receptor was correlated with prostate-specific antigen (PSA), Gleason sum, pT-stage, surgical margins, biochemical recurrence, local recurrence, overall death and disease-specific death. ERG expression was detected in 284 patients (65%). Expression occurred significantly more frequent in patients with PSA ≤10 ng/ml (P=0.024). There was no significant association between ERG and Gleason sum, pT-stage or surgical margin status. PSA (P=0.011), Gleason sum (P=0.003), pT-stage (P=0.001) and surgical margin status (P<0.001) all had independent value for postoperative biochemical recurrence, while positive surgical margin (P=0.021) was the only independent predictor for local recurrence. ERG protein expression did not have prognostic value for the clinical end points in uni- and multivariate analyses. A positive correlation existed between ERG and androgen receptor expression in single tissue cores (P<0.001). In conclusion, immunohistochemical ERG expression has no predictive value for prostate cancer recurrence or progression after radical prostatectomy. Increasing ERG levels are associated with the upregulation of androgen receptor expression in clinical specimens.
Keywords: ERG; immunohistochemistry; progression; prostate cancer; recurrence

Eun-Jung Park, Nur Elida M. Zahari, Eun-Woo Lee, Jaewhan Song, Jae-Hyeok Lee, Myung-Haing Cho, Jae-Ho Kim,
SWCNTs induced autophagic cell death in human bronchial epithelial cells,
Toxicology in Vitro,
Volume 28, Issue 3,
2014,
Pages 442-450,
ISSN 0887-2333,
https://doi.org/10.1016/j.tiv.2013.12.012.
(https://www.sciencedirect.com/science/article/pii/S0887233313003378)
Abstract: Carbon nanotubes are being actively introduced in electronics, computer science, aerospace, and other industries. Thus, the urgent need for toxicological studies on CNTs is mounting. In this study, we investigated the alterations in cellular response with morphological changes induced by single-walled carbon nanotubes (SWCNTs) in BEAS-2B cells, a human bronchial epithelial cell line. At 24h after exposure, SWCNTs rapidly decreased ATP production and cell viability as well a slight increase in the number of cells in the subG1 and G1 phases. In addition, SWCNTs increased the expression of superoxide dismutase (SOD)-1, but not SOD-2, and the number of cells generating ROS. The concentration of Cu and Zn ions also increased in a dose-dependent manner in cells exposed to SWCNTs. SWCNTs significantly enhanced the release of nitric oxide, interleukin (IL)-6, and IL-8 and up-regulated the expression of chemokine- and cytokine-related genes. Furthermore, the levels of autophagy-related genes, especially the DRAM1 gene, and the autophagosome formation-related proteins, were clearly up-regulated together with an increase of autophagosome-like vacuoles. Based on these results, we suggest that SWCNTs induce autophagic cell death through mitochondrial dysfunction and cytosolic damage in human bronchial epithelial cells.
Keywords: SWCNT; Mitochondria; Autophagy; DRAM1; Starvation

Veno Kononenko, Neža Repar, Nika Marušič, Barbara Drašler, Tea Romih, Samo Hočevar, Damjana Drobne,
Comparative in vitro genotoxicity study of ZnO nanoparticles, ZnO macroparticles and ZnCl2 to MDCK kidney cells: Size matters,
Toxicology in Vitro,
Volume 40,
2017,
Pages 256-263,
ISSN 0887-2333,
https://doi.org/10.1016/j.tiv.2017.01.015.
(https://www.sciencedirect.com/science/article/pii/S0887233317300127)
Abstract: In the present study, we evaluated the roles that ZnO particle size and Zn ion release have on cyto- and genotoxicity in vitro. The Madin-Darby canine kidney (MDCK) cells were treated with ZnO nanoparticles (NPs), ZnO macroparticles (MPs), and ZnCl2 as a source of free Zn ions. We first tested cytotoxicity to define sub-cytotoxic exposure concentrations and afterwards we performed alkaline comet and cytokinesis-block micronucleus assays. Additionally, the activities of both catalase (CAT) and glutathione S-transferase (GST) were evaluated in order to examine the potential impairment of cellular stress-defence capacity. The amount of dissolved Zn ions from ZnO NPs in the cell culture medium was evaluated by an optimized voltammetric method. The results showed that all the tested zinc compounds induced similar concentration-dependent cytotoxicity, but only ZnO NPs significantly elevated DNA and chromosomal damage, which was accompanied by a reduction of GST and CAT activity. Although Zn ion release from ZnO NPs in cell culture medium was significant, our results show that this reason alone cannot explain the ZnO genotoxicity seen in this experiment. We discuss that genotoxicity of ZnO NPs depends on the particle size, which determines the physical principles of their dissolution and cellular internalisation.
Keywords: DNA damage; Ion release; Nanoparticle dissolution; Nanotoxicology; Oxidative stress; Particle size

Preedia Babu Ezhuthupurakkal, Subastri Ariraman, Suyavaran Arumugam, Nithyananthan Subramaniyan, Suresh Kumar Muthuvel, Premkumar Kumpati, Bharathidasan Rajamani, Thirunavukkarasu Chinnasamy,
Anticancer potential of ZnO nanoparticle-ferulic acid conjugate on Huh-7 and HepG2 cells and diethyl nitrosamine induced hepatocellular cancer on Wistar albino rat,
Nanomedicine: Nanotechnology, Biology and Medicine,
Volume 14, Issue 2,
2018,
Pages 415-428,
ISSN 1549-9634,
https://doi.org/10.1016/j.nano.2017.11.003.
(https://www.sciencedirect.com/science/article/pii/S1549963417301983)
Abstract: Drawbacks and limitations of recently available therapies to hepatocellular cancer (HCC) devoted the scientist to focus on emerging new strategies. ZnO nanoparticles (ZnONPs) based chemotherapeutics has been emanating as a promising approach to maximize therapeutic synergy facilitating the discovery of novel multitargeted combinations. In the present study we conjugated ZnONPs with ferulic acid (ZnONPs-FAC) characterized by computational, spectroscopic and microscopic techniques. In vitro anticancer potential has been evaluated by assessing cell viability, morphology, ROS generation, mitochondrial membrane permeability, comet assay, immunofluorescent staining of 8-OHdG, Ki67 and γ-H2AX, cell cycle analysis and western blot analysis and in vivo anticancer potential against DEN induced HCC was analyzed by histopathological and immunohistochemical methods. The results revealed that ZnONPs-FAC induces cell death through apoptosis and can suppress the DEN-induced HCC. Our study documents therapeutic potential of nanoparticle conjugated with phytochemicals, suggesting a new platform for combinatorial chemotherapy.
Keywords: ZnO nanoparticles; Ferulic acid; ZnONPs- ferulic acid conjugate; Hepatocellular cancer; Diethylnitrosamine

Sandra García-Medina, Marcela Galar-Martínez, Leobardo Manuel Gómez-Oliván, Karina Ruiz-Lara, Hariz Islas-Flores, Eloy Gasca-Pérez,
Relationship between genotoxicity and oxidative stress induced by mercury on common carp (Cyprinus carpio) tissues,
Aquatic Toxicology,
Volume 192,
2017,
Pages 207-215,
ISSN 0166-445X,
https://doi.org/10.1016/j.aquatox.2017.09.019.
(https://www.sciencedirect.com/science/article/pii/S0166445X17302679)
Abstract: Mercury is one of the most toxic metals in aquatic systems since it is able to induce neurobehavioral disorders as well as renal and gastrointestinal tract damage. The common carp Cyprinus carpio is an important species from both an ecological and economic viewpoint as it is consumed in many countries, the top producers being Mexico, China, India and Japan. The present study aimed to evaluate the relation between Hg-induced oxidative stress and genotoxicity in diverse tissues of C. carpio. Specimens were exposed to 0.01mgHg/L (the maximum permissible limit for aquatic life protection), and lipid peroxidation, protein carbonyl content and the activity of antioxidant enzymes were evaluated at 96h. Micronuclei frequency and DNA damage by comet assay were determined at 12, 24, 48, 72 and 96h. Hg induced oxidative stress and genotoxicity on exposed fish, since inhibition of antioxidant enzymes activity and increases in lipid peroxidation, DNA damage and micronuclei frequency occurred. Blood, gill and liver were more susceptible to oxidative stress, while blood were more sensitive to genotoxicity. In conclusion, Hg at concentrations equal to the maximum permissible limit for aquatic life protection induced oxidative stress and genotoxicity on C. carpio, and these two effects prove to be correlated.
Keywords: Mercury; Cyprinus carpio; Oxidative stress; Genotoxicity

Yingda Zang, Xiuyun Song, Chuangjun Li, Jie Ma, Shifeng Chu, Dandan Liu, Qian Ren, Yan Li, Naihong Chen, Dongming Zhang,
Pyrano[3,2-a]carbazole alkaloids as effective agents against ischemic stroke in vitro and in vivo,
European Journal of Medicinal Chemistry,
Volume 143,
2018,
Pages 438-448,
ISSN 0223-5234,
https://doi.org/10.1016/j.ejmech.2017.11.084.
(https://www.sciencedirect.com/science/article/pii/S022352341730987X)
Abstract: A series of pyrano[3,2-a]carbazole alkaloids were designed and synthesized as analogues of Claulansine F (Clau F, 10a) isolated from Clausena lansium. Some of compounds showed strong neuroprotective effects and were promising agents against ischemic stroke. Among these compounds, 7c was the most active in inhibiting the programmed death of PC12 cells and primary cortical neurons. This compound induced neuroprotection following ischemic reperfusion and decreased neurological deficit scores in treated animals. Furthermore, 7c could penetrate the blood-brain barrier (BBB) in rats, and its exposure in the brain was 4.3-fold higher than that in plasma. More importantly, compared to edaravone, 7c exhibited stronger free radical scavenging activity. Our findings suggest that 7c may be promising for further evaluation as an intervention for ischemic stroke.
Keywords: Pyrano[3,2-a]carbazole alkaloids; Neuroprotection; Ischemic stroke

Somanshu Banerjee, Chandra Mohini Chaturvedi,
Apoptotic mechanism behind the testicular atrophy in photorefractory and scotosensitive quail: Involvement of GnIH induced p-53 dependent Bax-Caspase-3 mediated pathway,
Journal of Photochemistry and Photobiology B: Biology,
Volume 176,
2017,
Pages 124-135,
ISSN 1011-1344,
https://doi.org/10.1016/j.jphotobiol.2017.09.023.
(https://www.sciencedirect.com/science/article/pii/S1011134417304992)
Abstract: In most of the avian species, daylength or photoperiod is the main environmental factor regulating reproduction. During their annual gonadal cycle, birds once sensitive to short or long day effect develop refractoriness to the same daylength and gonad develop or regress accordingly. The present study investigated the effects of photoperiodic alterations on apoptosis mediated testicular responses of photosensitive/photorefractory and scotosensitive/scotorefractory quail, Coturnix coturnix japonica. Testicular apoptosis in the quail of different photoperiodic conditions was assessed by monitoring the alterations in the local testicular expression of GnRH-I, GnIH, pro-apoptotic proteins (p53 and Bax), inactive caspase (pro-Caspase-3), executioner active-Caspase-3 and inactive/uncleaved PARP-1 (DNA repair enzyme) and TUNEL analysis. Alterations in these parameters indicate that testicular quiescence/regression in scotosensitive and photorefractory quail is mediated by apoptosis of testicular cells and hence apoptosis appears to be the key mechanism of testicular regression in Japanese quail. Present findings demonstrated the underlying molecular mechanism of how avian testes respond differentially to same photoperiodic conditions and exhibit scoto-/photo-sensitivity and refractoriness. It is concluded that photoperiod induced testicular stimulation in photosensitive/scotorefractory quail may be due to apoptotic inhibition and testicular regression in scotosensitive/photorefractory quail is guided by apoptosis, an effect invariably regulated by local action of GnRH and GnIH.
Keywords: Japanese quail; Photoperiod; Testicular apoptosis; Testicular GnRH-GnIH system; TUNEL

"??"Ariyo Shahin-jafari, Mansour Bayat, Mohammad Hassan Shahhosseiny, Parviz Tajik, Shahla Roudbar-mohammadi,
Effect of long-term exposure to mobile phone radiation on alpha-Int1 gene sequence of Candida albicans,
Saudi Journal of Biological Sciences,
Volume 23, Issue 3,
2016,
Pages 426-433,
ISSN 1319-562X,
https://doi.org/10.1016/j.sjbs.2015.05.001.
(https://www.sciencedirect.com/science/article/pii/S1319562X15001023)
Abstract: Over the last decade, communication industries have witnessed a tremendous expansion, while, the biological effects of electromagnetic waves have not been fully elucidated. Current study aimed at evaluating the mutagenic effect of long-term exposure to 900-MHz radiation on alpha-Int1 gene sequences of Candida albicans. A standard 900MHz radiation generator was used for radiation. 10ml volumes from a stock suspension of C. albicans were transferred into 10 polystyrene tubes. Five tubes were exposed at 4°C to a fixed magnitude of radiation with different time periods of 10, 70, 210, 350 and 490h. The other 5 tubes were kept far enough from radiation. The samples underwent genomic DNA extraction. PCR amplification of alpha-Int1 gene sequence was done using one set of primers. PCR products were resolved using agarose gel electrophoresis and the nucleotide sequences were determined. All samples showed a clear electrophoretic band around 441bp and further sequencing revealed the amplified DNA segments are related to alpha-Int1 gene of the yeast. No mutations in the gene were seen in radiation exposed samples. Long-term exposure of the yeast to mobile phone radiation under the above mentioned conditions had no mutagenic effect on alpha-Int1 gene sequence.
Keywords: Mutagenesis; Alpha-Int1 protein; Microwaves; Candida albicans; PCR

Lívia Cristina Hernandes, Alexandre Ferro Aissa, Mara Ribeiro de Almeida, Joana D'arc Castania Darin, Eliseu Rodrigues, Bruno Lemos Batista, Fernando Barbosa, Adriana Zerlotti Mercadante, Maria Lourdes Pires Bianchi, Lusânia Maria Greggi Antunes,
In vivo assessment of the cytotoxic, genotoxic and antigenotoxic potential of maná-cubiu (Solanum sessiliflorum Dunal) fruit,
Food Research International,
Volume 62,
2014,
Pages 121-127,
ISSN 0963-9969,
https://doi.org/10.1016/j.foodres.2014.02.036.
(https://www.sciencedirect.com/science/article/pii/S096399691400146X)
Abstract: Solanum sessiliflorum Dunal is a native shrub often found in the Amazon Forest. Its fruits, known as maná-cubiu, possess an unusual flavor and are consumed in salads and juices, mainly by the local community of Northern Brazil. Because these fruits are used in traditional medicine as hypoglycemic and hypocholesterolemic agents, it is important to establish whether the consumption of maná-cubiu is safe using in vivo genotoxicity tests. Here, we investigated the genotoxic and antigenotoxic potential of maná-cubiu for doxorubicin (DXR)-induced DNA damage using the micronucleus test and the comet assay in Wistar rats. Moreover, oxidative stress parameters were determined in the heart and liver of the animals by measuring the thiobarbituric acid reactive substances (TBARS), a biomarker of lipid peroxidation, and reduced glutathione (GSH) content. The relative expression of Ptgs2 mRNA in the livers of the animals was also determined. The tests were performed with maná-cubiu pulp (125, 250, 375 or 500mg/kg body weight — b.w.) by gavage for 14days, followed by intraperitoneal injection of saline or DXR (16mg/kg b.w.) immediately after the last gavage, which occurred 24h before euthanasia. The results showed that maná-cubiu at all tested doses had no cytotoxic effects on bone marrow cells and was not genotoxic to heart or liver cells. In addition, maná-cubiu treatments decreased DXR-induced DNA damage according to the comet assay in heart and liver cells. Reductions in micronucleus frequency in peripheral blood cells occurred at 125, 250 and 375mg/kg b.w. doses of maná-cubiu, and the TBARS content induced by DXR was also reduced by maná-cubiu. Furthermore, maná-cubiu did not modulate the transcription of the Ptgs2 gene. In conclusion, maná-cubiu pulp fruit was not cytotoxic or genotoxic in Wistar rats, suggesting its safety for human consumption, at least considering genotoxic effects. The antioxidant capacity of maná-cubiu pulp fruit may contribute to the antigenotoxic effects of this fruit at the doses used in this study.
Keywords: Comet assay; Doxorubicin; Micronucleus test; Antioxidants; Gene expression

Gordana Medunić, Marijan Ahel, Iva Božičević Mihalić, Višnja Gaurina Srček, Nevenka Kopjar, Željka Fiket, Tomislav Bituh, Iva Mikac,
Toxic airborne S, PAH, and trace element legacy of the superhigh-organic-sulphur Raša coal combustion: Cytotoxicity and genotoxicity assessment of soil and ash,
Science of The Total Environment,
Volumes 566–567,
2016,
Pages 306-319,
ISSN 0048-9697,
https://doi.org/10.1016/j.scitotenv.2016.05.096.
(https://www.sciencedirect.com/science/article/pii/S0048969716310269)
Abstract: This paper presents the levels of sulphur, polycyclic aromatic hydrocarbons (PAHs), and potentially toxic trace elements in soils surrounding the Plomin coal-fired power plant (Croatia). It used domestic superhigh-organic-sulphur Raša coal from 1970 until 2000. Raša coal was characterised by exceptionally high values of S, up to 14%, making the downwind southwest (SW) area surrounding the power plant a significant hotspot. The analytical results show that the SW soil locations are severely polluted with S (up to 4%), and PAHs (up to 13,535ng/g), while moderately with Se (up to 6.8mg/kg), and Cd (up to 4.7mg/kg). The composition and distribution pattern of PAHs in the polluted soils indicate that their main source could be airborne unburnt coal particles. The atmospheric dispersion processes of SO2 and ash particles have influenced the composition and distribution patterns of sulphur and potentially toxic trace elements in studied soils, respectively. A possible adverse impact of analysed soil on the local karstic environment was evaluated by cytotoxic and genotoxic methods. The cytotoxicity effects of soil and ash water extracts on the channel catfish ovary (CCO) cell line were found to be statistically significant in the case of the most polluted soil and ash samples. However, the primary DNA-damaging potential of the most polluted soil samples on the CCO cells was found to be within acceptable boundaries.
Keywords: Sulphur pollution; Organic pollutants; PIXE; CCO cell line; Comet assay; Ecological risk

Tõnu Püssa,
Toxicological issues associated with production and processing of meat,
Meat Science,
Volume 95, Issue 4,
2013,
Pages 844-853,
ISSN 0309-1740,
https://doi.org/10.1016/j.meatsci.2013.04.032.
(https://www.sciencedirect.com/science/article/pii/S030917401300154X)
Abstract: Meat is a very complex and continuously changing ex vivo system of various high- and low-molecular substances that can be used for satisfying needs of the human organism for metabolic energy, building material and fulfilling of the other vital functions. A great majority of these substances are useful and safe for the consumer. Yet, meat and meat products may always contain substances exerting detrimental effects to the consumer's organism. The present paper is a literature review of the most important potentially toxic substances found in meat and meat products; their classification, ways of getting into the meat or formation during meat processing, undesirable physiological outcomes and biochemical mechanisms of their toxic effects, and methods for reduction of these responses.
Keywords: Chemical hazards; Adverse outcomes; Toxicity mechanisms

See-Hyoung Park, Sang Jae Noh, Kyoung Min Kim, Jun Sang Bae, Keun Sang Kwon, Sung Hoo Jung, Jung Ryul Kim, Ho Lee, Myoung Ja Chung, Woo Sung Moon, Myoung Jae Kang, Kyu Yun Jang,
Expression of DNA Damage Response Molecules PARP1, γH2AX, BRCA1, and BRCA2 Predicts Poor Survival of Breast Carcinoma Patients,
Translational Oncology,
Volume 8, Issue 4,
2015,
Pages 239-249,
ISSN 1936-5233,
https://doi.org/10.1016/j.tranon.2015.04.004.
(https://www.sciencedirect.com/science/article/pii/S1936523315000388)
Abstract: BACKGROUND: Poly(ADP-ribose) polymerase 1 (PARP1), γH2AX, BRCA1, and BRCA2 are conventional molecular indicators of DNA damage in cells and are often overexpressed in various cancers. In this study, we aimed, using immunohistochemical detection, whether the co-expression of PARP1, γH2AX, BRCA1, and BRCA2 in breast carcinoma (BCA) tissue can provide more reliable prediction of survival of BCA patients. MATERIALS AND METHODS: We investigated immunohistochemical expression and prognostic significance of the expression of PARP1, γH2AX, BRCA1, and BRCA2 in 192 cases of BCAs. RESULTS: The expression of these four molecules predicted earlier distant metastatic relapse, shorter overall survival (OS), and relapse-free survival (RFS) by univariate analysis. Multivariate analysis revealed the expression of PARP1, γH2AX, and BRCA2 as independent poor prognostic indicators of OS and RFS. In addition, the combined expressional pattern of BRCA1, BRCA2, PARP1, and γH2AX (CSbbph) was an additional independent prognostic predictor for OS (P < .001) and RFS (P < .001). The 10-year OS rate was 95% in the CSbbph-low (CSbbph scores 0 and 1) subgroup, but that was only 35% in the CSbbph-high (CSbbph score 4) subgroup. CONCLUSION: This study has demonstrated that the individual and combined expression patterns of PARP1, γH2AX, BRCA1, and BRCA2 could be helpful in determining an accurate prognosis for BCA patients and for the selection of BCA patients who could potentially benefit from anti-PARP1 therapy with a combination of genotoxic chemotherapeutic agents.

Melissa Marcoccia, Lucilla Ronci, Elvira De Matthaeis, Andrea Setini, Cinzia Perrino, Silvia Canepari,
In-vivo assesment of the genotoxic and oxidative stress effects of particulate matter on Echinogammarus veneris,
Chemosphere,
Volume 173,
2017,
Pages 124-134,
ISSN 0045-6535,
https://doi.org/10.1016/j.chemosphere.2017.01.019.
(https://www.sciencedirect.com/science/article/pii/S0045653517300218)
Abstract: Seven types of atmospheric dusts (road dust, soil dust, brake dust, desert dust, pellet ash and coke and certified material NIST1648a – urban dust) have been tested for their genotoxicity on specimens of Echinogammarus veneris, a small aquatic amphipod. Experiments were carried out in vivo, by exposing the animals for 24 h to water containing 25 mg/L of dust. Each dust has been chemically analyzed for ions, elemental carbon, organic carbon and for the soluble and insoluble fractions of elements. Non-specific damages to DNA have been evaluated by the comet test, while oxidative damages have been estimated by coupling the comet test with formamido pyrimidine DNA glycosylase reaction. The animal tissues have been acid digested and analyzed for their elemental content to evaluate the bioaccumulation. All the considered dusts have caused a significant non-specific DNA damage, while the oxidative stress was shown only by dust types containing high concentration of elements. Furthermore, the oxidative damage has shown a positive correlation with the total bio-accumulated elemental concentration. For all the dust samples, the correlation with bio-accumulation in the tissues was more satisfactory for the insoluble fraction than for the soluble fraction of elements. Elements contained in solid particles seem then to be the main responsible bioaccumulation and for the oxidative stress.
Keywords: Bio-accumulation; Elemental solubility; Comet test; Formamido pyrimidine DNA glycosylase; PM chemical composition

Bernard J. Smilde, Linde Woudstra, Gene Fong Hing, Diana Wouters, Sacha Zeerleder, Jean-Luc Murk, Marieke van Ham, Stephane Heymans, Lynda J.M. Juffermans, Albert C. van Rossum, Hans W.M. Niessen, Paul A.J. Krijnen, Reindert W. Emmens,
Colchicine aggravates coxsackievirus B3 infection in mice,
International Journal of Cardiology,
Volume 216,
2016,
Pages 58-65,
ISSN 0167-5273,
https://doi.org/10.1016/j.ijcard.2016.04.144.
(https://www.sciencedirect.com/science/article/pii/S0167527316308452)
Abstract: Background
There is a clinical need for immunosuppressive therapy that can treat myocarditis patients in the presence of an active viral infection. In this study we therefore investigated the effects of colchicine, an immunosuppressive drug which has been used successfully as treatment for pericarditis patients, in a mouse model of coxsackievirus B3(CVB3)-induced myocarditis.
Methods
Four groups of C3H mice were included: control mice (n=8), mice infected with CVB3 (1×105 PFU, n=10), mice with colchicine administration (2mg/kg i.p, n=5) and mice with combined CVB3 infection and colchicine administration (n=10). After three days, the heart, pancreas and spleen were harvested and evaluated using (immuno)histochemical analysis and CVB3 qPCR.
Results
Mice were terminated at day 3 post-virus infection as colchicine treatment rapidly resulted in severe illness and mortality in CVB3-infected mice. Colchicine significantly decreased the number of macrophages in the heart in CVB3-infected mice (p<0.01) but significantly increased the number of neutrophils (p<0.01). In the pancreas, colchicine caused complete destruction of the acini in the CVB3-infected mice and also significantly decreased macrophage (p<0.01) and increased neutrophil numbers (p<0.01). In the spleen, colchicine treatment of CVB3-infected mice induced massive apoptosis in the white pulp and significantly inhibited the virus-induced increase of megakaryocytes in the spleen (p<0.001). Finally, we observed that colchicine significantly increased CVB3 levels in both the pancreas and the heart.
Conclusions
Colchicine treatment in CVB3-induced myocarditis has a detrimental effect as it causes complete destruction of the exocrine pancreas and enhances viral load in both heart and pancreas.
Keywords: Colchicine; Myocarditis; Coxsackievirus B3; Mouse

Thalita B. Zanoni, Felipe Hudari, Armelle Munnia, Marco Peluso, Roger W. Godschalk, Maria Valnice B. Zanoni, Gertjan J.M. den Hartog, Aalt Bast, Silvia B.M. Barros, Silvya S. Maria-Engler, Geja J. Hageman, Danielle Palma de Oliveira,
The oxidation of p-phenylenediamine, an ingredient used for permanent hair dyeing purposes, leads to the formation of hydroxyl radicals: Oxidative stress and DNA damage in human immortalized keratinocytes,
Toxicology Letters,
Volume 239, Issue 3,
2015,
Pages 194-204,
ISSN 0378-4274,
https://doi.org/10.1016/j.toxlet.2015.09.026.
(https://www.sciencedirect.com/science/article/pii/S0378427415300631)
Abstract: The hair-dyeing ingredient, p-phenylenediamine (PPD), was previously reported to be mutagenic, possibly by inducing oxidative stress. However, the exact mechanism of PPD in inducing oxidative stress upon skin exposure during hair-dyeing in human keratinocytes remains unknown. The aim of our studies was therefore to investigate the toxicity of PPD and its by-products in human immortalized keratinocytes (HaCaT) after auto-oxidation and after reaction with hydrogen peroxide (H2O2). We found that the PPD half maximal effective cytotoxic concentration (EC50) to HaCaT is 39.37 and 35.63μg/mL after 24 and 48h, respectively, without addition of H2O2 to induce oxidation. When PPD (10 or 100μg/mL) is combined with 10.5μg/mL of H2O2, intracellular ROS production by HaCaT after 1h was significantly increased and enhanced levels of DNA damage were observed after 4h of exposure. After 24h incubations, 20μg/mL of PPD increased the level of DNA oxidation in HaCaT. Also, we found that the in vitro reaction between PPD and H2O2, even below the maximum allowance by cosmetic industries, released hydroxyl radicals which can damage DNA. Taken together, we conclude that PPD alone and when combined with H2O2 increases the formation of reactive oxygen species in human keratinocytes, leading to oxidative stress and subsequent DNA damage. These alterations suggest that the mechanism by which PPD exposure, alone or combined with H2O2, damages keratinocytes by the formation of the high reactive HO radicals.
Keywords: p-Phenylenediamine; Hair dyes; HaCaT; Oxidative stress; DNA damage

Frithjof Lohmann, Marlies Sachs, Tobias N. Meyer, Henning Sievert, Maja T. Lindenmeyer, Thorsten Wiech, Clemens D. Cohen, Stefan Balabanov, R.A.K. Stahl, Catherine Meyer-Schwesinger,
UCH-L1 induces podocyte hypertrophy in membranous nephropathy by protein accumulation,
Biochimica et Biophysica Acta (BBA) - Molecular Basis of Disease,
Volume 1842, Issue 7,
2014,
Pages 945-958,
ISSN 0925-4439,
https://doi.org/10.1016/j.bbadis.2014.02.011.
(https://www.sciencedirect.com/science/article/pii/S0925443914000507)
Abstract: Podocytes are terminally differentiated cells of the glomerular filtration barrier that react with hypertrophy in the course of injury such as in membranous nephropathy (MGN). The neuronal deubiquitinase ubiquitin C-terminal hydrolase L1 (UCH-L1) is expressed and activated in podocytes of human and rodent MGN. UCH-L1 regulates the mono-ubiquitin pool and induces accumulation of poly-ubiquitinated proteins in affected podocytes. Here, we investigated the role of UCH-L1 in podocyte hypertrophy and in the homeostasis of the hypertrophy associated “model protein” p27Kip1. A better understanding of the basic mechanisms leading to podocyte hypertrophy is crucial for the development of specific therapies in MGN. In human and rat MGN, hypertrophic podocytes exhibited a simultaneous up-regulation of UCH-L1 and of cytoplasmic p27Kip1 content. Functionally, inhibition of UCH-L1 activity and knockdown or inhibition of UCH-L1 attenuated podocyte hypertrophy by decreasing the total protein content in isolated glomeruli and in cultured podocytes. In contrast, UCH-L1 levels and activity increased podocyte hypertrophy and total protein content in culture, specifically of cytoplasmic p27Kip1. UCH-L1 enhanced cytoplasmic p27Kip1 levels by nuclear export and decreased poly-ubiquitination and proteasomal degradation of p27Kip1. In parallel, UCH-L1 increased podocyte turnover, migration and cytoskeletal rearrangement, which are associated with known oncogenic functions of cytoplasmic p27Kip1 in cancer. We propose that UCH-L1 induces podocyte hypertrophy in MGN by increasing the total protein content through altered degradation and accumulation of proteins such as p27Kip1 in the cytoplasm of podocytes. Modification of both UCH-L1 activity and levels could be a new therapeutic avenue to podocyte hypertrophy in MGN.
Keywords: Membranous nephropathy; Passive Heymann nephritis; Ubiquitin C-terminal hydrolase-L1; Proteasomal degradation; Hypertrophy; p27Kip1

H. Rodger Harvey, Karen A. Taylor, Hannah V. Pie, Carys L. Mitchelmore,
Polycyclic aromatic and aliphatic hydrocarbons in Chukchi Sea biota and sediments and their toxicological response in the Arctic cod, Boreogadus saida,
Deep Sea Research Part II: Topical Studies in Oceanography,
Volume 102,
2014,
Pages 32-55,
ISSN 0967-0645,
https://doi.org/10.1016/j.dsr2.2013.07.013.
(https://www.sciencedirect.com/science/article/pii/S0967064513002877)
Abstract: As part of the Chukchi Sea Offshore Monitoring in Drilling Area-Chemical and Benthos (COMIDA CAB) project, we determined the distribution and concentrations of aliphatic n-alkanes and polycyclic aromatic hydrocarbons (PAHs) in surface sediments (0–1cm) among 52 sites across the Chukchi Sea and in muscle tissues of the benthic Northern whelk, Neptunea heros, collected opportunistically. In addition, downcore profiles of contaminants were determined at three targeted sites to establish historic patterns. Baseline responses of PAH exposure and its potential toxicological effects were examined in the common Arctic cod, Boreogadus saida, through measures of cytochrome P4501A/ ethoxyresorufin O-deethylase (CYP1A/EROD), glutathione-S-transferase (GST), and Cu/Zn superoxide dismutase (SOD) activity in liver tissue. The total concentration of PAHs in surface sediments throughout the study area, including parent and alkyl-homologs, were very low (<1600ngg−1dry wt) except for a single station, where values were 2–20-fold greater than at other baseline sites (2956ngg−1dry wt). Alkyl-substituted PAHs were the dominant form in all surface (54–93%) and subsurface sediments (50–81% of the total), with a general decrease in total PAH concentrations observed downcore. In biota, larger Neptunea showed lower total concentrations of PAHs in foot muscles (4.5–10.7ngg−1wet wt) compared to smaller animals; yet aliphatic n-alkane (C19–C33) concentrations (0.655–5.20μgg−1wet wt) increased in larger organisms with distributions dominated by long-chain (C23–C33) hydrocarbons. In B. saida, CYP1A1, GST, and SOD enzyme levels were comparable to baseline levels previously reported in other pristine systems. Of the three assays, only SOD had a significant correlation between gene expression and enzyme activity.
Keywords: Polycyclic aromatic hydrocarbons; n-alkanes; Neptunea; Boreogadus saida; Chukchi Sea; Contaminants; Cytochrome P4501A1; Glutathione-S-transferase; Superoxide dismutase activity

Vesna Perić-Mataruga, Branka Petković, Larisa Ilijin, Marija Mrdaković, Slađana Dronjak Čučaković, Dajana Todorović, Milena Vlahović,
Cadmium and high temperature effects on brain and behaviour of Lymantria dispar L. caterpillars originating from polluted and less-polluted forests,
Chemosphere,
Volume 185,
2017,
Pages 628-636,
ISSN 0045-6535,
https://doi.org/10.1016/j.chemosphere.2017.07.050.
(https://www.sciencedirect.com/science/article/pii/S0045653517310937)
Abstract: Insects brain as a part of nervous system is the first-line of fast stress response that integrate stress signals to regulate all aspects of insect physiology and behaviour. The cadmium (Cd) bioaccumulation factor (BF), activity of the neurotoxicity biomarker acetylcholinesterase (AChE), dopamine content, expression and amount of Hsp70 in the brain and locomotor activity were evaluated in the 4th instar of Lymantria dispar L. caterpillars fed a Cd supplemented diet and reared in an optimal temperature regime (23 °C) and/or exposed to high temperature (28 °C). The insects originated from two forests, one close to “Nikola Tesla” thermoelectric power plant, Obrenovac (polluted population), and the other Kosmaj mountain (less-polluted population, far from any industrial region). The Cd BF was higher in the less-polluted than in the polluted population especially at the high ambient temperature. AChE activity and dopamine content were changed in the brains of L. dispar from both populations in the same manner. Hsp70 concentration in caterpillar brains showed opposite trends, a decrease in the less-polluted and an increase in the polluted population. Locomotor activity was modified in both Lymantria dispar populations, but the pattern of changes depended on the stressors and their combined effect. ACh activity and dopamine content are sensitive parameters to Cd exposure, regardless of pollutant experience, and might be promising biomarkers in monitoring forest ecosystems.
Keywords: Bioacumulation; Acetylcholinesterase; Dopamine; Hsp70; Locomotion

Wei Chen, Yudong Li, Jianrong Li, Qiang Han, Libin Ye, Ang Li,
Myricetin affords protection against peroxynitrite-mediated DNA damage and hydroxyl radical formation,
Food and Chemical Toxicology,
Volume 49, Issue 9,
2011,
Pages 2439-2444,
ISSN 0278-6915,
https://doi.org/10.1016/j.fct.2011.06.066.
(https://www.sciencedirect.com/science/article/pii/S0278691511003103)
Abstract: Peroxynitrite has been extensively implicated in the pathogenesis of various forms of neurodegenerative disorders via its cytotoxic effects, this study was undertaken to investigate whether the neuroprotective effect of myricetin is associated with inhibition of peroxynitrite-mediated DNA damage, a critical event leading to peroxynitrite elicited cytotoxicity. We observed that peroxynitrite can cause DNA damage in ϕX-174 plasmid DNA and rat primary astrocytes. The presence of myricetin at physiological concentration was found to significantly inhibit DNA strand breakage induced by both peroxynitrite and its generator 3-morpholinosydnonimine (SIN-1). Moreover, the consumption of oxygen caused by SIN-1 was found to be decreased in the presence of myricetin, indicating that myricetin might affect the auto-oxidation of SIN-1. Furthermore, EPR spectroscopy demonstrated that the formation of DMPO-hydroxyl radical adduct (DMPO-OH) from peroxynitrite, and that myricetin inhibited the adduct signal in a concentration-dependent manner. Taken together, these results demonstrate for the first time that myricetin can inhibit peroxynitrite-mediated DNA damage and hydroxyl radical formation.
Keywords: Myricetin; Peroxynitrite; DNA damage; Hydroxyl radical

Laura Giribaldi, Florencia Chiappini, Carolina Pontillo, Andrea S. Randi, Diana L. Kleiman de Pisarev, Laura Alvarez,
Hexachlorobenzene induces deregulation of cellular growth in rat liver,
Toxicology,
Volume 289, Issue 1,
2011,
Pages 19-27,
ISSN 0300-483X,
https://doi.org/10.1016/j.tox.2011.07.004.
(https://www.sciencedirect.com/science/article/pii/S0300483X11002642)
Abstract: Hexachlorobenzene (HCB) is an organochlorine pesticide widely distributed in the biosphere. The aim of the present study was to investigate the effect of HCB on the homeostasis of liver cell growth, analyzing parameters of cell proliferation and apoptosis, in HCB (0.1, 1, 10 and 100mg/kg body weight)-treated rats, during 4 weeks. Cell proliferation and ERK1/2 phosphorylation, associated with survival mechanisms, were increased at HCB 100mg/kg. The pesticide increased the number of apoptotic cells, and the activation of caspase-3, -9 and -8, in a dose-dependent manner, suggesting that HCB-induced apoptosis is mediated by caspases. Increased Fas and FasL protein levels indicate that the death receptor pathway is also involved. This process is associated with decreased Bid, and increased cytosolic cytochrome c protein levels. Transforming growth factor-beta1 (TGF-β1) intervenes in apoptotic and/or proliferative processes in hepatocytes. TGF-β1 cDNA and protein levels are dose-dependently increased, suggesting that this cytokine might be involved in HCB-induced dysregulation of cell proliferation and apoptosis. In conclusion, this study reports for the first time that HCB induces loss of the homeostatic balance between cell growth and cell death in rat liver. Induced apoptosis occurs by mechanisms involving signals emanating from death receptors, and the mitochondrial pathway.
Keywords: Hexachlorobenzene; Rat liver; Apoptosis; Cell proliferation; TGF-β1

Tomohiko Miyatani, Nobuhiro Kurita, Tohru Utsunomiya, Takashi Iwata, Masanori Nishioka, Kozo Yoshikawa, Jun Higashijima, Hideya Kashihara, Chie Takasu, Masakazu Fukushima, Mitsuo Shimada,
Platelet-derived endothelial cell growth factor/thymidine phosphorylase inhibitor augments radiotherapeutic efficacy in experimental colorectal cancer,
Cancer Letters,
Volume 318, Issue 2,
2012,
Pages 199-205,
ISSN 0304-3835,
https://doi.org/10.1016/j.canlet.2011.12.010.
(https://www.sciencedirect.com/science/article/pii/S0304383511007579)
Abstract: Purposes
A lot of radiosensitizers have been developed. However, there are few to be available in the clinical setting. Thymidine phosphorylase inhibitor (TPI) regulates the phosphorolysis of thymidine to thymine and 2-deoxy-d-ribose-1-phosphate which is essential for tumor angiogenesis. The aim of this study is to evaluate whether TPI augments the radiotherapy for colorectal cancer in vitro and in vivo studies.
Materials and methods
The cytotoxicity of TPI with irradiation on HT29 and HCT116 cells was examined using MTT- and colony formation assay. At 10days post-inoculation, HT29 bearing orthotopic model mice (n=28) were divided into four groups and orally treated with TPI- (50mg/kg/day for 2weeks), radiation (RT, 2Gy×4: Total 8Gy), their combination or the vehicle. The mechanisms underlying the efficacy were assessed genomically and immunohistochemically.
Results
Compared to each single treatment, the combination of TPI and RT synergistically inhibited the cell viability in a time- and dose-dependent manner. In the HT-29 bearing mice, the combination of TPI and RT reduced the tumor growth compared with RT alone. Notably, the mRNA levels of VEGF, TGF-β and, Rad51 and the protein expressions of VEGF and CD34 were significantly lower in the combination than the others. Furthermore, the combination markedly increased the TUNEL-positive cells, suggesting that TPI augments the cancer cell death through inhibition of angiogenesis and DNA repair system in the radiotherapy.
Conclusions
Our study first demonstrated that the combination of TPI and irradiation was effective in colon cancer. TPI would provide a promising therapeutic strategy as a radiosensitizer.
Keywords: Thymidine phosphorylase inhibitor; Radiosensitizer; Antiangiogenesis; DNA repair; Human colorectal cancer

Seung-Jae Lee, Kyoung Hoon Kim, Yon-Suk Kim, Eun-Kyung Kim, Jin-Woo Hwang, Beong Ou Lim, Sang-Ho Moon, Byong-Tae Jeon, You-Jin Jeon, Chang-Bum Ahn, Pyo-Jam Park,
Biological activity from the gelatin hydrolysates of duck skin by-products,
Process Biochemistry,
Volume 47, Issue 7,
2012,
Pages 1150-1154,
ISSN 1359-5113,
https://doi.org/10.1016/j.procbio.2012.04.009.
(https://www.sciencedirect.com/science/article/pii/S1359511312001468)
Abstract: In this study, free radical scavengers and angiotensin I converting enzyme (ACE) inhibitors from the gelatin hyrdolysates of duck skin by-products were examined. Gelatin was obtained by pretreating duck skin by-products with acid and alkaline and hydrolysis using nine proteases (Alcalase, Collaganase, Flavourzyme, Neutrase, Protamex, papain, pepsin, trypsin and α-chymotrypsin). Of the various hydrolysates produced, the pepsin hydrolysate exhibited the highest free radical scavenging activity. The DPPH, hydroxyl and alkyl radical scavenging activity of pepsin was the most prominent with IC50 values of 1.230, 0.554 and 1.193mg/ml respectively, which were measured using an electron spin resonance (ESR) spectrometer. However, when the gelatin was hydrolyzed as a combination of two enzymes, Collaganase and pepsin, the DPPH, hydroxyl and alkyl radical scavenging activity increased as the IC50 decreased to 0.632, 0.222 and 0.708mg/ml, respectively. In addition, the ability of pepsin hydrolysates from the gelatin of duck skin by-products to inhibit oxidative damage to DNA was assessed in vitro by measuring the conversion of supercoiled pBR322 plasmid DNA to the open circular form. The enzymatic hydrolysates from the gelatin of duck skin by-products significantly protected hydroxyl radical-induced DNA damage in a dose-dependent manner, while also inhibiting the ACE activity of the α-chymotrypsin hydrolysates. These results indicate that enzymatic hydrolysates from the gelatin of duck skin by-products may be a beneficial ingredient in functional foods and/or pharmaceuticals.
Keywords: Antioxidative activity; ACE inhibition; Gelatin; Duck skin by-product; Enzymatic hydrolysis

Paulette Mhawech-Fauceglia, Dan Wang, Grace Kim, Maryam Sharifian, Xiwie Chen, Qian Liu, Yvonne G. Lin, Song Liu, Tanja Pejovic,
Expression of DNA repair proteins in endometrial cancer predicts disease outcome,
Gynecologic Oncology,
Volume 132, Issue 3,
2014,
Pages 593-598,
ISSN 0090-8258,
https://doi.org/10.1016/j.ygyno.2014.02.002.
(https://www.sciencedirect.com/science/article/pii/S0090825814001206)
Abstract: Objective
The consequences of defective homologous recombination and other DNA repair pathways are important in disease outcomes of numerous tumor types. The objective of this study was to explore BRCA1, PARP, FANCD2, PTEN, H2AX, and ATM protein expression in endometrial cancer (EC).
Methods
PARP1, γH2AX, ATM, FANCD2, PTEN, BRCA1, and p53 proteins were evaluated in EC tissue microarray (TMA) and their expressions were correlated with clinical and pathological parameters in 357 patients.
Results
In type I EC, PARP1+, ATM+, and FANCD2+ were associated with high tumor grade (p 0.031, p 0.0045, p 0.0062 respectively); γH2AX+ and FANCD2+ with advanced tumor stage (p 0.0004, p 0.0085 respectively); γH2AX+, FANCD2+ and p53+ with the presence of lympho-vascular invasion (p 0.0004, p 0.0042, p 0.0098 respectively); and γH2AX+ and ATM+ with tumor recurrence (p 0.0203, p 0.0465) respectively. In type II EC, only PARP1+ was associated with tumor stage (p 0.0499). EC patients with p53+ or FANCD2+ were more likely to recur with 5year recurrence free survival (RFS) probability of 71.4% in comparison to 85.5% for the other patients and they were more likely to have shorter 5year overall survival (OS) of 66.46% in comparison to 78.5% of those other patients Finally, patients with ATM+ and p53+ or FANCD2+ were more likely to recur with 5year RFS probability of 68% versus 80.3% for the other patients.
Conclusion
DNA repair proteins seemed to play an important role in EC, and their expressions can forecast for poor outcomes.
Keywords: Endometrial cancer; DNA repair proteins; Immunohistochemistry; Patient outcome

Ala` Abdelali, Maie Al-Bader, Narayana Kilarkaje,
Effects of Trans-Resveratrol on hyperglycemia-induced abnormal spermatogenesis, DNA damage and alterations in poly (ADP-ribose) polymerase signaling in rat testis,
Toxicology and Applied Pharmacology,
Volume 311,
2016,
Pages 61-73,
ISSN 0041-008X,
https://doi.org/10.1016/j.taap.2016.09.023.
(https://www.sciencedirect.com/science/article/pii/S0041008X16302897)
Abstract: Diabetes induces oxidative stress, DNA damage and alters several intracellular signaling pathways in organ systems. This study investigated modulatory effects of Trans-Resveratrol on type 1 diabetes mellitus (T1DM)-induced abnormal spermatogenesis, DNA damage and alterations in poly (ADP-ribose) polymerase (PARP) signaling in rat testis. Trans-Resveratrol administration (5mg/kg/day, ip) to Streptozotocin-induced T1DM adult male Wistar rats from day 22–42 resulted in recovery of induced oxidative stress, abnormal spermatogenesis and inhibited DNA synthesis, and led to mitigation of 8-hydroxy-2'-deoxyguanosine formation in the testis and spermatozoa, and DNA double-strand breaks in the testis. Trans-Resveratrol aggravated T1DM-induced up-regulation of aminoacyl tRNA synthetase complex-interacting multifunctional protein 2 expression; however, it did not modify the up-regulated total PARP and down-regulated PARP1 expressions, but recovered the decreased SirT1 (Sirtuin 1) levels in T1DM rat testis. Trans-Resveratrol, when given alone, reduced the poly (ADP-ribosyl)ation (pADPr) process in the testis due to an increase in PAR glycohydrolase activity, but when given to T1DM rats it did not affect the pADPr levels. T1DM with or without Trans-Resveratrol did not induce nuclear translocation of apoptosis-inducing factor and the formation of 50 kb DNA breaks, suggesting to the lack of caspase-3-independent cell death called parthanatos. T1DM with or without Trans-Resveratrol did not increase necrotic cell death in the testis. Primary spermatocytes, Sertoli cells, Leydig cells and intra-testicular vessels showed the expression of PARP pathway related proteins. In conclusion, Trans-Resveratrol mitigates T1DM-induced sperm abnormality and DNA damage, but does not significantly modulate PARP signaling pathway, except the SirT1 expression, in the rat testis.
Keywords: Cell survival; DNA damage; Germ cell toxicity; Glucotoxicity; Oxidative stress; Parthanatos; Type 1 diabetes mellitus

"**" Meric Arda Esmekaya, Ebru Aytekin, Elcin Ozgur, Göknur Güler, Mehmet Ali Ergun, Suna Ömeroğlu, Nesrin Seyhan,
Mutagenic and morphologic impacts of 1.8GHz radiofrequency radiation on human peripheral blood lymphocytes (hPBLs) and possible protective role of pre-treatment with Ginkgo biloba (EGb 761),
Science of The Total Environment,
Volumes 410–411,
2011,
Pages 59-64,
ISSN 0048-9697,
https://doi.org/10.1016/j.scitotenv.2011.09.036.
(https://www.sciencedirect.com/science/article/pii/S0048969711010370)
Abstract: The mutagenic and morphologic effects of 1.8GHz Global System for Mobile Communications (GSM) modulated RF (radiofrequency) radiation alone and in combination with Ginkgo biloba (EGb 761) pre-treatment in human peripheral blood lymphocytes (hPBLs) were investigated in this study using Sister Chromatid Exchange (SCE) and electron microscopy. Cell viability was assessed with 3-(4, 5-dimethylthiazol-2-yl)-2, 5-diphenyltetrazolium bromide (MTT) reduction assay. The lymphocyte cultures were exposed to GSM modulated RF radiation at 1.8GHz for 6, 8, 24 and 48h with and without EGb 761. We observed morphological changes in pulse-modulated RF radiated lymphocytes. Longer exposure periods led to destruction of organelle and nucleus structures. Chromatin change and the loss of mitochondrial crista occurred in cells exposed to RF for 8h and 24h and were more pronounced in cells exposed for 48h. Cytoplasmic lysis and destruction of membrane integrity of cells and nuclei were also seen in 48h RF exposed cells. There was a significant increase (p<0.05) in SCE frequency in RF exposed lymphocytes compared to sham controls. EGb 761 pre-treatment significantly decreased SCE from RF radiation. RF radiation also inhibited cell viability in a time dependent manner. The inhibitory effects of RF radiation on the growth of lymphoctes were marked in longer exposure periods. EGb 761 pre-treatment significantly increased cell viability in RF+EGb 761 treated groups at 8 and 24h when compared to RF exposed groups alone. The results of our study showed that RF radiation affects cell morphology, increases SCE and inhibits cell proliferation. However, EGb 761 has a protective role against RF induced mutagenity. We concluded that RF radiation induces chromosomal damage in hPBLs but this damage may be reduced by EGb 761 pre-treatment.
Keywords: Radiofrequency radiation; Sister chromatid exchange; Electron microscopy; Cell viability; Mutagenicity

Bing Li, Mei-Hua Gao, Xian-Ming Chu, Lei Teng, Cong-Yi Lv, Peng Yang, Qi-Feng Yin,
The synergistic antitumor effects of all-trans retinoic acid and C-phycocyanin on the lung cancer A549 cells in vitro and in vivo,
European Journal of Pharmacology,
Volume 749,
2015,
Pages 107-114,
ISSN 0014-2999,
https://doi.org/10.1016/j.ejphar.2015.01.009.
(https://www.sciencedirect.com/science/article/pii/S001429991500031X)
Abstract: The anticancer effects and mechanism of all-trans retinoic acid (ATRA), C-phycocyanin (C-PC) or ATRA+C-PC on the growth of A549 cells were studied in in vitro and in vivo experiments. The effects of C-PC and ATRA on the growth of A549 cells were determined. The expression of CDK-4 and caspase-3, and the cellular apoptosis levels were detected. The tumor model was established by subcutaneous injection of A549 cells to the left axilla of the NU/NU mice. The weights of tumor and the spleen were tested. The viabilities of T-cells and spleen cells, TNF levels, the expression of Bcl-2 protein and Cyclin D1 gene were examined. Results showed both C-PC and ATRA could inhibit the growth of tumor cells in vivo and in vitro. ATRA+C-PC cooperatively showed a higher antitumor activity. The dosage of ATRA was reduced when it was administered with C-PC together, and the toxicity was reduced as well. ATRA+C-PC could decrease CDK-4 but increase caspase-3 protein expression level and induce cell apoptosis. ATRA alone could lower the activities of T lymphocytes and spleen weights, but the combination with C-PC could effectively promote viability of T cells and spleen. C-PC+ATRA could up-regulate TNF, and down-regulate Bcl-2 and Cyclin D1 gene. The combination might inhibit tumor growth by inhibiting the progress of cell cycle, inducing cell apoptosis and enhancing the body immunity.
Keywords: All-trans retinoic acid; C-phycocyanin; A-549 cancer cells; Apoptosis; Cell proliferation

Cheng-Lin Wu, Yu Wang, Bo Jin, Hao Chen, Bu-Shan Xie, Ze-Bin Mao,
Senescence-associated Long Non-coding RNA (SALNR) Delays Oncogene-induced Senescence through NF90 Regulation*,
Journal of Biological Chemistry,
Volume 290, Issue 50,
2015,
Pages 30175-30192,
ISSN 0021-9258,
https://doi.org/10.1074/jbc.M115.661785.
(https://www.sciencedirect.com/science/article/pii/S0021925820395259)
Abstract: Long non-coding RNAs (lncRNAs) have recently emerged as key players in many physiologic and pathologic processes. Although many lncRNAs have been identified, few lncRNAs have been characterized functionally in aging. In this study, we used human fibroblast cells to investigate genome-wide lncRNA expression during cellular senescence. We identified 968 down-regulated lncRNAs and 899 up-regulated lncRNAs in senescent cells compared with young cells. Among these lncRNAs, we characterized a senescence-associated lncRNA (SALNR), whose expression was reduced during cellular senescence and in premalignant colon adenomas. Overexpression of SALNR delayed cellular senescence in fibroblast cells. Furthermore, we found that SALNR interacts with NF90 (nuclear factor of activated T-cells, 90 kDa), an RNA-binding protein suppressing miRNA biogenesis. We demonstrated that NF90 is a SALNR downstream target, whose inhibition led to premature senescence and enhanced expressions of senescence-associated miRNAs. Moreover, our data showed that Ras-induced stress promotes NF90 nucleolus translocation and suppresses its ability to suppress senescence-associated miRNA biogenesis, which could be rescued by SALNR overexpression. These data suggest that lncRNA SALNR modulates cellular senescence at least partly through changing NF90 activity.
Keywords: aging; long noncoding RNA (long ncRNA, lncRNA); oncogene; Ras protein; senescence; NF90; SALNR

Mary Redmayne, Euan Smith, Michael J. Abramson,
Adolescent in-school cellphone habits: A census of rules, survey of their effectiveness, and fertility implications,
Reproductive Toxicology,
Volume 32, Issue 3,
2011,
Pages 354-359,
ISSN 0890-6238,
https://doi.org/10.1016/j.reprotox.2011.08.006.
(https://www.sciencedirect.com/science/article/pii/S0890623811003546)
Abstract: We explored school cellphone rules and adolescent exposure to cellphone microwave emissions during school with a census and survey, respectively. The data were used to assess health and policy implications through a review of papers assessing reproductive bio-effects after exposure to cellphone emissions, this being most relevant to students’ exposure. All schools banned private use of cellphones in class. However, 43% of student participants admitted breaking this rule. A high-exposure group of risk-takers was identified for whom prohibited in-school use was positively associated with high texting rates, carrying the phone switched-on >10h/day, and in-pocket use. The fertility literature is inconclusive, but increasingly points towards significant time- and dose-dependent deleterious effects from cellphone exposure on sperm. Genotoxic effects have been demonstrated from ‘non-thermal’ exposures, but not consistently. There is sufficient evidence and expert opinion to warrant an enforced school policy removing cellphones from students during the day.
Keywords: Cellular phone; Adolescent; Fertility; Sperm; Risk; Policy

Silvana Manske Nunes, Marcelo Estrella Josende, Caroline Pires Ruas, Marcos Alexandre Gelesky, Flávio Manoel Rodrigues da Silva Júnior, Daniele Fattorini, Francesco Regoli, José Marìa Monserrat, Juliane Ventura-Lima,
Biochemical responses induced by co-exposition to arsenic and titanium dioxide nanoparticles in the estuarine polychaete Laeonereis acuta,
Toxicology,
Volume 376,
2017,
Pages 51-58,
ISSN 0300-483X,
https://doi.org/10.1016/j.tox.2016.05.013.
(https://www.sciencedirect.com/science/article/pii/S0300483X16300531)
Abstract: The production and use of nanoparticles, as titanium dioxide (nanoTiO2) is growing exponentially in the last years and their release into aquatic environment seem be inevitable. Once into environment, this nanomaterial can interact with other contaminant, as arsenic, and to exert toxic effect in living organisms. So, the objective of present study was to evaluate if the co-exposure to nanoTiO2 (1mg/L) can alter the As effect (nominal concentration of 50μg/L) in the estuarine polychaeta Laeonereis acuta after 48h of exposure. Were performed biochemical analyses such ROS production, enzymatic activities (GST, GR and GSTΩ), total antioxidant capacity against peroxyl radicals and damage to macromolecules (lipid and DNA), besides also were determined the accumulation of total arsenic and arsenic speciation in the worms. The results showed that co-exposure induced an increase in the ROS levels, decrease in total antioxidant capacity, increase in GR activity, and damage in lipid and DNA. Also, the co-exposure showed to affect the metabolization capacity of arsenic characterized by increase in dimethylated arsenic forms, a compound moderately toxic. So, these results suggest that the co-exposure to both contaminants is harmful to this species and the use of nanoTiO2 to treatment of contaminated water by arsenic should be considered of a toxicological point of view.
Keywords: Nanotoxicology; Oxidative stress; Titanium dioxide nanoparticles; Antioxidant responses; Arsenic; Invertebrates

Fan Yang, Xiaoqing Guo, Gong Yang, Daniel G Rosen, Jinsong Liu,
AURKA and BRCA2 expression highly correlate with prognosis of endometrioid ovarian carcinoma,
Modern Pathology,
Volume 24, Issue 6,
2011,
Pages 836-845,
ISSN 0893-3952,
https://doi.org/10.1038/modpathol.2011.44.
(https://www.sciencedirect.com/science/article/pii/S0893395222028629)
Abstract: Aurora kinase A (AURKA), a serine/threonine kinase, has been shown to regulate the cell cycle checkpoint and maintain genomic integrity. AURKA is overexpressed in various carcinomas. Breast cancer 2, early onset (BRCA2) has an important role in maintaining genomic stability and acts as a tumor suppressor. Our recent study suggested that AURKA regulates genomic instability and tumorigenesis through cell cycle dysregulation and suppression of BRCA2 expression. However, the expression of AURKA, BRCA2 and their clinical significance is unknown in endometrioid ovarian cancer. In this study, we determined AURKA and BRCA2 expression in endometrioid ovarian carcinoma and correlated them with clinicopathologic characteristics and patient survival. Immunohistochemical staining was performed in 51 primary endometrioid ovarian carcinoma tumor samples, using tissue microarray. We then analyzed the associations between AURKA and BRCA2 expression and clinical factors (tumor grade, disease stage, surgical type, clinical response, and relapse) and overall and disease-free survival durations. AURKA and BRCA2 expression were found in 48 and 29% of the samples, respectively. The results of Fisher's exact test suggested that AURKA expression was significantly associated with no family history of ovarian cancer (P=0.03) and that BRCA2 expression was associated with early-stage disease (P=0.03), low ascites incidence (P=0.03), younger age (<60) at diagnosis (P=0.03), and low-grade tumors (P<0.01). The nuclear BRCA2 score was negatively correlated with AURKA score (P=0.019, two-tailed Pearson correlation). A log-rank test demonstrated that AURKA expression was associated with shorter overall (P=0.001) and disease-free (P=0.009) survival durations, and that BRCA2 expression was associated with longer overall (P=0.000) and disease-free (P=0.002) durations. Patients with BRCA2-positive and AURKA-negative tumors had higher overall (P=0.001) and disease-free (P=0.001) survival rates than did patients with AURKA-positive and BRCA2-negative tumors. Our results demonstrate that a negative regulatory loop exists between AURKA and BRCA2 expression in the ovarian endometrioid carcinoma. AURKA expression is an unfavorable prognostic factor in patients with endometrioid ovarian cancer and BRCA2 is favorable, combination of these two markers may better predict the prognosis of patients with endometrioid ovarian carcinoma than individual marker alone.
Keywords: AURKA; BRCA2; endometrioid ovarian carcinoma; prognostic factors

José Teixeira, Ricardo Amorim, Katia Santos, Pedro Soares, Sandipan Datta, Gino A. Cortopassi, Teresa L. Serafim, Vilma A. Sardão, Jorge Garrido, Fernanda Borges, Paulo J. Oliveira,
Disruption of mitochondrial function as mechanism for anti-cancer activity of a novel mitochondriotropic menadione derivative,
Toxicology,
Volume 393,
2018,
Pages 123-139,
ISSN 0300-483X,
https://doi.org/10.1016/j.tox.2017.11.014.
(https://www.sciencedirect.com/science/article/pii/S0300483X1730344X)
Abstract: Menadione, also known as vitamin K3, is a 2-methyl-1,4 naphthoquinone with a potent cytotoxic activity mainly resulting from its quinone redox-cycling with production of reactive oxygen species (ROS). Although increased ROS generation is considered a relevant mechanism in cancer cell death, it may not be sufficiently effective to kill cancer cells due to phenotypic adaptations. Therefore, combining ROS-generating agents with other molecules targeting important cancer cell phenotypes can be an effective therapeutic strategy. As mitochondrial dysfunction has been implicated in many human diseases, including cancer, we describe here the discovery of a mitochondrial-directed agent (MitoK3), which was developed by conjugating a TPP cation to the C3 position of the menadione’s naphthoquinone ring, increasing its selective accumulation in mitochondria, as well as led to alterations of its redox properties and consequent biological outcome. MitoK3 disturbed the mitochondrial bioenergetic apparatus, with subsequent loss of mitochondrial ATP production. The combinatory strategy of MitoK3 with anticancer agent doxorubicin (DOX) resulted in a degree of cytotoxicity higher than those of the individual molecules, as the combination triggered tumour apoptotic cell death evident by caspase 3/9 activities, probably through mitochondrial destabilization or by interference with mitochondrial redox processes. The results of this investigation support the importance of drug discovery process in developing molecules that can be use as adjuvant therapy in patients with specific cancer subtypes.
Keywords: Menadione; Mitochondria; Drug discovery; Mitochondriotropic menadione derivative; Doxorubicin

Dorra Trad, Norsaf Bibani, Meriam Sabbah, Hela Elloumi, Dalila Gargouri, Asma Ouakaa, Jamel Kharrat,
Known, new and emerging risk factors of hepatocellular carcinoma (review),
La Presse Médicale,
Volume 46, Issue 11,
2017,
Pages 1000-1007,
ISSN 0755-4982,
https://doi.org/10.1016/j.lpm.2017.09.025.
(https://www.sciencedirect.com/science/article/pii/S0755498217304475)
Abstract: Summary
Hepatocellular carcinoma (HCC) is the commonest primary cancer of the liver and is a leading cause of cancer-related death worldwide. And despite effective treatment of hepatitis B and C infection which is the prominent factor associated with HCC, the prevalence of this malignancy continues to rise probably due to other factors. So that, identifying risk factor of HCC is essential and effective surveillance programs are necessary in order to maximize patient outcomes. This article summarizes the known, new and emerging risk factors of HCC.
Résumé
Le carcinome hépatocellulaire (CHC) est la tumeur primitive hépatique la plus fréquente et constitue l’une des principales causes de décès liés au cancer dans le monde et malgré l’efficacité des traitements antiviraux, la prévalence des CHC ne cesse de croître, ce qui suggère probablement la présence d’autres facteurs de risque associés méconnus. Identifier ces derniers est essentielle et élaborer des programmes de surveillance en fonction est indispensable afin de mieux surveiller et de dépister précocement les patients à risque. Cet article résume les facteurs de risque connus, nouveaux et émergents du carcinome hépatocellulaire.

Mohd Asif, Abad Ali, Atif Zafar, Mohd Farhan, Hena Khanam, S.M. Hadi,  Shamsuzzaman,
Microwave-assisted one pot synthesis, characterization, biological evaluation and molecular docking studies of steroidal thiazoles,
Journal of Photochemistry and Photobiology B: Biology,
Volume 166,
2017,
Pages 104-115,
ISSN 1011-1344,
https://doi.org/10.1016/j.jphotobiol.2016.11.010.
(https://www.sciencedirect.com/science/article/pii/S101113441630001X)
Abstract: In the present manuscript, a series of steroidal thiazole derivatives (4–6, 8) have been synthesized in efficient manner by one step reaction methodology employing microwave irradiation. The synthesis involves the reaction of steroidal ketones (1–3, 7) with thiosemicarbazide and phenacyl bromide. Structural assignment of the products was confirmed on the basis of IR, 1H NMR, 13C NMR, MS and analytical data. The synthesized compounds were screened for in vitro antioxidant activity by using 2,2-diphenyl-1-picrylhydrazyl (DPPH) method. In addition, the products 4–6, 8 were also tested for pBR322 DNA cleavage activity, genotoxicity, reactive oxygen species (ROS) production and RBC hemolysis. Molecular docking analysis was carried out to validate the specific binding mode of the newly synthesized compounds into the active site of DNA. Docking showed formation of more stable complexes of compounds 4 and 8 with the free binding energies −8.1 and −8kcal/mol, respectively. Hence, it could be suggested that the steroidal compounds bearing a core thiazole scaffold would be a potent biological agent.
Keywords: Thiazole; Nuclease activity; Comet assay; Molecular docking; Hemolysis

Romain Grall, Hugues Girard, Lina Saad, Tristan Petit, Céline Gesset, Mathilde Combis-Schlumberger, Vincent Paget, Jozo Delic, Jean-Charles Arnault, Sylvie Chevillard,
Impairing the radioresistance of cancer cells by hydrogenated nanodiamonds,
Biomaterials,
Volume 61,
2015,
Pages 290-298,
ISSN 0142-9612,
https://doi.org/10.1016/j.biomaterials.2015.05.034.
(https://www.sciencedirect.com/science/article/pii/S0142961215004846)
Abstract: Hydrogenated nanodiamonds (H-NDs) exhibit a negative electron affinity that confers a high reactivity with oxygen species and a positive charge in aqueous solutions. It allows electron emission from H-NDs following irradiation by photons and in consequence may enhance the effects of radiation on cancer cells. By using three human radioresistant cancer cell lines, we showed a potentialization of cytotoxicity after a co-exposure to H-NDs and irradiation; an event occurring through the induction of DNA damage and reactive oxygen species. This occurred together with a decrease in cell impedance, the activation of G1/S, an unlocking of G2 cell cycle check-points and early low cell death rate. At later stage of exposure, persistent increases in heterochromatinization, large γ-H2AX foci and β-galactosidase activity were detected providing evidence of cells' entrance into senescence. Similar potentialization was observed with neocarzinostatin (NCS), a radiomimetic drug. This original finding underlines a wide clinical potential of H-NDs to intensify radiation effects on radio-resistant cancer cells.
Keywords: Hydrogenated nanodiamonds (H-NDs); Radiation sensitization; Oxidative stress; γ-H2AX; Senescence

Dimitrios Dimitroulis, Athanasios Katsargyris, Chris Klonaris, Efthymios D. Avgerinos, Matrona Fragou-Plemenou, Gregory Kouraklis, Christos D. Liapis,
Telomerase expression on aortic wall endothelial cells is attenuated in abdominal aortic aneurysms compared to healthy nonaneurysmal aortas,
Journal of Vascular Surgery,
Volume 54, Issue 6,
2011,
Pages 1778-1783,
ISSN 0741-5214,
https://doi.org/10.1016/j.jvs.2011.06.079.
(https://www.sciencedirect.com/science/article/pii/S0741521411015679)
Abstract: Objective
Linear chromosomes carry specific DNA structures at their ends called telomeres. The latter shorten with each successive cell division making their length a marker of cell age. Telomerase prevents such telomere attrition by adding back telomeric repeats at the telomere ends, thus playing an important role in cell aging. On the other hand, an abdominal aortic aneurysm (AAA) represents an age-related degenerative disorder. The aim of the present study was to investigate a potential correlation of telomerase expression with AAA formation.
Methods
Aortic wall tissue samples were collected from 49 patients (mean age, 63.8 ± 4.4 years) with AAAs during open elective repair and from 24 deceased organ donors as controls (mean age, 60.5 ± 3.9 years). Telomerase expression on endothelial cells was detected by immunohistochemistry. Associations of telomerase positivity with AAAs and epidemiologic and clinical variables were investigated.
Results
Telomerase expression was significantly decreased in patients with AAAs (11 of 49; 22.4%) compared to controls (19 of 24; 79.2%; P < .001). This association persisted after adjustment for age, gender, coronary artery disease (CAD), hypercholesterolemia, hypertension and smoking (odds ratio, 0.47; 95% confidence interval, 0.14-0.58; P < .01.).
Conclusion
Patients with AAAs have attenuated telomerase endothelial expression compared to controls, implying a protective role of telomerase against AAA formation. Further investigation of pathways involved in vascular aging may contribute to elucidation of AAA pathogenetic mechanisms.

J. Roca, I. Parrilla, M.A. Gil, C. Cuello, E.A. Martinez, H. Rodriguez-Martinez,
Non-viable sperm in the ejaculate: Lethal escorts for contemporary viable sperm,
Animal Reproduction Science,
Volume 169,
2016,
Pages 24-31,
ISSN 0378-4320,
https://doi.org/10.1016/j.anireprosci.2016.02.028.
(https://www.sciencedirect.com/science/article/pii/S0378432016300689)
Abstract: Non-viable sperm (“dead sperm”) are present in variable numbers in mammalian ejaculates and their number increase substantially when semen is stored, particularly cryopreserved. This review comparatively highlights, with experimental data in porcine, the role-played by non-viable sperm in the outcome of semen used in assisted reproductive technologies. As well, the review discusses our current understanding of their origin and the pathways involved when their large numbers negative influence the functional lifespan of contemporary viable sperm to eventually cause irreversible dysfunction that reduces their fertility potential and their ability to develop healthy embryos. Finally, it highlights procedures currently available to mitigate these harmful effects.
Keywords: Dead sperm; Apoptosis; Necrosis; Oxidative stress; Livestock species

Nobuo Suzuki, Taizo Hanmoto, Sachiko Yano, Yukihiro Furusawa, Mika Ikegame, Yoshiaki Tabuchi, Takashi Kondo, Kei-ichiro Kitamura, Masato Endo, Toshio Yamamoto, Toshio Sekiguchi, Makoto Urata, Yuko Mikuni-Takagaki, Atsuhiko Hattori,
Low-intensity pulsed ultrasound induces apoptosis in osteoclasts: Fish scales are a suitable model for the analysis of bone metabolism by ultrasound,
Comparative Biochemistry and Physiology Part A: Molecular & Integrative Physiology,
Volume 195,
2016,
Pages 26-31,
ISSN 1095-6433,
https://doi.org/10.1016/j.cbpa.2016.01.022.
(https://www.sciencedirect.com/science/article/pii/S1095643316300174)
Abstract: Using fish scales in which osteoclasts and osteoblasts coexist on the calcified bone matrix, we examined the effects of low-intensity pulsed ultrasound (LIPUS) on both osteoclasts and osteoblasts. At 3h of incubation after LIPUS treatment, osteoclastic markers such as tartrate-resistant acid phosphatase (TRAP) and cathepsin K mRNA expressions decreased significantly while mRNA expressions of osteoblastic markers, osteocalcin, distal-less homeobox 5, runt-related transcription factor 2a, and runt-related transcription factor 2b, increased significantly. At 6 and 18h of incubation, however, both osteoclastic and osteoblastic marker mRNA expression did not change at least present conditions. Using GeneChip analysis of zebrafish scales treated with LIPUS, we found that cell death-related genes were upregulated with LIPUS treatment. Real-time PCR analysis indicated that the expression of apoptosis-related genes also increased significantly. To confirm the involvement of apoptosis in osteoclasts with LIPUS, osteoclasts were induced by autotransplanting scales in goldfish. Thereafter, the DNA fragmentation associated with apoptosis was detected in osteoclasts using the TUNEL (TdT-mediated dUTP nick end labeling) method. The multi-nuclei of TRAP-stained osteoclasts in the scales were labeled with TUNEL. TUNEL staining showed that the number of apoptotic osteoclasts in goldfish scales was significantly elevated by treatment with LIPUS at 3h of incubation. Thus, we are the first to demonstrate that LIPUS directly functions to osteoclasts and to conclude that LIPUS directly causes apoptosis in osteoclasts shortly after exposure.
Keywords: LIPUS; Osteoclasts; Osteoblasts; Fish scales; Apoptosis; GeneChip analysis

Barbara Tomasello, Chiara Copat, Valentina Pulvirenti, Venera Ferrito, Margherita Ferrante, Marcella Renis, Salvatore Sciacca, Concetta Tigano,
Biochemical and bioaccumulation approaches for investigating marine pollution using Mediterranean rainbow wrasse, Coris julis (Linneaus 1798),
Ecotoxicology and Environmental Safety,
Volume 86,
2012,
Pages 168-175,
ISSN 0147-6513,
https://doi.org/10.1016/j.ecoenv.2012.09.012.
(https://www.sciencedirect.com/science/article/pii/S0147651312003132)
Abstract: A multibiomarkers approach was used in order to estimate and monitor marine pollution. Coris julis (Linneaus, 1758) was chosen as a sentinel organism, and the specimens were collected from three well-known sites along the Ionic coast of Sicily: the protected marine area (P.M.A) “Cyclop’s Islands” of Acitrezza (CT), used as a control site, Riposto (CT), and the industrial site of Augusta (SR). Abiotic levels of contaminants were also detected. High levels of biotic and abiotic accumulation were found at the industrial site in which the presence of genotoxic and oxidative damage were also evidenced, measured by Micronuclei, Alkaline and Fpg-modified Comet assays. The protein expression analysis showed metallothioneins (MTs) as good tissue-specific markers of metal accumulation. Their levels were significantly higher in muscle than in liver tissue for all the sampling sites, with a positive correlation among tissue levels and the degree of pollution at the sites. Conversely, heat shock proteins 70 (HSP70) expression was higher in Augusta and Riposto than in the control site, but no significant difference was found between the examined tissues among all sites.
Keywords: Bioaccumulation; Biomarkers; Genetic toxicology; Comet assay; Micronuclei; Coris julis; Environmental monitoring

Martha R. Herbert, Cindy Sage,
Autism and EMF? Plausibility of a pathophysiological link – Part I,
Pathophysiology,
Volume 20, Issue 3,
2013,
Pages 191-209,
ISSN 0928-4680,
https://doi.org/10.1016/j.pathophys.2013.08.001.
(https://www.sciencedirect.com/science/article/pii/S0928468013000370)
Abstract: Although autism spectrum conditions (ASCs) are defined behaviorally, they also involve multileveled disturbances of underlying biology that find striking parallels in the physiological impacts of electromagnetic frequency and radiofrequency exposures (EMF/RFR). Part I of this paper will review the critical contributions pathophysiology may make to the etiology, pathogenesis and ongoing generation of core features of ASCs. We will review pathophysiological damage to core cellular processes that are associated both with ASCs and with biological effects of EMF/RFR exposures that contribute to chronically disrupted homeostasis. Many studies of people with ASCs have identified oxidative stress and evidence of free radical damage, cellular stress proteins, and deficiencies of antioxidants such as glutathione. Elevated intracellular calcium in ASCs may be due to genetics or may be downstream of inflammation or environmental exposures. Cell membrane lipids may be peroxidized, mitochondria may be dysfunctional, and various kinds of immune system disturbances are common. Brain oxidative stress and inflammation as well as measures consistent with blood–brain barrier and brain perfusion compromise have been documented. Part II of this paper will review how behaviors in ASCs may emerge from alterations of electrophysiological oscillatory synchronization, how EMF/RFR could contribute to these by de-tuning the organism, and policy implications of these vulnerabilities. Changes in brain and autonomic nervous system electrophysiological function and sensory processing predominate, seizures are common, and sleep disruption is close to universal. All of these phenomena also occur with EMF/RFR exposure that can add to system overload (‘allostatic load’) in ASCs by increasing risk, and worsening challenging biological problems and symptoms; conversely, reducing exposure might ameliorate symptoms of ASCs by reducing obstruction of physiological repair. Various vital but vulnerable mechanisms such as calcium channels may be disrupted by environmental agents, various genes associated with autism or the interaction of both. With dramatic increases in reported ASCs that are coincident in time with the deployment of wireless technologies, we need aggressive investigation of potential ASC – EMF/RFR links. The evidence is sufficient to warrant new public exposure standards benchmarked to low-intensity (non-thermal) exposure levels now known to be biologically disruptive, and strong, interim precautionary practices are advocated.
Keywords: Autism; EMF/RFR; Cellular stress; Oxidative stress; Mitochondrial dysfunction; Oscillatory synchronization; Environment; Radiofrequency; Wireless; Children; Fetus

Hanna Lewandowska, Tomasz M. Stępkowski, Jarosław Sadło, Grzegorz P. Wójciuk, Karolina E. Wójciuk, Alison Rodger, Marcin Kruszewski,
Coordination of iron ions in the form of histidinyl dinitrosyl complexes does not prevent their genotoxicity,
Bioorganic & Medicinal Chemistry,
Volume 20, Issue 22,
2012,
Pages 6732-6738,
ISSN 0968-0896,
https://doi.org/10.1016/j.bmc.2012.09.032.
(https://www.sciencedirect.com/science/article/pii/S0968089612007444)
Abstract: Formation of dinitrosyl iron complexes (DNICs) was observed in a wide spectrum of pathophysiological conditions associated with overproduction of NO. To gain insight into the possible genotoxic effects of DNIC, we examined the interaction of histidinyl dinitrosyl iron complexes (HIS-DNIC) with DNA by means of circular dichroism. Formation of DNIC was monitored by EPR and FT/IR spectroscopy. Vibrational bands for aquated HIS-DNIC are reported. Dichroism results indicate that HIS-DNIC changes the conformation of the DNA in a dose-dependent manner in 10mM phosphate buffer (pH 6). Increase of the buffer pH or ionic strength decreased the effect. Comparison of HIS-DNIC DNA interaction with the effect of hydrated Fe2+ ion revealed many similarities. The importance of iron ions in HIS-DNIC induced genotoxicity is confirmed by plasmid nicking assay. Treatment of pUC19 plasmid with 1μM HIS-DNIC did not affect the plasmid supercoiling. Higher concentrations of HIS-DNIC induced single strand breaks. The effect was completely abrogated by addition of deferoxamine, a specific strong iron chelator. Our data reveal that formation of HIS-DNIC does not prevent DNA from iron-induced damage and imply that there is no direct interrelationship between iron–NO coordination and their mutual toxicity modulation.
Keywords: Iron toxicity; Nitric oxide toxicity; Electron paramagnetic resonance; Circular dichroism; DNA; Plasmid nicking assay

Ahmed M. El-Agrody, Ahmed H. Halawa, Ahmed M. Fouda, Al-Anood M. Al-Dies,
The anti-proliferative activity of novel 4H-benzo[h]chromenes, 7H-benzo[h]-chromeno[2,3-d]pyrimidines and the structure–activity relationships of the 2-, 3-positions and fused rings at the 2, 3-positions,
Journal of Saudi Chemical Society,
Volume 21, Issue 1,
2017,
Pages 82-90,
ISSN 1319-6103,
https://doi.org/10.1016/j.jscs.2016.03.002.
(https://www.sciencedirect.com/science/article/pii/S1319610316000272)
Abstract: In the present study, novel derivatives of 4H-benzo[h]chromene and 7H-benzo[h]chromeno[2,3-d]pyrimidine were prepared and evaluated for their anti-proliferative activity against three human tumor cell lines breast adenocarcinoma (MCF-7), human colon carcinoma (HCT-116) and hepatocellular carcinoma (HepG-2) in comparison with the standard drugs Doxorubicin, Vinblastine and Colchicine using MTT colorimetric assay. The structures of the target compounds were established on the basis of spectral data. We explored the Structure–Activity Relationship (SAR) of 4H-benzo[h]chromenes with modification at the 2- or 3- and 2, 3-positions. It was found that several compounds showed good antitumor activity against the cell lines MCF-7, HCT-116 and HepG-2 as compared to the standard drugs. The SAR study revealed that the antitumor activity of the synthesized compounds was significantly affected by the lipophilicity (hydrophobic or hydrophilic) of the substituent at 2- or 3- and 2, 3-positions.
Keywords: 4H-Benzo[h]chromenes; 7H-Benzo[h]chromeno[2,3-d]pyrimidines; Antitumor; SAR

Ali Talha Khalil, Muhammad Ovais, Ikram Ullah, Muhammad Ali, Zabta Khan Shinwari, Malik Maaza,
Physical properties, biological applications and biocompatibility studies on biosynthesized single phase cobalt oxide (Co3O4) nanoparticles via Sageretia thea (Osbeck.),
Arabian Journal of Chemistry,
Volume 13, Issue 1,
2020,
Pages 606-619,
ISSN 1878-5352,
https://doi.org/10.1016/j.arabjc.2017.07.004.
(https://www.sciencedirect.com/science/article/pii/S187853521730134X)
Abstract: Cobalt oxide nanoparticles were successfully biosynthesized by complete green process using aqueous leaf extracts of Sageretia thea as chelating agent. Diverse techniques were applied for characterization. Antibacterial (with and without UV illumination), antileishmanial, antioxidant and enzyme inhibition applications were assessed, while freshly isolated macrophages and red blood cells were used for biocompatibility studies. Good antibacterial nature and enhancement of bactericidal nature upon UV modulation is reported. Staphylococcus aureus and Escherichia coli are indicated as most susceptible bacterial strains. Significant cytotoxic potential is revealed with IC50 calculated as 12.82µg/ml and 3.16µg/ml against the axenic leishmanial promastigote and amastigote cultures respectively. Biogenic cobalt oxide nanoparticles indicated DPPH free radical scavenging potential, while moderate antioxidant capacity and reducing power was demonstrated. Bioinspired cobalt oxide also demonstrated alpha amylase and protein kinase inhibition at higher concentrations. Biogenic cobalt oxide was found as more cytotoxic to macrophages (IC50=58.55µg/ml) then to RBC’s (IC50>200µg/ml). Our results indicate green synthesis as an alternative, effective and eco-friendly method for the biosynthesis of cobalt oxide nanoparticles with numerous biological applications.
Keywords: Biosynthesis; Cobalt oxide; Nanoparticles; Antimicrobial; Antileishmanial; Antioxidant

"??" Metin Çeliker, Abdulkadir Özgür, Levent Tümkaya, Suat Terzi, Mustafa Yılmaz, Yıldıray Kalkan, Ender Erdoğan,
Effects of exposure to 2100MHz GSM-like radiofrequency electromagnetic field on auditory system of rats,
Brazilian Journal of Otorhinolaryngology,
Volume 83, Issue 6,
2017,
Pages 691-696,
ISSN 1808-8694,
https://doi.org/10.1016/j.bjorl.2016.10.004.
(https://www.sciencedirect.com/science/article/pii/S1808869416302221)
Abstract: Introduction
The use of mobile phones has become widespread in recent years. Although beneficial from the communication viewpoint, the electromagnetic fields generated by mobile phones may cause unwanted biological changes in the human body.
Objective
In this study, we aimed to evaluate the effects of 2100MHz Global System for Mobile communication (GSM-like) electromagnetic field, generated by an electromagnetic fields generator, on the auditory system of rats by using electrophysiological, histopathologic and immunohistochemical methods.
Methods
Fourteen adult Wistar albino rats were included in the study. The rats were divided randomly into two groups of seven rats each. The study group was exposed continuously for 30days to a 2100MHz electromagnetic fields with a signal level (power) of 5.4dBm (3.47mW) to simulate the talk mode on a mobile phone. The control group was not exposed to the aforementioned electromagnetic fields. After 30days, the Auditory Brainstem Responses of both groups were recorded and the rats were sacrificed. The cochlear nuclei were evaluated by histopathologic and immunohistochemical methods.
Results
The Auditory Brainstem Responses records of the two groups did not differ significantly. The histopathologic analysis showed increased degeneration signs in the study group (p=0.007). In addition, immunohistochemical analysis revealed increased apoptotic index in the study group compared to that in the control group (p=0.002).
Conclusion
The results support that long-term exposure to a GSM-like 2100MHz electromagnetic fields causes an increase in neuronal degeneration and apoptosis in the auditory system.
Resumo
Introdução
O uso de telefones celulares tornou-se generalizado nos últimos anos. Embora benéfico do ponto de vista da comunicação, os campos eletromagnéticos gerados por celulares pode causar alterações biológicas indesejáveis no corpo humano.
Objetivo
Nesse estudo, o objetivo foi avaliar os efeitos do campo eletromagnético na frequência de 2.100MHz, similar à modulação do Sistema Global para Comunicações Móveis, produzido por um gerador de campo eletromagnético, sobre o sistema auditivo de ratos usando os métodos eletrofisiológico, histopatológico e imunohistoquímico.
Método
Foram incluídos no estudo catorze adultos ratos albinos Wistar. Os ratos foram divididos aleatoriamente em dois grupos de sete animais cada. O grupo de estudo foi exposto continuamente por 30 dias a um campo eletromagnético em 2100MHz com um nível de sinal (potência) de 5,4 dBm (3,47 miliwatts) para simular o modo de conversação em um celular. O grupo controle não foi exposto ao campo eletromagnético acima mencionado. Após 30 dias, o potencial evocado auditivo de tronco encefálico de ambos os grupos foi gravado e os ratos foram sacrificados. Os núcleos cocleares foram avaliados pelos métodos histopatológico e imunohistoquímico.
Resultados
Os registros do potencial evocado auditivo de tronco encefálico dos dois grupos não diferiram significativamente. A análise histopatológica mostrou aumento dos sinais de degeneração no grupo de estudo (p=0,007). Além disso, a análise imuno-histoquímica revelou aumento do índice de apoptose no grupo de estudo em comparação com o grupo controle (p=0,002).
Conclusão
Os resultados confirmam que a exposição a longo prazo a um campo eletromagnético em 2100MHz similar à modulação do sistema global para comunicações móveis causa um aumento na degeneração neuronal e apoptose no sistema auditivo.
Keywords: Cochlear nuclei; Neuronal degeneration; Electromagnetic radiation; Núcleo coclear; Degeneração neuronal; Radiação eletromagnética

Fuping Gao, Qing Yuan, Liang Gao, Pengju Cai, Huarui Zhu, Ru Liu, Yaling Wang, Yueteng Wei, Guodong Huang, Jian Liang, Xueyun Gao,
Cytotoxicity and therapeutic effect of irinotecan combined with selenium nanoparticles,
Biomaterials,
Volume 35, Issue 31,
2014,
Pages 8854-8866,
ISSN 0142-9612,
https://doi.org/10.1016/j.biomaterials.2014.07.004.
(https://www.sciencedirect.com/science/article/pii/S0142961214007868)
Abstract: Although chemotherapeutic drugs are widely applied for clinic tumor treatment, severe toxicity restricts their therapeutic efficacy. In this study, we reported a new form of selenium, selenium nanoparticles (Nano Se) which have significant lower toxicity and acceptable bioavailability. We investigated Nano Se as chemotherapy preventive agent to protect against toxicities of anticancer drug irinotecan and synergistically enhance the anti-tumor treatment effect in vitro and in vivo. The underlying mechanisms were also investigated. The combination of Nano Se and irinotecan showed increased cytotoxic effect with HCT-8 tumor cells likely by p53 mediated apoptosis. Nano Se inhibited growth of HCT-8 tumor cells partially through caspases mediated apoptosis. In vivo experiment showed Nano Se at a dose of 4 mg/kg/day significantly alleviated adverse effects induced by irinotecan (60 mg/kg) treatment. Nano Se alone treatment did not induce any toxic manifestations. The combination of Nano Se and irinotecan dramatically inhibited tumor growth and significantly induced apoptosis of tumor cells in HCT-8 cells xenografted tumor. Tumor inhibition rate was about 17.2%, 48.6% and 62.1% for Nano Se, irinotecan and the combination of Nano Se and irinotecan, respectively. The beneficial effects of Nano Se for tumor therapy were mainly ascribed to selectively regulating Nrf2-ARE (antioxidant responsive elements) pathway in tumor tissues and normal tissues. Our results suggest Nano Se is a promising selenium species with potential application in cancer treatment.
Keywords: Selenium nanoparticle; Toxicity; Antitumor drug; Apoptosis; Nrf2-ARE pathway

"??" Ebtisam A. Marzook, Ahmed E. Abd El Moneim, Abdelmonsef A. Elhadary,
Protective role of sesame oil against mobile base station-induced oxidative stress,
Journal of Radiation Research and Applied Sciences,
Volume 7, Issue 1,
2014,
Pages 1-6,
ISSN 1687-8507,
https://doi.org/10.1016/j.jrras.2013.10.010.
(https://www.sciencedirect.com/science/article/pii/S1687850713000125)
Abstract: The present study was undertaken to shed the light on the environmental threats associated with the wireless revolution and the health hazards associated with exposure to mobile base station (MBS). Besides, studying the possible protective role of sesame oil (SO) as an antioxidant against oxidative stress. Therefore, the present work was designed to study the effect of chronic exposure to electromagnetic radiations (EMR), produced by a cellular tower for mobile phone and the possible protective role of sesame oil on glutathione reductase (GSH-Rx), superoxide dismutase (SOD), catalase (CAT), total testosterone and lipid profile (total cholesterol (Tch), triglycerides (TG), low density lipoprotein cholesterol (LDL-c) and high density lipoprotein cholesterol (HDL-c) in male albino rats. Rats were arranged into four groups: the control unexposed, the exposed untreated and the exposed treated groups (1.5 and 3 ml oil). Exposed groups were subjected to electromagnetic field at frequency of 900 MHz, for 24 h/day for 8 weeks, at the same time both treated groups were supplied with oral injection of sesame oil three times per week. At the end of the experiment, blood samples were obtained for determination of the above mentioned variables in serum. The results obtained revealed that TG and testosterone were raised significantly over control in all groups and the significant increase in oil groups occurred in dose dependent manner. SOD and CAT activities were reduced significantly in exposed rats than control and increased significantly in sesame oil groups as the dose of oil increased. Total cholesterol only showed remarkable reduction in the group treated with 3 ml sesame oil. Also, in this latter group, significant elevation of GSH-Rx was recorded. Changes in serum HDL-c and LDL-c followed an opposite trend in exposed and sesame oil groups reflecting their affectation by EMR or sesame oil. In conclusion, all results of the current study proved that sesame oil can be used as an edible oil to attenuate the oxidative stress which could be yielded as a result of chronic exposure to EMR.
Keywords: Mobile base station; Oxidative stress; Antioxidant enzymes; Lipid profile; Testosterone hormone

E.R. Kisin, A.R. Murray, L. Sargent, D. Lowry, M. Chirila, K.J. Siegrist, D. Schwegler-Berry, S. Leonard, V. Castranova, B. Fadeel, V.E. Kagan, A.A. Shvedova,
Genotoxicity of carbon nanofibers: Are they potentially more or less dangerous than carbon nanotubes or asbestos?,
Toxicology and Applied Pharmacology,
Volume 252, Issue 1,
2011,
Pages 1-10,
ISSN 0041-008X,
https://doi.org/10.1016/j.taap.2011.02.001.
(https://www.sciencedirect.com/science/article/pii/S0041008X1100041X)
Abstract: The production of carbon nanofibers and nanotubes (CNF/CNT) and their composite products is increasing globally. CNF are generating great interest in industrial sectors such as energy production and electronics, where alternative materials may have limited performance or are produced at a much higher cost. However, despite the increasing industrial use of carbon nanofibers, information on their potential adverse health effects is limited. In the current study, we examine the cytotoxic and genotoxic potential of carbon-based nanofibers (Pyrograf®-III) and compare this material with the effects of asbestos fibers (crocidolite) or single-walled carbon nanotubes (SWCNT). The genotoxic effects in the lung fibroblast (V79) cell line were examined using two complementary assays: the comet assay and micronucleus (MN) test. In addition, we utilized fluorescence in situ hybridization to detect the chromatin pan-centromeric signals within the MN indicating their origin by aneugenic (chromosomal malsegregation) or clastogenic (chromosome breakage) mechanisms. Cytotoxicity tests revealed a concentration- and time-dependent loss of V79 cell viability after exposure to all tested materials in the following sequence: asbestos>CNF>SWCNT. Additionally, cellular uptake and generation of oxygen radicals was seen in the murine RAW264.7 macrophages following exposure to CNF or asbestos but not after administration of SWCNT. DNA damage and MN induction were found after exposure to all tested materials with the strongest effect seen for CNF. Finally, we demonstrated that CNF induced predominately centromere-positive MN in primary human small airway epithelial cells (SAEC) indicating aneugenic events. Further investigations are warranted to elucidate the possible mechanisms involved in CNF-induced genotoxicity.
Keywords: Carbon nanofibers; Genotoxicity; Oxidative stress; DNA damage; Cytotoxicity

Luna Rahman, Nicklas Raun Jacobsen, Syed Abdul Aziz, Dongmei Wu, Andrew Williams, Carole L. Yauk, Paul White, Hakan Wallin, Ulla Vogel, Sabina Halappanavar,
Multi-walled carbon nanotube-induced genotoxic, inflammatory and pro-fibrotic responses in mice: Investigating the mechanisms of pulmonary carcinogenesis,
Mutation Research/Genetic Toxicology and Environmental Mutagenesis,
Volume 823,
2017,
Pages 28-44,
ISSN 1383-5718,
https://doi.org/10.1016/j.mrgentox.2017.08.005.
(https://www.sciencedirect.com/science/article/pii/S1383571817300906)
Abstract: The International Agency for Research on Cancer has classified one type of multi-walled carbon nanotubes (MWCNTs) as possibly carcinogenic to humans. However, the underlying mechanisms of MWCNT- induced carcinogenicity are not known. In this study, the genotoxic, mutagenic, inflammatory, and fibrotic potential of MWCNTs were investigated. Muta™Mouse adult females were exposed to 36±6 or 109±18μg/mouse of Mitsui-7, or 26±2 or 78±5μg/mouse of NM-401, once a week for four consecutive weeks via intratracheal instillations, alongside vehicle-treated controls. Samples were collected 90days following the first exposure for measurement of DNA strand breaks, lacZ mutant frequency, p53 expression, cell proliferation, lung inflammation, histopathology, and changes in global gene expression. Both MWCNT types persisted in lung tissues 90days post-exposure, and induced lung inflammation and fibrosis to similar extents. However, there was no evidence of DNA damage as measured by the comet assay following Mitsui-7 exposure, or increases in lacZ mutant frequency, for either MWCNTs. Increased p53 expression was observed in the fibrotic foci induced by both MWCNTs. Gene expression analysis revealed perturbations of a number of biological processes associated with cancer including cell death, cell proliferation, free radical scavenging, and others in both groups, with the largest response in NM-401-treated mice. The results suggest that if the two MWCNT types were capable of inducing DNA damage, strong adaptive responses mounted against the damage, resulting in efficient and timely elimination of damaged cells through cell death, may have prevented accumulation of DNA damage and mutations at the post-exposure time point investigated in the study. Thus, MWCNT-induced carcinogenesis may involve ongoing low levels of DNA damage in an environment of persisting fibres, chronic inflammation and tissue irritation, and parallel increases or decreases in the expression of genes involved in several pro-carcinogenic pathways.

Jung Jin Lim, Jin Il Lee, Dong Hwan Kim, Seung-Hun Song, Hyung Joon Kim, Woo Sik Lee, Dong Ryul Lee,
DNA fragmentation of human sperm can be detected by ligation-mediated real-time polymerase chain reaction,
Fertility and Sterility,
Volume 100, Issue 6,
2013,
Pages 1564-1571.e5,
ISSN 0015-0282,
https://doi.org/10.1016/j.fertnstert.2013.08.017.
(https://www.sciencedirect.com/science/article/pii/S0015028213029634)
Abstract: Objective
To determine whether ligation-mediated real-time polymerase chain reaction (LM-RT-PCR), which combines LM-PCR, and RT-PCR, can detect sperm DNA fragmentation (DF) in human semen samples.
Design
Three-way comparison of terminal deoxynucleotidyl transferase dUTP nick end labeling (TUNEL), sperm chromatin dispersion (SCD), and LM-RT-PCR for detecting sperm DNA fragmentation.
Setting
University hospital-based research laboratory.
Patient(s)
Twenty-five men presenting at an infertility clinic.
Intervention(s)
Basic analysis of sperm concentration, motility, vitality, and morphology, with each semen sample equally divided into three aliquots that were evaluated for fragmentation using TUNEL, SCD, and LM-RT-PCR assays.
Main Outcome Measure(s)
In TUNEL and SCD assays, counts of the number of sperm with tetramethylrhodamine (TMR) red signals or no halo; in LM-RT-PCR results, evaluation of the threshold cycles (Ct) and relative fluorescence unit (RFU) values.
Result(s)
The median percentage of sperm with positive results for fragmentation in the TUNEL and SCD assays were 20.5% and 20.7%, respectively. To compare the accuracy of the TUNEL, SCD, and LM-RT-PCR assays, we divided the semen samples into two groups according to the TUNEL results: low and high percentage of sperm fragmentation. In the LM-RT-PCR results, the values of the cycles of threshold (Ct) and relative fluorescence unit (RFU) statistically significantly differed between the low and high percentage of sperm fragmentation groups. Comparisons among the TUNEL, SCD, and LM-RT-PCR assays revealed that the correlation patterns according to DNA fragmentation were similar in both the groups with high and low percentage of DNA fragmentation. Our morphologic analysis indicated that the fragmentation of sperm DNA did not appear to influence sperm morphology.
Conclusion(s)
These results indicate that the LM-RT-PCR technique is another useful tool for detecting DNA fragmentation, a parameter of sperm quality in human semen alone or combined with TUNEL or SCD assays.
Keywords: DNA fragmentation; human sperm; LM-RT-PCR; SCD assay; TUNEL assay

Jun Yeon Park, Pilju Choi, Ho-kyong Kim, Ki Sung Kang, Jungyeob Ham,
Increase in apoptotic effect of Panax ginseng by microwave processing in human prostate cancer cells: in vitro and in vivo studies,
Journal of Ginseng Research,
Volume 40, Issue 1,
2016,
Pages 62-67,
ISSN 1226-8453,
https://doi.org/10.1016/j.jgr.2015.04.007.
(https://www.sciencedirect.com/science/article/pii/S1226845315000408)
Abstract: Background
Ginseng, which is widely used in functional foods and as an herbal medicine, has been reported to reduce the proliferation of prostate cancer cells by mechanisms that are not yet fully understood.
Methods
This study was designed to investigate the changes in ginsenoside content in ginseng after treatment with a microwave-irradiation thermal process and to verify the anticancer effects of the extracts. To confirm the anticancer effect of microwave-irradiated processed ginseng (MG), it was tested in three human prostate cancer cell lines (DU145, LNCaP, and PC-3 cells). Involvements of apoptosis and autophagy were assessed using Western blotting.
Results
After microwave treatment, the content of ginsenosides Rg1, Re, Rb1, Rc, Rb2, and Rd in the extracts decreased, whereas the content of ginsenosides 20(S)-Rg3, 20(R)-Rg3, Rk1, and Rg5 increased. Antiproliferation results for the human cancer cell lines treated with ginseng extracts indicate that PC-3 cells treated with MG showed the highest activity with an half maximal inhibitory concentration of 48 μg/mL. We also showed that MG suppresses the growth of human prostate cancer cell xenografts in athymic nude mice as an in vivo model. This growth suppression by MG is associated with the inductions of cell death and autophagy.
Conclusion
Therefore, heat processing by microwave irradiation is a useful method to enhance the anticancer effect of ginseng by increasing the content of ginsenosides Rg3, Rg5, and Rk1.
Keywords: anticancer; ginsenoside; microwave; Panax ginseng; prostate cancer

Valeria V. Costantino, Lorena Lobos-Gonzalez, Jorge Ibañez, Dario Fernandez, F. Darío Cuello-Carrión, Manuel A. Valenzuela, Manuel A. Barbieri, Silvana N. Semino, Graciela A. Jahn, Andrew F.G. Quest, Luis A. Lopez,
Dehydroleucodine inhibits tumor growth in a preclinical melanoma model by inducing cell cycle arrest, senescence and apoptosis,
Cancer Letters,
Volume 372, Issue 1,
2016,
Pages 10-23,
ISSN 0304-3835,
https://doi.org/10.1016/j.canlet.2015.12.004.
(https://www.sciencedirect.com/science/article/pii/S0304383515007405)
Abstract: Malignant melanoma represents the fastest growing public health risk of all cancer types worldwide. Several strategies and anti-cancer drugs have been used in an effort to improve treatments, but the development of resistance to anti-neoplastic drugs remains the major cause of chemotherapy failure in melanomas. Previously, we showed that the sesquiterpene lactone, dehydroleucodine (DhL), promotes the accumulation of DNA damage markers, such as H2AX and 53BP1, in human tumor cells. Also DhL was shown to trigger either cell senescence or apoptosis in a concentration-dependent manner in HeLa and MCF7 cells. Here, we evaluated the effects of DhL on B16F0 mouse melanoma cells in vitro and in a pre-clinical melanoma model. DhL inhibited the proliferation of B16F0 cells by inducing senescence or apoptosis in a concentration-dependent manner. Also, DhL reduced the expression of the cell cycle proteins cyclin D1 and B1 and the inhibitor of apoptosis protein, survivin. In melanomas generated by subcutaneous injection of B16F0 cells into C57/BL6 mice, the treatment with 20 mg DhL /Kg/day in preventive, simultaneous and therapeutic protocols reduced tumor volumes by 70%, 60% and 50%, respectively. DhL treatments reduced the number of proliferating, while increasing the number of senescent and apoptotic tumor cells. To estimate the long-term effects of DhL, a mathematical model was applied to fit experimental data. Extrapolation beyond experimental time points revealed that DhL administration following preventive and therapeutic protocols is predicted to be more effective than simultaneous treatments with DhL in restricting tumor growth.
Keywords: Sesquiterpene lactones; Dehydroleucodine; Melanoma; Mathematical model; Apoptosis; Premature senescence

Dinesh Tiwari, Jyoti Kamble, Swapnil Chilgunde, Prakash Patil, Girish Maru, Dhananjay Kawle, Uma Bhartiya, Lebana Joseph, Geeta Vanage,
Clastogenic and mutagenic effects of bisphenol A: An endocrine disruptor,
Mutation Research/Genetic Toxicology and Environmental Mutagenesis,
Volume 743, Issues 1–2,
2012,
Pages 83-90,
ISSN 1383-5718,
https://doi.org/10.1016/j.mrgentox.2011.12.023.
(https://www.sciencedirect.com/science/article/pii/S1383571812000022)
Abstract: Bisphenol A (BPA) is a well-known endocrine disruptor (ED) which represents a major toxicological and public health concern due to its widespread exposure to humans. BPA has been reported to induce DNA adduct and aneuploidy in rodents. Recent studies in humans depicted its association with recurrent miscarriages and male infertility due to sperm DNA damage indicating that BPA might have genotoxic activity. Hence, the present study was designed to determine genotoxic and mutagenic effects of BPA using in-vivo and in-vitro assays. The adult male and female rats were orally administered with various doses of BPA (2.4μg, 10μg, 5mg and 50mg/kgbw) once a day for six consecutive days. Animals were sacrificed, bone marrow and blood samples were collected and subjected to series of genotoxicity assay such as micronucleus, chromosome aberration and single cell gel electrophoresis (SCGE) assay respectively. Mutagenicity was determined using tester strains of Salmonella typhimurium (TA 98, TA 100 and TA 102) in the presence and absence of metabolically active microsomal fractions (S9). Further, we estimated the levels of 8-hydroxydeoxyguanosine, lipid per-oxidation and glutathione activity to decipher the potential genotoxic mechanism of BPA. We observed that BPA exposure caused a significant increase in the frequency of micronucleus (MN) in polychromatic erythrocytes (PCEs), structural chromosome aberrations in bone marrow cells and DNA damage in blood lymphocytes. These effects were observed at various doses tested except 2.4μg compared to vehicle control. We did not observe the mutagenic response in any of the tester strains tested at different concentrations of BPA. We found an increase in the level of 8-hydroxydeoxyguanosine in the plasma and increase in lipid per-oxidation and decrease in glutathione activity in liver of rats respectively which were exposed to BPA. In conclusion, the data obtained clearly documents that BPA is not mutagenic but exhibit genotoxic activity and oxidative stress could be one of the mechanisms leading to genetic toxicity.
Keywords: Bisphenol A; Endocrine disruptor; Clastogenicity; Mutagenicity; Oxidative stress

Mark Hurwitz, Paul Stauffer,
Hyperthermia, Radiation and Chemotherapy: The Role of Heat in Multidisciplinary Cancer Care,
Seminars in Oncology,
Volume 41, Issue 6,
2014,
Pages 714-729,
ISSN 0093-7754,
https://doi.org/10.1053/j.seminoncol.2014.09.014.
(https://www.sciencedirect.com/science/article/pii/S0093775414002346)
Abstract: The compelling biologic basis for combining hyperthermia with modern cancer therapies including radiation and chemotherapy was first appreciated nearly half a century ago. Hyperthermia complements radiation as conditions contributing to radio-resistance generally enhance sensitivity to heat and sensitizing effects occur through increased perfusion/tumor oxygenation and alteration of cellular death pathways. Chemosensitization with hyperthermia is dependent on the particular mechanism of effect for each agent with synergistic effects noted for several commonly used agents. Clinically, randomized trials have demonstrated benefit including survival with the addition of hyperthermia to radiation or chemotherapy in treatment of a wide range of malignancies. Improvements in treatment delivery techniques, streamlined logistics, and greater understanding of the relationship of thermal dosimetry to treatment outcomes continue to facilitate wider clinical implementation. Evolving applications include thermal enhancement of immunotherapy, targeted drug delivery and application of principals of thermal biology towards integration of thermal ablation into multimodality oncologic care.

Alexandra-Zoe Andrei, Anita Hall, Alyssa L. Smith, Claire Bascuñana, Abba Malina, Ashton Connor, Gulbeyaz Altinel-Omeroglu, Sidong Huang, Jerry Pelletier, David Huntsman, Steven Gallinger, Atilla Omeroglu, Peter Metrakos, George Zogopoulos,
Increased in vitro and in vivo sensitivity of BRCA2-associated pancreatic cancer to the poly(ADP-ribose) polymerase-1/2 inhibitor BMN 673,
Cancer Letters,
Volume 364, Issue 1,
2015,
Pages 8-16,
ISSN 0304-3835,
https://doi.org/10.1016/j.canlet.2015.04.003.
(https://www.sciencedirect.com/science/article/pii/S030438351500261X)
Abstract: BRCA2-associated pancreatic ductal adenocarcinoma (PDAC) may be sensitive to agents that target homology-directed DNA repair, such as DNA crosslinking agents (DCLs) and PARP inhibitors (PARPis). Here, we assessed the sensitivities of BRCA2-deficient (Capan-1) and BRCA2-proficient (MIA PaCa-2) PDAC cell lines to a panel of DCLs and PARPis. Compared to MIA PaCa-2, Capan-1 was significantly more sensitive to all tested DCLs and PARPis, with similar increased sensitivities to cisplatin and the PARPi BMN 673 compared to other DCLs and the PARPi veliparib. We provide further support for this observation by showing that shRNA-mediated BRCA2 knockdown in PANC-1, a BRCA2-proficient cell line, induces sensitization to cisplatin and BMN 673 but not to veliparib. These findings were validated in a PDAC murine xenograft model derived from a patient with bi-allelic BRCA2 mutations. We found 64% and 61% tumor growth inhibition of this xenograft with cisplatin and BMN 673 treatments, respectively. Cisplatin and BMN 673 treatments reduced cellular proliferation and induced apoptosis. Our findings support a personalized treatment approach for BRCA2-associated PDAC.
Keywords: Pancreatic ductal adenocarcinoma; BRCA2; DNA repair; BMN 673; Personalized medicine

Marko Gerić, Goran Gajski, Vera Garaj-Vrhovac,
γ-H2AX as a biomarker for DNA double-strand breaks in ecotoxicology,
Ecotoxicology and Environmental Safety,
Volume 105,
2014,
Pages 13-21,
ISSN 0147-6513,
https://doi.org/10.1016/j.ecoenv.2014.03.035.
(https://www.sciencedirect.com/science/article/pii/S0147651314001407)
Abstract: The visualisation of DNA damage response proteins enables the indirect measurement of DNA damage. Soon after the occurrence of a DNA double-strand break (DSB), the formation of γ-H2AX histone variants is to be expected. This review is focused on the potential use of the γ-H2AX foci assay in assessing the genotoxicity of environmental contaminants including cytostatic pharmaceuticals, since standard methods may not be sensitive enough to detect the damaging effect of low environmental concentrations of such drugs. These compounds are constantly released into the environment, potentially representing a threat to water quality, aquatic organisms, and, ultimately, human health. Our review of the literature revealed that this method could be used in the biomonitoring and risk assessment of aquatic systems affected by wastewater from the production, usage, and disposal of cytostatic pharmaceuticals.
Keywords: γ-H2AX foci assay; Genotoxicity; Double-strand breaks; Cytostatic pharmaceuticals; Environmental concentrations

Celina Abi-Khalil, Darren S. Finkelstein, Genevieve Conejero, Justin Du Bois, Delphine Destoumieux-Garzon, Jean Luc Rolland,
The paralytic shellfish toxin, saxitoxin, enters the cytoplasm and induces apoptosis of oyster immune cells through a caspase-dependent pathway,
Aquatic Toxicology,
Volume 190,
2017,
Pages 133-141,
ISSN 0166-445X,
https://doi.org/10.1016/j.aquatox.2017.07.001.
(https://www.sciencedirect.com/science/article/pii/S0166445X17301947)
Abstract: Exposure of the toxin-producing dinoflagellate Alexandrium catenella (A. catenella) was previously demonstrated to cause apoptosis of hemocytes in the oyster species Crassostrea gigas. In this work, a coumarin-labeled saxitoxin appeared to spread throughout the cytoplasm of the hemocytes. PSTs, including saxitoxin, were also shown to be directly responsible for inducing apoptosis in hemocytes, a process dependent on caspase activation and independent of reactive oxygen species (ROS) production. A series of in vitro labelling and microscopy experiments revealed that STX and analogs there of induced nuclear condensation, phosphatidylserine exposure, membrane permeability, and DNA fragmentation of hemocytes. Unlike in vertebrates, gonyautoxin-5 (GTX5), which is present in high concentrations in A. catenella, was found to be more toxic than saxitoxin (STX) to oyster immune cells. Altogether, results show that PSTs produced by toxic dinoflagellates enter the cytoplasm and induce apoptosis of oyster immune cells through a caspase-dependent pathway. Because of the central role of hemocytes in mollusc immune defense, PST-induced death of hemocytes could negatively affect resistance of bivalve molluscs to microbial infection.
Keywords: Shellfish; Toxin; Harmful algae; Phytoplankton

Benjamin Y. Winer, Tiffany Huang, Benjamin E. Low, Cindy Avery, Mihai-Alexandru Pais, Gabriela Hrebikova, Evelyn Siu, Luis Chiriboga, Michael V. Wiles, Alexander Ploss,
Recapitulation of treatment response patterns in a novel humanized mouse model for chronic hepatitis B virus infection,
Virology,
Volume 502,
2017,
Pages 63-72,
ISSN 0042-6822,
https://doi.org/10.1016/j.virol.2016.12.017.
(https://www.sciencedirect.com/science/article/pii/S0042682216303981)
Abstract: There are ~350 million chronic carriers of hepatitis B (HBV). While a prophylactic vaccine and drug regimens to suppress viremia are available, chronic HBV infection is rarely cured. HBV's limited host tropism leads to a scarcity of susceptible small animal models and is a hurdle to developing curative therapies. Mice that support engraftment with human hepatoctyes have traditionally been generated through crosses of murine liver injury models to immunodeficient backgrounds. Here, we describe the disruption of fumarylacetoacetate hydrolase directly in the NOD Rag1-/- IL2RγNULL (NRG) background using zinc finger nucleases. The resultant human liver chimeric mice sustain persistent HBV viremia for >90 days. When treated with standard of care therapy, HBV DNA levels decrease below detection but rebound when drug suppression is released, mimicking treatment response observed in patients. Our study highlights the utility of directed gene targeting approaches in zygotes to create new humanized mouse models for human diseases.
Keywords: Hepatitis B virus (HBV); Humanized mice; Antivirals; Genome engineering

Shimiao Zhou, Wei Chen, Hongming Su, Xiaodong Zheng,
Protective properties of tanshinone I against oxidative DNA damage and cytotoxicity,
Food and Chemical Toxicology,
Volume 62,
2013,
Pages 407-412,
ISSN 0278-6915,
https://doi.org/10.1016/j.fct.2013.08.084.
(https://www.sciencedirect.com/science/article/pii/S0278691513006303)
Abstract: Tanshinone I, a naturally occurring diterpene from Danshen, has been shown to possess hepatocyte protective, anticancer, and memory enhancing properties. However, there are few stringent pharmacological tests for neuroprotection of tanshinone I thus far. Since peroxynitrite is involved in the pathogenesis of neurodegenerative disorders, this study was undertaken to investigate whether the neuroprotective effect of tanshinone I is associated with inhibition of peroxynitrite-caused DNA damage, a critical event leading to peroxynitrite-induced cytotoxicity. Our results show that tanshinone I can significantly inhibit peroxynitrite-induced DNA damage both in φX-174 plasmid DNA and rat primary astrocytes. EPR spectroscopy indicates that tanshinone I potently diminished the DMPO-hydroxyl radical adduct signal from peroxynitrite. Taken together, these results demonstrate for the first time that tanshinone I can protect against peroxynitrite-induced DNA damage, hydroxyl radical formation and cytotoxicity, which might have implications for tanshinone I-mediated neuroprotection.
Keywords: Tanshinone I; Oxidative DNA damage; Cytotoxicity; Free radical

Vivek K. Bajpai, Ajay Sharma, Kwang-Hyun Baek,
Antibacterial mode of action of Cudrania tricuspidata fruit essential oil, affecting membrane permeability and surface characteristics of food-borne pathogens,
Food Control,
Volume 32, Issue 2,
2013,
Pages 582-590,
ISSN 0956-7135,
https://doi.org/10.1016/j.foodcont.2013.01.032.
(https://www.sciencedirect.com/science/article/pii/S0956713513000558)
Abstract: The present investigation reports on the chemical composition of Cudrania tricuspidata fruit essential oil (CTEO) and examines its possible antimicrobial mode of action against food-borne pathogenic bacteria. The CTEO was obtained by hydrodistillation of C. tricuspidata fruits using a microwave-assisted extraction technique. Gas chromatography-mass spectrometry analysis of the CTEO resulted in the determination of 29 different compounds, representing 94.46% of the total oil. The CTEO (1000 μg/disc) showed potential antibacterial effect as diameters of inhibition zones (15.0 ± 0.1–21.0 ± 1.0 mm) against the tested food-borne pathogenic bacteria including Bacillus cereus ATCC 13061, Staphylococcus aureus ATCC 12600, Listeria monocytogenes ATCC 7644, Salmonella typhimurium ATCC 43174 and Escherichia coli O157:H7 ATCC 43889. The minimum inhibitory (MIC) and minimum bactericidal (MBC) concentration values of CTEO against the tested bacteria were found in the range of 250–1000 μg/mL, respectively. Also the CTEO had potential inhibitory effect on the cell viability of the tested pathogens at MIC concentration. The SEM analysis showed the inhibitory effect of CTEO as confirmed by considerable morphological alterations on the cell wall B. cereus ATCC 13061 and E. coli O157:H7 ATCC 43889. In addition, the CTEO revealed its mode of action on membrane integrity as confirmed by release of extracellular ATP, loss of 260-nm absorbing materials and leakage of potassium ions against food-borne pathogenic bacteria. These findings suggest that CTEO showed a broad-spectrum of antibacterial efficacy and compromise its mode of action on membrane integrity.
Keywords: Cudrania tricuspidata fruit; Essential oil; Chemical composition; Antimicrobial mode of action; Food-borne pathogens

Carolin Schildhorn, Christoph Jacobi, Andrea Weißbrodt, Christine Hermstedt, Jens Hendrik Westhoff, Meike Hömme, Raj Bhayadia, Norbert Gretz, Christine Susanne Falk, Roland Schmitt, Verena Bröcker, Bettina Kränzlin, Anette Melk,
Renal phenotype of young and old telomerase-deficient mice,
Mechanisms of Ageing and Development,
Volume 150,
2015,
Pages 65-73,
ISSN 0047-6374,
https://doi.org/10.1016/j.mad.2015.08.004.
(https://www.sciencedirect.com/science/article/pii/S0047637415300087)
Abstract: Telomere shortening in the kidney explains the impaired regenerative capacity, but may not drive the ageing phenotype itself. We investigated kidneys from young and old Terc+/+ and Terc−/− mice of early (G1) and late (G4, G5) generations. Functional parameters declined and age-related morphological changes increased in late generation Terc−/− mice and with further age. Podocyte loss was only seen in old G4 Terc−/−. Whereas p21CIP1/WAF1 was highest in old G1 and G4 Terc−/−, telomere shortening and p16INK4a expression, also significantly associated with later generation young Terc−/−, were not further induced in old Terc−/− mice. Both, young and old late generation Terc−/−, showed increased pro-inflammatory cytokine levels. Young late generation Terc−/− animals show mild functional and histological abnormalities, the presence of cellular senescence explains their kidneys’ limited regenerative capacity. While these aspects resemble the situation seen in aged human kidneys, the lack of telomere shortening and p16INK4a induction in older Terc−/− animals differs from observations in old human kidneys and may result from clearance of senescent cells. This animal model is well suited to investigate the mechanisms of impaired renal regeneration in aged human kidney, but may not fully explain the natural course of the human renal ageing phenotype.
Keywords: Kidney; Knockout-mouse; Senescence; Telomerase; Telomere

"**" Kanu Megha, Pravin Suryakantrao Deshmukh, Basu Dev Banerjee, Ashok Kumar Tripathi, Rafat Ahmed, Mahesh Pandurang Abegaonkar,
Low intensity microwave radiation induced oxidative stress, inflammatory response and DNA damage in rat brain,
NeuroToxicology,
Volume 51,
2015,
Pages 158-165,
ISSN 0161-813X,
https://doi.org/10.1016/j.neuro.2015.10.009.
(https://www.sciencedirect.com/science/article/pii/S0161813X15300097)
Abstract: Over the past decade people have been constantly exposed to microwave radiation mainly from wireless communication devices used in day to day life. Therefore, the concerns over potential adverse effects of microwave radiation on human health are increasing. Until now no study has been proposed to investigate the underlying causes of genotoxic effects induced by low intensity microwave exposure. Thus, the present study was undertaken to determine the influence of low intensity microwave radiation on oxidative stress, inflammatory response and DNA damage in rat brain. The study was carried out on 24 male Fischer 344 rats, randomly divided into four groups (n=6 in each group): group I consisted of sham exposed (control) rats, group II–IV consisted of rats exposed to microwave radiation at frequencies 900, 1800 and 2450MHz, specific absorption rates (SARs) 0.59, 0.58 and 0.66mW/kg, respectively in gigahertz transverse electromagnetic (GTEM) cell for 60 days (2h/day, 5 days/week). Rats were sacrificed and decapitated to isolate hippocampus at the end of the exposure duration. Low intensity microwave exposure resulted in a frequency dependent significant increase in oxidative stress markers viz. malondialdehyde (MDA), protein carbonyl (PCO) and catalase (CAT) in microwave exposed groups in comparison to sham exposed group (p<0.05). Whereas, levels of reduced glutathione (GSH) and superoxide dismutase (SOD) were found significantly decreased in microwave exposed groups (p<0.05). A significant increase in levels of pro-inflammatory cytokines (IL-2, IL-6, TNF-α, and IFN-γ) was observed in microwave exposed animal (p<0.05). Furthermore, significant DNA damage was also observed in microwave exposed groups as compared to their corresponding values in sham exposed group (p<0.05). In conclusion, the present study suggests that low intensity microwave radiation induces oxidative stress, inflammatory response and DNA damage in brain by exerting a frequency dependent effect. The study also indicates that increased oxidative stress and inflammatory response might be the factors involved in DNA damage following low intensity microwave exposure.
Keywords: Brain; Cytokines; DNA damage; Microwave radiation; Oxidative stress

Qing Lu, Mark S. Wainwright, Valerie A. Harris, Saurabh Aggarwal, Yali Hou, Thomas Rau, David J. Poulsen, Stephen M. Black,
Increased NADPH oxidase-derived superoxide is involved in the neuronal cell death induced by hypoxia–ischemia in neonatal hippocampal slice cultures,
Free Radical Biology and Medicine,
Volume 53, Issue 5,
2012,
Pages 1139-1151,
ISSN 0891-5849,
https://doi.org/10.1016/j.freeradbiomed.2012.06.012.
(https://www.sciencedirect.com/science/article/pii/S0891584912003474)
Abstract: Neonatal brain hypoxia–ischemia (HI) results in neuronal cell death. Previous studies indicate that reactive oxygen species, such as superoxide, play a key role in this process. However, the cellular sources have not been established. In this study we examine the role of the nicotinamide adenine dinucleotide phosphate (NADPH) oxidase complex in neonatal HI brain injury and elucidate its mechanism of activation. Rat hippocampal slices were exposed to oxygen glucose deprivation (OGD) to mimic the conditions seen in HI. Initial studies confirmed an important role for NADPH oxidase-derived superoxide in the oxidative stress associated with OGD. Further, the OGD-mediated increase in apoptotic cell death was inhibited by the NADPH oxidase inhibitor apocynin. The activation of NADPH oxidase was found to be dependent on the p38 mitogen-activated protein kinase-mediated phosphorylation and activation of the p47phox subunit. Using an adeno-associated virus antisense construct to selectively decrease p47phox expression in neurons showed that this led to inhibition of both the increase in superoxide and the neuronal cell death associated with OGD. We also found that NADPH oxidase inhibition in a neonatal rat model of HI or scavenging hydrogen peroxide reduced brain injury. Thus, we conclude that activation of the NADPH oxidase complex contributes to the oxidative stress during HI and that therapies targeted against this complex could provide neuroprotection against the brain injury associated with neonatal HI.
Keywords: Hypoxia–ischemia; Neuronal cell death; Apoptosis; Superoxide; Hydrogen peroxide; NADPH oxidase; p47phox; p38MAP kinase; Neonatal brain; Free radicals

Serdar Oruc, Yücel Gönül, Kamil Tunay, Oya Akpinar Oruc, Mehmet Fatih Bozkurt, Ergün Karavelioğlu, Erman Bağcıoğlu, Kerem Senol Coşkun, Sefa Celik,
The antioxidant and antiapoptotic effects of crocin pretreatment on global cerebral ischemia reperfusion injury induced by four vessels occlusion in rats,
Life Sciences,
Volume 154,
2016,
Pages 79-86,
ISSN 0024-3205,
https://doi.org/10.1016/j.lfs.2016.04.028.
(https://www.sciencedirect.com/science/article/pii/S002432051630248X)
Abstract: Aims
Cerebral ischemia reperfusion (IR) injury is a process in which oxidative and apoptotic mechanisms play a part. Neuroprotective agents to be found could work out well for the efficient and safe minimization of cerebral IR injury. Crocin is a strong antioxidant agent; however the influence of this agent on the experimental cerebral ischemia model has not been studied extensively and thus it is not well-known. The objective of our study was to investigate the antioxidant, antiapoptotic and protective effects of crocin on the global cerebral IR induced by four-vessel occlusion.
Main methods
A total of 30 adult female Sprague–Dawley rats were equally and randomly separated into three groups as follows: sham, IR and IR+crocin (40mg/kg/day orally for 10days). 24h after electrocauterization of bilateral vertebral arteries, bilateral common carotid arteries were occluded for 30min and reperfused for 30min. Oxidative stress parameters (TAS, TOS, OSI), haematoxylin and eosin staining, caspase-3 and hypoxia-inducible factor-1 alpha (HIF-1α) expressions and TUNEL methods were investigated.
Key findings
There was a significant difference between the IR and sham groups by means of OSI level, histopathological scoring, caspase-3, HIF-1α and TUNEL-positive cell parameters. We have also observed that pre-treatment with crocin reduced these parameter levels back to the baseline.
Significance
The data obtained from the present study suggest that crocin may exert antiapoptotic, antioxidant and protective effects in IR-mediated brain injury induced by four-vessel occlusion. To the best of our knowledge, this would be the first study to be conducted in this field.
Keywords: Crocin; Cerebral ischemia-reperfusion injury; Hippocampus

John A. Cieslak, Robert K. Strother, Malvika Rawal, Juan Du, Claire M. Doskey, Samuel R. Schroeder, Anna Button, Brett A. Wagner, Garry R. Buettner, Joseph J. Cullen,
Manganoporphyrins and ascorbate enhance gemcitabine cytotoxicity in pancreatic cancer,
Free Radical Biology and Medicine,
Volume 83,
2015,
Pages 227-237,
ISSN 0891-5849,
https://doi.org/10.1016/j.freeradbiomed.2015.02.018.
(https://www.sciencedirect.com/science/article/pii/S0891584915000842)
Abstract: Pharmacological ascorbate (AscH−) selectively induces cytotoxicity in pancreatic cancer cells vs normal cells via the generation of extracellular hydrogen peroxide (H2O2), producing double-stranded DNA breaks and ultimately cell death. Catalytic manganoporphyrins (MnPs) can enhance ascorbate-induced cytotoxicity by increasing the rate of AscH− oxidation and therefore the rate of generation of H2O2. We hypothesized that combining MnPs and AscH− with the chemotherapeutic agent gemcitabine would further enhance pancreatic cancer cell cytotoxicity without increasing toxicity in normal pancreatic cells or other organs. Redox-active MnPs were combined with AscH− and administered with or without gemcitabine to human pancreatic cancer cell lines, as well as immortalized normal pancreatic ductal epithelial cells. The MnPs MnT2EPyP (Mn(III)meso-tetrakis(N-ethylpyridinium-2-yl) porphyrin pentachloride) and MnT4MPyP (Mn(III)tetrakis(N-methylpyridinium-4-yl) porphyrin pentachloride) were investigated. Clonogenic survival was significantly decreased in all pancreatic cancer cell lines studied when treated with MnP + AscH− + gemcitabine, whereas nontumorigenic cells were resistant. The concentration of ascorbate radical (Asc•−, an indicator of oxidative flux) was significantly increased in treatment groups containing MnP and AscH−. Furthermore, MnP + AscH− increased double-stranded DNA breaks in gemcitabine-treated cells. These results were abrogated by extracellular catalase, further supporting the role of the flux of H2O2. In vivo growth was inhibited and survival increased in mice treated with MnT2EPyP, AscH−, and gemcitabine without a concomitant increase in systemic oxidative stress. These data suggest a promising role for the use of MnPs in combination with pharmacologic AscH− and chemotherapeutics in pancreatic cancer.

Gui-Dong Zhu, Jianchun Gong, Viraj B. Gandhi, Xuesong Liu, Yan Shi, Eric F. Johnson, Cherrie K. Donawho, Paul A Ellis, Jennifer J. Bouska, Donald J. Osterling, Amanda M. Olson, Chang Park, Yan Luo, Alexander Shoemaker, Vincent L. Giranda, Thomas D. Penning,
Discovery and SAR of orally efficacious tetrahydropyridopyridazinone PARP inhibitors for the treatment of cancer,
Bioorganic & Medicinal Chemistry,
Volume 20, Issue 15,
2012,
Pages 4635-4645,
ISSN 0968-0896,
https://doi.org/10.1016/j.bmc.2012.06.021.
(https://www.sciencedirect.com/science/article/pii/S0968089612004993)
Abstract: PARP-1, the most abundant member of the PARP superfamily of nuclear enzymes, has emerged as a promising molecular target in the past decade particularly for the treatment of cancer. A number of PARP-1 inhibitors, including veliparab discovered at Abbott, have advanced into different stages of clinical trials. Herein we describe the development of a new tetrahydropyridopyridazinone series of PARP-1 inhibitors. Many compounds in this class, such as 20w, displayed excellent potency against the PARP-1 enzyme with a Ki value of <1nM and an EC50 value of 1nM in a C41 whole cell assay. The presence of the NH in the tetrahydropyridyl ring of the tetrahydropyridopyridazinone scaffold improved the pharmacokinetic properties over similar carbon based analogs. Compounds 8c and 20u are orally available, and have demonstrated significant efficacy in a B16 murine xenograft model, potentiating the efficacy of temozolomide (TMZ).
Keywords: PARP; Cancer therapy; PARP inhibitor; Poly(ADP)ribose polymerase; BRCA

Johnathan R. Nuttall, Suangsuda Supasai, Jennifer Kha, Brandon M. Vaeth, Gerardo G. Mackenzie, Ana M. Adamo, Patricia I. Oteiza,
Gestational marginal zinc deficiency impaired fetal neural progenitor cell proliferation by disrupting the ERK1/2 signaling pathway,
The Journal of Nutritional Biochemistry,
Volume 26, Issue 11,
2015,
Pages 1116-1123,
ISSN 0955-2863,
https://doi.org/10.1016/j.jnutbio.2015.05.007.
(https://www.sciencedirect.com/science/article/pii/S0955286315001400)
Abstract: This study investigated if a marginal zinc deficiency during gestation in rats could affect fetal neural progenitor cell (NPC) proliferation through a down-regulation of the extracellular signal-regulated kinase (ERK1/2) signaling pathway. Rats were fed a marginally zinc-deficient or adequate diet from the beginning of gestation until embryonic day (E)19. The proportion of proliferating cells in the E19 fetal ventricular zone was decreased by marginal zinc deficiency. Immunostaining for phosphorylated ERK1/2 in the cerebral cortex was decreased in the marginal zinc fetuses, and this effect was strongest in the ventricular zone. Furthermore, phosphorylation of the upstream mitogen-activated ERK kinases (MEK1/2) was not affected, suggesting that marginal zinc deficiency could have increased ERK-directed phosphatase activity. Similar findings were observed in cultured rat embryonic cortical neurons and in IMR-32 neuroblastoma cells, in which zinc-deficiency decreased ERK1/2 phosphorylation without affecting MEK1/2 phosphorylation. Indeed, zinc deficiency increased the activity of the ERK-directed phosphatase protein phosphatase 2A (PP2A) in the fetal cortex and IMR-32 cells. Inhibition of PP2A with okadaic acid prevented the decrease in ERK phosphorylation and proliferation of zinc-deficient IMR-32 cells. Together these results demonstrated that decreased zinc availability reduces ERK1/2 signaling and decreased NPC proliferation as a consequence of PP2A activation. Disruption of fetal neurogenesis could underlie irreversible neurobehavioral impairments observed after even marginal zinc nutrition during a critical period of early brain development.
Keywords: Keywords; Trace element; Mineral; Nutrition; Fetal brain development; Cell signaling

Asif S. Tulah, Mark A. Birch-Machin,
Stressed out mitochondria: The role of mitochondria in ageing and cancer focussing on strategies and opportunities in human skin,
Mitochondrion,
Volume 13, Issue 5,
2013,
Pages 444-453,
ISSN 1567-7249,
https://doi.org/10.1016/j.mito.2012.11.007.
(https://www.sciencedirect.com/science/article/pii/S1567724912002553)
Abstract: Mitochondrial DNA damage has been used as a successful and unique biomarker of tissue stress. A valuable example of this is sun damage in human skin which leads to ageing and skin cancer. The skin is constantly exposed to the harmful effects of sunlight, such as ultraviolet radiation, which causes it to age with observable characteristic features as well as clinical precancerous lesions and skin cancer. Formation of free radicals by the sun's harmful rays which contribute to oxidative stress has been linked to the induction of deletions and mutations in the mitochondrial DNA. These markers of mitochondrial DNA damage have been proposed to contribute to the mechanisms of ageing in many tissues including skin and are associated with many diseases including cancer. In this article we highlight the role of this important organelle in ageing and cancer with particular emphasis on experimental strategies in the skin.
Keywords: Electron transport chain; Infrared radiation; Mitochondrial DNA; Reactive oxygen species; Ultraviolet radiation

"??" Damayanthi Durairajanayagam,
Lifestyle causes of male infertility,
Arab Journal of Urology,
Volume 16, Issue 1,
2018,
Pages 10-20,
ISSN 2090-598X,
https://doi.org/10.1016/j.aju.2017.12.004.
(https://www.sciencedirect.com/science/article/pii/S2090598X18300068)
Abstract: Objective
To examine the potential effects of lifestyle factors on male reproductive health. Evidence of a global decline in human sperm quality over recent decades has been accumulating. Environmental, occupational, and modifiable lifestyle factors may contribute to this decline. This review focuses on key lifestyle factors that are associated with male infertility such as smoking cigarettes, alcohol intake, use of illicit drugs, obesity, psychological stress, advanced paternal age, dietary practices, and coffee consumption. Other factors such as testicular heat stress, intense cycling training, lack of sleep and exposure to electromagnetic radiation from mobile phone use are briefly discussed.
Materials and method
A comprehensive literature search was performed to identify and synthesise all relevant information, mainly from within the last decade, on the major lifestyle factors associated with male infertility and semen quality. Database searches were limited to reports published in English only. A manual search of bibliographies of the reports retrieved was conducted to identify additional relevant articles.
Results
In all, 1012 articles were identified from the database search and after reviewing the titles and abstract of the reports, 104 articles met the inclusion criteria. Of these, 30 reports were excluded as the full-text could not be retrieved and the abstract did not have relevant data. The remaining 74 reports were reviewed for data on association between a particular lifestyle factor and male infertility and were included in the present review.
Conclusion
The major lifestyle factors discussed in the present review are amongst the multiple potential risk factors that could impair male fertility. However, their negative impact may well be mostly overcome by behaviour modification and better lifestyle choices. Greater awareness and recognition of the possible impact of these lifestyle factors are important amongst couples seeking conception.
Keywords: Male infertility; Lifestyle; Risk factors; Semen quality; Sperm DNA fragmentation

Mala Nath, Monika Vats, Partha Roy,
Design, spectral characterization, anti-tumor and anti-inflammatory activity of triorganotin(IV) hydroxycarboxylates, apoptosis inducers: In vitro assessment of induction of apoptosis by enzyme, DNA-fragmentation, acridine orange and comet assays,
Inorganica Chimica Acta,
Volume 423, Part B,
2014,
Pages 70-82,
ISSN 0020-1693,
https://doi.org/10.1016/j.ica.2014.02.034.
(https://www.sciencedirect.com/science/article/pii/S0020169314001376)
Abstract: Interaction of triorganotin(IV) chlorides with sodium salt of hydroxycarboxylic acids results in the formation of triorganotin(IV) hydroxycarboxylates, R3Sn(L) [R=Me, n-Bu and Ph; L=anion of glucuronic (HGlu), gallic (HGal) and mandelic (HMal) acid]. They exhibit trigonal–bipyramidal geometry which is well supported by elemental analysis, IR, 1H, 13C, 119Sn NMR and ESI-MS spectral data. Triorganotin(IV) hydroxycarboxylates have been screened in vitro against five cancer cell lines of human origin viz. MCF-7, HEK-293, PC-3, HCT-15 and HepG-2. Title complexes are found to be cytotoxic to mildly cytotoxic, and exhibited IC50 values in the range 4–30μg/mL. The results of enzyme assays viz. glutathione reductase, glutathione peroxidase, total glutathione content and lipid peroxidase assay on MCF-7 cells indicate that the reactive oxygen species generated in the cancer cells by triorganotin(IV) hydroxycarboxylates is responsible for cell death. Marginal increase of lactate dehydrogenase suggests that necrosis is also occurring to a small extent. DNA (deoxyribonucleic acid) fragmentation assay, acridine orange assay and comet assay clearly support that the cell death is mainly due to apoptosis. The results obtained for the in vivo anti-inflammatory activity (% inhibition) and toxicity (LD50 in mg/kg) suggested that the complexes have low toxicity and good anti-inflammatory activity.
Keywords: Anti-cancer activity; Apoptosis; DNA cleavage; Anti-inflammatory activity; Triorganotin(IV) hydroxycarboxylate

Qinxue Ni, Guangzhi Xu, Qianxin Gao, Dongdong Yang, Youzuo Zhang,
Evaluation of reactive oxygen species scavenging activities and DNA damage prevention effect of Pleioblastus kongosanensis f. aureostriatus leaf extract by chemiluminescence assay,
Journal of Photochemistry and Photobiology B: Biology,
Volume 128,
2013,
Pages 115-121,
ISSN 1011-1344,
https://doi.org/10.1016/j.jphotobiol.2013.07.018.
(https://www.sciencedirect.com/science/article/pii/S1011134413001644)
Abstract: Reactive oxygen species scavenging effect of Pleioblastus kongosanensis f. aureostriatus leaf extract against O2-, OH and H2O2 were investigated by chemiluminescence methods in vitro. Bamboo grass leaves were extracted with 70% ethanol solution and sequentially partitioned with solvents in an order of increasing polarity. Among fractions of different polarity, BuOH and EtOAc fractions showed powerful scavenging activities than others, and showed better scavenging ability on OH than that of O2-and H2O2, with IC50 of 0.55μg/mL and 0.60μg/mL, respectively. Both OH-induced DNA damage model by chemiluminescence assay and plasmid pUC18 double-strand break model by agarose gel electrophoresis showed that BuOH and EtOAc fractions had remarkable concentration-dependent prevention effect on the OH-induced damage of DNA attribute to their good scavenging effects on ROS. Results from the compositional analysis of different fractions indicate that the flavonoids in the Pleioblastus kongosanensis f. aureostriatus leaf may be responsible for its ROS scavenging activity and DNA damage prevention ability.
Keywords: Pleioblastus kongosanensis f. aureostriatus leaf; Chemiluminescence; ROS scavenging ability; DNA damage prevention; Flavonoids

Kelly A. Barry, Kathryn M. Schultz, Christopher J. Payne, Thomas J. McGarry,
Geminin is required for mitotic proliferation of spermatogonia,
Developmental Biology,
Volume 371, Issue 1,
2012,
Pages 35-46,
ISSN 0012-1606,
https://doi.org/10.1016/j.ydbio.2012.07.031.
(https://www.sciencedirect.com/science/article/pii/S0012160612004150)
Abstract: Spermatogonial stem cells divide throughout life, maintaining their own population and giving rise to differentiated gametes. The unstable regulatory protein Geminin is thought to be one of the factors that determine whether stem cells continue to divide or terminally differentiate. Geminin regulates the extent of DNA replication and is thought to maintain cells in an undifferentiated state by inhibiting various transcription factors and chromatin remodeling proteins. To examine how Geminin might regulate spermatogenesis, we developed two conditional mouse models in which the Geminin gene (Gmnn) is deleted from either spermatogonia or meiotic spermatocytes. Deleting Geminin from spermatogonia causes complete sterility in male mice. Gmnn(-/-) spermatogonia disappear during the initial wave of mitotic proliferation that occurs during the first week of life. Gmnn(-/-) spermatogonia exhibit more double-stranded DNA breaks than control cells, consistent with a defect in DNA replication. They maintain expression of genes associated with the undifferentiated state and do not prematurely express genes characteristic of more differentiated spermatogonia. In contrast, deleting Geminin from spermatocytes does not disrupt meiosis or the differentiation of spermatids into mature sperm. In females, Geminin is not required for meiosis, oocyte differentiation, or fertility after the embryonic period of mitotic proliferation has ceased. We conclude that Geminin is absolutely required for mitotic proliferation of spermatogonia but does not regulate their differentiation. Our results suggest that Geminin maintains replication fidelity during the mitotic phase of spermatogenesis, ensuring the precise duplication of genetic information for transmission to the next generation.
Keywords: Geminin; Spermatogenesis; Spermatogonia; DNA Replication; Cell Cycle

Rosanna Serafini, Juan E. Romano, Dickson D. Varner, Rossella Di Palo, Charles C. Love,
Sperm DNA assays and their relationship to sperm motility and morphology in bulls (Bos Taurus),
Animal Reproduction Science,
Volume 159,
2015,
Pages 77-86,
ISSN 0378-4320,
https://doi.org/10.1016/j.anireprosci.2015.05.015.
(https://www.sciencedirect.com/science/article/pii/S0378432015001281)
Abstract: The relationship among sperm DNA assays in bulls with different sperm motility and morphology measures has not been reported. The objectives of the present study were to (1) describe Comet assay measures and examine their repeatability (inter- and intra-assay); (2) compare sperm DNA quality assays (i.e., Sperm Chromatin Structure Assay-SCSA; alkaline and neutral Comet assays and Sperm Bos Halomax assay-SBH) in two groups of bulls selected on either greater and lesser sperm motility and morphology (greater compared with lesser); (3) determine the relationship among DNA assays and sperm motility and morphology values. Inter-assay repeatability was greater for the neutral Comet assay as compared to the alkaline Comet assay. Intra-assay repeatability was greater than inter-assay repeatability for both Comet assays. Comet assay dimension measures and percentage tail DNA were the most repeatable for both Comet assays. Among sperm DNA quality assays, only SCSA measures and neutral Comet assay Ghosts (% Ghosts), head diameter and area, and comet area were different between greater and lesser sperm quality groups (P<0.05). The SCSA measures were inversely correlated with neutral Comet head measures (diameter, area, and intensity) and positively with percentage Ghosts (P<0.05). The % Ghosts and COMP-αt were correlated with some measures of sperm morphology and sperm motility. The neutral Comet assay was more appropriate for sperm evaluation than the alkaline Comet assay for distinguishing among groups with different sperm quality.
Keywords: Bull sperm; DNA assays; Sperm motility; Sperm morphology

"**" Mehmet Zulkuf Akdag, Suleyman Dasdag, Fazile Canturk, Derya Karabulut, Yusuf Caner, Nur Adalier,
Does prolonged radiofrequency radiation emitted from Wi-Fi devices induce DNA damage in various tissues of rats?,
Journal of Chemical Neuroanatomy,
Volume 75, Part B,
2016,
Pages 116-122,
ISSN 0891-0618,
https://doi.org/10.1016/j.jchemneu.2016.01.003.
(https://www.sciencedirect.com/science/article/pii/S0891061816000053)
Abstract: Wireless internet (Wi-Fi) providers have become essential in our daily lives, as wireless technology is evolving at a dizzying pace. Although there are different frequency generators, one of the most commonly used Wi-Fi devices are 2.4GHz frequency generators. These devices are heavily used in all areas of life but the effect of radiofrequency (RF) radiation emission on users is generally ignored. Yet, an increasing share of the public expresses concern on this issue. Therefore, this study intends to respond to the growing public concern. The purpose of this study is to reveal whether long term exposure of 2.4GHz frequency RF radiation will cause DNA damage of different tissues such as brain, kidney, liver, and skin tissue and testicular tissues of rats. The study was conducted on 16 adult male Wistar–Albino rats. The rats in the experimental group (n=8) were exposed to 2.4GHz frequency radiation for over a year. The rats in the sham control group (n=8) were subjected to the same experimental conditions except the Wi-Fi generator was turned off. After the exposure period was complete the possible DNA damage on the rat’s brain, liver, kidney, skin, and testicular tissues was detected through the single cell gel electrophoresis assay (comet) method. The amount of DNA damage was measured as percentage tail DNA value. Based on the DNA damage results determined by the single cell gel electrophoresis (Comet) method, it was found that the% tail DNA values of the brain, kidney, liver, and skin tissues of the rats in the experimental group increased more than those in the control group. The increase of the DNA damage in all tissues was not significant (p>0.05). However the increase of the DNA damage in rat testes tissue was significant (p<0.01). In conclusion, long-term exposure to 2.4GHz RF radiation (Wi-Fi) does not cause DNA damage of the organs investigated in this study except testes. The results of this study indicated that testes are more sensitive organ to RF radiation.
Keywords: 2.4GHz Radiofrequency radiation; DNA damage; Wi-Fi; Comet assay

Anu Pal, Shamshad Alam, Sandeep Mittal, Nidhi Arjaria, Jai Shankar, Mahadeo Kumar, Dhirendra Singh, Alok Kumar Pandey, Kausar Mahmood Ansari,
UVB irradiation-enhanced zinc oxide nanoparticles-induced DNA damage and cell death in mouse skin,
Mutation Research/Genetic Toxicology and Environmental Mutagenesis,
Volume 807,
2016,
Pages 15-24,
ISSN 1383-5718,
https://doi.org/10.1016/j.mrgentox.2016.06.005.
(https://www.sciencedirect.com/science/article/pii/S1383571816300948)
Abstract: UV-induced reactive oxygen species (ROS) have been implicated in photocarcinogenesis and skin aging. This is because UV-induced ROS can induce DNA damage that, if unrepaired, can lead to carcinogenesis. Sunscreens contain UV attenuators, such as organic chemical and/or physical UV filters, which can prevent all forms of damage from UV irradiation. In recent years, the effective broad-spectrum UV attenuation properties of ZnO-nanoparticles (ZnO-NPs) have made them attractive as active components in sunscreens and other personal care products. As the use of ZnO-NPs in sunscreens is on the rise, so is public concern about their safety, particularly with exposure to sunlight. Therefore, in the present study, using various experimental approaches, we investigated the possible toxic effects resulting from exposure to UVB and ZnO-NPs in primary mouse keratinocytes (PMKs) as well as in the skin of SKH-1 hairless mice. The findings of the present study demonstrated that co-exposure to UVB and ZnO-NPs: (1) translocated the ZnO-NPs into the nucleus of PMKs; (2) caused enhanced generation of ROS; (3) induced more severe DNA damage as evident by alkaline comet assay and immunocytochemistry for γ-H2AX and 8-hydroxy-2′-deoxyguanosine (8-OHdG); and (4) subsequently caused much more pronounced cell death in PMKs. Further, to elucidate the physiological relevance of these in vitro findings, SKH-1 hairless mice were topically treated with ZnO-NPs and after 30min irradiated with UVB (50mJ/cm2). Interestingly, we found that co-exposure of ZnO-NPs and UVB caused increased oxidative DNA damage and cell death, indicated by immunostaining for 8-OHdG and TUNEL assay in sections of exposed mouse skin. Thus, collectively, our findings suggest that UVB exposure increases ZnO-NPs-mediated oxidative stress and oxidative damage, thereby enhancing ZnO-NPs-induced cell death.
Keywords: Zinc oxide nanoparticles; DNA damage; SKH-1 hairless mice; UVB radiation

Fong-Fong Chu, R. Steven Esworthy, James H. Doroshow, Helmut Grasberger, Agnes Donko, Thomas L. Leto, Qiang Gao, Binghui Shen,
Deficiency in Duox2 activity alleviates ileitis in GPx1- and GPx2-knockout mice without affecting apoptosis incidence in the crypt epithelium,
Redox Biology,
Volume 11,
2017,
Pages 144-156,
ISSN 2213-2317,
https://doi.org/10.1016/j.redox.2016.11.001.
(https://www.sciencedirect.com/science/article/pii/S2213231716302853)
Abstract: Mice deficient in glutathione peroxidase (GPx)-1 and -2 (GPx1-/-GPx2-/- double knockout or DKO mice) develop very-early-onset (VEO) ileocolitis, suggesting that lack of defense against reactive oxygen species (ROS) renders susceptibility to intestinal inflammation. Two members of ROS-generating NADPH oxidase family, NOX1 and DUOX2, are highly inducible in the intestinal epithelium. Previously, we reported that Nox1 deficiency ameliorated the pathology in DKO mice (Nox1-TKO). The role of Duox2 in ileocolitis of the DKO mice is evaluated here in Duoxa-TKO mice by breeding DKO mice with Duoxa-/- mice (Duoxa-TKO), which do not have Duox2 activity. Similar to Nox1-TKO mice, Duoxa-TKO mice no longer have growth retardation, shortened intestine, exfoliation of crypt epithelium, crypt abscesses and depletion of goblet cells manifested in DKO mice by 35 days of age. Unlike Nox1-TKO mice, Duoxa-TKO mice still have rampant crypt apoptosis, elevated proliferation, partial loss of Paneth cells and diminished crypt density. Treating DKO mice with NOX inhibitors (di-2-thienyliodonium/DTI and thioridazine/THZ) and an antioxidant (mitoquinone/MitoQ) significantly reduced gut pathology. Furthermore, in the inflamed human colon, DUOX protein expression is highly elevated in the apical, lateral and perinuclear membrane along the whole length of gland. Taken together, we conclude that exfoliation of crypt epithelium, but not crypt apoptosis, is a major contributor to inflammation. Both Nox1 and Duox2 induce exfoliation of crypt epithelium, but only Nox1 induces apoptosis. NOX1 and DUOX2 may be potential therapeutic targets for treating ileocolitis in human patients suffering inflammatory bowel disease (IBD).
Keywords: Glutathione peroxidase; NADPH oxidase; Dual oxidase-2; Very-early-onset inflammatory-bowel-disease; Double-knockout mouse

"??" F.M. de Oliveira, A.M. Carmona, C. Ladeira,
Is mobile phone radiation genotoxic? An analysis of micronucleus frequency in exfoliated buccal cells,
Mutation Research/Genetic Toxicology and Environmental Mutagenesis,
Volume 822,
2017,
Pages 41-46,
ISSN 1383-5718,
https://doi.org/10.1016/j.mrgentox.2017.08.001.
(https://www.sciencedirect.com/science/article/pii/S1383571817300542)
Abstract: Electromagnetic fields (EMF) are classified as “possibly carcinogenic” by the International Agency for Research on Cancer (IARC). Some publications have reported associations between EMF exposure and DNA damage, but many other studies contradict such findings. Cytomorphological changes, such as micronuclei (MN), indicative of genomic damage, are biomarkers of genotoxicity. To test whether mobile phone-associated EMF exposure affects the MN frequency in exfoliated buccal cells, we obtained cells smears from the left and right inner cheeks of healthy mobile phone users, aged 18–30 (n=86), who also completed a characterization survey. MN frequencies were tested for potential confounding factors and for duration of phone use and preferential side of mobile phone use. No relationship was observed between MN frequency and duration of mobile phone use in daily calls. Cells ipsilateral to mobile phone use did not present a statistically significantly higher MN frequency, compared to cells contralateral to exposure. A highly statistically significant (p<0.0001) increase in MN frequency was found in subjects reporting regular exposure to genotoxic agents. Therefore, our results suggest that mobile phone-associated EMF do not to induce MN formation in buccal cells at the observed exposure levels.
Keywords: Electromagnetic fields; Mobile phones; Genotoxicity; Micronuclei; Exfoliated buccal cells; Feulgen stain

Stefania Squadrone, Paola Brizio, Cecilia Mancini, Elisa Pozzi, Simona Cavalieri, Maria Cesarina Abete, Alfredo Brusco,
Blood metal levels and related antioxidant enzyme activities in patients with ataxia telangiectasia,
Neurobiology of Disease,
Volume 81,
2015,
Pages 162-167,
ISSN 0969-9961,
https://doi.org/10.1016/j.nbd.2015.04.001.
(https://www.sciencedirect.com/science/article/pii/S0969996115001254)
Abstract: Transition metals are cofactors for a wide range of vital enzymes and are directly or indirectly involved in the response against reactive oxygen species (ROS), which can damage cellular components. Their altered homeostasis has been studied in neurodegenerative disorders such as Alzheimer's disease (AD), Parkinson's disease (PD) and amyotrophic lateral sclerosis (ALS), but no data are available on rarer conditions. We aimed at studying the role of essential trace elements in ataxia telangiectasia (A-T), a rare form of pediatric autosomal recessive cerebellar ataxia with altered antioxidant response. We found an increased level of copper (Cu, p=0.0002) and a reduced level of zinc (Zn, p=0.0002) in the blood of patients (n. 16) compared to controls, using inductively coupled plasma mass spectrometry (ICP-MS). Other trace elements involved in the oxidative stress response, such as manganese (Mn) and selenium (Se), were unaltered. Cu/Zn-dependent superoxide dismutase (SOD1) was shown to have a 30% reduction in gene expression and 40% reduction in enzyme activity upon analysis of lymphoblastoid cell lines of patients (Student's t-test, p=0.0075). We also found a 30% reduction of Mn-SOD (SOD2; Student's t-test, p=0.02), probably due to a feedback regulatory loop between the two enzymes. The expression of antioxidant enzymes, such as erythrocyte glutathione peroxidase (GPX1), and SOD2 was unaltered, whereas catalase (CAT) was increased in A-T cells, both at the mRNA level and in terms of enzyme activity (~25%). Enhanced CAT expression can be attributed to the high ROS status, which induces CAT transcription. These results suggest that alterations in essential trace elements and their related enzymes may play a role in the pathogenesis of A-T, although we cannot conclude if altered homeostasis is a direct effect of A-T mutated genes (ATM). Altered homeostasis of trace elements may be more prevalent in neurodegenerative diseases than previously thought, and it may represent both a biomarker and a generic therapeutic target for different disorders with the common theme of altered antioxidant enzyme responses associated with an unbalance of metals.
Keywords: Ataxia telangiectasia; Metals; Biomarker; Essential trace elements; Cu; Zn; SOD; Catalase

Abhilash Sasidharan, Siddharth Swaroop, Parwathy Chandran, Shantikumar Nair, Manzoor Koyakutty,
Cellular and molecular mechanistic insight into the DNA-damaging potential of few-layer graphene in human primary endothelial cells,
Nanomedicine: Nanotechnology, Biology and Medicine,
Volume 12, Issue 5,
2016,
Pages 1347-1355,
ISSN 1549-9634,
https://doi.org/10.1016/j.nano.2016.01.014.
(https://www.sciencedirect.com/science/article/pii/S1549963416000848)
Abstract: Despite graphene being proposed for a multitude of biomedical applications, there is a dearth in the fundamental cellular and molecular level understanding of how few-layer graphene (FLG) interacts with human primary cells. Herein, using human primary umbilical vein endothelial cells as model of vascular transport, we investigated the basic mechanism underlying the biological behavior of graphene. Mechanistic toxicity studies using a battery of cell based assays revealed an organized oxidative stress paradigm involving cytosolic reactive oxygen stress, mitochondrial superoxide generation, lipid peroxidation, glutathione oxidation, mitochondrial membrane depolarization, enhanced calcium efflux, all leading to cell death by apoptosis/necrosis. We further investigated the effect of graphene interactions using cDNA microarray analysis and identified potential adverse effects by down regulating key genes involved in DNA damage response and repair mechanisms. Single cell gel electrophoresis assay/Comet assay confirmed the DNA damaging potential of graphene towards human primary cells.
Keywords: Few-layer graphene; Human primary cells; Oxidative stress; Microarray; DNA damage

Matthew J. Cecchini, Charles A. Ishak, Daniel T. Passos, Andrew Warner, David A. Palma, Christopher J. Howlett, David K. Driman, Frederick A. Dick,
Loss of the retinoblastoma tumor suppressor correlates with improved outcome in patients with lung adenocarcinoma treated with surgery and chemotherapy,
Human Pathology,
Volume 46, Issue 12,
2015,
Pages 1922-1934,
ISSN 0046-8177,
https://doi.org/10.1016/j.humpath.2015.08.010.
(https://www.sciencedirect.com/science/article/pii/S0046817715003160)
Abstract: Summary
The retinoblastoma tumor suppressor pathway is frequently inactivated in human cancer, enabling unrestrained proliferation. Most cancers, however, maintain expression of a wild-type (WT) retinoblastoma tumor suppressor protein (pRB). It is generally in a hyperphosphorylated state (ppRB) because of mutations in upstream regulators such as p16 and cyclin D. Hyperphosphorylated ppRB is considered inactive, although data are emerging that suggest it can retain some function. To test the clinical relevance of pRB status, we obtained archival tissue sections from 91 cases of lung adenocarcinoma resected between 2003 and 2008. All cases received platinum doublet chemotherapy, and the median survival was 5.9 years. All cases were assessed for pRB and ppRB using immunohistochemistry and quantified based on intensity of signal and proportion of positive cells. pRB expression was lost in 15% of lung adenocarcinoma cases. In tumors that did not express pRB, the survival rate was significantly improved (hazard ratio, 0.21; 95% confidence interval, 0.06-0.69; P = .01) in comparison to tumors that express pRB. pRB status was found to be an independent predictor of overall survival on multivariate analysis (hazard ratio, 0.22; 95% confidence interval, 0.07-0.73; P = .01) along with increased stage and age. pRB status did not alter baseline levels of apoptotic or proliferative markers in these tumors, but the DNA damage response protein 53BP1 was higher in cancers with high levels of pRB. In summary, loss of pRB expression is associated with improved survival in patients treated with surgical resection and chemotherapy. This may be useful in classifying patients at greatest benefit for aggressive treatment regimes.
Keywords: Lung adenocarcinoma; Retinoblastoma tumor suppressor protein; Chemotherapy; E2F; Epidermal growth factor receptor

Alex Gan, Andrew R. Green, Christopher C. Nolan, Stewart Martin, Suha Deen,
Poly(adenosine diphosphate-ribose) polymerase expression in BRCA-proficient ovarian high-grade serous carcinoma; association with patient survival,
Human Pathology,
Volume 44, Issue 8,
2013,
Pages 1638-1647,
ISSN 0046-8177,
https://doi.org/10.1016/j.humpath.2013.01.015.
(https://www.sciencedirect.com/science/article/pii/S0046817713000488)
Abstract: Summary
Ovarian cancers with BRCA mutations rely on the alternative DNA repair mechanism of the poly(adenosine diphosphate-ribose) polymerases (PARP)–dependent base excision repair pathway, with a better overall survival and response to chemotherapy, than BRCA1-proficient cases. This can be enhanced further by using PARP inhibitors. Rate of PARP cleavage may have an independent role from BRCA in contributing to response to chemotherapy. We hypothesize that, regardless of BRCA profile, high expression of PARP1 is associated with poor disease outcome and could be used as a biomarker to identify cases that may have a better response to PARP inhibitors. The expressions of BRCA1, PARP1 in its intact and cleaved (C-PARP1) forms were immunohistochemically semiquantified in 174 sporadic high-grade serous carcinoma patients. Association with clinicopathologic variables and survival was analyzed. PARP1 expression was negatively associated with overall survival and progression-free survival in those patients with low BRCA1 profile (P = .04). Analysis of the combined expression of PARP1 and BRCA1 revealed that high expression of PARP1 is associated with poor survival when combined with either high or low BRCA expression. This was reinforced by multivariate analysis showing PARP1 (P = .034) as an independent prognostic factor. A trend toward worse survival was noted with low levels of C-PARP. PARP1 may have an independent role in response to chemotherapy separate from BRCA gene mutation and partly due to reduced PARP cleavage. An approach to exploit PARP expression as a beneficial biomarker to identify patients suitable for PARP inhibitor therapy is suggested.
Keywords: BRCA; PARP; Ovarian cancer; Serous carcinoma

G. Isbary, J. Köritzer, A. Mitra, Y.-F. Li, T. Shimizu, J. Schroeder, J. Schlegel, G.E. Morfill, W. Stolz, J.L. Zimmermann,
Ex vivo human skin experiments for the evaluation of safety of new cold atmospheric plasma devices,
Clinical Plasma Medicine,
Volume 1, Issue 1,
2013,
Pages 36-44,
ISSN 2212-8166,
https://doi.org/10.1016/j.cpme.2012.10.001.
(https://www.sciencedirect.com/science/article/pii/S2212816612000029)
Abstract: Cold atmospheric plasma is an innovative tool in medicine and hygiene. However, there are no regulations or recommendations for experiments to prove the safety of upcoming devices yet. Healthy ex vivo human skin samples were treated with new upcoming plasma devices (FlatPlaSter 2.0 and MiniFlatPlaSter) for safety purposes. The results indicate—besides the safety measurements/calculations of toxic by-products (O3, NO, and NO2) and the UV power density—that a plasma treatment of up to 2min is tolerable for the skin (histology and electron microscopy experiments) and safe concerning DNA damages (gamma-H2AX stain assay).
Keywords: Plasma medicine; Cold atmospheric plasma; Plasma; H2AX; Chronic wounds; Clinical trial

R. Serafini, D.D. Varner, W. Bissett, T.L. Blanchard, S.R. Teague, C.C. Love,
Sperm DNA quality evaluated by comet assay and sperm chromatin structure assay in stallions after unilateral orchiectomy,
Theriogenology,
Volume 84, Issue 5,
2015,
Pages 833-837,
ISSN 0093-691X,
https://doi.org/10.1016/j.theriogenology.2015.05.024.
(https://www.sciencedirect.com/science/article/pii/S0093691X15002885)
[truncated: 355,440 more chars]
