# Supplementary material for: A scoping review and evidence map of radiofrequency field exposure and genotoxicity: assessing in vivo, in vitro, and epidemiological data
Source: Front Public Health. 2025 Jul 30;13:1613353. doi: 10.3389/fpubh.2025.1613353 (PMC12343714; doi:10.3389/fpubh.2025.1613353)
Supplement: Supplementary file 3 [file Data_Sheet_3.zip › Search data/Webofscience DNA damage.xlsx]

## Sheet: savedrecs
Publication Type	Authors	Book Authors	Book Editors	Book Group Authors	Author Full Names	Article Title	Source Title	Book Series Title	Book Series Subtitle	Language	Document Type	Conference Title	Conference Date	Conference Location	Conference Sponsor	Conference Host	Author Keywords	Keywords Plus	Abstract	Addresses	Affiliations	Reprint Addresses	Email Addresses	Researcher Ids	ORCIDs	Funding Orgs	Funding Name Preferred	Funding Text	Cited References	Cited Reference Count	Times Cited, WoS Core	Times Cited, All Databases	180 Day Usage Count	Since 2013 Usage Count	Publisher	Publisher City	Publisher Address	ISSN	eISSN	ISBN	Journal Abbreviation	Journal ISO Abbreviation	Publication Date	Publication Year	Volume	Issue	Part Number	Supplement	Special Issue
J	Liu, C; Duan, WX; Xu, SC; Chen, CH; He, MD; Zhang, L; Yu, ZP; Zhou, Z				Liu, Chuan; Duan, Weixia; Xu, Shangcheng; Chen, Chunhai; He, Mindi; Zhang, Lei; Yu, Zhengping; Zhou, Zhou	Exposure to 1800 MHz radiofrequency electromagnetic radiation induces oxidative DNA base damage in a mouse spermatocyte-derived cell line	TOXICOLOGY LETTERS												Whether exposure to radiofrequency electromagnetic radiation (RF-EMR) emitted from mobile phones can induce DNA damage in male germ cells remains unclear. In this study, we conducted a 24 h intermittent exposure (5 min on and 10 min off) of a mouse spermatocyte-derived GC-2 cell line to 1800 MHz Global System for Mobile Communication (GSM) signals in GSM-Talk mode at specific absorption rates (SA…					zhou, zhou/HPE-9525-2023; zhou, zhou/HCH-1084-2022	Chen, Chunhai/0000-0002-7549-213X													0378-4274	1879-3169				MAR 27	2013	218	1
J	Wang, XY; Liu, C; Ma, QL; Feng, W; Yang, LL; Lu, YH; Zhou, Z; Yu, ZP; Li, W; Zhang, L				Wang, Xiaoya; Liu, Chuan; Ma, Qinglong; Feng, Wei; Yang, Lingling; Lu, Yonghui; Zhou, Zhou; Yu, Zhengping; Li, Wei; Zhang, Lei	8-oxoG DNA Glycosylase-1 Inhibition Sensitizes Neuro-2a Cells to Oxidative DNA Base Damage Induced by 900 MHz Radiofrequency Electromagnetic Radiation	CELLULAR PHYSIOLOGY AND BIOCHEMISTRY												Background/Aims: The purpose of this study was to explore the in vitro putative genotoxicity during exposure of Neuro-2a cells to radiofrequency electromagnetic fields (RF-EMFs) with or without silencing of 8-oxoG DNA glycosylase-1 (OGG1). Methods: Neuro-2a cells treated with or without OGG1 siRNA were exposed to 900 MHz Global System for Mobile Communication (GSM) Talk signals continuously at a …					zhou, zhou/HCH-1084-2022; zhou, zhou/HPE-9525-2023														1015-8987	1421-9778				SEP	2015	37	3
J	Speit, G; Schuetz, P; Hoffmann, H				Speit, Guenter; Schuetz, Petra; Hoffmann, Heike	Genotoxic effects of exposure to radiofrequency electromagnetic fields (RF-EMF) in cultured mammalian cells are not independently reproducible	MUTATION RESEARCH-GENETIC TOXICOLOGY AND ENVIRONMENTAL MUTAGENESIS												Conflicting results have been published regarding the induction of genotoxic effects by exposure to radiofrequency electromagnetic fields (RF-EMF). Using the comet assay, the micronucleus test and the chromosome aberration test with human fibroblasts (ES1 cells), the EU-funded REFLEX project (Risk Evaluation of Potential Environmental Hazards From Low Energy Electromagnetic Field Exposure Using S…																			1383-5718	1879-3592				JAN 10	2007	626	1-2
J	GARAJVRHOVAC, V; FUCIC, A; HORVAT, D				GARAJVRHOVAC, V; FUCIC, A; HORVAT, D	THE CORRELATION BETWEEN THE FREQUENCY OF MICRONUCLEI AND SPECIFIC CHROMOSOME-ABERRATIONS IN HUMAN-LYMPHOCYTES EXPOSED TO MICROWAVE-RADIATION INVITRO	MUTATION RESEARCH												Human whole-blood samples were exposed to continuous microwave radiation, frequency 7.7 GHz, power density 0.5, 10 and 30 mW/cm2 for 10, 30 and 60 min. A correlation between specific chromosomal aberrations and the incidence of micronuclei after in vitro exposure was observed. In all experimental conditions, the frequency of all types of chromosomal aberrations was significantly higher than in th…																			0921-8262					MAR	1992	281	3
J	Speit, G; Gminski, R; Tauber, R				Speit, Guenter; Gminski, Richard; Tauber, Rudolf	Genotoxic effects of exposure to radiofrequency electromagnetic fields (RF-EMF) in HL-60 cells are not reproducible	MUTATION RESEARCH-GENETIC TOXICOLOGY AND ENVIRONMENTAL MUTAGENESIS												Conflicting results have been published regarding the induction of genotoxic effects by exposure to radiofrequency electromagnetic fields (RF-EMF). Various results indicating a genotoxic potential of RF-EMF were reported by the collaborative EU-funded REFLEX (Risk Evaluation of Potential Environmental Hazards From Low Energy Electromagnetic Field Exposure Using Sensitive in vitro Methods) project…																			1383-5718					AUG 15	2013	755	2
J	Su, LL; Yimaer, A; Xu, ZP; Chen, GD				Su, Liling; Yimaer, Aziguli; Xu, Zhengping; Chen, Guangdi	Effects of 1800MHz RF-EMF exposure on DNA damage and cellular functions in primary cultured neurogenic cells	INTERNATIONAL JOURNAL OF RADIATION BIOLOGY												Purpose: To systematically evaluate the effects of 1800MHz radiofrequency electromagnetic fields (RF-EMF) exposure on DNA damage and cellular functions in primary cultured neurogenic cells.Materials and methods: The primary cultured astrocytes, microglia and cortical neurons were exposed to RF-EMF at a SAR of 4.0 W/kg. The DNA damage was evaluated by H2AX foci formation assay. The secretions of p…																			0955-3002	1362-3095					2018	94	3
J	FUCIC, A; GARAJVRHOVAC, V; SKARA, M; DIMITROVIC, B				FUCIC, A; GARAJVRHOVAC, V; SKARA, M; DIMITROVIC, B	X-RAYS, MICROWAVES AND VINYL-CHLORIDE MONOMER - THEIR CLASTOGENIC AND ANEUGENIC ACTIVITY, USING THE MICRONUCLEUS ASSAY ON HUMAN-LYMPHOCYTES	MUTATION RESEARCH												Chromosome aberration assays, sister-chromatid exchange techniques and micronucleus assays are commonly used methods for biomonitoring genetic material damaged by chemical or physical agents. On the other hand, their aneugenic activity, which can lead to hypoploidy and may also be associated with carcinogenesis, has not been thoroughly investigated. In our study we chose the micronucleus assay wi…																			0921-8262					AUG	1992	282	4
J	Kaur, P; Rai, U; Singh, R				Kaur, Puneet; Rai, Umesh; Singh, Rajeev	Genotoxic Risks to Male Reproductive Health from Radiofrequency Radiation	CELLS												During modern era, mobile phones, televisions, microwaves, radio, and wireless devices, etc., have become an integral part of our daily lifestyle. All these technologies employ radiofrequency (RF) waves and everyone is exposed to them, since they are widespread in the environment. The increasing risk of male infertility is a growing concern to the human population. Excessive and long-term exposur…						Singh, Rajeev/0000-0001-8804-155X														2073-4409				FEB	2023	12	4
J	GARAJVRHOVAC, V; HORVAT, D; KOREN, Z				GARAJVRHOVAC, V; HORVAT, D; KOREN, Z	THE RELATIONSHIP BETWEEN COLONY-FORMING ABILITY, CHROMOSOME-ABERRATIONS AND INCIDENCE OF MICRONUCLEI IN V79-CHINESE HAMSTER-CELLS EXPOSED TO MICROWAVE-RADIATION	MUTATION RESEARCH												Cultured V79 Chinese hamster fibroblast cells were exposed to continuous radiation, frequency 7.7 GHz, power density 0.5 mW/cm2 for 15, 30 and 60 min. The effect of microwave radiation on cell survival and on the incidence and frequency of micronuclei and structural chromosome aberrations was investigated. The decrease in the number of irradiated V79 cell colonies was related to the power density…																			0921-8262					JUL	1991	263	3
J	GARAJVRHOVAC, V; FUCIC, A; HORVAT, D				GARAJVRHOVAC, V; FUCIC, A; HORVAT, D	COMPARISON OF CHROMOSOME ABERRATION AND MICRONUCLEUS INDUCTION IN HUMAN-LYMPHOCYTES AFTER OCCUPATIONAL EXPOSURE TO VINYL-CHLORIDE MONOMER AND MICROWAVE-RADIATION	PERIODICUM BIOLOGORUM												Differences and similarities between the mutagenicity of microwave radiation and VCM were studied on the lymphocytes of persons occupationally exposed to either of these two clastogens. The results of the micronucleus test and the chromosome aberration assay were compared. Our findings provided evidence that the mutagenicity of both VCM and microwave radiation can be detected with both of these t…																			0031-5362					DEC	1990	92	4
J	Jin, H; Kim, K; Park, GY; Kim, M; Lee, HJ; Jeon, S; Kim, JH; Kim, HR; Lim, KM; Lee, YS				Jin, Hee; Kim, Kyuri; Park, Ga-Young; Kim, Minjeong; Lee, Hae-June; Jeon, Sangbong; Kim, Ju Hwan; Kim, Hak Rim; Lim, Kyung-Min; Lee, Yun-Sil	The Protective Effects of EMF-LTE against DNA Double-Strand Break Damage In Vitro and In Vivo	INTERNATIONAL JOURNAL OF MOLECULAR SCIENCES												With the rapid growth of the wireless communication industry, humans are extensively exposed to electromagnetic fields (EMF) comprised of radiofrequency (RF). The skin is considered the primary target of EMFs given its outermost location. Recent evidence suggests that extremely low frequency (ELF)-EMF can improve the efficacy of DNA repair in human cell-lines. However, the effects of EMF-RF on DN…						JEON, Sangbong/0000-0001-8059-9700; Lim, Kyung-Min/0000-0002-1517-7680; Kim, Hak Rim/0000-0003-3102-2272; Lee, Hae-June/0000-0002-7743-0151														1422-0067				MAY	2021	22	10
J	Su, LL; Wei, XX; Xu, ZP; Chen, GD				Su, Liling; Wei, Xiaoxia; Xu, Zhengping; Chen, Guangdi	RF-EMF Exposure at 1800 MHz Did Not Elicit DNA Damage or Abnormal Cellular Behaviors in Different Neurogenic Cells	BIOELECTROMAGNETICS												Despite many years of studies, the debate on genotoxic effects of radiofrequency electromagnetic fields (RF-EMF) continues. To systematically evaluate genotoxicity of RF-EMF, this study examined effects of RF-EMF on DNA damage and cellular behavior in different neurogenic cells. Neurogenic A172, U251, and SH-SY5Y cells were intermittently (5 min on/10 min off) exposed to 1800 MHz RF-EMF at an ave…																			0197-8462	1521-186X				APR	2017	38	3
J	Perrin, A; Freire, M; Bachelet, C; Collin, A; Leveque, P; Pla, S; Debouzy, JC				Perrin, Anne; Freire, Maelle; Bachelet, Christine; Collin, Alice; Leveque, Philippe; Pla, Simon; Debouzy, Jean-Claude	Evaluation of the co-genotoxic effects of 1800 MHz GSM radiofrequency exposure and a chemical mutagen in cultured human cells	COMPTES RENDUS PHYSIQUE												We investigated the effect of a 1800 MHz radiofrequency GSM signal combined with a known chemical mutagen (4-nitroquinoline-N-oxide: 4NQO) on human THP1 cells. Comet and gamma-H2AX assays were used to assess DNA damage. No heating of the cell cultures was noted during exposure (2 h). The exposure of cells to electromagnetic fields with SARs of 2 to 16 W/kg did not increase the DNA damage induced …					Leveque, Philippe/IAM-8958-2023; LEVEQUE, Philippe/N-8749-2014	LEVEQUE, Philippe/0000-0003-3687-436X; Pla, Simon/0000-0001-7117-5420													1631-0705	1878-1535				NOV-DEC	2010	11	9-10
J	Gurbuz, N; Sirav, B; Seyhan, N				Gurbuz, Neslihan; Sirav, Bahriye; Seyhan, Nesrin	Genotoxic Studies Performed After Radiofrequency Radiation Exposure	GAZI MEDICAL JOURNAL												Objective: With the development of technology human beings are increasingly under the exposure of electromagnetic fields, mainly radio frequency radiation (RFR) from wireless technologies, mobile phones, base stations etc. There are many genotoxic effects, i.e. DNA and chromosome change studies related RFR exposures. There is still some uncertainty, no definitive conclusions have been reached so …					SIRAV, Bahriye/AFL-9724-2022; SIRAV, Bahriye/AAH-1878-2022	SIRAV, Bahriye/0000-0001-6003-6556; SIRAV, Bahriye/0000-0001-6003-6556													2147-2092						2018	29	2
J	Jeong, YJ; Son, Y; Han, NK; Choi, HD; Pack, JK; Kim, N; Lee, YS; Lee, HJ				Jeong, Ye Ji; Son, Yeonghoon; Han, Na-Kyung; Choi, Hyung-Do; Pack, Jeong-Ki; Kim, Nam; Lee, Yun-Sil; Lee, Hae-June	Impact of Long-Term RF-EMF on Oxidative Stress and Neuroinflammation in Aging Brains of C57BL/6 Mice	INTERNATIONAL JOURNAL OF MOLECULAR SCIENCES												The expansion of mobile phone use has raised questions regarding the possible biological effects of radiofrequency electromagnetic field (RF-EMF) exposure on oxidative stress and brain inflammation. Despite accumulative exposure of humans to radiofrequency electromagnetic fields (RF-EMFs) from mobile phones, their long-term effects on oxidative stress and neuroinflammation in the aging brain have…					Lee, Yun-Sil/AAP-1378-2020	Lee, Yun-Sil/0000-0002-7538-8850; Lee, Hae-June/0000-0002-7743-0151														1422-0067				JUL	2018	19	7
J	Franchini, V; Regalbuto, E; De Amicis, A; De Sanctis, S; Di Cristofaro, S; Coluzzi, E; Marinaccio, J; Sgura, A; Ceccuzzi, S; Doria, A; Gallerano, GP; Giovenale, E; Ravera, GL; Bei, R; Benvenuto, M; Modesti, A; Masuelli, L; Lista, F				Franchini, Valeria; Regalbuto, Elisa; De Amicis, Andrea; De Sanctis, Stefania; Di Cristofaro, Sara; Coluzzi, Elisa; Marinaccio, Jessica; Sgura, Antonella; Ceccuzzi, Silvio; Doria, Andrea; Gallerano, Gian Piero; Giovenale, Emilio; Ravera, Gian Luca; Bei, Roberto; Benvenuto, Monica; Modesti, Andrea; Masuelli, Laura; Lista, Florigio	Genotoxic Effects in Human Fibroblasts Exposed to Microwave Radiation	HEALTH PHYSICS					Conrad-Global Conference on Radiation Topics - Preparedness, Response, Protection, and Research	MAY 08-11, 2017	Univ Ulm, Bundeswehr Inst Radiobiol, Munich, GERMANY		Univ Ulm, Bundeswehr Inst Radiobiol			In the last decades, technological development has led to an increasing use of devices and systems based on microwave radiation. The increased employment of these devices has elicited questions about the potential long-term health consequences associated with microwave radiation exposure. From this perspective, biological effects of microwave radiation have been the focus of many studies, but the…					Masuelli, Laura/AGW-4259-2022; Sgura, Antonella/H-3274-2019; Benvenuto, Monica/K-2685-2016; Bei, Roberto/W-8023-2019; Gallerano, Gian Piero/V-1460-2019; lista, florigio/IQU-3776-2023	Benvenuto, Monica/0000-0002-2520-1306; lista, florigio/0000-0002-9495-2656; MASUELLI, Laura/0000-0001-8174-8034; Franchini, Valeria/0000-0003-3225-3953; lista, florigio/0000-0001-5700-4772													0017-9078	1538-5159				JUL	2018	115	1
J	Zeni, O; Romano, M; Perrotta, A; Lioi, MB; Barbieri, R; d'Ambrosio, G; Massa, R; Scarfi, MR				Zeni, O; Romano, M; Perrotta, A; Lioi, MB; Barbieri, R; d'Ambrosio, G; Massa, R; Scarfi, MR	Evaluation of genotoxic effects in human peripheral blood leukocytes following an acute in vitro exposure to 900 MHz radiofrequency fields	BIOELECTROMAGNETICS												Human peripheral blood leukocytes from healthy volunteers have been employed to investigate the induction of genotoxic effects following 2 h exposure to 900 MHz radiofrequency radiation. The GSM signal has been studied at specific absorption rates (SAR) of 0.3 and 1 W/kg. The exposures were carried out in a waveguide system under strictly controlled conditions of both dosimetry and temperature. T…					Zeni, Olga/ABH-5688-2020	Zeni, Olga/0000-0002-2432-2384; MASSA, RITA/0000-0001-6936-8418													0197-8462	1521-186X				MAY	2005	26	4
J	Singh, KV; Prakash, C; Nirala, JP; Nanda, RK; Rajamani, P				Singh, Kumari Vandana; Prakash, Chandra; Nirala, Jay Prakash; Nanda, Ranjan Kumar; Rajamani, Paulraj	Acute radiofrequency electromagnetic radiation exposure impairs neurogenesis and causes neuronal DNA damage in the young rat brain	NEUROTOXICOLOGY												A mobile phone is now a commonly used device for digital media and communication among all age groups. Young adolescents use it for longer durations, which exposes them to radiofrequency electromagnetic radiation (RF-EMR). This exposure can lead to neuropsychiatric changes. The underlying cellular mechanism behind these changes requires detailed investigation. In the present study, we investigate…					Singh, Kumari Vandana/HNP-1336-2023; Prakash, Chandra/AHB-2378-2022	Prakash, Chandra/0000-0002-1435-1560													0161-813X	1872-9711				JAN	2023	94
J	Vrhovac, VG				Vrhovac, VG	Micronucleus assay and lymphocyte mitotic activity in risk assessment of occupational exposure to microwave radiation	CHEMOSPHERE												The effects of radiofrequency electromagnetic radiation (RFR) on the cell kinetics and genome damages in peripheral blood lymphocytes were determined in lymphocytes of 12 subjects occupationally exposed to microwave radiation. Results showed an increase in frequency of micronuclei (MN) as well as disturbances in the distribution of cells over the first, second and third mitotic division in expose…																			0045-6535	1879-1298				DEC	1999	39	13
J	Maes, A; Collier, M; Vandoninck, S; Scarpa, P; Verschaeve, L				Maes, A; Collier, M; Vandoninck, S; Scarpa, P; Verschaeve, L	Cytogenetic effects of 50 Hz magnetic fields of different magnetic flux densities	BIOELECTROMAGNETICS												Cytogenetic investigations were performed in human peripheral blood lymphocytes following exposure to 50 Hz magnetic fields alone or in combination with the chemical mutagen mitomycin C or with X-rays. It was found that magnetic fields up to 2500 muT did not significantly influence the chromosome aberration and sister chromatid exchange frequency. Also, the combined treatments failed to indicate …																			0197-8462					DEC	2000	21	8
J	Sekeroglu, ZA; Akar, A; Sekeroglu, V				Sekeroglu, Zulal Atli; Akar, Aysegul; Sekeroglu, Vedat	Evaluation of the cytogenotoxic damage in immature and mature rats exposed to 900 MHz radiofrequency electromagnetic fields	INTERNATIONAL JOURNAL OF RADIATION BIOLOGY												Purpose: One of the most important issues regarding radiofrequency electromagnetic fields (RF-EMF) is their effect on genetic material. Therefore, we investigated the cytogenotoxic effects of 900 MHz radiofrequency electromagnetic fields (RF-EMF) and the effect of a recovery period after exposure to RF-EMF on bone marrow cells of immature and mature rats. Materials and methods: The immature and m…					Sekeroglu, Zulal Atli/M-3525-2013; ŞEKEROĞLU, Vedat/Q-2128-2015	Sekeroglu, Zulal Atli/0000-0002-3552-3819; ŞEKEROĞLU, Vedat/0000-0002-8547-6571													0955-3002	1362-3095				NOV	2013	89	11
J	Xu, SS; Chen, GD; Chen, CJ; Sun, C; Zhang, DY; Murbach, M; Kuster, N; Zeng, QL; Xu, ZP				Xu, Shanshan; Chen, Guangdi; Chen, Chunjing; Sun, Chuan; Zhang, Danying; Murbach, Manuel; Kuster, Niels; Zeng, Qunli; Xu, Zhengping	Cell Type-Dependent Induction of DNA Damage by 1800 MHz Radiofrequency Electromagnetic Fields Does Not Result in Significant Cellular Dysfunctions	PLOS ONE												Background: Although IARC clarifies radiofrequency electromagnetic fields (RF-EMF) as possible human carcinogen, the debate on its health impact continues due to the inconsistent results. Genotoxic effect has been considered as a golden standard to determine if an environmental factor is a carcinogen, but the currently available data for RF-EMF remain controversial. As an environmental stimulus, …					Kuster, Niels/B-9706-2008	Kuster, Niels/0000-0002-5827-3728													1932-6203					JAN 23	2013	8	1
J	YAMAZAKI, E; MATSUBARA, S; YAMADA, I				YAMAZAKI, E; MATSUBARA, S; YAMADA, I	EFFECT OF GD-DTPA AND/OR MAGNETIC-FIELD AND RADIOFREQUENCY EXPOSURE ON SISTER-CHROMATID EXCHANGE IN HUMAN PERIPHERAL LYMPHOCYTES	ACTA RADIOLOGICA												The effects of a magnetic field, radiofrequency, and gadolinium diethylenetriaminepentaacetic acid (Gd-DTPA) on the sister chromatid exchange (SCE) in human peripheral lymphocytes were investigated. Whole blood was taken from a nonsmoker and samples were exposed to magnetic force (1.5 T) alone, and to a magnetic force combined with radiofrequency waves (63.86 MHz, specific absorption rate, SAR, 0…						Yamada, Ichiro/0000-0003-0224-0836													0284-1851					NOV	1993	34	6
J	Jagetia, GC				Jagetia, Ganesh Chandra	Genotoxic effects of electromagnetic field radiations from mobile phones	ENVIRONMENTAL RESEARCH												The use of wireless communication technology in mobile phones has revolutionized modern telecommunication and mobile phones have become so popular that their number exceeds the global population. Electromagnetic field radiations (EMR) are an integral part of wireless technology, which are emitted by mobile phones, mobile tower antennas, electric power stations, transmission lines, radars, microwa…						Jagetia, Ganesh Chandra/0000-0002-4514-2569													0013-9351	1096-0953				SEP	2022	212		D
J	dAmbrosio, G; Lioi, MB; Massa, R; Scarfi, MR; Zeni, O				dAmbrosio, G; Lioi, MB; Massa, R; Scarfi, MR; Zeni, O	Genotoxic effects of amplitude-modulated microwaves on human lymphocytes exposed in vitro under controlled conditions	ELECTRO- AND MAGNETOBIOLOGY												Peripheral human blood from 23 healthy donors aged between 23 and 95 years was exposed to continuous wave (CW) or 50 Hz amplitude modulated (AM) microwave radiation and was cultured for 72 h. Other exposure parameters were: frequency 9 GHz, specific absorption rate (SAR) 90 mW/g, exposure duration 10 min. The possible genotoxic effect was evaluated by means of cytokinesis-block micronucleus metho…					Zeni, Olga/ABH-5688-2020	Zeni, Olga/0000-0002-2432-2384; MASSA, RITA/0000-0001-6936-8418													1061-9526						1995	14	3
J	Megha, K; Deshmukh, PS; Banerjee, BD; Tripathi, AK; Ahmed, R; Abegaonkar, MP				Megha, Kanu; Deshmukh, Pravin Suryakantrao; Banerjee, Basu Dev; Tripathi, Ashok Kumar; Ahmed, Rafat; Abegaonkar, Mahesh Pandurang	Low intensity microwave radiation induced oxidative stress, inflammatory response and DNA damage in rat brain	NEUROTOXICOLOGY												Over the past decade people have been constantly exposed to microwave radiation mainly from wireless communication devices used in day to day life. Therefore, the concerns over potential adverse effects of microwave radiation on human health are increasing. Until now no study has been proposed to investigate the underlying causes of genotoxic effects induced by low intensity microwave exposure. T…						Megha, Dr. Kanu/0000-0002-0618-9188													0161-813X	1872-9711				DEC	2015	51
J	Schwarz, C; Kratochvil, E; Pilger, A; Kuster, N; Adlkofer, F; Rudiger, HW				Schwarz, Claudia; Kratochvil, Elisabeth; Pilger, Alexander; Kuster, Niels; Adlkofer, Franz; Ruediger, Hugo W.	Radiofrequency electromagnetic fields (UMTS, 1,950 MHz) induce genotoxic effects in vitro in human fibroblasts but not in lymphocytes	INTERNATIONAL ARCHIVES OF OCCUPATIONAL AND ENVIRONMENTAL HEALTH												Objective Universal Mobile Telecommunication System (UMTS) was recently introduced as the third generation mobile communication standard in Europe. This was done without any information on biological effects and genotoxic properties of these particular high-frequency electromagnetic fields. This is discomforting, because genotoxic effects of the second generation standard Global System for Mobile…					Kuster, Niels/B-9706-2008	Kuster, Niels/0000-0002-5827-3728													0340-0131	1432-1246				MAY	2008	81	6
J	Lakshmi, NK; Tiwari, R; Bhargava, SC; Ahuja, YR				Lakshmi, N. K.; Tiwari, R.; Bhargava, S. C.; Ahuja, Y. R.	Investigations on DNA damage and frequency of micronuclei in occupational exposure to electromagnetic fields (EMFs) emitted from video display terminals (VDTs)	GENETICS AND MOLECULAR BIOLOGY												The potential effect of electromagnetic fields (EMFs) emitted from video display terminals (VDTs) to elicit biological response is a major concern for the public. The software professionals are subjected to cumulative EMFs in their occupational environments. This study was undertaken to evaluate DNA damage and incidences of micronuclei in such professionals. To the best of our knowledge, the pres…					Tiwari, Dr.(Mrs).Ravindra/GNM-7274-2022														1415-4757	1678-4685					2010	33	1
J	Tkalec, M; Stambuk, A; Srut, M; Malaric, K; Klobucar, GIV				Tkalec, Mirta; Stambuk, Anamaria; Srut, Maja; Malaric, Kresimir; Klobucar, Goeran I. V.	Oxidative and genotoxic effects of 900 MHz electromagnetic fields in the earthworm Eisenia fetida	ECOTOXICOLOGY AND ENVIRONMENTAL SAFETY												Accumulating evidence suggests that exposure to radiofrequency electromagnetic field (RF-EMF) can have various biological effects. In this study the oxidative and genotoxic effects were investigated in earthworms Eisenia fetida exposed in vivo to RF-EMF at the mobile phone frequency (900 MHz). Earthworms were exposed to the homogeneous RF-EMF at field levels of 10, 23, 41 and 120 V m(-1) for a pe…					Šrut, Maja/AAZ-7267-2021; Klobucar, Goran/S-5138-2019	Klobucar, Goran/0000-0002-0838-4593; Tkalec, Mirta/0000-0003-4733-828X; Klobucar, Goran/0000-0002-7149-682X; Srut, Maja/0000-0002-3120-7843; Stambuk, Anamaria/0000-0002-3177-7694													0147-6513	1090-2414				APR 1	2013	90
J	Zeni, O; Schiavoni, A; Perrotta, A; Forigo, D; Deplano, M; Scarfi, MR				Zeni, O.; Schiavoni, A.; Perrotta, A.; Forigo, D.; Deplano, M.; Scarfi, M. R.	Evaluation of genotoxic effects in human leukocytes after in vitro exposure to 1950 MHz UMTS radiofrequency field	BIOELECTROMAGNETICS												In the present Study the third generation wireless technology of the Universal Mobile Telecommunication System (UNITS) signal was investigated for the induction of genotoxic effects in human leukocytes. Peripheral blood from six healthy donors was used and, for each donor, intermittent exposures (6 min RF on, 2 h RF off) at the frequency of 1950 MHz were conducted at a specific absorption rate of…					Zeni, Olga/ABH-5688-2020	Zeni, Olga/0000-0002-2432-2384													0197-8462					APR	2008	29	3
J	Tice, RR; Hook, GG; Donner, M; McRee, DI; Guy, AW				Tice, RR; Hook, GG; Donner, M; McRee, DI; Guy, AW	Genotoxicity of radiofrequency signals. I. Investigation of DNA damage and micronuclei induction in cultured human blood cells	BIOELECTROMAGNETICS												As part of a comprehensive investigation of the potential genotoxicity of radiofrequency (RF) signals emitted by cellular telephones, in vitro studies evaluated the induction of DNA and chromosomal damage in human blood leukocytes and lymphocytes, respectively. The signals were voice modulated 837 MHz produced by an analog signal generator or by a time division multiple access (TDMA) cellular tel…																			0197-8462	1521-186X				FEB	2002	23	2
J	Senturk, E; Tugrul, S; Dogan, R; Eren, SB; Ozturan, O; Kocyigit, A; Kesgin, S				Senturk, Erol; Tugrul, Selahattin; Dogan, Remzi; Eren, Sabri Baki; Ozturan, Orhan; Kocyigit, Abdurrahim; Kesgin, Siddika	Effect of Radiofrequency on DNA Damage and Oxidative Status in Patients with Turbinate Hypertrophy	INDIAN JOURNAL OF OTOLARYNGOLOGY AND HEAD & NECK SURGERY												The radiofrequency devices that are used generate radiofrequency in the frequency range of 1.5 and 2.5 MHz. This study aims to demonstrate whether systematic oxidative status and DNA are influenced in this frequency range. In study, 27 patients who received radiofrequency treatment on inferior turbinate as they were diagnosed with inferior turbinate hypertrophy. DNA damage was assessed by alkalin…					OZTURAN, ORHAN/B-4984-2015	OZTURAN, ORHAN/0000-0002-6129-8627													2231-3796	0973-7707				NOV	2019	71			3
J	Scarfi, MR; Lioi, MB; dAmbrosio, G; Massa, R; Zeni, O; DiPietro, R; DiBerardino, D				Scarfi, MR; Lioi, MB; dAmbrosio, G; Massa, R; Zeni, O; DiPietro, R; DiBerardino, D	Genotoxic effects of mitomycin-C and microwave radiation on bovine lymphocytes	ELECTRO- AND MAGNETOBIOLOGY												The aim of this work was to ascertain whether microwave radiation (frequency 9 GHz; specific absorption rate 70 mW/gr, exposure duration 10 min) may produce genotoxic effects, assessed by cytokinesis-block micronucleus (MN) assay, in bovine (Bos taurus L.) peripheral blood lymphocyte cultures. As positive control for the MN induction, mitomycin-C (MMC) was used: it is known that this alkylating a…					Zeni, Olga/ABH-5688-2020	Zeni, Olga/0000-0002-2432-2384; MASSA, RITA/0000-0001-6936-8418													1061-9526						1996	15	2
J	Verschaeve, L; Heikkinen, P; Verheyen, G; Van Gorp, U; Boonen, E; Plaetse, FV; Maes, A; Kumlin, T; Maki-Paakkanen, J; Puranen, L; Juutilainen, J				Verschaeve, L; Heikkinen, P; Verheyen, G; Van Gorp, U; Boonen, E; Plaetse, FV; Maes, A; Kumlin, T; Maki-Paakkanen, J; Puranen, L; Juutilainen, J	Investigation of co-genotoxic effects of radiofrequency electromagnetic fields in vivo	RADIATION RESEARCH												We investigated the possible combined genotoxic effects of radiofrequency (RF) electromagnetic fields (900 MHz, amplitude modulated at 217 Hz, mobile phone signal) with the drinking water mutagen and carcinogen 3-chloro-4-(dichloromethyl)-5-hydroxy-2(5H)-furanone (MX). Female rats were exposed to RF fields for a period of 2 years for 2 h per day, 5 days per week at average whole-body specific abs…						Verheyen, Geert/0000-0001-9268-9228													0033-7587	1938-5404				MAY	2006	165	5
J	Zotti-Martelli, L; Peccatori, M; Scarpato, R; Migliore, L				Zotti-Martelli, L; Peccatori, M; Scarpato, R; Migliore, L	Induction of micronuclei in human lymphocytes exposed in vitro to microwave radiation	MUTATION RESEARCH-GENETIC TOXICOLOGY AND ENVIRONMENTAL MUTAGENESIS												Increasing applications of electromagnetic fields are of great concern with regard to public health. Several in vitro studies have been conducted to detect effects of microwave exposure on the genetic material leading to negative or questionable results. The micronucleus (MN) assay which is proved to be a useful tool for the detection of radiation exposure-induced cytogenetic damage was used in t…					Scarpato, Roberto/K-8987-2016														1383-5718					DEC 20	2000	472	1-2
J	Duan, WX; Liu, C; Zhang, L; He, MD; Xu, SC; Chen, CH; Pi, HF; Gao, P; Zhang, YW; Zhong, M; Yu, ZP; Zhou, Z				Duan, Weixia; Liu, Chuan; Zhang, Lei; He, Mindi; Xu, Shangcheng; Chen, Chunhai; Pi, Huifeng; Gao, Peng; Zhang, Yanwen; Zhong, Min; Yu, Zhengping; Zhou, Zhou	Comparison of the Genotoxic Effects Induced by 50 Hz Extremely Low-Frequency Electromagnetic Fields and 1800 MHz Radiofrequency Electromagnetic Fields in GC-2 Cells	RADIATION RESEARCH												Extremely low-frequency electromagnetic fields (ELF-EMF) and radiofrequency electromagnetic fields (RF-EMF) have been considered to be possibly carcinogenic to humans. However, their genotoxic effects remain controversial. To make experiments controllable and results comparable, we standardized exposure conditions and explored the potential genotoxicity of 50 Hz ELF-EMF and 1800 MHz RF-EMF. A mou…						Chen, Chunhai/0000-0002-7549-213X													0033-7587	1938-5404				MAR	2015	183	3
J	Lerchl, A; Klose, M; Drees, K				Lerchl, Alexander; Klose, Melanie; Drees, Karen	No Increased DNA Damage Observed in the Brain, Liver, and Lung of Fetal Mice Treated With Ethylnitrosourea and Exposed to UMTS Radiofrequency Electromagnetic Fields	BIOELECTROMAGNETICS												The widespread use of mobile phones and Wi-Fi-based communication devices makes exposure to radiofrequency electromagnetic fields (RF-EMF) unavoidable. Previous experiments have revealed the tumor-promoting effects of non-ionizing RF-EMF in adult carcinogen-treated mice in utero. To extend these investigations, we tested whether these effects are due to the co-carcinogenicity of RF-EMF which woul…						Lerchl, Alexander/0000-0002-4589-7814													0197-8462	1521-186X				DEC	2020	41	8
J	Trosic, I; Busljeta, I; Kasuba, V; Rozgaj, R				Trosic, I; Busljeta, I; Kasuba, V; Rozgaj, R	Micronucleus induction after whole-body microwave irradiation of rats	MUTATION RESEARCH-GENETIC TOXICOLOGY AND ENVIRONMENTAL MUTAGENESIS												Adult male Wistar rats were exposed for 2 h a day, 7 days a week for up to 30 days to continuous 2450 MHz radiofrequency microwave (rf/MW) radiation at a power density of 5-10 mW/cm(2). Sham-exposed rats were used as controls. After ether anesthesia, experimental animals were euthanized on the final irradiation day for each treated group. Peripheral, blood smears were examined for the extent of g…																			1383-5718	1879-3592				NOV 26	2002	521	1-2
J	al-Ahmed, HI; Mazhir, SN; Abdullah, NA; Ali, AH				al-Ahmed, Hazim I.; Mazhir, Sabah N.; Abdullah, Nada A.; Ali, Alyaa H.	Effect of microwaves-induced plasma on some parameters of sperms, histopathological and sperm dna fragmentation in mice	BIOSCIENCE RESEARCH												Using microwaves-induced plasma system of non-thermal atmospheric pressure operated with frequency 2.45 (GHz), microwave power of 800 W and used argon gas to generate the torch. The influence of microwaves-induced plasma (MIP) on male fertility by using the following tests (measurement hormone of testosterone level, sperm viability, motility and abnormalities), Sperm DNA fragmentation and on hist…					Mazhir, Sabah N/B-6549-2018	Mazhir, Sabah N/0000-0003-4593-0343; , Alyaa/0000-0001-6960-023X													1811-9506	2218-3973				APR-JUN	2018	15	2
J	Wang, BH; He, JL; Jin, LF; Lu, DQ; Zheng, W; Lou, JL; Deng, HP				Wang, BH; He, JL; Jin, LF; Lu, DQ; Zheng, W; Lou, JL; Deng, HP	Studying the synergistic damage effects induced by 1.8 GHz radiofrequency field radiation (RFR) with four chemical mutagens on human lymphocyte DNA using comet assay in vitro	MUTATION RESEARCH-FUNDAMENTAL AND MOLECULAR MECHANISMS OF MUTAGENESIS												The aim of this investigation was to study the synergistic DNA damage effects in human lymphocytes induced by 1.8 GHz radiofrequency field radiation (RFR, SAR of 3 W/kg) with four chemical mutagens, i.e. mitomycin C (MMC, DNA crosslinker), bleomycin (BLM, radiomimetic agent), methyl methanesulfonate (MMS, alkylating agent), and 4-nitroquinoline-1-oxide (4NQO, UV-mimetic agent). The DNA damage of …																			1386-1964	1873-135X				OCT 15	2005	578	1-2
J	Jiang, BC; Zong, CY; Zhao, H; Ji, YX; Tong, J; Cao, Y				Jiang, Bingcheng; Zong, Chunyan; Zhao, Hua; Ji, Yongxin; Tong, Jian; Cao, Yi	Induction of adaptive response in mice exposed to 900 MHz radiofrequency fields: Application of micronucleus assay	MUTATION RESEARCH-GENETIC TOXICOLOGY AND ENVIRONMENTAL MUTAGENESIS												Adult male ICR mice were pre-exposed to non-ionizing radiofrequency fields (RF), 900 MHz at 120 mu W/cm(2) power density for 4 h/day for 7 days (adaptation dose, AD) and then subjected to an acute whole body dose of 3 Gy gamma-radiation (challenge dose, CD). The classical micronucleus (MN) assay was used to determine the extent of genotoxicity in immature erythrocytes in peripheral blood and bone…																			1383-5718	1879-3592				MAR 18	2013	751	2
J	Maes, A; Van Gorp, U; Verschaeve, L				Maes, A; Van Gorp, U; Verschaeve, L	Cytogenetic investigation of subjects professionally exposed to radiofrequency radiation	MUTAGENESIS												Nowadays, virtually everybody is exposed to radiofrequency radiation (RFR) from mobile phone base station antennas or other sources. At least according to some scientists, this exposure can have detrimental health effects. We investigated cytogenetic effects in peripheral blood lymphocytes from subjects who were professionally exposed to mobile phone electromagnetic fields in an attempt to demons…																			0267-8357	1464-3804				MAR	2006	21	2
J	McNamee, JP; Bellier, PV; Gajda, GB; Miller, SM; Lemay, EP; Lavallee, BF; Marro, L; Thansandote, A				McNamee, JP; Bellier, PV; Gajda, GB; Miller, SM; Lemay, EP; Lavallee, BF; Marro, L; Thansandote, A	DNA damage and micronucleus induction in human leukocytes after acute in vitro exposure to a 1.9 GHz continuous-wave radiofrequency field	RADIATION RESEARCH												Human blood cultures were exposed to a 1.9 GHz continuous-wave (CW) radiofrequency (RF) field for 2 h using a series of six circularly polarized, cylindrical waveguides. Mean specific absorption rates (SARs) of 0.0, 0.1, 0.26, 0.92, 2.4 and 10 W/kg were achieved, and the temperature within the cultures during a 2-h exposure was maintained at 37.0 +/- 0.5degreesC. Concurrent negative (incubator) a…					Miller, Susan M/Q-5837-2017	Miller, Susan M/0000-0002-5976-2742													0033-7587	1938-5404				OCT	2002	158	4
J	Sannino, A; Zeni, O; Romeo, S; Massa, R; Scarfi, MR				Sannino, Anna; Zeni, Olga; Romeo, Stefania; Massa, Rita; Scarfi, Maria Rosaria	Adverse and beneficial effects in Chinese hamster lung fibroblast cells following radiofrequency exposure	BIOELECTROMAGNETICS												In this study, the effect of radiofrequency (RF) exposure to 1950 MHz, Universal Mobile Telecommunication System signal, was investigated in Chinese hamster lung fibroblast cell line (V79). Genotoxic and cytotoxic effects of 20-h exposure at specific absorption rate (SAR) values from 0.15 W/kg to 1.25 W/kg were measured by means of cytokinesis-block micronucleus (MN) assay. Exposure was carried o…					Zeni, Olga/ABH-5688-2020; Romeo, Stefania/I-6664-2019	Zeni, Olga/0000-0002-2432-2384; Romeo, Stefania/0000-0002-9849-3637; MASSA, RITA/0000-0001-6936-8418													0197-8462	1521-186X				MAY	2017	38	4
J	Esmekaya, MA; Aytekin, E; Ozgur, E; Guler, G; Ergun, MA; Omeroglu, S; Seyhan, N				Esmekaya, Meric Arda; Aytekin, Ebru; Ozgur, Elcin; Guler, Goknur; Ergun, Mehmet Ali; Omeroglu, Suna; Seyhan, Nesrin	Mutagenic and morphologic impacts of 1.8 GHz radiofrequency radiation on human peripheral blood lymphocytes (hPBLs) and possible protective role of pre-treatment with Ginkgo biloba (EGb 761)	SCIENCE OF THE TOTAL ENVIRONMENT												The mutagenic and morphologic effects of 1.8 GHz Global System for Mobile Communications (GSM) modulated RF (radiofrequency) radiation alone and in combination with Ginkgo biloba (EGb 761) pre-treatment in human peripheral blood lymphocytes (hPBLs) were investigated in this study using Sister Chromatid Exchange (SCE) and electron microscopy. Cell viability was assessed with 3-(4, 5-dimethylthiazo…					Ozgur, Elcin/GVT-5577-2022; ergun, mehmet ali/AAW-4367-2021; Ozgur-Buyukatalay, Elcin/AHB-6780-2022	Ozgur-Buyukatalay, Elcin/0000-0001-6428-918X; ergun, mehmet ali/0000-0001-9696-0433													0048-9697	1879-1026				DEC 1	2011	410
J	Cvietko, P; Radic, S; Malaric, K; Tkalec, M; Pavlica, M				Cvietko, P.; Radic, S.; Malaric, K.; Tkalec, M.; Pavlica, M.	Evaluation of genotoxic potential of radiofrequency electromagnetic field (RF-EMF) in duckweed.	ENVIRONMENTAL AND MOLECULAR MUTAGENESIS					38th Annual Meeting of the Environmental-Mutagen-Society	OCT 20-24, 2007	Atlanta, GA	Environm Mutagen Soc																							0893-6692					AUG	2007	48	7
J	Kim, JH; Jeon, S; Choi, HD; Lee, JH; Bae, JS; Kim, N; Kim, HG; Kim, KB; Kim, HR				Kim, Ju Hwan; Jeon, Sangbong; Choi, Hyung-Do; Lee, Jae-Hun; Bae, Jun-Sang; Kim, Nam; Kim, Hyung-Gun; Kim, Kyu-Bong; Kim, Hak Rim	Exposure to long-term evolution radiofrequency electromagnetic fields decreases neuroblastoma cell proliferation via Akt/mTOR-mediated cellular senescence	JOURNAL OF TOXICOLOGY AND ENVIRONMENTAL HEALTH-PART A-CURRENT ISSUES												The aim of this study was to examine the potential effects of long-term evolution (LTE) radiofrequency electromagnetic fields (RF-EMF) on cell proliferation using SH-SY5Y neuronal cells. The growth rate and proliferation of SH-SY5Y cells were significantly decreased upon exposure to 1760 MHz RF-EMF at 4 W/kg specific absorption rate (SAR) for 4 hr/day for 4 days. Cell cycle analysis indicated tha…						JEON, Sangbong/0000-0001-8059-9700													1528-7394	1087-2620				OCT 18	2021	84	20
J	De Iuliis, GN; Newey, RJ; King, BV; Aitken, RJ				De Iuliis, Geoffry N.; Newey, Rhiannon J.; King, Bruce V.; Aitken, R. John	Mobile Phone Radiation Induces Reactive Oxygen Species Production and DNA Damage in Human Spermatozoa In Vitro	PLOS ONE												Background: In recent times there has been some controversy over the impact of electromagnetic radiation on human health. The significance of mobile phone radiation on male reproduction is a key element of this debate since several studies have suggested a relationship between mobile phone use and semen quality. The potential mechanisms involved have not been established, however, human spermatoz…					De Iuliis, Geoffry N./G-7042-2013; Aitken, Robert John/AAY-8238-2020	De Iuliis, Geoffry N./0000-0002-6978-6123; Aitken, Robert John/0000-0002-9152-156X; King, Bruce/0000-0003-0877-5866													1932-6203					JUL 31	2009	4	7
J	Maes, A; Collier, M; VanGorp, U; Vandoninck, S; Verschaeve, L				Maes, A; Collier, M; VanGorp, U; Vandoninck, S; Verschaeve, L	Cytogenetic effects of 935.2-MHz (GSM) microwaves alone and in combination with mitomycin C	MUTATION RESEARCH-GENETIC TOXICOLOGY AND ENVIRONMENTAL MUTAGENESIS												This paper focuses on the genetic effects of microwaves from mobile communication frequencies (935.2 MHz) alone and in combination with a chemical DNA-damaging agent (mitomycin C). Three cytogenetic endpoints were investigated after in vitro exposure of human whole blood cells. These endpoints were the 'classical' chromosome aberration test, the sister chromatid exchange test and the alkaline com…																			1383-5718					SEP 19	1997	393	1-2
J	Houston, BJ; Nixon, B; King, BV; Aitken, RJ; De Iuliis, GN				Houston, Brendan J.; Nixon, Brett; King, Bruce V.; Aitken, R. John; De Iuliis, Geoffry N.	Probing the Origins of 1,800 MHz Radio Frequency Electromagnetic Radiation Induced Damage in Mouse Immortalized Germ Cells and Spermatozoa in vitro	FRONTIERS IN PUBLIC HEALTH												As the use of mobile phone devices is now highly prevalent, many studies have sought to evaluate the effects of the radiofrequency-electromagnetic radiation (RF-EMR) on both human health and biology. While several such studies have shown RF-EMR is capable of inducing cellular stress, the physicobiological origin of this stress remains largely unresolved. To explore the effect of RF-EMR on the mal…					De Iuliis, Geoffry N./G-7042-2013; Aitken, Robert John/AAY-8238-2020; Nixon, Brett/B-5121-2012	De Iuliis, Geoffry N./0000-0002-6978-6123; Aitken, Robert John/0000-0002-9152-156X; King, Bruce/0000-0003-0877-5866; Houston, Brendan/0000-0002-1078-756X; Nixon, Brett/0000-0003-2745-8188														2296-2565				SEP 21	2018	6
J	Smith-Roe, SL; Wyde, ME; Stout, MD; Winters, JW; Hobbs, CA; Shepard, KG; Green, AS; Kissling, GE; Shockley, KR; Tice, RR; Bucher, JR; Witt, KL				Smith-Roe, Stephanie L.; Wyde, Michael E.; Stout, Matthew D.; Winters, John W.; Hobbs, Cheryl A.; Shepard, Kim G.; Green, Amanda S.; Kissling, Grace E.; Shockley, Keith R.; Tice, Raymond R.; Bucher, John R.; Witt, Kristine L.	Evaluation of the genotoxicity of cell phone radiofrequency radiation in male and female rats and mice following subchronic exposure	ENVIRONMENTAL AND MOLECULAR MUTAGENESIS												The National Toxicology Program tested two common radiofrequency radiation (RFR) modulations emitted by cellular telephones in a 2-year rodent cancer bioassay that included interim assessments of additional animals for genotoxicity endpoints. Male and female Hsd:Sprague Dawley SD rats and B6C3F1/N mice were exposed from Gestation day 5 or Postnatal day 35, respectively, to code division multiple …						Hobbs, Cheryl/0000-0003-1125-0868													0893-6692	1098-2280				FEB	2020	61	2
J	Bourthoumieu, S; Terro, F; Leveque, P; Collin, A; Joubert, V; Yardin, C				Bourthoumieu, Sylvie; Terro, Faraj; Leveque, Philippe; Collin, Alice; Joubert, Vanessa; Yardin, Catherine	Aneuploidy studies in human cells exposed in vitro to GSM-900 MHz radiofrequency radiation using FISH	INTERNATIONAL JOURNAL OF RADIATION BIOLOGY												Purpose: Since previous research found an increase in the rate of aneuploidies in human lymphocytes exposed to radiofrequencies, it seems important to perform further studies. The objective of this study was then to investigate whether the exposure to RF (radiofrequency) radiation similar to that emitted by mobile phones of a second generation standard, i.e., Global System for Mobile communicatio…					TERRO, FARAJ/O-8423-2016; Leveque, Philippe/IAM-8958-2023; LEVEQUE, Philippe/N-8749-2014	TERRO, FARAJ/0000-0002-3655-3964; LEVEQUE, Philippe/0000-0003-3687-436X													0955-3002	1362-3095				APR	2011	87	4
J	Karaca, E; Durmaz, B; Altug, H; Yildiz, T; Guducu, C; Irgi, M; Koksal, MGC; Ozkinay, F; Gunduz, C; Cogulu, O				Karaca, Emin; Durmaz, Burak; Altug, Huseyin; Yildiz, Teoman; Guducu, Candan; Irgi, Melis; Koksal, Mehtap Gulcihan Cinar; Ozkinay, Ferda; Gunduz, Cumhur; Cogulu, Ozgur	The genotoxic effect of radiofrequency waves on mouse brain	JOURNAL OF NEURO-ONCOLOGY												Concerns about the health effects of radiofrequency (RF) waves have been raised because of the gradual increase in usage of cell phones, and there are scientific questions and debates about the safety of those instruments in daily life. The aim of this study is to evaluate the genotoxic effects of RF waves in an experimental brain cell culture model. Brain cell cultures of the mice were exposed t…					Gunduz, Cumhur/GOP-0629-2022; Gunduz, Cumhur/C-1243-2014; COGULU, OZGUR/W-2994-2017	Gunduz, Cumhur/0000-0002-6593-3237; Gunduz, Cumhur/0000-0002-6593-3237; Aktug, Huseyin/0000-0003-4150-8495													0167-594X	1573-7373				JAN	2012	106	1
J	Vilic, M; Gajger, IT; Tucak, P; Stambuk, A; Srut, M; Klobucar, G; Malaric, K; Zajaa, IZ; Pavelic, A; Manger, M; Tkalec, M				Vilic, Marinko; Gajger, Ivana Tlak; Tucak, Perica; Stambuk, Anamaria; Srut, Maja; Klobucar, Goran; Malaric, Kresimir; Zajaa, Ivona Zura; Pavelic, Ana; Manger, Marin; Tkalec, Mirta	Effects of short-term exposure to mobile phone radiofrequency (900 MHz) on the oxidative response and genotoxicity in honey bee larvae	JOURNAL OF APICULTURAL RESEARCH												Exposure of different animal species to radiofrequency electromagnetic fields (RF-EMF) could cause various biological effects such as oxidative stress, genotoxic effects and dysfunction of the immune system. However, there are a lack of results on oxidative stress response and genotoxicity in the honey bee (Apis mellifera) after exposure to RF-EMF. This study was performed to investigate the effe…					Šrut, Maja/AAZ-7267-2021; Ivana, Tlak Gajger/AAH-4071-2019; Klobucar, Goran/S-5138-2019	Klobucar, Goran/0000-0002-0838-4593; Stambuk, Anamaria/0000-0002-3177-7694													0021-8839	2078-6913					2017	56	4
J	Kim, JY; Hong, SY; Lee, YM; Yu, SA; Koh, WS; Hong, JR; Son, T; Chang, SK; Lee, M				Kim, Ji-Young; Hong, Sae-Yong; Lee, Young-Mi; Yu, Shin-Ae; Koh, Woo Suk; Hong, Joong-Rak; Son, Taeho; Chang, Sung-Keun; Lee, Michael	In vitro assessment of clastogenicity of mobile-phone radiation (835 MHz) using the alkaline comet assay and chromosomal aberration test	ENVIRONMENTAL TOXICOLOGY												Recently we demonstrated that 835-MHz radiofrequency radiation electromagnetic fields (RF-EMF) neither affected the reverse mutation frequency nor accelerated DNA degradation in vitro. Here, two kinds of cytogenetic endpoints were further investigated on mammalian cells exposed to 835-MHz RF-EMF (the most widely used communication frequency band in Korean CDMA mobile phone networks) alone and in …					Son, Taeho/X-7145-2019	hong, saeyong/0000-0001-7854-3871													1520-4081	1522-7278				JUN	2008	23	3
J	Luukkonen, J; Hakulinen, P; Maki-Paakkanen, J; Juutilainen, J; Naarala, J				Luukkonen, Jukka; Hakulinen, Pasi; Maki-Paakkanen, Jorma; Juutilainen, Jukka; Naarala, Jonne	Enhancement of chemically induced reactive oxygen species production and DNA damage in human SH-SY5Y neuroblastoma cells by 872 MHz radiofrequency radiation	MUTATION RESEARCH-FUNDAMENTAL AND MOLECULAR MECHANISMS OF MUTAGENESIS												The objective of the study was to investigate effects of 872 MHz radiofrequency (RF) radiation on intracellular reactive oxygen species (ROS) production and DNA damage at a relatively high SAR value (5 W/kg). The experiments also involved combined exposure to RF radiation and menadione, a chemical inducing intracellular ROS production and DNA damage. The production of ROS was measured using the f…																			1386-1964	1873-135X				MAR 9	2009	662	1-2
J	Lee, J; Kim, MS; Kim, YJ; Choi, YJ; Lee, Y; Chung, H				Lee, Joong Won; Kim, Myeong Seong; Kim, Yang Jee; Choi, Young Joo; Lee, Younghyun; Chung, Hai Won	Genotoxic Effects of 3 T Magnetic Resonance Imaging in Cultured Human Lymphocytes	BIOELECTROMAGNETICS												The clinical and preclinical use of high-field intensity (HF, 3 T and above) magnetic resonance imaging (MRI) scanners have significantly increased in the past few years. However, potential health risks are implied in the MRI and especially HF MRI environment due to high-static magnetic fields, fast gradient magnetic fields, and strong radiofrequency electromagnetic fields. In this study, the gen…						Lee, Younghyun/0000-0003-0633-7248													0197-8462	1521-186X				OCT	2011	32	7
J	Maes, A; Collier, M; Verschaeve, L				Maes, A; Collier, M; Verschaeve, L	Cytogenetic effects of 900 MHz (GSM) microwaves on human lymphocytes	BIOELECTROMAGNETICS												The cytogenetic effects of 900 MHz radiofrequency fields were investigated with the chromosome aberration and sister chromatid exchange frequency methods. Three different modes of exposure (continuous, pseudo-random and dummy burst) were studied for different power outputs (0, 2, 8, 15, 25, 50W). The specific absorption rates varied between 0 and 10 W/kg. We investigated the possible effects of t…																			0197-8462					FEB	2001	22	2
C	Singh, VP; Singh, P; Chaturvedi, CM; Shukla, RK; Dhawan, A; Gangwar, RK; Singh, SP		Chakrabarti, P; Jit, S; Pandey, A		Singh, Vineet Prakash; Singh, Priyanka; Chaturvedi, Chandra Mohini; Shukla, Ritesh K.; Dhawan, Alok; Gangwar, Ravi Kumar; Singh, Surya Pal	2.45 GHz Low Level CW Microwave Radiation Affects Embryo Implantation Sites and Single Strand DNA Damage in Brain Cells of Mice, Mus musculus	2009 INTERNATIONAL CONFERENCE ON EMERGING TRENDS IN ELECTRONIC AND PHOTONIC DEVICES AND SYSTEMS (ELECTRO-2009)					International Conference on Emerging Trends in Electronic and Photonic Devices and Systems	DEC 22-24, 2009	Varanasi, INDIA					To study the effect of microwave radiation on the early stages of pregnancy (implantation) and DNA damage in brain cells, female mice were exposed to 2.45 GHz electromagnetic field (EMF) for 2 hours/ day at power density of 0.1250 mW/cm(2) for the period of 30 days (pre-mating period, 22 days; mating period, 5 days; post mating period, 3 days). The results indicate asymmetrical implantation in th…					Shukla, Ritesh/AAL-5834-2020; Shukla, Ritesh/B-9193-2011; Dhawan, Alok/AAF-7376-2019; Singh, Priyanka/N-1372-2018; Gangwar, Ravi Kumar/N-5275-2016; Singh, Priyanka/GRF-6098-2022; Singh, Vineet Prakash/HJP-7607-2023; Dhawan, Alok/A-6588-2010	Shukla, Ritesh/0000-0002-8333-9135; Singh, Priyanka/0000-0003-0841-1544; Gangwar, Ravi Kumar/0000-0002-6137-1644; Singh, Vineet Prakash/0000-0001-9744-2857; Dhawan, Alok/0000-0002-4405-9608															978-1-4244-4846-3				2009
J	Akdag, MZ; Dasdag, S; Canturk, F; Karabulut, D; Caner, Y; Adalier, N				Akdag, Mehmet Zulkuf; Dasdag, Suleyman; Canturk, Fazile; Karabulut, Derya; Caner, Yusuf; Adalier, Nur	Does prolonged radiofrequency radiation emitted from Wi-Fi devices induce DNA damage in various tissues of rats?	JOURNAL OF CHEMICAL NEUROANATOMY												Wireless internet (Wi-Fi) providers have become essential in our daily lives, as wireless technology is evolving at a dizzying pace. Although there are different frequency generators, one of the most commonly used Wi-Fi devices are 2.4 GHz frequency generators. These devices are heavily used in all areas of life but the effect of radiofrequency (RF) radiation emission on users is generally ignore…					Karabulut, Derya/N-4942-2019; Karabulut, Derya/W-3337-2017; Adalier, Nur/ABA-8220-2020; Dasdag, Suleyman/A-3310-2016	Karabulut, Derya/0000-0003-2067-6174; Karabulut, Derya/0000-0003-2067-6174; Dasdag, Suleyman/0000-0003-1211-9677													0891-0618	1873-6300				SEP	2016	75		B		SI
J	Phillips, JL; Ivaschuk, O; Ishida-Jones, T; Jones, RA; Campbell-Beachler, M; Haggren, W				Phillips, JL; Ivaschuk, O; Ishida-Jones, T; Jones, RA; Campbell-Beachler, M; Haggren, W	DNA damage in Molt-4 T-lymphoblastoid cells exposed to cellular telephone radiofrequency fields in vitro	BIOELECTROCHEMISTRY AND BIOENERGETICS					14th BES Symposium	MAY, 1998	VINGSTEDCENTRET, DENMARK					Molt-4 T-lymphoblastoid cells have been exposed to pulsed signals at cellular telephone frequencies of 813.5625 MHz (iDEN(R) signal) and 836.55 MHz (TDMA signal). These studies were performed at low SAR (average = 2.4 and 24 mu W g(-1) for iDEN(R) and 2.6 and 26 mu W g(-1) for TDMA) in studies designed to look for athermal RF effects. The alkaline comet, or single cell gel electrophoresis, assay …																			0302-4598					MAR	1998	45	1
J	Li, RY; Ma, MF; Li, LB; Zhao, LT; Zhang, TF; Gao, XH; Zhang, DY; Zhu, YJ; Peng, Q; Luo, X; Wang, ML				Li, Renyan; Ma, Mingfu; Li, Lianbing; Zhao, Letian; Zhang, Tianfeng; Gao, Xiaohan; Zhang, Danyan; Zhu, Yijian; Peng, Qiang; Luo, Xue; Wang, Minglian	The Protective Effect of Autophagy on DNA Damage in Mouse Spermatocyte-Derived Cells Exposed to 1800 MHz Radiofrequency Electromagnetic Fields	CELLULAR PHYSIOLOGY AND BIOCHEMISTRY												Background/Aims: The effects of exposure to radiofrequency electromagnetic fields (RF-EMFs) on the male reproductive system have raised public concern and studies have shown that exposure to RF-EMFs can induce DNA damage and autophagy. However, there are no related reports on the role of autophagy in DNA damage in spermatocytes, especially after exposure to RF-EMFs. The aim of the present study w…					Wang, Minglian/D-3159-2014; LUO, XUE/HJP-0585-2023	Wang, Minglian/0000-0001-9378-3881;													1015-8987	1421-9778					2018	48	1
J	Aitken, J; De Iuliis, GN				Aitken, John; De Iuliis, Geoffry N.	Origins and consequences of DNA damage in male germ cells	REPRODUCTIVE BIOMEDICINE ONLINE												DNA damage in the male germline is associated with poor fertilization rates following IVF, defective preimplantation embryonic development, and high rates of miscarriage and morbidity in the offspring, including childhood cancer. This damage is poorly characterized, but is known to involve hypomethylation of key genes, oxidative base damage, endonuclease-mediated cleavage and the formation of add…					De Iuliis, Geoffry N./G-7042-2013	De Iuliis, Geoffry N./0000-0002-6978-6123; Aitken, Robert John/0000-0002-9152-156X													1472-6483	1472-6491				JUN	2007	14	6
J	Brusick, D; Albertini, R; McRee, D; Peterson, D; Williams, G; Hanawalt, P; Preston, J				Brusick, D; Albertini, R; McRee, D; Peterson, D; Williams, G; Hanawalt, P; Preston, J	Genotoxicity of radiofrequency radiation	ENVIRONMENTAL AND MOLECULAR MUTAGENESIS												During the past several years, concerns have been raised regarding the potential adverse effects of exposures to nonionizing radiation, particularly in the extremely low frequency (ELF) range (50 to 60 MHz) and radiofrequency radiation (RFR) with frequencies ranging from 30 KHz to 30,000 MHz. One focus of concern has been potential DNA interactions. Publications reviewing the genotoxicity of ELF …																			0893-6692						1998	32	1
J	Garaj-Vrhovac, V; Gajski, G; Trosic, I; Pavicic, I				Garaj-Vrhovac, Vera; Gajski, Goran; Trosic, Ivancica; Pavicic, Ivan	Evaluation of basal DNA damage and oxidative stress in Wistar rat leukocytes after exposure to microwave radiation	TOXICOLOGY												The aim of this study was to assess whether microwave-induced DNA damage is basal or it is also generated through reactive oxygen species (ROS) formation. After having irradiated Wistar rats with 915 MHz microwave radiation, we assessed different DNA alterations in peripheral leukocytes using standard and formamidopyrimidine DNA-glycosylase (Fpg)-modified comet assay. The first is a sensitive too…					Gajski, Goran/AAM-9234-2021; Pavicic, Ivan/AAE-7923-2021	Gajski, Goran/0000-0002-1886-1453; Pavicic, Ivan/0000-0003-2697-6514													0300-483X					MAY 17	2009	259	3
J	Gustavino, B; Carboni, G; Petrillo, R; Paoluzzi, G; Santovetti, E; Rizzoni, M				Gustavino, Bianca; Carboni, Giovanni; Petrillo, Roberto; Paoluzzi, Giovanni; Santovetti, Emanuele; Rizzoni, Marco	Exposure to 915 MHz radiation induces micronuclei in Vicia faba root tips	MUTAGENESIS												The increasing use of mobile phones and wireless networks raised a great debate about the real carcinogenic potential of radiofrequency-electromagnetic field (RF-EMF) exposure associated with these devices. Conflicting results are reported by the great majority of in vivo and in vitro studies on the capability of RF-EMF exposure to induce DNA damage and mutations in mammalian systems. Aimed at un…																			0267-8357	1464-3804				MAR	2016	31	2
J	Chen, ZJ; Li, XX; Lu, YZ; Chen, SJ; Jin, LF; Lou, JL; Lu, DQ; He, JL				Chen Zhijian; Li Xiaoxue; Lu Yezhen; Chen Shijie; Jin Lifen; Lou Jianlin; Lu Deqiang; He Jiliang	Impact of 1.8-GHz radiofrequency radiation (RFR) on DNA damage and repair induced by doxorubicin in human B-cell lymphoblastoid cells	MUTATION RESEARCH-GENETIC TOXICOLOGY AND ENVIRONMENTAL MUTAGENESIS												In the present in vitro study, a comet assay was used to determine whether 1.8-GHz radiofrequency radiation (RFR, SAR of 2 W/kg) can influence DNA repair in human B-cell lymphoblastoid cells exposed to doxorubicin (DOX) at the doses of 0 mu g/ml, 0.05 mu g/ml, 0.075 mu g/ml, 0.10 mu g/ml, 0.15 mu g/ml and 0.20 mu g/ml. The combinative exposures to RFR with DOX were divided into five categories. D…																			1383-5718	1879-3592				JAN	2010	695	1-2
J	Sun, LX; Yao, K; Wang, KJ; Lu, DQ; Hu, HJ; Gao, XW; Wang, BH; Zheng, W; Lou, JL; Wu, W				Sun Lixia; Yao Ke; Wang Kaijun; Lu Deqiang; Hu Huajun; Gao Xiangwei; Wang Baohong; Zheng Wei; Lou Jianling; Wu Wei	Effects of 1.8 GHz radiofrequency field on DNA damage and expression of heat shock protein 70 in human lens epithelial cells	MUTATION RESEARCH-FUNDAMENTAL AND MOLECULAR MECHANISMS OF MUTAGENESIS												To investigate the DNA damage, expression of heat shock protein 70 (Hsp70) and cell proliferation of human lens epithelial cells (hLEC) after exposure to the 1.8 GHz radiofrequency field (RF) of a global system for mobile communications (GSM). An Xc-1800 RF exposure system was used to employ a GSM signal at 1.8 GHz (217 Hz amplitude-modulated) with the output power in the specific absorption rate…					Yao, Ke/AAM-6866-2021														0027-5107	1873-135X				DEC 1	2006	602	1-2
J	Zothansiama; Zosangzuali, M; Lalramdinpuii, M; Jagetia, GC				Zothansiama; Zosangzuali, Mary; Lalramdinpuii, Miriam; Jagetia, Ganesh Chandra	Impact of radiofrequency radiation on DNA damage and antioxidants in peripheral blood lymphocytes of humans residing in the vicinity of mobile phone base stations	ELECTROMAGNETIC BIOLOGY AND MEDICINE												Radiofrequency radiations (RFRs) emitted by mobile phone base stations have raised concerns on its adverse impact on humans residing in the vicinity of mobile phone base stations. Therefore, the present study was envisaged to evaluate the effect of RFR on the DNA damage and antioxidant status in cultured human peripheral blood lymphocytes (HPBLs) of individuals residing in the vicinity of mobile …					Siama, Zothan/AAO-4263-2021														1536-8378	1536-8386					2017	36	3
J	Sannino, A; Di Costanzo, G; Brescia, F; Sarti, M; Zeni, O; Juutilainen, J; Scarfi, MR				Sannino, A.; Di Costanzo, G.; Brescia, F.; Sarti, M.; Zeni, O.; Juutilainen, J.; Scarfi, M. R.	Human Fibroblasts and 900 MHz Radiofrequency Radiation: Evaluation of DNA Damage after Exposure and Co-exposure to 3-Chloro-4-(dichloromethyl)-5-Hydroxy-2(5h)-furanone (MX)	RADIATION RESEARCH												The aim of this study was to investigate DNA damage in human dermal fibroblasts from a healthy subject and from a subject affected by Turner's syndrome that were exposed for 24 h to radiofrequency (RF) radiation at 900 MHz. The RF-radiation exposure was carried out alone or in combination with 3-chloro-4-(dichloromethyl)-5-hydroxy-2(5H)-furanone (MX), a well-known environmental mutagen and carcin…					Sarti, Maurizio/AAL-7105-2021; Zeni, Olga/ABH-5688-2020	Sarti, Maurizio/0000-0002-5063-4154; Zeni, Olga/0000-0002-2432-2384													0033-7587	1938-5404				JUN	2009	171	6
J	Zotti-Martelli, L; Peccatori, M; Maggini, V; Ballardin, M; Barale, R				Zotti-Martelli, L; Peccatori, M; Maggini, V; Ballardin, M; Barale, R	Individual responsiveness to induction of micronuclei in human lymphocytes after exposure in vitro to 1800-MHz microwave radiation	MUTATION RESEARCH-GENETIC TOXICOLOGY AND ENVIRONMENTAL MUTAGENESIS												The widespread application of microwaves is of great concern in view of possible consequences for human health. Many in vitro studies have been carried out to detect possible effects on DNA and chromatin structure following exposure to microwave radiation. The aim of this study is to assess the capability of microwaves, at different power densities and exposure times, to induce genotoxic effects …					Maggini, Valentina/E-4095-2018	Maggini, Valentina/0000-0002-4227-7214; BARALE, Roberto/0000-0003-4161-2241													1383-5718	1879-3592				APR 4	2005	582	1-2
J	Chen, ZJ; Li, XX; Lu, YZ; Lu, DQ; Chen, SJ; Jin, LF; Lou, JL; He, JL				Chen Zhijian; Li Xiaoxue; Lu Yezhen; Lu Deqiang; Chen Shijie; Jin Lifen; Lou Jianlin; He Jiliang	Influence of 1.8-GHz (GSM) radiofrequency radiation (RFR) on DNA damage and repair induced by X-rays in human leukocytes in vitro	MUTATION RESEARCH-GENETIC TOXICOLOGY AND ENVIRONMENTAL MUTAGENESIS												In the present study, the in vitro comet assay was used to determine whether 1.8-GHz radiofrequency radiation (RFR) can influence DNA repair in human leukocytes exposed to X-rays. The specific energy absorption rate (SAR) of 2 W/kg (the current European safety limit) was applied. The leukocytes from four young healthy donors were intermittently exposed to RFR for 24 h (fields oil for 5 min. field…																			1383-5718	1879-3592				JUN-JUL	2009	677	1-2
J	Wang, BH; Jin, LF; Li, LJ; Lou, JL; Lu, DQ; Zheng, W; He, JL				Wang Baohong; Jin Lifen; Li Lanjuan; Lou Jianlin; Lu Deqiang; Zheng Wei; He Jiliang	Evaluating the combinative effects on human lymphocyte DNA damage induced by ultraviolet ray C plus 1.8 GHz microwaves using comet assay in vitro	TOXICOLOGY												The objective of this study was to observe whether 1.8 GHz microwaves (MW) (SAR, 3 W/kg) exposure can influence human lymphocyte DNA damage induced by ultraviolet ray C (UVC). The lymphocytes, which were from three young healthy donors, were exposed to 254nm UVC at the doses of 0.25, 0.5, 0.75, 1.0, 1.5 and 2.0 J m(-2), respectively. The lymphocytes were irradiated by 1.8 GHz MW (SAR, 3 W/kg) for…																			0300-483X					APR 11	2007	232	3
J	Waldmann, P; Bohnenberger, S; Greinert, R; Hermann-Then, B; Heselich, A; Klug, SJ; Koenig, J; Kuhr, K; Kuster, N; Merker, M; Murbach, M; Pollet, D; Schadenboeck, W; Scheidemann-Wesp, U; Schwab, B; Volkmer, B; Weyer, V; Blettner, M				Waldmann, Petra; Bohnenberger, Susanne; Greinert, Ruediger; Hermann-Then, Beate; Heselich, Anja; Klug, Stefanie J.; Koenig, Jochem; Kuhr, Kathrin; Kuster, Niels; Merker, Mandy; Murbach, Manuel; Pollet, Dieter; Schadenboeck, Walter; Scheidemann-Wesp, Ulrike; Schwab, Britt; Volkmer, Beate; Weyer, Veronika; Blettner, Maria	Influence of GSM Signals on Human Peripheral Lymphocytes: Study of Genotoxicity	RADIATION RESEARCH												Exposure to radiofrequency (RF) electromagnetic fields (EMF) is continuously increasing worldwide. Yet, conflicting results of a possible genotoxic effect of RF EMF continue to be discussed. In the present study, a possible genotoxic effect of RF EMF (GSM, 1,800 MHz) in human lymphocytes was investigated by a collaboration of six independent institutes (institutes a, b, c, d, e, h). Peripheral bl…					Kuster, Niels/B-9706-2008; Weyer-Elberich, Veronika/AAB-8993-2020	Kuster, Niels/0000-0002-5827-3728; Heselich, Anja/0000-0002-6799-8325; Scheidemann-Wesp, Ulrike/0000-0002-3144-2149; Klug, Stefanie J./0000-0003-3523-1362													0033-7587	1938-5404				FEB	2013	179	2
J	Maes, A; Collier, M; Verschaeve, L				Maes, A; Collier, M; Verschaeve, L	Cytogenetic investigations on microwaves emitted by a 455.7 MHz car phone	FOLIA BIOLOGICA												The chromosome aberration or sister chromatid exchange frequency was determined in 455.7 MHz microwave-exposed human lymphocytes and in lymphocytes that were subsequently exposed to MMC or X-rays. The exposure was performed by placing the cells at 5 cm from the antenna of a car phone. In this way the specific absorption ratio was approximately 6.5 W/kg. The temperature and humidity was kept const…																			0015-5500						2000	46	5
J	Kumar, S; Kesari, KK; Behari, J				Kumar, Sanjay; Kesari, Kavindra Kumar; Behari, Jitendra	Evaluation of genotoxic effects in male Wistar rats following microwave exposure	INDIAN JOURNAL OF EXPERIMENTAL BIOLOGY												Wistar rats (70 days old) were exposed for 2 h a day for 45 days continuously at 10 GHz [power density 0.214 mW/cm(2), specific absorption rate (SAR) 0.014 W/kg] and 50 GHz (power density 0.86 mu W/cm(2), SAR 8.0 x 10(-4) W/kg). Micronuclei (MN), reactive oxygen species (ROS), and antioxidant enzymes activity were estimated in the blood cells and serum. These radiations induce micronuclei formati…					Kesari, Kavindra/AAR-3108-2021; Kesari, Kavindra Kumar/F-9541-2010	Kesari, Kavindra Kumar/0000-0003-3622-9555													0019-5189	0975-1009				JUN	2010	48	6
J	CIARAVINO, V; MELTZ, ML; ERWIN, DN				CIARAVINO, V; MELTZ, ML; ERWIN, DN	ABSENCE OF A SYNERGISTIC EFFECT BETWEEN MODERATE-POWER RADIOFREQUENCY ELECTROMAGNETIC-RADIATION AND ADRIAMYCIN ON CELL-CYCLE PROGRESSION AND SISTER-CHROMATID EXCHANGE	BIOELECTROMAGNETICS												In our laboratories we are conducting investigations of potential interactions between radio-frequency electromagnetic radiation (RFR) and chemicals that are toxic by different mechanisms to mammalian cells. The RFR is being tested at frequencies in the microwave range and at different power levels. We report here on the 1) ability of simultaneous RFR exposures to alter the distribution of cells …																			0197-8462						1991	12	5
J	Ros-Llor, I; Sanchez-Siles, M; Camacho-Alonso, F; Lopez-Jornet, P				Ros-Llor, I.; Sanchez-Siles, M.; Camacho-Alonso, F.; Lopez-Jornet, P.	Effect of mobile phones on micronucleus frequency in human exfoliated oral mucosal cells	ORAL DISEASES												Oral Diseases (2012) 18, 786792 Objective: In the last two decades, the use of mobile phones has increased enormously all over the world. The controversy regarding whether radiofrequency (RF) fields exert effects upon biological systems is a concern for the general population. An evaluation is made of DNA damage and cytokinetic defects, proliferative potential, and cell death because of RF radiat…					Pia, Lopez-Jornet/O-5948-2019	Pia, Lopez-Jornet/0000-0002-3314-8613; Camacho-Alonso, Fabio/0000-0002-3739-1792													1354-523X	1601-0825				NOV	2012	18	8
J	MAES, A; VERSCHAEVE, L; ARROYO, A; DEWAGTER, C; VERCRUYSSEN, L				MAES, A; VERSCHAEVE, L; ARROYO, A; DEWAGTER, C; VERCRUYSSEN, L	IN-VITRO CYTOGENETIC EFFECTS OF 2450 MHZ WAVES ON HUMAN PERIPHERAL-BLOOD LYMPHOCYTES	BIOELECTROMAGNETICS												Cytogenetic analyses were performed on human peripheral blood lymphocytes exposed to 2450 MHz microwaves during 30 and 120 min at a constant temperature of 36.1 degrees C (body temperature). The temperature was kept constant by means of a temperature probe put in the blood sample which gives feedback to a microcomputer that controls the microwave supply. We found a marked increase in the frequenc…					De Wagter, Carlos/AEN-1743-2022	De Wagter, Carlos/0000-0002-7426-4282													0197-8462						1993	14	6
J	Alkis, ME; Akdag, MZ; Dasdag, S				Alkis, Mehmet E.; Akdag, Mehmet Z.; Dasdag, Suleyman	Effects of Low-Intensity Microwave Radiation on Oxidant-Antioxidant Parameters and DNA Damage in the Liver of Rats	BIOELECTROMAGNETICS												The continuously increasing usage of cell phones has raised concerns about the adverse effects of microwave radiation (MWR) emitted by cell phones on health. Several in vitro and in vivo studies have claimed that MWR may cause various kinds of damage in tissues. The aim of this study is to examine the possible effects of exposure to low-intensity MWR on DNA and oxidative damage in the livers of r…					Dasdag, Suleyman/A-3310-2016	Dasdag, Suleyman/0000-0003-1211-9677; Akdag, Mehmet Zulkuf/0000-0003-2826-2734; ALKIS, Mehmet Esref/0000-0002-3321-2873													0197-8462	1521-186X				JAN	2021	42	1
J	Zhang, MB; He, JL; Jin, LF; Lu, DQ				Zhang, MB; He, JL; Jin, LF; Lu, DQ	Study of low-intensity 2450-MHz microwave exposure enhancing the genotoxic effects of mitomycin C using micronucleus test and comet assay in vitro	BIOMEDICAL AND ENVIRONMENTAL SCIENCES												Objective To determine the interaction between 2450-MHz microwaves (MW) radiation and mitomycin C (MMC). Methods The synergistic genotoxic effects of low-intensity 2450-MHz microwave and MMC on human lymphocytes were studied using single cell gel electrophoresis (SCGE) assay (comet assay) and cytokinesis-blocked micronucleus (CBMN) test in vitro. The whole blood cells from a male donor and a fema…						zhang, meibian/0000-0002-6839-737X													0895-3988					DEC	2002	15	4
J	McNamee, JP; Bellier, PV; Gajda, GB; Lavallee, BF; Lemay, EP; Marro, L; Thansandote, A				McNamee, JP; Bellier, PV; Gajda, GB; Lavallee, BF; Lemay, EP; Marro, L; Thansandote, A	DNA damage in human leukocytes after acute in vitro exposure to a 1.9 GHz pulse-modulated radiofrequency field	RADIATION RESEARCH												Blood cultures from human volunteers were exposed to an acute 1.9 GHz pulse-modulated radiofrequency (RF) field for 2 h using a series of six circularly polarized, cylindrical wave-guides. Mean specific absorption rates (SARs) ranged from 0 to 10 W/kg, and the temperature within the cultures during the exposure was maintained at 37.0 +/- 0.5degreesC. DNA damage was quantified in leukocytes by the…																			0033-7587	1938-5404				OCT	2002	158	4
J	Herrala, M; Mustafa, E; Naarala, J; Juutilainen, J				Herrala, Mikko; Mustafa, Ehab; Naarala, Jonne; Juutilainen, Jukka	Assessment of genotoxicity and genomic instability in rat primary astrocytes exposed to 872MHz radiofrequency radiation and chemicals	INTERNATIONAL JOURNAL OF RADIATION BIOLOGY												Purpose: We examined genotoxicity, co-genotoxicity and induced genomic instability (IGI) in primary astrocytes exposed to radiofrequency (RF) radiation.Materials and methods: Rat primary astrocytes were exposed to 872MHz GSM-modulated or continuous wave (CW) RF radiation at specific absorption rates of 0.6 or 6.0 W/kg for 24h. Menadione (MQ) and methyl methanesulfonate (MMS; only in genotoxicity …						Herrala, Mikko/0000-0002-9260-2679; Mustafa, Ehab/0000-0001-9611-9521													0955-3002	1362-3095					2018	94	10			SI
J	Roti, JLR				Roti, JLR	Radiation-induced versus endogenous DNA damage and assays that measure parameters reflecting DNA damage on cell by cell basis: comments on the article by Pollycove and Feinendegen	HUMAN & EXPERIMENTAL TOXICOLOGY												The article by Pollycove and Feinendegen raises important issues regarding the relative contributions of endogenous and radiation-induced DNA damage to the overall DNA damage burden following low level radiation exposures. Clearly, resolution of the issues raised in their article will have important implications regarding regulatory philosophy. Dose-limiting studies of DNA damage measured on a ce…																			0960-3271					JUN	2003	22	6
J	Sannino, A; Zeni, O; Romeo, S; Massa, R; Gialanella, G; Grossi, G; Manti, L; Vijayalaxmi; Scarfi, MR				Sannino, Anna; Zeni, Olga; Romeo, Stefania; Massa, Rita; Gialanella, Giancarlo; Grossi, Gianfranco; Manti, Lorenzo; Vijayalaxmi; Scarfi, Maria Rosaria	Adaptive response in human blood lymphocytes exposed to non-ionizing radiofrequency fields: resistance to ionizing radiation-induced damage	JOURNAL OF RADIATION RESEARCH												The aim of this preliminary investigation was to assess whether human peripheral blood lymphocytes which have been pre-exposed to non-ionizing radiofrequency fields exhibit an adaptive response (AR) by resisting the induction of genetic damage from subsequent exposure to ionizing radiation. Peripheral blood lymphocytes from four healthy donors were stimulated with phytohemagglutinin for 24 h and …					Zeni, Olga/ABH-5688-2020; Manti, Lorenzo/AAE-8233-2022; Romeo, Stefania/I-6664-2019	Zeni, Olga/0000-0002-2432-2384; Romeo, Stefania/0000-0002-9849-3637; MASSA, RITA/0000-0001-6936-8418; Manti, Lorenzo/0000-0003-0168-5040													0449-3060	1349-9157				MAR	2014	55	2
J	McNamee, JP; Bellier, PV; Gajda, GB; Lavallee, BF; Marro, L; Lemay, E; Thansandote, A				McNamee, JP; Bellier, PV; Gajda, GB; Lavallee, BF; Marro, L; Lemay, E; Thansandote, A	No evidence for genotoxic effects from 24 h exposure of human leukocytes to 1.9 GHz radiofrequency fields	RADIATION RESEARCH												The current study extends our previous investigations of 2-h radiofrequency (RF)-field exposures on genotoxicity in human blood cell cultures by examining the effect of 24-h continuous-wave (CW) and pulsed-wave (PW) 1.9 GHz RF-field exposures on both primary DNA damage and micronucleus induction in human leukocyte cultures. Mean specific absorption rates (SARs) ranged from 0 to 10 W/kg, and the t…																			0033-7587					MAY	2003	159	5
J	Sannino, A; Zeni, O; Romeo, S; Lioi, MB; Scarfi, MR				Sannino, Anna; Zeni, Olga; Romeo, Stefania; Lioi, Maria Brigida; Scarfi, Maria Rosaria	Treatment with 3-Aminobenzamide Negates the Radiofrequency-Induced Adaptive Response in Two Cell Models	INTERNATIONAL JOURNAL OF ENVIRONMENTAL RESEARCH AND PUBLIC HEALTH												In previous investigations, we demonstrated that pre-exposure of different cell cultures to radiofrequency fields can reduce the damage induced by genotoxic agents, an effect resembling the so-called adaptive response. In this study, we pre-exposed human peripheral blood lymphocytes and Chinese hamster lung fibroblast cell line to 1950 MHz, UMTS (Universal Mobile Telecommunication System) signal,…					Romeo, Stefania/I-6664-2019; Zeni, Olga/ABH-5688-2020	Romeo, Stefania/0000-0002-9849-3637; Zeni, Olga/0000-0002-2432-2384														1660-4601				AUG 1	2019	16	15
J	Panagopoulos, DJ; Karabarbounis, A; Lioliousis, C				Panagopoulos, Dimitris J.; Karabarbounis, Andreas; Lioliousis, Constantinos	ELF Alternating Magnetic Field Decreases Reproduction by DNA Damage Induction	CELL BIOCHEMISTRY AND BIOPHYSICS												In the present experiments, the effect of 50-Hz alternating magnetic field on Drosophila melanogaster reproduction was studied. Newly eclosed insects were separated into identical groups of ten males and ten females and exposed to three different intensities of the ELF magnetic field (1, 11, and 21 G) continuously during the first 5 days of their adult lives. The reproductive capacity was assesse…																			1085-9195	1559-0283				NOV	2013	67	2			SI
J	HAIDER, T; KNASMUELLER, S; KUNDI, M; HAIDER, M				HAIDER, T; KNASMUELLER, S; KUNDI, M; HAIDER, M	CLASTOGENIC EFFECTS OF RADIOFREQUENCY RADIATIONS ON CHROMOSOMES OF TRADESCANTIA	MUTATION RESEARCH												The clastogenicity of electromagnetic fields (EMF) has so far been studied only under laboratory conditions. We used the Tradescantia-micronucleus (Trad-MCN) bioassay in an in situ experiment to find out whether short-wave electromagnetic fields used for broadcasting (10-21 MHz) may show genotoxic effects. Plant cuttings bearing young flower buds were exposed (30 h) on both sides of a slewable cu…					Knasmueller, Siegfried/P-4347-2014	Knasmueller, Siegfried/0000-0002-1638-4438													0921-8262					JUN	1994	324	1-2
J	LAI, H; SINGH, NP				LAI, H; SINGH, NP	ACUTE LOW-INTENSITY MICROWAVE EXPOSURE INCREASES DNA SINGLE-STRAND BREAKS IN RAT-BRAIN CELLS	BIOELECTROMAGNETICS												Levels of DNA single-strand break were assayed in brain cells from rats acutely exposed to low-intensity 2450 MHz microwaves using an alkaline microgel electrophoresis method. Immediately after 2 h of exposure to pulsed (2 mu s width, 500 pulses/s) microwaves, no significant effect was observed, whereas a dose rate-dependent [0.6 and 1.2 W/kg whole body specific absorption rate (SAR)] increase in…																			0197-8462	1521-186X					1995	16	3
J	Kim, SH; Kim, HD; Youn, B; Lee, CH; Kim, J				Kim, Sang Hwa; Kim, Hag Dong; Youn, BuHyun; Lee, Chang Hoon; Kim, Joon	Apparent low-field microwave absorption in Escherichia coli endonuclease III: A possible way for increased DNA damage by the microwave effect	JOURNAL OF THE KOREAN PHYSICAL SOCIETY												We observe an anomalous low-field microwave absorption for Escherichia coli endonuclease TIT in the process of measuring the electron magnetic resonance. To understand this, we firstly paid attention to a three-dimensional structure of the [4Fe-4S] cubane cluster existing in endonuclease III and then built fluctuating electric dipoles driven by both mixed-valence characteristics of a [4Fe-4S] clu…																			0374-4884	1976-8524				APR	2008	52	4
J	Vijayalaxmi; Prihoda, TJ				Vijayalaxmi; Prihoda, Thomas J.	Genetic damage in human cells exposed to non-ionizing radiofrequency fields: A meta-analysis of the data from 88 publications (1990-2011)	MUTATION RESEARCH-GENETIC TOXICOLOGY AND ENVIRONMENTAL MUTAGENESIS												Based on the 'limited' evidence suggesting an association between exposure to radiofrequency fields (RF) emitted from mobile phones and two types of brain cancer, glioma and acoustic neuroma. the International Agency for Research on Cancer has classified RF as 'possibly carcinogenic to humans' in group 2B. In view of this classification and the positive correlation between increased genetic damag…																			1383-5718	1879-3592				DEC 12	2012	749	1-2
J	Campisi, A; Gulino, M; Acquaviva, R; Bellia, P; Raciti, G; Grasso, R; Musumeci, F; Vanella, A; Triglia, A				Campisi, Agata; Gulino, Marisa; Acquaviva, Rosaria; Bellia, Paolo; Raciti, Giuseppina; Grasso, Rosaria; Musumeci, Francesco; Vanella, Angelo; Triglia, Antonio	Reactive oxygen species levels and DNA fragmentation on astrocytes in primary culture after acute exposure to low intensity microwave electromagnetic field	NEUROSCIENCE LETTERS												The exposure of primary rat neocortical astroglial cell cultures to acute electromagnetic fields (EMF) in the microwave range was studied. Differentiated astroglial cell cultures at 14 days in vitro were exposed for 5, 10, or 20 min to either 900 MHz continuous waves or 900 MHz waves modulated in amplitude at 50 Hz using a sinusoidal waveform and 100% modulation index. The strength of the electri…					Grasso, Rosaria/AAH-1726-2019; Acquaviva, Rosaria/A-6750-2018; Grasso, Rosaria/A-9143-2012; Gulino, Marisa/AAC-4620-2021	Acquaviva, Rosaria/0000-0002-3139-1177; Grasso, Rosaria/0000-0003-4864-9880; Musumeci, Francesco/0000-0002-5554-3366; Campisi, Agata/0000-0002-9808-4681; Triglia, Antonio/0000-0001-5322-6044; Gulino, Marisa/0000-0003-4125-9150; RACITI, Giuseppina/0000-0002-0894-2970													0304-3940	1872-7972				MAR 31	2010	473	1
J	Gajski, G; Garaj-Vrhovac, V				Gajski, Goran; Garaj-Vrhovac, Vera	Radioprotective Effects of Honeybee Venom (Apis mellifera) Against 915-MHz Microwave Radiation-Induced DNA Damage in Wistar Rat Lymphocytes: In Vitro Study	INTERNATIONAL JOURNAL OF TOXICOLOGY												The aim of this study is to investigate the radioprotective effect of bee venom against DNA damage induced by 915-MHz microwave radiation (specific absorption rate of 0.6 W/kg) in Wistar rats. Whole blood lymphocytes of Wistar rats are treated with 1 mg/mL bee venom 4 hours prior to and immediately before irradiation. Standard and formamidopyrimidine-DNA glycosylase (Fpg)-modified comet assays ar…					Gajski, Goran/AAM-9234-2021	Gajski, Goran/0000-0002-1886-1453													1091-5818	1092-874X				MAR-APR	2009	28	2
J	Sokolovic, D; Djordjevic, B; Kocic, G; Stoimenov, TJ; Stanojkovic, Z; Sokolovic, DM; Veljkvic, A; Ristic, G; Despotovic, M; Milisavljevic, D; Jankovic, R; Binic, I				Sokolovic, Dusan; Djordjevic, Branka; Kocic, Gordana; Stoimenov, Tatjana J.; Stanojkovic, Zoran; Sokolovic, Danka M.; Veljkvic, Andrei; Ristic, Goran; Despotovic, Milena; Milisavljevic, Dusan; Jankovic, Radmilo; Binic, Ivana	The Effects of Melatonin on Oxidative Stress Parameters and DNA Fragmentation in Testicular Tissue of Rats Exposed to Microwave Radiation	ADVANCES IN CLINICAL AND EXPERIMENTAL MEDICINE												Background. Microwaves from mobile phones are one of the environmental toxicants that are capable of compromising male fertility by inducing oxidative stress and apoptosis in the testes. Melatonin is a lipophilic tryptophan indole amine and a potent antioxidant. Objectives. The aim of the study was to evaluate the effect of melatonin treatment on oxidative stress parameters and DNA fragmentation …					Jankovic, Radmilo/AAG-3068-2019; Ristic, Goran S./AAR-9927-2020; Djordjevic, Branka/K-6488-2019	Ristic, Goran S./0000-0001-7603-6243; Djordjevic, Branka/0000-0002-4521-1253; Veljkovic, Andrej/0000-0001-5950-7517; Kocic, Gordana/0000-0003-2386-2466; Sokolovic, Dusan/0000-0001-6586-6428; Jevtovic Stoimenov, Tatjana/0000-0003-0600-5411; Despotovic, Milena/0000-0001-7436-3398													1899-5276	2451-2680				MAY-JUN	2015	24	3
J	Souza, LDM; Cerqueira, EDM; Meireles, JRC				Menezes Souza, Leonardo da Cunha; Marcilio Cerqueira, Eneida de Moraes; Cardoso Meireles, Jose Roberto	Assessment of nuclear abnormalities in exfoliated cells from the oral epithelium of mobile phone users	ELECTROMAGNETIC BIOLOGY AND MEDICINE												Transmission and reception of mobile telephony signals take place through electromagnetic wave radiation, or electromagnetic radiofrequency fields, between the mobile terminal and the radio base station. Based on reports in the literature on adverse effects from exposure to this type of radiation, the objective of this study was to evaluate the genotoxic and cytotoxic potential of such exposure, …					da Cunha Menezes Souza, Leonardo/X-5138-2019	Souza, Leonardo/0000-0002-7805-3562													1536-8378	1536-8386				JUN	2014	33	2
J	Zeni, O; Chiavoni, AS; Sannino, A; Antolini, A; Forigo, D; Bersani, F; Scarfi, MR				Zeni, O; Chiavoni, AS; Sannino, A; Antolini, A; Forigo, D; Bersani, F; Scarfi, MR	Lack of genotoxic effects (micronucleus induction) in human lymphocytes exposed in vitro to 900 MHz electromagnetic fields	RADIATION RESEARCH												In the present study, we investigated the induction of genotoxic effects in human peripheral blood lymphocytes after exposure to electromagnetic fields used in mobile communication systems (frequency 900 MHz). For this purpose, the incidence of micronuclei was evaluated by applying the cytokinesis-block micronucleus assay. Cytotoxicity was also investigated using the cytokinesis-block proliferati…					Zeni, Olga/ABH-5688-2020	Zeni, Olga/0000-0002-2432-2384													0033-7587					AUG	2003	160	2
J	Eker, ED; Arslan, B; Yildirim, M; Akar, A; Aras, N				Eker, E. D.; Arslan, B.; Yildirim, M.; Akar, A.; Aras, N.	The effect of exposure to 1800 MHz radiofrequency radiation on epidermal growth factor, caspase-3, Hsp27 and p38MAPK gene expressions in the rat eye	BRATISLAVA MEDICAL JOURNAL-BRATISLAVSKE LEKARSKE LISTY												OBJECTIVE: Radiofrequency electromagnetic fields (RF-EMF) may induce DNA damage and oxidative stress in human lens epithelial cells (LECs). We aimed to investigate the expression levels of heat shock protein 27 (Hsp27), p38 mitogen-activated protein kinase (p38MAPK), epidermal growth factor receptor (EGFR) and caspase-3 gene expression levels in rat eye that was exposed to 1800 MHz RF-EMF. METHOD…					Eker, Ebru Derici/AAA-5208-2021; Eker, Ebru derici/C-1249-2015	Eker, Ebru Derici/0000-0002-7094-7625;													0006-9248	1336-0345					2018	119	9
J	Houston, BJ; Nixon, B; King, BV; De Iuliis, GN; Aitken, RJ				Houston, B. J.; Nixon, B.; King, B. V.; De Iuliis, G. N.; Aitken, R. J.	The effects of radiofrequency electromagnetic radiation on sperm function	REPRODUCTION												Mobile phone usage has become an integral part of our lives. However, the effects of the radiofrequency electromagnetic radiation (RF-EMR) emitted by these devices on biological systems and specifically the reproductive systems are currently under active debate. A fundamental hindrance to the current debate is that there is no clear mechanism of how such non-ionising radiation influences biologic…					De Iuliis, Geoffry N./G-7042-2013; Aitken, Robert John/AAY-8238-2020; Nixon, Brett/B-5121-2012	De Iuliis, Geoffry N./0000-0002-6978-6123; Aitken, Robert John/0000-0002-9152-156X; Nixon, Brett/0000-0003-2745-8188; Houston, Brendan/0000-0002-1078-756X; King, Bruce/0000-0003-0877-5866													1470-1626					DEC	2016	152	6
J	Alkayyali, T; Ochuba, O; Srivastava, K; Sandhu, JK; Joseph, C; Ruo, SW; Jain, A; Waqar, A; Poudel, S				Alkayyali, Tasnim; Ochuba, Olive; Srivastava, Kosha; Sandhu, Jasmine K.; Joseph, Christine; Ruo, Sheila W.; Jain, Ashish; Waqar, Ahsan; Poudel, Sujan	An Exploration of the Effects of Radiofrequency Radiation Emitted by Mobile Phones and Extremely Low Frequency Radiation on Thyroid Hormones and Thyroid Gland Histopathology	CUREUS JOURNAL OF MEDICAL SCIENCE												The use of mobile phones has widely increased over the last two decades. Mobile phones produce a radiofrequency electromagnetic field (RF-EMF), a form of non-ionizing radiation. In contrast to the ionizing radiation proven to cause DNA damage, the harmful effects of non-ionizing radiation on the human body have not been discovered yet. The thyroid gland is among the most susceptible organs to mob…						Srivastava, Kosha/0009-0001-7135-520X; Ochuba, Olive/0000-0003-0437-1485														2168-8184				AUG 20	2021	13	8
C	Verschaeve, L		Carlo, GL; Supley, M; Hersemann, SE; Thibodeau, P		Verschaeve, L	Some considerations on the genotoxicity of radiofrequency radiation	WIRELESS PHONES AND HEALTH SCIENTIFIC PROGRESS					State of the Science Colloquium on Wireless Phones and Health	NOV 13-15, 1995	UNIV ROME LA SAPIENZA, ROME, ITALY	Int Comm on Wireless Commun Hlth Res,Wireless Technol Res LLC	UNIV ROME LA SAPIENZA			According to most scientific data. it may be anticipated that radiofrequency radiation is in itself not capable of breaking DNA or being genotoxic, especially when exposure is under so-called athermal conditions. Yet. occasionally significant genetic changes (e.g., increased chromosome aberration frequencies) are found which may be ascribed to small differences in biological sampler and/or in the…																					0-7923-8347-8				1998
J	Speit, G				Speit, Guenter	Genotoxic effects of exposure to radiofrequency electromagnetic fields (RF-EMF) reported by the REFLEX project are not reproducible	MUTATION RESEARCH-GENETIC TOXICOLOGY AND ENVIRONMENTAL MUTAGENESIS																															1383-5718	1879-3592				SEP 1	2014	771
J	Qureshi, ST; Memon, SA; Abassi, AR; Sial, MA; Bughio, FA				Qureshi, Sadaf Tabasum; Memon, Sajjad Ahmed; Abassi, Abdul Rasool; Sial, Mahboob Ali; Bughio, Farooque Ali	Radiofrequency radiations induced genotoxic and carcinogenic effects on chickpea (Cicer arietinum L.) root tip cells	SAUDI JOURNAL OF BIOLOGICAL SCIENCES												Present study was under taken to predict the possible DNA damages (genotoxicity) and carcinogenicity caused by radiofrequency radiations (RF) to living tissue. Dry seeds of chickpea were treated with GSM cell phone (900 MHz) and laptop (3.31 GHz) as RF source for 24 and 48 h. Untreated seeds were used as (0 h) negative control and Gamma rays (250 Gray) as positive control. Plant chromosomal aberr…					Memon, Sajjad Ahmed/ABE-6242-2021	Sial, Maqbool/0000-0003-4394-1460													1319-562X					MAY	2017	24	4
J	d'Ambrosio, G; Massa, R; Scarfi, MR; Zeni, O				d'Ambrosio, G; Massa, R; Scarfi, MR; Zeni, O	Cytogenetic damage in human lymphocytes following GMSK phase modulated microwave exposure	BIOELECTROMAGNETICS												The present study investigated, using in vitro experiments on human lymphocytes, whether exposure to a microwave frequency used for mobile communication, either unmodulated or in presence of phase only modulation, can cause modification of cell proliferation kinetics and/or genotoxic effects, by evaluating the cytokinesis block proliferation index and the micronucleus frequency. In the GSM 1800 m…					Zeni, Olga/ABH-5688-2020	Zeni, Olga/0000-0002-2432-2384; MASSA, RITA/0000-0001-6936-8418													0197-8462					JAN	2002	23	1
J	Boga, A; Emre, M; Sertdemir, Y; Akilhoglu, K; Binokay, S; Demirhan, O				Boga, Ayper; Emre, Mustafa; Sertdemir, Yasar; Akilhoglu, Kubra; Binokay, Secil; Demirhan, Osman	The effect of 900 and 1800 MHz GSM-like radiofrequency irradiation and nicotine sulfate administration on the embryonic development of Xenopus laevis	ECOTOXICOLOGY AND ENVIRONMENTAL SAFETY												The aim of this study was to investigate the effects of GSM-like radiofrequency electromagnetic radiation (RF EMR) and nicotine sulfate (NS) exposure on Xenopus embryonic development. The developmental effects of GSM-like RF-EMR (900-1800 MHz, at a SAR value of 1 W/kg and NS on Xenopus laevis embryos were investigated). Following the application of radiofrequency radiation and/or NS administratio…					Emre, mustafa/J-9377-2018; Sertdemir, Yasar/E-5104-2018; Demirhan, Osman/J-6480-2018; Boga Pekmezekmek, Ayper/E-7531-2018	Sertdemir, Yasar/0000-0003-4455-3590;													0147-6513	1090-2414				MAR	2015	113
J	Vijayalaxmi; Cao, Y; Scarfi, MR				Vijayalaxmi; Cao, Yi; Scarfi, Maria Rosaria	Adaptive response in mammalian cells exposed to non-ionizing radiofrequency fields: A review and gaps in knowledge	MUTATION RESEARCH-REVIEWS IN MUTATION RESEARCH												Adaptive response is a phenomenon in which cells which were pre-exposed to extremely low and nontoxic doses of a genotoxic agent became resistant to the damage induced by subsequent exposure to a higher and toxic dose of the same, similar (in action) or another genotoxic agent. Such response has been well documented in scientific literature in cells exposed in vitro and in vivo to low doses of ph…																			1383-5742	1388-2139				APR-JUN	2014	760
J	Parsanezhad, ME; Mortazavi, SMJ; Doohandeh, T; Jahromi, BN; Mozdarani, H; Zarei, A; Davari, M; Amjadi, S; Soleimani, A; Haghani, M				Parsanezhad, M. E.; Mortazavi, S. M. J.; Doohandeh, T.; Jahromi, B. Namavar; Mozdarani, H.; Zarei, A.; Davari, M.; Amjadi, S.; Soleimani, A.; Haghani, M.	Exposure to radiofrequency radiation emitted from mobile phone jammers adversely affects the quality of human sperm	INTERNATIONAL JOURNAL OF RADIATION RESEARCH												The health effect of rapidly increasing everyday exposure of humans to radiofrequency radiation is a major global concern. Mobile phone jammers prevent the mobile phones from receiving signals from base stations by interfering with authorized mobile carriers' services. In spite of the fact that mobile jammer use is illegal, they are occasionally used in offices, shrines, conference rooms and cine…					Jahromi, Bahia Namavar/D-9736-2012; Parsanezhad, Mohammad Ebrahim/ABF-6802-2020; soleimani, ali/O-8191-2015; Haghani, Masoud/R-4160-2019; Mortazavi, SMJ/D-5830-2011; Zarei, Afsoon/N-9616-2018; Jahromi, Bahia Namavar/AAA-3982-2021; Mozdarani, Hossein/ABB-3780-2020	Jahromi, Bahia Namavar/0000-0002-7839-9627; Parsanezhad, Mohammad Ebrahim/0000-0003-2057-7758; soleimani, ali/0000-0002-4964-7708; Haghani, Masoud/0000-0002-3279-6934; Mortazavi, SMJ/0000-0003-0139-2774; Zarei, Afsoon/0000-0002-1521-8032; Jahromi, Bahia Namavar/0000-0002-7839-9627;													2322-3243					JAN	2017	15	1
J	Meggyeshazi, N; Andocs, G; Balogh, L; Balla, P; Kiszner, G; Teleki, I; Jeney, A; Krenacs, T				Meggyeshazi, N.; Andocs, G.; Balogh, L.; Balla, P.; Kiszner, G.; Teleki, I.; Jeney, A.; Krenacs, T.	DNA fragmentation and caspase-independent programmed cell death by modulated electrohyperthermia	STRAHLENTHERAPIE UND ONKOLOGIE												Background and purpose. The electric field and the concomitant heat (electrohyperthermia) can synergistically induce cell death in tumor tissue, due to elevated glycolysis, ion concentration, and permittivity in malignant compared with nonmalignant tissues. Here we studied the mechanism and time course of tumor destruction caused by electrohyperthermia. Material and methods. Bilateral implants of…																			0179-7158	1439-099X				SEP	2014	190	9
J	Diem, E; Schwarz, C; Adlkofer, F; Jahn, O; Rudiger, H				Diem, E; Schwarz, C; Adlkofer, F; Jahn, O; Rudiger, H	Non-thermal DNA breakage by mobile-phone radiation (1800 MHz) in human fibroblasts and in transformed GFSH-R17 rat granulosa cells in vitro	MUTATION RESEARCH-GENETIC TOXICOLOGY AND ENVIRONMENTAL MUTAGENESIS												Cultured human diploid fibroblasts and cultured rat granulosa cells were exposed to intermittent and continuous radiofrequency electromagnetic fields (RF-EMF) used in mobile phones. with different specific absorption rates (SAR) and different mobile-phone modulations. DNA strand breaks were determined by means of the alkaline and neutral comet assay, RF-EMF exposure (1800 MHz SAR 1.2 or 2 W/kg; d…																			1383-5718	1879-3592				JUN 6	2005	583	2
J	Panagopoulos, DJ				Panagopoulos, Dimitris J.	Comparing DNA damage induced by mobile telephony and other types of man-made electromagnetic fields	MUTATION RESEARCH-REVIEWS IN MUTATION RESEARCH												The number of studies showing adverse effects on living organisms induced by different types of man-made Electromagnetic Fields (EMFs) has increased tremendously. Hundreds of peer reviewed published studies show a variety of effects, the most important being DNA damage which is linked to cancer, neurodegenerative diseases, reproductive declines etc. Those studies that are far more effective in sh…																			1383-5742	1388-2139				JUL-SEP	2019	781
J	Vijayalaxmi; Reddy, AB; McKenzie, RJ; McIntosh, RL; Prihoda, TJ; Wood, AW				Vijayalaxmi; Reddy, Abhishek B.; McKenzie, Raymond J.; McIntosh, Robert L.; Prihoda, Thomas J.; Wood, Andrew W.	Incidence of Micronuclei in Human Peripheral Blood Lymphocytes Exposed to Modulated and Unmodulated 2450 MHz Radiofrequency Fields	BIOELECTROMAGNETICS												Peripheral blood samples from four healthy volunteers were collected and aliquots were exposed in vitro for 2h to either (i) modulated (wideband code division multiple access, WCDMA) or unmodulated continuous wave (CW) 2450MHz radiofrequency (RF) fields at an average specific absorption rate of 10.9W/kg or (ii) sham-exposed. Aliquots of the same samples that were exposed in vitro to an acute dose…					Wood, Andrew/G-9596-2019	Wood, Andrew/0000-0003-1122-6526													0197-8462	1521-186X				OCT	2013	34	7
J	Scarfi, MR; Fresegna, AM; Villani, P; Pinto, R; Marino, C; Sarti, M; Altavista, P; Sannino, A; Lovisolo, GA				Scarfi, Maria Rosaria; Fresegna, Anna Maria; Villani, Paola; Pinto, Rosanna; Marino, Carmela; Sarti, Maurizio; Altavista, Pierluigi; Sannino, Anna; Lovisolo, Giorgio A.	Exposure to Radiofrequency radiation (900 MHz, GSM signal) does not affect micronucleus frequency and cell proliferation in human peripheral blood lymphocytes: An interlaboratory study	RADIATION RESEARCH												The objective of this study was to investigate whether 24 h exposure to radiofrequency electromagnetic fields similar to those emitted by mobile phones induces genotoxic effects and/or effects on cell cycle kinetics in cultured human peripheral blood lymphocytes. The effect of 900 MHz exposure (GSM signal) was evaluated at four specific absorption rates (SARs, 0, 1, 5 and 10 W/kg peak values). Th…					Sarti, Maurizio/AAL-7105-2021	Sarti, Maurizio/0000-0002-5063-4154													0033-7587	1938-5404				JUN	2006	165	6
J	Pesnya, DS; Romanovsky, AV				Pesnya, Dmitry S.; Romanovsky, Anton V.	Comparison of cytotoxic and genotoxic effects of plutonium-239 alpha particles and mobile phone GSM 900 radiation in the Allium cepa test	MUTATION RESEARCH-GENETIC TOXICOLOGY AND ENVIRONMENTAL MUTAGENESIS												The goal of this study was to compare the cytotoxic and genotoxic effects of plutonium-239 alpha particles and GSM 900 modulated mobile phone (model Sony Ericsson K550i) radiation in the Allium cepa test. Three groups of bulbs were exposed to mobile phone radiation during 0 (sham), 3 and 9 h. A positive control group was treated during 20 min with plutonium-239 alpha-radiation. Mitotic abnormalit…					Pesnya, Dmitry/K-8021-2012; Pesnya, Dmitry/GLR-5926-2022; Romanovsky, Anton/R-7539-2016; Romanovsky, Anton/U-9559-2019	Pesnya, Dmitry/0000-0001-9741-1313; Pesnya, Dmitry/0000-0001-9741-1313; Romanovsky, Anton/0000-0003-1118-4557; Romanovsky, Anton/0000-0003-1118-4557													1383-5718	1879-3592				JAN 20	2013	750	1-2
J	Rudiger, HW				Ruediger, Hugo W.	Answer to comments by A. Lerchl on Radiofrequency electromagnetic fields (UMTS, 1,950 MHz) induce genotoxic effects in vitro in human fibroblasts but not in lymphocytes published by C. Schwarz et al. 2008	INTERNATIONAL ARCHIVES OF OCCUPATIONAL AND ENVIRONMENTAL HEALTH												Genotoxic effects induced in vitro by the third generation mobile communication standard UMTS have recently been described by Schwarz et al. (Int Arch Occup Environ Health 81:755-767, 2008). These findings which may have considerable significance for environmental health have been commented upon by Lerchl (Int Arch Occup Environ Health in press, 2008) (this issue). These comments which are invali…																			0340-0131	1432-1246				JAN	2009	82	2
J	Huang, TQ; Lee, MS; Oh, E; Zhang, BT; Seo, JS; Park, WY				Huang, Tai-Qin; Lee, Min Su; Oh, Eunha; Zhang, Byoung-Tak; Seo, Jeong-Sun; Park, Woong-Yang	Molecular responses of Jurkat T-cells to 1763 MHz radiofrequency radiation	INTERNATIONAL JOURNAL OF RADIATION BIOLOGY												Purpose: The biological effects of exposure to mobile phone emitted radiofrequency (RF) radiation are the subject of intense study, yet the hypothesis that RF exposure is a potential health hazard remains controversial. In this paper, we monitored cellular and molecular changes in Jurkat human T lymphoma cells after irradiating with 1763 MHz RF radiation to understand the effect on RF radiation i…					park, woongyang/D-5727-2012; Seo, Jeong-Sun/J-2763-2012; Huang, Taiqin/J-7827-2019														0955-3002	1362-3095					2008	84	9
J	Akdag, M; Dasdag, S; Canturk, F; Akdag, MZ				Akdag, Mehmet; Dasdag, Suleyman; Canturk, Fazile; Akdag, Mehmet Zulkuf	Exposure to non-ionizing electromagnetic fields emitted from mobile phones induced DNA damage in human ear canal hair follicle cells	ELECTROMAGNETIC BIOLOGY AND MEDICINE												The aim of this study was to investigate effect of radiofrequency radiation (RFR) emitted from mobile phones on DNA damage in follicle cells of hair in the ear canal. The study was carried out on 56 men (age range: 30-60years old)in four treatment groups with n=14 in each group. The groups were defined as follows: people who did not use a mobile phone (Control), people use mobile phones for 0-30m…					Dasdag, Suleyman/A-3310-2016	Dasdag, Suleyman/0000-0003-1211-9677													1536-8378	1536-8386					2018	37	2
J	Manna, D; Ghosh, R				Manna, Debashri; Ghosh, Rita	Effect of radiofrequency radiation in cultured mammalian cells: A review	ELECTROMAGNETIC BIOLOGY AND MEDICINE												The use of mobile phone related technologies will continue to increase in the foreseeable future worldwide. This has drawn attention to the probable interaction of radiofrequency electromagnetic radiation with different biological targets. Studies have been conducted on various organisms to evaluate the alleged ill-effect on health. We have therefore attempted to review those work limited to in v…						Manna, Debashri/0000-0002-3111-7442													1536-8378	1536-8386					2016	35	3
J	MCREE, DI; MACNICHOLS, G; LIVINGSTON, GK				MCREE, DI; MACNICHOLS, G; LIVINGSTON, GK	INCIDENCE OF SISTER CHROMATID EXCHANGE IN BONE-MARROW CELLS OF THE MOUSE FOLLOWING MICROWAVE EXPOSURE	RADIATION RESEARCH																															0033-7587						1981	85	2
J	Yang, HH; Zhang, YY; Wang, ZH; Zhong, SX; Hu, GH; Zuo, WQ				Yang, Honghong; Zhang, Yuanyuan; Wang, Zhihai; Zhong, Shixun; Hu, Guohua; Zuo, Wenqi	The Effects of Mobile Phone Radiofrequency Radiation on Cochlear Stria Marginal Cells in Sprague-Dawley Rats	BIOELECTROMAGNETICS												To investigate the possible mechanisms for biological effects of 1,800 MHz mobile radiofrequency radiation (RFR), the radiation-specific absorption rate was applied at 2 and 4 W/kg, and the exposure mode was 5 min on and 10 min off (conversation mode). Exposure time was 24 h short-term exposure. Following exposure, to detect cell DNA damage, cell apoptosis, and reactive oxygen species (ROS) gener…					zhang, yuanyuan/GYA-4428-2022	, wen/0000-0002-1109-3500													0197-8462	1521-186X				APR	2020	41	3
J	Thamilselvan, S; Behera, A; Nair, SK; Chandru, CSL; Krishnakumar, M; Ramani, P				Thamilselvan, Snega; Behera, Aklesha; Nair, Suvarna Kizhakootu; Chandru, Casilda Sushanthi Leo; Krishnakumar, Monica; Ramani, Pratibha	Micronuclei analysis in people residing within 25 m of radiation-exposed areas around mobile towers in Chennai, India: An observational study	JOURNAL OF INTERNATIONAL ORAL HEALTH												Aim and Objectives: Mobile towers are known to emit a radiofrequency (RF) radiation continuously, which increases the health concern of living beings. However, still the biological effect of exposure to RF remains controversial. The present study was performed to evaluate the presence of micronuclei (MN) in the exfoliated buccal cells due to the genotoxic effect of cell phone tower radiation. Mat…					T, SNEGA/ABE-2942-2021; Thamilselvan, snega/ABB-8969-2021	Behera, Aklesha/0000-0003-4924-3372													0976-7428	0976-1799				JUL-AUG	2021	13	4
J	Zhu, K; Lv, Y; Cheng, Q; Hua, JN; Zeng, QL				Zhu, Kan; Lv, Ye; Cheng, Qian; Hua, Jianing; Zeng, Qunli	Extremely Low Frequency Magnetic Fields Do Not Induce DNA Damage in Human Lens Epithelial Cells In Vitro	ANATOMICAL RECORD-ADVANCES IN INTEGRATIVE ANATOMY AND EVOLUTIONARY BIOLOGY												Non-ionizing radiations, e.g., radiofrequency electromagnetic fields, could induce DNA damage and oxidative stress in human lens epithelial cells (LECs) which can be early events in cataractogenesis. Extremely low frequency magnetic fields (ELF MF) as another common form of man-made electromagnetic fields has been considered as suspected human carcinogen by International Agency for Research on Ca…					lv, ye/GRR-6255-2022; Zhu, Kan/AAJ-7450-2021	Zhu, Kan/0000-0002-1146-8130													1932-8486	1932-8494				MAY	2016	299	5
C	Sannino, A; Scarfi, MR; Romeo, S; Priault, M; Dufossee, M; Poeta, L; Prouzet-Mauleon, V; Zeni, O		Boccia, L; Catarinucci, L; Arnieri, E; Colella, R		Sannino, Anna; Scarfi, Maria Rosaria; Romeo, Stefania; Priault, Muriel; Dufossee, Melody; Poeta, Loredana; Prouzet-Mauleon, Valerie; Zeni, Olga	Possible role of autophagy in in vitro radiofrequency-induced adaptive response	PROCEEDINGS OF THE 2022 21ST MEDITERRANEAN MICROWAVE SYMPOSIUM (MMS 2022)	Mediterranean Microwave Symposium				21st Mediterranean Microwave Symposium (MMS)	MAY 09-13, 2022	ITALY					The present study aimed to determine whether autophagy contributes to radiofrequency-induced adaptive response. To this purpose, SH-SY5Y human neuroblastoma cells were exposed for 20 hours to 1950 MHz, UMTS signal, and then treated with menadione, a DNA damage inducer. The results obtained indicated a reduction of menadione-induced DNA damage in samples that were pre-exposed to radiofrequency fie…					Priault, Muriel/HHT-0658-2022	Priault, Muriel/0000-0001-8193-0389													2157-9822		978-1-6654-7110-7				2022
J	Yao, K; Wu, W; Wang, KJ; Ni, S; Ye, PP; Yu, YB; Ye, J; Sun, LX				Yao, Ke; Wu, Wei; Wang, KaiJun; Ni, Shuang; Ye, PanPan; Yu, Yibo; Ye, Juan; Sun, Lixia	Electromagnetic noise inhibits radiofrequency radiation-induced DNA damage and reactive oxygen species increase in human lens epithelial cells	MOLECULAR VISION												Purpose: The goal of this study was to investigate whether superposing of electromagnetic noise could block or attenuate DNA damage and intracellular reactive oxygen species (ROS) increase of cultured human lens epithelial cells (HLECs) induced by acute exposure to 1.8 GHz radiofrequency field (RF) of the Global System for Mobile Communications (GSM). Methods: An sXc-1800 RF exposure system was u…					Yao, Ke/AAM-6866-2021														1090-0535					MAY 19	2008	14	112-15
J	Pandir, D; Guven, E				Pandir, Dilek; Guven, Esra	Effect of microwave radiation on stored product pest Ephestia kuehniella Zeller (Lepidoptera: Pyralidae) larvae	TURKIYE ENTOMOLOJI DERGISI-TURKISH JOURNAL OF ENTOMOLOGY												This study was designed to examine the effects of microwave radiation exposure on Ephestia kuehniella (Zeller) (Lepidoptera: Pyralidae) larvae. One to two day old larvae were exposed to microwave radiation at the powers of 70, 150, 300 and 600 W for different exposure times (1-50 s). Mortality ratio in larvae increased significantly with increasing exposure time at all powers of microwave radiati…																			1010-6960						2014	38	2
J	Verschaeve, L; Maes, A				Verschaeve, L; Maes, A	Genetic, carcinogenic and teratogenic effects of radiofrequency fields	MUTATION RESEARCH-REVIEWS IN MUTATION RESEARCH												This paper reviews the literature data on the genetic toxicology of radiofrequency (RF) radiation. Whereas in the past most studies were devoted to microwave ovens and radar equipment, it is now mobile telecommunication that attracts most attention. Therefore we focus on mobile telephone frequencies where possible. According to a great majority of the papers, radiofrequency fields, and mobile tel…																			1383-5742					APR	1998	410	2
J	Zuo, WQ; Hu, YJ; Yang, Y; Zhao, XY; Zhang, YY; Kong, W; Kong, WJ				Zuo, Wen-Qi; Hu, Yu-Juan; Yang, Yang; Zhao, Xue-Yan; Zhang, Yuan-Yuan; Kong, Wen; Kong, Wei-Jia	Sensitivity of spiral ganglion neurons to damage caused by mobile phone electromagnetic radiation will increase in lipopolysaccharide-induced inflammation in vitro model	JOURNAL OF NEUROINFLAMMATION												Background: With the increasing popularity of mobile phones, the potential hazards of radiofrequency electromagnetic radiation (RF-EMR) on the auditory system remain unclear. Apart from RF-EMR, humans are also exposed to various physical and chemical factors. We established a lipopolysaccharide (LPS)-induced inflammation in vitro model to investigate whether the possible sensitivity of spiral gan…					zhang, yuanyuan/GYA-4428-2022; li, jiawei/HOA-5023-2023; Yu, Kun/IAP-9807-2023; hu, yujuan/GNQ-9970-2022; liu, jia/HKE-9796-2023	, wen/0000-0002-1109-3500; Kong, Wei-Jia/0000-0001-5410-2297													1742-2094					MAY 29	2015	12
J	Vilic, M; Zaja, IZ; Tkalec, M; Stambuk, A; Srut, M; Klobucar, G; Malaric, K; Tucak, P; Pasic, S; Gajger, IT				Vilic, Marinko; Zaja, Ivona Zura; Tkalec, Mirta; Stambuk, Anamaria; Srut, Maja; Klobucar, Goran; Malaric, Kresimir; Tucak, Perica; Pasic, Selim; Gajger, Ivana Tlak	Effects of a radio frequency electromagnetic field on honey bee larvae (Apis mellifera) differ in relation to the experimental study design	VETERINARSKI ARHIV												Exposure to radiofrequency electromagnetic fields (RF-EMF) at the operating frequencies of different communication devices can cause various biological effects. However, there is a lack of studies on the oxidative stress response and genotoxicity in the honey bee (Apis mellifera) after exposure to RF-EMF. In this study, we investigated the oxidative stress and DNA damage in honey bee larvae situa…					Žura Žaja, Ivona/HLW-9423-2023														0372-5480	1331-8055					2021	91	4
J	Huang, TQ; Lee, MS; Oh, EH; Kalinec, F; Zhang, BT; Seo, JS; Park, WY				Huang, Tai-Qin; Lee, Min Su; Oh, Eun-Ha; Kalinec, Federico; Zhang, Byoung-Tak; Seo, Jeong-Sun; Park, Woong-Yang	Characterization of biological effect of 1763 MHz radiofrequency exposure on auditory hair cells	INTERNATIONAL JOURNAL OF RADIATION BIOLOGY												Purpose: Radiofrequency (RF) exposure at the frequency of mobile phones has been reported not to induce cellular damage in invitro and invivo models. We chose HEI-OC1 immortalized mouse auditory hair cells to characterize the cellular response to 1763 MHz RF exposure, because auditory cells could be exposed to mobile phone frequencies. Materials and methods: Cells were exposed to 1763 MHz RF at a…					Huang, Taiqin/J-7827-2019; park, woongyang/D-5727-2012; Seo, Jeong-Sun/J-2763-2012														0955-3002	1362-3095					2008	84	11
C	Chemeris, NK; Rubanik, AV; Gapeyev, AB		Yermolov, PP		Chemeris, N. K.; Rubanik, A., V; Gapeyev, A. B.	High power microwave pulses are not genotoxic and possess anti-inflammatory effects	KPBIMUKO 2007CRIMICO: 17TH INTERNATIONAL CRIMEAN CONFERENCE ON MICROWAVE & TELECOMMUNICATION TECHNOLOGY, VOLS 1 AND 2, CONFERENCE PROCEEDINGS					17th International Crimean Conference on Microwave and Telecommunication Technology	SEP 10-14, 2007	Sevastopol, UKRAINE	Sevastopol Natl Tech Univ,Belarus State Univ Informat & Radioelect,Res & Product Corporat,SSPE,Interface MFG Co,Microwave Syst Co,NTUU KPI, SRI Telecommun Syst,NTUU KPI, Inst Telecommun Syst,Acad Engn Sci, Ukraine Radio Elect & Commun Syst Sect,OJS SPE,Micran Co,Faza Co,Beta TV Com Co,Tavrida Natl Univ,SRI Crimean Astrophy Observ,Weber Co,Kharkov Natl Univ Radio Elect,SRI Radiocommun,Mercury M Sc…				It was shown that high power microwave pulses (HPMP) did not cause any direct genotoxic effects on native frog erythrocytes, human whole-blood leukocytes and isolated lymphocytes exposed in vitro. It was found that exposure of water solutions to HPMP induced formation of hydrogen peroxide in nanomolar concentrations due to the mechanism of thermoacoustic activation of dissolved oxygen. It was rev…					Gapeyev, Andrew B./A-9307-2014	Gapeyev, Andrew/0000-0001-9149-0591															978-966-335-012-7				2007
J	Deshmukh, PS; Megha, K; Nasare, N; Banerjee, BD; Ahmed, RS; Abegaonkar, MP; Tripathi, AK; Mediratta, PK				Deshmukh, Pravin Suryakantrao; Megha, Kanu; Nasare, Namita; Banerjee, Basu Dev; Ahmed, Rafat Sultana; Abegaonkar, Mahesh Pandurang; Tripathi, Ashok Kumar; Mediratta, Pramod Kumari	Effect of Low Level Subchronic Microwave Radiation on Rat Brain	BIOMEDICAL AND ENVIRONMENTAL SCIENCES												Objective The present study was designed to investigate the effects of subchronic low level microwave radiation (MWR) on cognitive function, heat shock protein 70 (HSP70) level and DNA damage in brain of Fischer rats. Methods Experiments were performed on male Fischer rats exposed to microwave radiation for 90 days at three different frequencies: 900, 1800, and 2450 MHz. Animals were divided into…						Megha, Dr. Kanu/0000-0002-0618-9188													0895-3988					DEC	2016	29	12
J	Kocaman, A; Altun, G; Kaplan, AA; Deniz, OG; Yurt, KK; Kaplan, S				Kocaman, Adem; Altun, Gamze; Kaplan, Arife Ahsen; Deniz, Omar Gulstim; Yurt, Kiymet Kubra; Kaplan, Siileyman	Genotoxic and carcinogenic effects of non-ionizing electromagnetic fields	ENVIRONMENTAL RESEARCH												New technologies in electronics and communications are continually emerging. An increasing use of these electronic devices such as mobile phone, computer, wireless fidelity connectors or cellular towers is raising questions concerning whether they have an adverse effect on the body. Exposure to electromagnetic fields (EMF) is frequently suggested to have adverse health effects on humans and other…					Tüfekci, Kiymet Kubra/AAH-5181-2020; Kocaman, Adem/ABF-1967-2020; Kocaman, Adem/G-7515-2016	Tüfekci, Kiymet Kubra/0000-0002-4722-3813; Kocaman, Adem/0000-0002-4457-9144; Kocaman, Adem/0000-0002-4457-9144; KAPLAN, Arife Ahsen/0000-0002-6984-3079													0013-9351	1096-0953				MAY	2018	163
J	LUCASSEN, PJ; CHUNG, WCJ; VERMEULEN, JP; VANLOOKEREN, M; VANDIERENDONCK, CJH; SWAAB, DF				LUCASSEN, PJ; CHUNG, WCJ; VERMEULEN, JP; VANLOOKEREN, M; VANDIERENDONCK, CJH; SWAAB, DF	MICROWAVE-ENHANCED IN-SITU END-LABELING OF FRAGMENTED DNA - PARAMETRIC STUDIES IN RELATION TO POSTMORTEM DELAY AND FIXATION OF RAT AND HUMAN BRAIN	JOURNAL OF HISTOCHEMISTRY & CYTOCHEMISTRY												In situ end-labeling (ISEL) identifies DNA fragmentation in apoptotic or necrotic nuclei in tissue sections. However, application of ISEL on human brain requires conservation of DNA integrity during the postmortem delay (PMD) and good accessibility of fragmented DNA after (prolonged) tissue fixation, We therefore investigated ISEL in relation to PMD and fixation in rat and human brain, Applicatio…					Lucassen, Paul/ABA-3113-2020	Lucassen, Paul/0000-0001-9708-9133; Swaab, Dick/0000-0002-9665-7845; Chung, Wilson/0000-0003-0550-7567													0022-1554					NOV	1995	43	11
J	Gorlitz, BD; Muller, M; Ebert, S; Hecker, H; Kuster, N; Dasenbrock, C				Gorlitz, BD; Muller, M; Ebert, S; Hecker, H; Kuster, N; Dasenbrock, C	Effects of 1-week and 6-week exposure to GSM/DCS radiofrequency radiation on micronucleus formation in B6C3F1 mice	RADIATION RESEARCH												The aim of this study was to examine the possible induction of micronuclei in erythrocytes of the peripheral blood and bone marrow and in keratinocytes and spleen lymphocytes of mice exposed to radiofrequency (RF) radiation for 2 It per day over periods of 1 and 6 weeks, respectively. The applied signal simulated the exposure from GSM900 and DCS1800 handsets, including the low-frequency amplitude…					Kuster, Niels/B-9706-2008	Kuster, Niels/0000-0002-5827-3728													0033-7587	1938-5404				OCT	2005	164	4	1
J	Regalbuto, E; Anselmo, A; De Sanctis, S; Franchini, V; Lista, F; Benvenuto, M; Bei, R; Masuelli, L; D'Inzeo, G; Paffi, A; Trodella, E; Sgura, A				Regalbuto, Elisa; Anselmo, Anna; De Sanctis, Stefania; Franchini, Valeria; Lista, Florigio; Benvenuto, Monica; Bei, Roberto; Masuelli, Laura; D'Inzeo, Guglielmo; Paffi, Alessandra; Trodella, Eugenio; Sgura, Antonella	Human Fibroblasts In Vitro Exposed to 2.45 GHz Continuous and Pulsed Wave Signals: Evaluation of Biological Effects with a Multimethodological Approach	INTERNATIONAL JOURNAL OF MOLECULAR SCIENCES												The increasing exposure to radiofrequency electromagnetic fields (RF-EMF), especially from wireless communication devices, raises questions about their possible adverse health effects. So far, several in vitro studies evaluating RF-EMF genotoxic and cytotoxic non-thermal effects have reported contradictory results that could be mainly due to inadequate experimental design and lack of well-charact…					Paffi, Alessandra/AAY-8791-2021; lista, florigio/IQU-3776-2023; Bei, Roberto/W-8023-2019; Benvenuto, Monica/K-2685-2016; Masuelli, Laura/AGW-4259-2022	lista, florigio/0000-0002-9495-2656; Benvenuto, Monica/0000-0002-2520-1306; MASUELLI, Laura/0000-0001-8174-8034; Anselmo, Anna/0000-0002-5279-8670; lista, florigio/0000-0001-5700-4772; Bei, Roberto/0000-0001-9541-8896														1422-0067				OCT	2020	21	19
J	Deshmukh, PS; Nasare, N; Megha, K; Banerjee, BD; Ahmed, RS; Singh, D; Abegaonkar, MP; Tripathi, AK; Mediratta, PK				Deshmukh, Pravin Suryakantrao; Nasare, Namita; Megha, Kanu; Banerjee, Basu Dev; Ahmed, Rafat Sultana; Singh, Digvijay; Abegaonkar, Mahesh Pandurang; Tripathi, Ashok Kumar; Mediratta, Pramod Kumari	Cognitive Impairment and Neurogenotoxic Effects in Rats Exposed to Low-Intensity Microwave Radiation	INTERNATIONAL JOURNAL OF TOXICOLOGY												The health hazard of microwave radiation (MWR) has become a recent subject of interest as a result of the enormous increase in mobile phone usage. The present study aimed to investigate the effects of chronic low-intensity microwave exposure on cognitive function, heat shock protein 70 (HSP70), and DNA damage in rat brain. Experiments were performed on male Fischer rats exposed to MWR for 180 day…						Megha, Dr. Kanu/0000-0002-0618-9188													1091-5818	1092-874X				MAY-JUN	2015	34	3
J	Garaj-Vrhovac, V; Gajski, G; Pazanin, S; Sarolic, A; Domijan, AM; Flajs, D; Peraica, M				Garaj-Vrhovac, Vera; Gajski, Goran; Pazanin, Senijo; Sarolic, Antonio; Domijan, Ana-Marija; Flajs, Dubravka; Peraica, Maja	Assessment of cytogenetic damage and oxidative stress in personnel occupationally exposed to the pulsed microwave radiation of marine radar equipment	INTERNATIONAL JOURNAL OF HYGIENE AND ENVIRONMENTAL HEALTH												Due to increased usage of microwave radiation, there are concerns of its adverse effect in today's society. Keeping this in view, study was aimed at workers occupationally exposed to pulsed microwave radiation, originating from marine radars. Electromagnetic field strength was measured at assigned marine radar frequencies (3 GHz, 5.5 GHz and 9.4 GHz) and corresponding specific absorption rate val…					Šarolić, Antonio/H-3289-2017; Gajski, Goran/AAM-9234-2021	Šarolić, Antonio/0000-0001-7941-1977; Gajski, Goran/0000-0002-1886-1453													1438-4639	1618-131X				JAN	2011	214	1
J	Vijayalaxmi; Logani, MK; Bhanushali, A; Ziskin, MC; Prihoda, TJ				Vijayalaxmi; Logani, MK; Bhanushali, A; Ziskin, MC; Prihoda, TJ	Micronuclei in peripheral blood and bone marrow cells of mice exposed to 42 GHz electromagnetic millimeter waves	RADIATION RESEARCH												The genotoxic potential of 42.2 +/- 0.2 GHz electromagnetic millimeter-wave radiation was investigated in adult male BALB/c mice. The radiation was applied to the nasal region of the mice for 30 min/day for 3 consecutive days. The incident power density used was 31.5 +/- 5.0 mW/cm(2). The peak specific absorption rate was calculated as 622 +/- 100 W/kg. Groups of mice that were injected with cycl…																			0033-7587	1938-5404				MAR	2004	161	3
J	Jiang, BC; Nie, JH; Zhou, Z; Zhang, J; Tong, J; Cao, Y				Jiang, Bingcheng; Nie, Jihua; Zhou, Zhen; Zhang, Jie; Tong, Jian; Cao, Yi	Adaptive Response in Mice Exposed to 900 MHz Radiofrequency Fields: Primary DNA Damage	PLOS ONE												The phenomenon of adaptive response (AR) in animal and human cells exposed to ionizing radiation is well documented in scientific literature. We have examined whether such AR could be induced in mice exposed to non-ionizing radiofrequency fields (RF) used for wireless communications. Mice were pre-exposed to 900 MHz RF at 120 mu W/cm(2) power density for 4 hours/day for 1, 3, 5, 7 and 14 days and…																			1932-6203					FEB 28	2012	7	2
J	Bourthoumieu, S; Magnaudeix, A; Terro, F; Leveque, P; Collin, A; Yardin, C				Bourthoumieu, Sylvie; Magnaudeix, Amandine; Terro, Faraj; Leveque, Philippe; Collin, Alice; Yardin, Catherine	Study of p53 expression and post-transcriptional modifications after GSM-900 radiofrequency exposure of human amniotic cells	BIOELECTROMAGNETICS												The potential effects of radiofrequency (RF) exposure on the genetic material of cells are very important to determine since genome instability of somatic cells may be linked to cancer development. In response to genetic damage, the p53 protein is activated and can induce cell cycle arrest allowing more time for DNA repair or elimination of damaged cells through apoptosis. The objective of this s…					TERRO, FARAJ/O-8423-2016; Magnaudeix, Amandine/ADY-1009-2022; Leveque, Philippe/IAM-8958-2023; LEVEQUE, Philippe/N-8749-2014	TERRO, FARAJ/0000-0002-3655-3964; Magnaudeix, Amandine/0000-0002-2806-1177; LEVEQUE, Philippe/0000-0003-3687-436X													0197-8462	1521-186X				JAN	2013	34	1
J	Ziemann, C; Brockmeyer, H; Reddy, SB; Vijayalaxmi; Prihoda, TJ; Kuster, N; Tillmann, T; Dasenbrock, C				Ziemann, Christina; Brockmeyer, Heidrun; Reddy, Siddharth B.; Vijayalaxmi; Prihoda, Thomas J.; Kuster, Niels; Tillmann, Thomas; Dasenbrock, Clemens	Absence of genotoxic potential of 902 MHz (GSM) and 1747 MHz (DCS) wireless communication signals: In vivo two-year bioassay in B6C3F1 mice	INTERNATIONAL JOURNAL OF RADIATION BIOLOGY												Purpose: The aim of the present investigation was to determine the incidence of micronuclei in peripheral blood erythrocytes of B6C3F1 mice that had been chronically exposed to radiofrequencies (RF) used for mobile communication. Materials and methods: 'Ferris wheels' were used to expose tube-restrained male and female mice to simulated environmental RF signals of the Global System for Mobile Com…					Ziemann, Christina/AAJ-4698-2020; Kuster, Niels/B-9706-2008	Kuster, Niels/0000-0002-5827-3728													0955-3002	1362-3095					2009	85	5
C	Ferreira, AR; Knakievicz, T; Fernandez, CR; de Salles, AAA; Ferreira, HB; Moreira, JCF				Ferreira, AR; Knakievicz, T; Fernandez, CR; de Salles, AAA; Ferreira, HB; Moreira, JCF	Ultra high frequency electromagnetic field effects in erythrocytes micronuclei frequency and birth rate of rats prenatally irradiated	2005 SBMO/IEEE MTT-S INTERNATIONAL MICROWAVE AND OPTOELECTRONICS CONFERENCE (IMOC)					SBMO/IEEE MTT-S International Microwave and Optoelectronics Conference	JUL 25-28, 2005	Brasilia, BRAZIL	SBMO,IEEE MTT S				An in vivo mammalian cytogenetic test, the micronuclei (MN) assay, was used to investigate the occurrence of genetic damage in rat offspring erythrocytes exposed to a non-thermal electromagnetic field (834 MHz, 0.6 - 1.4 W/kg) from a cellular phone during their embryogenesis. The irradiated group showed a significant increase of MN frequency. The offspring number has not been significantly differ…					Ferreira, Henrique B/H-4189-2012	Ferreira, Henrique B/0000-0003-3611-6040															0-7803-9341-4				2005
J	Alkis, ME; Akdag, MZ; Dasdag, S; Yegin, K; Akpolat, V				Alkis, Mehmet Esref; Akdag, Mehmet Zulkuf; Dasdag, Suleyman; Yegin, Korkut; Akpolat, Veysi	Single-strand DNA breaks and oxidative changes in rat testes exposed to radiofrequency radiation emitted from cellular phones	BIOTECHNOLOGY & BIOTECHNOLOGICAL EQUIPMENT												The testes are a sensitive organ to electromagnetic pollution and people are concerned about the harmful effects of the radiofrequency radiation (RFR) emitted from cellular phones. Therefore, the purpose of this study was to investigate the effects of long-term exposure to different RFR frequencies on single-strand DNA breaks and oxidative changes in rat testicular tissue. Twenty-eight male Sprag…					Dasdag, Suleyman/A-3310-2016; Yegin, Korkut/AAC-1480-2020	Dasdag, Suleyman/0000-0003-1211-9677; ALKIS, Mehmet Esref/0000-0002-3321-2873													1310-2818	1314-3530				DEC 3	2019	33	1
J	Brown, L; Abigania, M; Warburton, D; Brown, S				Brown, Lucia; Abigania, Melissa; Warburton, Dorothy; Brown, Stephen	Validation of QF-PCR for prenatal aneuploidy screening in the United States	PRENATAL DIAGNOSIS												Objective QF-PCR is an inexpensive and reliable method for aneuploidy screening; however, despite its obvious advantages, it is not in routine use in the United States. Our objective in the present study was to validate QF-PCR as a means for prenatal aneuploidy screening in our institution. Methods A QF-PCR assay using 15 primer pairs located on chromosomes 13, 18, 21 X and Y was established for …																			0197-3851	1097-0223				NOV	2006	26	11
J	Vijayalaxmi; Frei, MR; Dusch, SJ; Guel, V; Meltz, ML; Jauchem, JR				Vijayalaxmi; Frei, MR; Dusch, SJ; Guel, V; Meltz, ML; Jauchem, JR	Frequency of micronuclei in the peripheral blood and bone marrow of cancer-prone mice chronically exposed to 2450 MHz radiofrequency radiation	RADIATION RESEARCH												C3H/HeJ mice, which are prone to mammary tumors, were exposed for 20 h/day, 7 days/week, over 18 months to continuous-wave 2450 MHz radiofrequency (RF) radiation in circularly polarized wave guides at a whole-body average specific absorption rate of 1.0 W/kg. Sham-exposed mice were used as controls. The positive controls were the sentinel mice treated with mitomycin C during the last 24 h before …																			0033-7587	1938-5404				APR	1997	147	4
J	Stronati, L; Testa, A; Moquet, J; Edwards, A; Cordelli, E; Villani, P; Marino, C; Fresegna, AM; Appolloni, M; Lloyd, D				Stronati, L.; Testa, A.; Moquet, J.; Edwards, A.; Cordelli, E.; Villani, P.; Marino, C.; Fresegna, A. M.; Appolloni, M.; Lloyd, D.	935 MHz cellular phone radiation. An in vitro study of genotoxicity in human lymphocytes	INTERNATIONAL JOURNAL OF RADIATION BIOLOGY												Purpose: The possibility of genotoxicity of radiofrequency radiation (RFR) applied alone or in combination with x-rays was investigated in vitro using several assays on human lymphocytes. The chosen specific absorption rate (SAR) values are near the upper limit of actual energy absorption in localized tissue when persons use some cellular telephones. The purpose of the combined exposures was to e…					Testa, Antonella Federica/I-5201-2018	Testa, Antonella Federica/0000-0003-2182-7894; Stronati, Laura/0000-0001-5222-9497													0955-3002	1362-3095				MAY	2006	82	5
J	Vijayalaxmi; Leal, BZ; Szilagyi, M; Prihoda, TJ; Meltz, ML				Vijayalaxmi; Leal, BZ; Szilagyi, M; Prihoda, TJ; Meltz, ML	Primary DNA damage in human blood lymphocytes exposed in vitro to 2450 MHz radiofrequency radiation	RADIATION RESEARCH												Human peripheral blood samples collected from three healthy human volunteers were exposed in vitro to pulsed-wave 2450 MHz radiofrequency (RF) radiation for 2 h, The RF radiation was generated with a net forward power of 21 W and transmitted from a standard gain rectangular antenna horn in a vertically downward direction. The average power density at the position of the cells in the flask was 5 m…																			0033-7587	1938-5404				APR	2000	153	4
J	Zeni, O; Romeo, S; Sannino, A; Palumbo, R; Scarfi, MR				Zeni, Olga; Romeo, Stefania; Sannino, Anna; Palumbo, Rosanna; Scarfi, Maria Rosaria	Evidence of bystander effect induced by radiofrequency radiation in a human neuroblastoma cell line	ENVIRONMENTAL RESEARCH												In previous studies we demonstrated that radiofrequency (RF) electromagnetic fields (EMF) is able to reduce DNA damage induced by a subsequent treatment with genotoxic agents, resembling the adaptive response, a phenomenon well known in radiobiology. In this study we report on the capability of the culture medium from SH-SY5Y neuroblastoma cells exposed to 1950 MHz to elicit, in recipient non-exp…					Romeo, Stefania/I-6664-2019	Romeo, Stefania/0000-0002-9849-3637													0013-9351	1096-0953				MAY	2021	196
J	Kumar, K; Behari, KJ				Kumar, Kavindra; Behari, Kesari J.	Fifty-gigahertz Microwave Exposure Effect of Radiations on Rat Brain	APPLIED BIOCHEMISTRY AND BIOTECHNOLOGY												The object of this study is to investigate the effects of 50-GHz microwave radiation on the brain of Wistar rats. Male rats of the Wistar strain were used in the study. Animals of 60-day age were divided into two groups-group 1, sham-exposed, and group 2, experimental (microwave-exposed). The rats were housed in a temperature-controlled room (25 A degrees C) with constant humidity (40-50%) and re…					Kesari, Kavindra/AAR-3108-2021; Kesari, Kavindra Kumar/F-9541-2010	Kesari, Kavindra Kumar/0000-0003-3622-9555													0273-2289	1559-0291				JUL	2009	158	1
J	Khalil, AM; Abu Khadra, KM; Aljaberi, AM; Gagaa, MH; Issa, HS				Khalil, Ahmad M.; Abu Khadra, Khalid M.; Aljaberi, Ahmad M.; Gagaa, Marwan H.; Issa, Hamzah S.	Assessment of oxidant/antioxidant status in saliva of cell phone users	ELECTROMAGNETIC BIOLOGY AND MEDICINE												Hazardous health effects resulting from exposure to radiofrequency electromagnetic radiation (RF-EMR) emitted from cell phones have been reported in the literature. However, the cellular and molecular targets of RF-EMR are still controversial. The aim of this study was to examine the oxidant/antioxidant status in saliva of cell phone users. Saliva samples collected before using a cell phone as we…					Aljaberi, Ahmad/Z-1026-2019	Aljaberi, Ahmad/0000-0001-7657-7357													1536-8378	1536-8386				JUN	2014	33	2
J	Lagroye, I; Hook, GJ; Wettring, BA; Baty, JD; Moros, EG; Straube, WL; Roti, JLR				Lagroye, I; Hook, GJ; Wettring, BA; Baty, JD; Moros, EG; Straube, WL; Roti, JLR	Measurements of alkali-labile DNA damage and protein-DNA crosslinks after 2450 MHz microwave and low-dose gamma irradiation in vitro	RADIATION RESEARCH												In vitro experiments were performed to determine whether 2450 MHz microwave radiation induces alkali-labile DNA damage and/or DNA-protein or DNA-DNA crosslinks in C3H 10T(1/2) cells. After a 2-h exposure to either 2450 MHz continuous-wave (CW) microwaves at an SAR of 1.9 W/kg or 1 mM cisplatinum (CDDP, a positive control for DNA crosslinks), C3H 10T(1/2) cells were irradiated with 4 Gy of gamma r…					Moros, Eduardo G./AAY-2771-2020; Lagroye, Isabelle/B-9089-2011	Moros, Eduardo G./0000-0003-1964-2460; Lagroye, Isabelle/0000-0002-3840-8381													0033-7587	1938-5404				FEB	2004	161	2
J	Sun, C; Wei, XX; Fei, Y; Su, LL; Zhao, XY; Chen, GD; Xu, ZP				Sun, Chuan; Wei, Xiaoxia; Fei, Yue; Su, Liling; Zhao, Xinyuan; Chen, Guangdi; Xu, Zhengping	Mobile phone signal exposure triggers a hormesis-like effect in Atm(+/+) and Atm(-/-) mouse embryonic fibroblasts	SCIENTIFIC REPORTS												Radiofrequency electromagnetic fields (RF-EMFs) have been classified by the International Agency for Research on Cancer as possible carcinogens to humans; however, this conclusion is based on limited epidemiological findings and lacks solid support from experimental studies. In particular, there are no consistent data regarding the genotoxicity of RF-EMFs. Ataxia telangiectasia mutated (ATM) is r…						Sun, Chuan/0000-0003-3495-5641													2045-2322					NOV 18	2016	6
C	Koyama, S; Narita, E; Suzuki, Y; Shiina, T; Taki, M; Shinohara, N; Miyakoshi, J			IEEE	Koyama, Shin; Narita, Eijiro; Suzuki, Yukihisa; Shiina, Takeo; Taki, Masao; Shinohara, Naoki; Miyakoshi, Junji	Effects of long-term exposure to 60 GHz millimeter-wave on genotoxicities in cells derived from human eye	2014 XXXITH URSI GENERAL ASSEMBLY AND SCIENTIFIC SYMPOSIUM (URSI GASS)					29th URSI General Assembly and Scientific Symposium (URSI GASS)	AUG 16-23, 2014	Beijing, PEOPLES R CHINA	URSI				Two kinds of cells (HCE-T and SRA) derived from human eye were exposed to a millimeter-wave for 24 hours. The micronucleus (MN) frequency of cells treated with bleomycin for 1 hour was high enough as a positive control. However there is no statistically significant increase in the MN frequencies of the cells exposed to 60 GHz millimeter-wave at 1 mW/cm(2) compared with sham-exposed controls and i…					Shiina, Takeo/IAR-3010-2023																978-1-4673-5225-3				2014
J	Ferreira, AR; Knakievicz, T; Pasquali, MAD; Gelain, DP; Dal-Pizzol, F; Fernandez, CER; de Salles, AAD; Ferreira, HB; Moreira, JCF				Ferreira, Amancio Romanelli; Knakievicz, Tanise; de Bittencourt Pasquali, Matheus Augusto; Gelain, Daniel Pens; Dal-Pizzol, Felipe; Rodriguez Fernandez, Claudio Enrique; de Almeida de Salles, Alvaro Augusto; Ferreira, Henrique Bunselmeyer; Fonseca Moreira, Jose Claudio	Ultra high frequency-electromagnetic field irradiation during pregnancy leads to an increase in erythrocytes micronuclei incidence in rat offspring	LIFE SCIENCES												Mobile telephones and their base stations are an important ultra high frequency-electromagnetic field (UHF-EMF) source and their utilization is increasing all over the world. Epidemiological studies suggested that low energy UHF-EMF emitted from a cellular telephone may cause biological effects, such as DNA damage and changes on oxidative metabolism. An in vivo mammalian cytogenetic test, the mic…					Ferreira, Henrique B/H-4189-2012; moreira, jose claudio/AAO-6400-2021; de Bittencourt Pasquali, Matheus Augusto/B-7334-2015; Gelain, Daniel Pens/I-5144-2013; Dal-Pizzol, Felipe/F-2756-2015	Ferreira, Henrique B/0000-0003-3611-6040; de Bittencourt Pasquali, Matheus Augusto/0000-0001-8077-6818; Gelain, Daniel Pens/0000-0001-5254-0509; Dal-Pizzol, Felipe/0000-0003-3003-8977; Fernandez-Rodriguez, Claudio Enrique/0000-0001-6551-1301													0024-3205	1879-0631				DEC 3	2006	80	1
J	Yao, K; Wu, W; Yu, YB; Zeng, QL; He, JL; Lu, DQ; Wang, KJ				Yao, Ke; Wu, Wei; Yu, Yibo; Zeng, Qunli; He, Jiliang; Lu, Deqiang; Wang, Kaijun	RETRACTED: Effect of superposed electromagnetic noise on DNA damage of lens epithelial cells induced by microwave radiation (Retracted article. See vol. 50, pg. 4530, 2009)	INVESTIGATIVE OPHTHALMOLOGY & VISUAL SCIENCE												PURPOSE. To investigate the influence of the 1.8-GHz radiofrequency fields (RFs) of the Global System for Mobile Communications on DNA damage, intracellular reactive oxygen species (ROS) formation, cell cycle, and apoptosis in human lens epithelial cells (hLECs) and whether the effects induced by RF could be blocked by superposing of electromagnetic noise. METHODS. After 24-hour intermittent expo…					Yao, Ke/AAM-6866-2021														0146-0404	1552-5783				MAY	2008	49	5
J	Cao, Y; Tong, J				Cao, Yi; Tong, Jian	Adaptive Response in Animals Exposed to Non-Ionizing Radiofrequency Fields: Some Underlying Mechanisms	INTERNATIONAL JOURNAL OF ENVIRONMENTAL RESEARCH AND PUBLIC HEALTH												During the last few years, our research group has been investigating the phenomenon of adaptive response in animals exposed to non-ionizing radiofrequency fields. The results from several separate studies indicated a significant increase in survival, decreases in genetic damage as well as oxidative damage and, alterations in several cellular processes in mice pre-exposed to radiofrequency fields …																				1660-4601				APR	2014	11	4
J	Avendano, C; Mata, A; Sarmiento, CAS; Doncel, GF				Avendano, Conrado; Mata, Ariela; Sanchez Sarmiento, Cesar A.; Doncel, Gustavo F.	Use of laptop computers connected to internet through Wi-Fi decreases human sperm motility and increases sperm DNA fragmentation	FERTILITY AND STERILITY												Objective: To evaluate the effects of laptop computers connected to local area networks wirelessly (Wi-Fi) on human spermatozoa. Design: Prospective in vitro study. Setting: Center for reproductive medicine. Patient(s): Semen samples from 29 healthy donors. Intervention(s): Motile sperm were selected by swim up. Each sperm suspension was divided into two aliquots. One sperm aliquot (experimental)…																			0015-0282	1556-5653				JAN	2012	97	1
J	Panagopoulos, DJ; Karabarbounis, A; Yakymenko, I; Chrousos, GP				Panagopoulos, Dimitris J.; Karabarbounis, Andreas; Yakymenko, Igor; Chrousos, George P.	Human-made electromagnetic fields: Ion forced-oscillation and voltage-gated ion channel dysfunction, oxidative stress and DNA damage (Review)	INTERNATIONAL JOURNAL OF ONCOLOGY												Exposure of animals/biological samples to human-made electromagnetic fields (EMFs), especially in the extremely low frequency (ELF) band, and the microwave/radio frequency (RF) band which is always combined with ELF, may lead to DNA damage. DNA damage is connected with cell death, infertility and other pathologies, including cancer. ELF exposure from high-voltage power lines and complex RF exposu…																			1019-6439	1791-2423				NOV	2021	59	5
J	Lagroye, I; Anane, R; Wettring, BA; Moros, EG; Straube, WL; Laregina, M; Niehoff, M; Pickard, WF; Baty, J; Roti, JLR				Lagroye, I; Anane, R; Wettring, BA; Moros, EG; Straube, WL; Laregina, M; Niehoff, M; Pickard, WF; Baty, J; Roti, JLR	Measurement of DNA damage after acute exposure to pulsed-wave 2450 MHz microwaves in rat brain cells by two alkaline comet assay methods	INTERNATIONAL JOURNAL OF RADIATION BIOLOGY												Purpose: To investigate the effect of 2450 MHz pulsed-wave microwaves on the induction of DNA damage in brain cells of exposed rats and to discover whether proteinase K is needed to detect DNA damage in the brain cells of rats exposed to 2450 MHz microwaves. Materials and methods: Sprague-Dawley rats were exposed to 2450 MHz pulsed-wave microwaves and sacrificed 4 h after a 2-h exposure. Rats irr…					Lagroye, Isabelle/B-9089-2011; Moros, Eduardo G./AAY-2771-2020	Lagroye, Isabelle/0000-0002-3840-8381; Moros, Eduardo G./0000-0003-1964-2460													0955-3002	1362-3095				JAN	2004	80	1
J	Vijayalaxmi; Obe, G				Vijayalaxmi; Obe, G	Controversial cytogenetic observations in mammalian somatic cells exposed to radiofrequency radiation	RADIATION RESEARCH												During the years 1990-2003 a large number of investigations were conducted using rodents, cultured rodent and human cells, and freshly collected human blood lymphocytes to determine the genotoxic potential of exposure to radiofrequency (RF) radiation. The results of most of these studies (58%) did not indicate increased damage to the genetic material (assessed from DNA strand breaks, incidence of…																			0033-7587	1938-5404				NOV	2004	162	5
J	Sekeroglu, V; Akar, A; Sekeroglu, ZA				Sekeroglu, Vedat; Akar, Aysegul; Sekeroglu, Zulal Atli	Cytotoxic and genotoxic effects of high-frequency electromagnetic fields (GSM 1800 MHz) on immature and mature rats	ECOTOXICOLOGY AND ENVIRONMENTAL SAFETY												We investigated the cytogenotoxic effects of high frequency electromagnetic fields (HF-EMF) for 45 day and the effect of a recovery period of 15 day after exposure to EMF on bone marrow cells of immature and mature rats. The animals in treatment groups were exposed to 1800 MHz EMF at SAR of 0.37 W/kg and 0.49 W/kg for 2 h/day for 45 day. Two recovery groups were kept for a recovery period of 15 d…					ŞEKEROĞLU, Vedat/Q-2128-2015; Sekeroglu, Zulal Atli/M-3525-2013	ŞEKEROĞLU, Vedat/0000-0002-8547-6571; Sekeroglu, Zulal Atli/0000-0002-3552-3819													0147-6513	1090-2414				JUN 1	2012	80
J	D'Silva, MH; Swer, RT; Anbalagan, J; Bhargavan, R				D'Silva, Mary Hydrina; Swer, Rijied Thompson; Anbalagan, Jayaraman; Bhargavan, Rajesh	Assessment of DNA Damage in Chick Embryo Brains Exposed to 2G and 3G Cell Phone Radiation using Alkaline Comet Assay Technique	JOURNAL OF CLINICAL AND DIAGNOSTIC RESEARCH												Introduction: The cellular phones/mobile phones have emerged as the fastest growing man-made phenomenon ever discovered in the history. Controversies still exist among the scientific community regarding the ill-effects of Radiofrequency Radiation (RFR) exposure from cell phones on biological tissues. The present study will provide an insight into the basic mechanisms by which RF fields interact w…					BHARGAVAN, RAJESH/C-5843-2013	BHARGAVAN, RAJESH/0000-0002-5730-3489													2249-782X	0973-709X				JAN	2021	15	1
J	Li, L; Bisht, KS; LaGroye, I; Zhang, P; Straube, WL; Moros, EG; Roti, JLR				Li, L; Bisht, KS; LaGroye, I; Zhang, P; Straube, WL; Moros, EG; Roti, JLR	Measurement of DNA damage in mammalian cells exposed in vitro to radiofrequency fields at SARs of 3-5 W/kg	RADIATION RESEARCH												In the present study, we determined whether exposure of mammalian cells to 3.2-5.1 W/kg specific absorption rate (SAR) radiofrequency fields could induce DNA damage in murine C3H 10T1/2 fibroblasts. Cell cultures were exposed to 847.74 MHz code-division multiple access (CDMA) and 835.62 frequency-division multiple access (FDMA) modulated radiations in radial transmission line (RTL) irradiators in…					Moros, Eduardo G./AAY-2771-2020; Lagroye, Isabelle/B-9089-2011	Moros, Eduardo G./0000-0003-1964-2460; Lagroye, Isabelle/0000-0002-3840-8381													0033-7587					SEP	2001	156	3
J	Vijayalaxmi; Pickard, WF; Bisht, KS; Prihoda, TJ; Meltz, ML; LaRegina, MC; Roti, JLR; Straube, WL; Moros, EG				Vijayalaxmi; Pickard, WF; Bisht, KS; Prihoda, TJ; Meltz, ML; LaRegina, MC; Roti, JLR; Straube, WL; Moros, EG	Micronuclei in the peripheral blood and bone marrow cells of rats exposed to 2450 MHz radiofrequency radiation	INTERNATIONAL JOURNAL OF RADIATION BIOLOGY												Purpose: To determine the incidence of micronuclei in peripheral blood and bone marrow cells of rats exposed continuously for 24 h to 2450 MHz continuous wave radiofrequency radiation (RFR) at an average whole-body specific absorption rate (SAR) of 12 W/kg. Materials and methods: Eight adult male Sprague-Dawley rats were exposed to 2450 MHz RFR in circularly polarized waveguides. Eight sham-expos…					Moros, Eduardo G./AAY-2771-2020	Moros, Eduardo G./0000-0003-1964-2460													0955-3002	1362-3095				NOV	2001	77	11
J	Hook, GJ; Zhang, P; Lagroye, I; Li, L; Higashikubo, R; Moros, EG; Straube, WL; Pickard, WF; Baty, JD; Roti, JLR				Hook, GJ; Zhang, P; Lagroye, I; Li, L; Higashikubo, R; Moros, EG; Straube, WL; Pickard, WF; Baty, JD; Roti, JLR	Measurement of DNA damage and apoptosis in Molt-4 cells after in vitro exposure to radiofrequency radiation	RADIATION RESEARCH												To determine whether exposure to radiolfrequency (RF) radiation can induce DNA damage or apoptosis, Molt-4 T lymphoblastoid cells were exposed with RF fields at frequencies and modulations of the type used by wireless communication devices. Four types of frequency/modulation forms were studied: 847.74 MHz code-division multiple-access (CDMA), 835.62 MHz frequency-division multiple-access (FDMA), …					Lagroye, Isabelle/B-9089-2011; Moros, Eduardo G./AAY-2771-2020	Lagroye, Isabelle/0000-0002-3840-8381; Moros, Eduardo G./0000-0003-1964-2460													0033-7587	1938-5404				FEB	2004	161	2
J	Brech, A; Kubinyi, G; Nemetha, Z; Bakosa, J; Fiocchi, S; Thuroczy, G				Brech, Annamaria; Kubinyi, Gyorgyi; Nemetha, Zsuzsanna; Bakosa, Jozsef; Fiocchi, Serena; Thuroczy, Gyorgy	Genotoxic effects of intermediate frequency magnetic fields on blood leukocytes in vitro	MUTATION RESEARCH-GENETIC TOXICOLOGY AND ENVIRONMENTAL MUTAGENESIS												The widespread presence of electromagnetic sources in daily life has initiated several studies on the effects of radiofrequency and power frequency fields. Only few investigations on the genotoxic effects of exposure to intermediate frequency magnetic fields (IF-MF) have been done so far. Therefore, the aim of this study was to evaluate possible genotoxic effects of exposure to 123.90 kHz and 250…					Fiocchi, Serena/C-3475-2015	Fiocchi, Serena/0000-0002-6568-8841													1383-5718	1879-3592				SEP	2019	845				SI
J	Pandey, N; Giri, S				Pandey, Neelam; Giri, Sarbani	Melatonin attenuates radiofrequency radiation (900 MHz)-induced oxidative stress, DNA damage and cell cycle arrest in germ cells of male Swiss albino mice	TOXICOLOGY AND INDUSTRIAL HEALTH												Increasing male infertility of unknown aetiology can be associated with environmental factors. Extensive use of mobile phones has exposed the general population to unprecedented levels of radiofrequency radiations (RFRs) that may adversely affect male reproductive health. Therefore, the present study investigated the effect of RFR Global System for Mobile communication (GSM) type, 900 MHz and mel…						Giri, Sarbani/0000-0001-7792-8374; Pandey, Neelam/0000-0002-4746-0042													0748-2337	1477-0393				MAY	2018	34	5
J	Jonwal, C; Sisodia, R; Saxena, VK; Kesari, KK				Jonwal, Chhoteylal; Sisodia, Rashmi; Saxena, Virender K.; Kesari, Kavindra K.	Effect of 2.45 GHz microwave radiation on the fertility pattern in male mice	GENERAL PHYSIOLOGY AND BIOPHYSICS												A number of studies have reported that male reproductive organs are susceptible to electromagnetic fields (EMFs). The aim of this study was to explore the effects of microwave radiation exposures on 6-8 weeks old male Swiss albino mice. Mice were divided into two groups: group I sham-exposed (Control), and group II-microwaves-exposed (MWs). Mice were exposed to 2.45 GHz with power density 0.25 mW…					Kesari, Kavindra Kumar/F-9541-2010; Kesari, Kavindra/AAR-3108-2021	Kesari, Kavindra Kumar/0000-0003-3622-9555;													0231-5882	1338-4325				JUL	2018	37	4
J	Fang, YP; Hu, JA; Xiong, SB; Zhao, SM				Fang, Yanpeng; Hu, Jian; Xiong, Shanbai; Zhao, Siming	Effect of low-dose microwave radiation on Aspergillus parasiticus	FOOD CONTROL												The effect of low-dose microwave radiation (LDMR; 2.45 GHz, 1.5 W/g) on biochemical characteristics and mortality of Aspergillus parasiticus was investigated and compared to the effects of conventional heating treatment (water bath), in order to provide a theoretical basis for microwave control of mildew in rice and other food products. The effects of LT50 (52 +/- 2 degrees C) and LT100 (72 +/- 2…																			0956-7135	1873-7129				JUL	2011	22	7
J	Chandel, S; Kaur, S; Issa, M; Singh, HP; Batish, DR; Kohli, RK				Chandel, Shikha; Kaur, Shalinder; Issa, Mohd; Singh, Harminder Pal; Batish, Daizy Rani; Kohli, Ravinder Kumar	Exposure to mobile phone radiations at 2350MHz incites cyto- and genotoxic effects in root meristems of Allium cepa	JOURNAL OF ENVIRONMENTAL HEALTH SCIENCE AND ENGINEERING												BackgroundThe exponential increase of electromagnetic field radiations (EMF-r) in the natural environment has raked up the controversies regarding their biological effects. Concern regarding the putative capacity of EMF-r to affect living beings has been growing due to the ongoing elevation in the use of high frequency EMF-r in communication systems, e.g. Mobile phones.MethodsIn the present study…					Issa, Mohd/AAQ-6931-2021; Singh, Harminder/E-1848-2012; Kohli, Ravinder/AAB-2281-2019	Issa, Mohd/0000-0001-8102-1273; Singh, Harminder/0000-0002-0024-5855; Kohli, Ravinder/0000-0002-4375-3390													2052-336X					JUN	2019	17	1
J	Danese, E; Lippi, G; Buonocore, R; Benati, M; Bovo, C; Bonaguri, C; Salvagno, GL; Brocco, G; Roggenbuck, D; Montagnana, M				Danese, Elisa; Lippi, Giuseppe; Buonocore, Ruggero; Benati, Marco; Bovo, Chiara; Bonaguri, Chiara; Salvagno, Gian Luca; Brocco, Giorgio; Roggenbuck, Dirk; Montagnana, Martina	Mobile phone radiofrequency exposure has no effect on DNA double strand breaks (DSB) in human lymphocytes	ANNALS OF TRANSLATIONAL MEDICINE												Background: The use of mobile phones has been associated with an increased risk of developing certain type of cancer, especially in long term users. Therefore, this study was aimed to investigate the potential genotoxic effect of mobile phone radiofrequency exposure on human peripheral blood mononuclear cells in vitro. Methods: The study population consisted in 14 healthy volunteers. After collec…					Salvagno, Gian Luca/R-3857-2016; Danese, Elisa/N-2848-2016; Benati, Marco/F-1406-2019; Lippi, Giuseppe/X-7198-2018; Bonaguri, Chiara/H-7725-2018	Danese, Elisa/0000-0002-2454-0410; Benati, Marco/0000-0002-0140-3640; Lippi, Giuseppe/0000-0001-9523-9054; Bonaguri, Chiara/0000-0003-2816-5256; Roggenbuck, Dirk/0000-0002-6861-6827; BUONOCORE, RUGGERO/0000-0003-1897-3188; SALVAGNO, GIAN LUCA/0000-0003-0487-9051													2305-5839	2305-5847				JUL	2017	5	13			SI
J	Zuo, HY; Lin, T; Wang, DW; Peng, RY; Wang, SM; Gao, YB; Xu, XP; Li, Y; Wang, SX; Zhao, L; Wang, LF; Zhou, HM				Zuo, Hongyan; Lin, Tao; Wang, Dewen; Peng, Ruiyun; Wang, Shuiming; Gao, Yabing; Xu, Xinping; Li, Yang; Wang, Shaoxia; Zhao, Li; Wang, Lifeng; Zhou, Hongmei	Neural Cell Apoptosis Induced by Microwave Exposure Through Mitochondria-dependent Caspase-3 Pathway	INTERNATIONAL JOURNAL OF MEDICAL SCIENCES												To determine whether microwave (MW) radiation induces neural cell apoptosis, differentiated PC12 cells and Wistar rats were exposed to 2.856GHz for 5min and 15min, respectively, at an average power density of 30 mW/cm(2). JC-1 and TUNEL staining detected significant apoptotic events, such as the loss of mitochondria membrane potential and DNA fragmentation, respectively. Transmission electron mic…					Zuo, Hongyan/ABD-5614-2020; Xu, Xinping/AAA-1304-2020														1449-1907						2014	11	5
J	Trosic, I; Busljeta, I; Modlic, B				Trosic, I; Busljeta, I; Modlic, B	Investigation of the genotoxic effect of microwave irradiation in rat bone marrow cells: in vivo exposure	MUTAGENESIS												An in vivo mammalian cytogenetic test (the erythrocyte micronucleus assay) was used to investigate the extent of genetic damage in bone marrow red cells of rats exposed to radiofrequency/microwave (RF/MW) radiation. Wistar rats (n = 40) were exposed to a 2.45 GHz continuous RF/MW field for 2 h daily, 7 days a week, at a power density of 5-10 mW/cm(2). The whole body average specific absorption ra…																			0267-8357	1464-3804				SEP	2004	19	5
C	Tkalec, M; Vidakovic-Cifrek, Z; Pevalek-Kozlina, B; Malaric, K; Malaric, R			IEEE	Tkalec, Mirta; Vidakovic-Cifrek, Zeljka; Pevalek-Kozlina, Branka; Malaric, Kresimir; Malaric, Roman	Evaluation of genotoxic potential of microwave electromagnetic field in onion (Allium cepa)	2007 IEEE INTERNATIONAL SYMPOSIUM ON ELECTROMAGNETIC COMPATIBILITY: WORKSHOP AND TUTORIAL NOTES, VOLS 1-3					IEEE Symposium on Electromagnetic Compatibility	JUL 08-13, 2007	Honolulu, HI	IEEE,EMC Soc				Allium cepa seeds were exposed to 900 MHz EMF in GTEM cell at four different field strengths (10, 23, 41 and 120 V m(-1)) for 2h. The effect of longer exposure time (4 h) and modulation was also investigated. Germination rate and root length did not change significantly after EMF exposure. However, EMF at higher strengths (41 and 120 V m(-1)) and with modulation as well as longer exposure signifi…																					978-1-4244-1349-2				2007
J	Juutilainen, J; Heikkinen, P; Soikkeli, H; Maki-Paakkanen, J				Juutilainen, Jukka; Heikkinen, Paivi; Soikkeli, Harri; Maki-Paakkanen, Jorma	Micronucleus frequency in erythrocytes of mice after long-term exposure to radiofrequency radiation	INTERNATIONAL JOURNAL OF RADIATION BIOLOGY												Purpose: The aim of the study was to investigate genotoxicity of long-term exposure to radioftequency (RF) electromagnetic fields by measuring micronuclei in erythrocytes. The blood samples were collected in two animal studies evaluating possible cocarcinogenic effects of RF fields. Methods: In study A, female CBA/S mice were exposed for 78 weeks (1.5 h/d, 5 d/week) to either a continuous 902.5 M…																			0955-3002	1362-3095				APR	2007	83	4
J	Yildirim, MS; Yildirim, A; Zamani, AG; Okudan, N				Yildirim, M. S.; Yildirim, A.; Zamani, A. G.; Okudan, N.	EFFECT OF MOBILE PHONE STATION ON MICRONUCLEUS FREQUENCY AND CHROMOSOMAL ABERRATIONS IN HUMAN BLOOD CELLS	GENETIC COUNSELING												Effect of mobile phone station on micronucleus frequency and chromosomal aberrations in human blood cells: The use of mobile telephones has rapidly increased worldwide as well as the number of mobile phone base stations that lead to rise low level radiofrequency emissions which may in turn have possible harm for human health. The national radiation protection board has published the known effects…					YILDIRIM, Mahmut Selman/AAR-7483-2021; Okudan, Nilsel/GPF-4217-2022; ZAMANI, Ayse Gul/A-6567-2016	Okudan, Nilsel/0000-0001-9879-503X; ZAMANI, Ayse Gul/0000-0003-0329-9047; YILDIRIM, MAHMUT SELMAN/0000-0002-3986-5517													1015-8146						2010	21	2
J	Bisht, KS; Moros, EG; Straube, WL; Baty, JD; Roti, JLR				Bisht, KS; Moros, EG; Straube, WL; Baty, JD; Roti, JLR	The effect of 835.62 MHz FDMA or 847.74 MHz CDMA modulated radiofrequency radiation on the induction of micronuclei in C3H 10T1/2 cells	RADIATION RESEARCH												To determine if radiofrequency (RF) radiation induces the formation of micronuclei, C3H 10T1/2 cells were exposed to 835.62 MHz frequency division multiple access (FDMA) or 847.74 MHz code division multiple access (CDMA) modulated RF radiation. After the exposure to RF radiation, the micronucleus assay was performed by the cytokinesis block method using cytochalasin B treatment. The micronuclei a…					Moros, Eduardo G./AAY-2771-2020	Moros, Eduardo G./0000-0003-1964-2460													0033-7587	1938-5404				MAY	2002	157	5
J	Marjanovic, AM; Pavicic, I; Trosic, I				Marjanovic, Ana Marija; Pavicic, Ivan; Trosic, Ivancica	BIOLOGICAL INDICATORS IN RESPONSE TO RADIOFREQUENCY/MICROWAVE EXPOSURE	ARHIV ZA HIGIJENU RADA I TOKSIKOLOGIJU-ARCHIVES OF INDUSTRIAL HYGIENE AND TOXICOLOGY												Over the years, due to rapid technological progress, radiation from man-made sources exceeded that of natural origin. There is a general concern regarding a growing number of appliances that use radiofrequency/microwave (RF/MW) radiation with particular emphasis on mobile communication systems. Since non-thermal biological effects and mechanisms of RF/MW radiation are still uncertain, laboratory …					Pavicic, Ivan/AAE-7923-2021	Pavicic, Ivan/0000-0003-2697-6514													0004-1254	1848-6312				SEP	2012	63	3
J	Rana, JN; Mumtaz, S; Choi, EH; Han, IH				Rana, Juie Nahushkumar; Mumtaz, Sohail; Choi, Eun Ha; Han, Ihn	ROS production in response to high-power microwave pulses induces p53 activation and DNA damage in brain cells: Radiosensitivity and biological dosimetry evaluation	FRONTIERS IN CELL AND DEVELOPMENTAL BIOLOGY												Background: Pulsed high-power microwave (HPM) has many applications and is constantly being researched to expand its uses in the future. As the number of applications grows, the biological effects and safety level of pulsed HPM become a serious issue, requiring further research.Objective: The brain is regarded as the most vulnerable organ to radiation, raising concerns about determining an accept…					Han, Ihn/ABH-6275-2020	Han, Ihn/0000-0002-1372-7319; mumtaz, sohail/0000-0001-9506-5808													2296-634X					FEB 23	2023	11
J	Gadhia, PK; Shah, T; Mistry, A; Pithawala, M; Tamakuwala, D				Gadhia, PK; Shah, T; Mistry, A; Pithawala, M; Tamakuwala, D	A preliminary study to assess possible chromosomal damage among users of digital mobile phones	ELECTROMAGNETIC BIOLOGY AND MEDICINE												In a preliminary study to examine possible lymphocyte chromosomal damage, we have tested two cytogenetic endpoints, namely, chromosomal aberrations (CA) and sister chromatid exchange frequencies (SCE), in 24 mobile phone users (12 nonsmoker-nonalcoholic subjects and 12 smoker-alcoholics), who used digital mobile phones for at least 2 years, employing Gaussian Minimum Shift Keying modulations with…					Gadhia, PK/N-3063-2019	Gadhia, PK/0000-0002-6314-2116													1536-8378	1536-8386				JUL-NOV	2003	22	2-3
J	Alkis, ME; Bilgin, HM; Akpolat, V; Dasdag, S; Yegin, K; Yavas, MC; Akdag, MZ				Alkis, Mehmet Esref; Bilgin, Hakki Murat; Akpolat, Veysi; Dasdag, Suleyman; Yegin, Korkut; Yavas, Mehmet Cihan; Akdag, Mehmet Zulkuf	Effect of 900-, 1800-, and 2100-MHz radiofrequency radiation on DNA and oxidative stress in brain	ELECTROMAGNETIC BIOLOGY AND MEDICINE												Ubiquitous and ever increasing use of mobile phones led to the growing concern about the effects of radiofrequency radiation (RFR) emitted by cell phones on biological systems. The aim of this study is to explore whether long-term RFR exposure at different frequencies affects DNA damage and oxidant-antioxidant parameters in the blood and brain tissue of rats. 28 male Sprague Dawley rats were rand…					YAVAS, Mehmet Cihan/AAW-3079-2020; Akpolat, Veysi/AAF-8141-2019; Bilgin, Hakkı Murat/X-4739-2019; Dasdag, Suleyman/A-3310-2016; Yegin, Korkut/AAC-1480-2020; Yavaş, Mehmet Cihan/AAR-9388-2020	YAVAS, Mehmet Cihan/0000-0002-2923-050X; Akpolat, Veysi/0000-0002-2435-7800; Dasdag, Suleyman/0000-0003-1211-9677; ALKIS, Mehmet Esref/0000-0002-3321-2873													1536-8378	1536-8386				JAN 2	2019	38	1
J	Alkis, ME; Akdag, MZ; Bilgin, HM; Akpolat, V; Dasdag, S				Alkis, M. E.; Akdag, M. Z.; Bilgin, H. M.; Akpolat, V.; Dasdag, S.	Radiofrequency Radiation Emitted from Cell Phone induces DNA Damage and Oxidative Stress in Rat Brain Tissue	ACTA PHYSIOLOGICA																	Akpolat, Veysi/AAF-8141-2019; Dasdag, Suleyman/A-3310-2016; Bilgin, Hakkı Murat/X-4739-2019	Akpolat, Veysi/0000-0002-2435-7800; Dasdag, Suleyman/0000-0003-1211-9677; ALKIS, Mehmet Esref/0000-0002-3321-2873													1748-1708	1748-1716				SEP	2017	221			713	SI
J	Luukkonen, J; Juutilainen, J; Naarala, J				Luukkonen, Jukka; Juutilainen, Jukka; Naarala, Jonne	Combined Effects of 872 MHz Radiofrequency Radiation and Ferrous Chloride on Reactive Oxygen Species Production and DNA Damage in Human SH-SY5Y Neuroblastoma Cells	BIOELECTROMAGNETICS												The aim of the present study was to investigate possible cooperative effects of radiofrequency (RF) radiation and ferrous chloride (FeCl2) on reactive oxygen species (ROS) production and DNA damage. In order to test intracellular ROS production as a possible underlying mechanism of DNA damage, we applied the fluorescent probe DCFH-DA. Integrity of DNA was quantified by alkaline comet assay. The e…																			0197-8462	1521-186X				SEP	2010	31	6
J	Tkalec, M; Malaric, K; Pavlica, M; Pevalek-Kozlina, B; Vidakovic-Cifrek, Z				Tkalec, Mirta; Malaric, Kresimir; Pavlica, Mirjana; Pevalek-Kozlina, Branka; Vidakovic-Cifrek, Zeljka	Effects of radiofrequency electromagnetic fields on seed germination and root meristematic cells of Allium cepa L.	MUTATION RESEARCH-GENETIC TOXICOLOGY AND ENVIRONMENTAL MUTAGENESIS												The effects of exposure to radiofrequency electromagnetic fields (RF-EMFs) on seed germination, primary root growth as well as mitotic activity and mitotic aberrations in root meristematic cells were examined in Allium cepa L. cv. Srebrnjak Majski. Seeds were exposed for 2 h to EMFs of 400 and 900 MHz at field strengths of 10, 23, 41 and 120V m(-1). The effect of longer exposure time (4 h) and fi…						Tkalec, Mirta/0000-0003-4733-828X													1383-5718	1879-3592				JAN 31	2009	672	2
J	Seliuk, MN; Potaskalova, VS; Burlaka, AP; Khaitovych, NV; Kozachok, MM; Seliuk, OV				Seliuk, M. N.; Potaskalova, V. S.; Burlaka, A. P.; Khaitovych, N. V.; Kozachok, M. M.; Seliuk, O. V.	Effects of electromagnetic radiation on the microwave range excretion 8-oxoG in men with hypertension	CARDIOVASCULAR RESEARCH					3rd Congress of the ESC-Council-on-Basic-Cardiovascular-Science on Frontiers in Cardio Vascular Biology	JUL 04-06, 2014	Barcelona, SPAIN	ESC Council Basic Cardiovascular Science																							0008-6363	1755-3245				JUL 15	2014	103			1
J	Sakuma, N; Komatsubara, Y; Takeda, H; Hirose, H; Sekijima, M; Nojima, T; Miyakoshi, J				Sakuma, N; Komatsubara, Y; Takeda, H; Hirose, H; Sekijima, M; Nojima, T; Miyakoshi, J	DNA strand breaks are not induced in human cells exposed to 2.1425 GHz band CW and W-CDMA modulated radiofrequency fields allocated to mobile radio base stations	BIOELECTROMAGNETICS												We conducted a large-scale in vitro study focused on the effects of low level radiofrequency (RF) fields from mobile radio base stations employing the International Mobile Telecommunication 2000 (IMT-2000) cellular system in order to test the hypothesis that modulated RF fields may act as a DNA damaging agent. First, we evaluated the responses of human cells to microwave exposure at a specific ab…																			0197-8462	1521-186X				JAN	2006	27	1
J	Sannino, A; Sarti, M; Reddy, SB; Prihoda, TJ; Vijayalaxmi; Scarfi, MR				Sannino, Anna; Sarti, Maurizio; Reddy, Siddharth B.; Prihoda, Thomas J.; Vijayalaxmi; Scarfi, Maria Rosaria	Induction of Adaptive Response in Human Blood Lymphocytes Exposed to Radiofrequency Radiation	RADIATION RESEARCH												The incidence of micronuclei was evaluated to assess the induction of an adaptive response to non-ionizing radiofrequency (RF) radiation in peripheral blood lymphocytes collected from five different human volunteers. After stimulation with phytohemagglutinin for 24 h, the cells were exposed to an adaptive dose of 900 MHz RF radiation used for mobile communications (at a peak specific absorption r…					Sarti, Maurizio/AAL-7105-2021	Sarti, Maurizio/0000-0002-5063-4154													0033-7587	1938-5404				JUN	2009	171	6
C	Kesari, KK; Behari, J			IEEE	Kesari, Kavindra Kumar; Behari, J.	50GHz Microwave Exposure Effect of Radiations on offspring and rats Brain	2008 33RD INTERNATIONAL CONFERENCE ON INFRARED, MILLIMETER AND TERAHERTZ WAVES, VOLS 1 AND 2					33rd International Conference on Infrared, Millimeter and Terahertz Waves	SEP 15-19, 2008	Pasadena, CA	IEEE				In this paper, we have discussed the non-thermal effect of 50GHz radiation on whole body exposure. 60 days old animals were exposed 2 h a day for 45 days continuously at power density 0.1 mW/cm(2) (SAR=. 0.3 W/kg). We observed that reproductive and brain systems are affected by 50 GHz microwave radiations. The chances were observed in progeny and DNA double strand break in Brain cells.					Kesari, Kavindra Kumar/F-9541-2010; Kesari, Kavindra/AAR-3108-2021	Kesari, Kavindra Kumar/0000-0003-3622-9555;															978-1-4244-2119-0				2008
J	Verschaeve, L				Verschaeve, Luc	Genetic damage in subjects exposed to radiofrequency radiation	MUTATION RESEARCH-REVIEWS IN MUTATION RESEARCH												Despite many research efforts and public debate there is still great concern about the possible adverse effects of radiofrequency (RF) radiation on human health. This is especially due to the enormous increase of wireless mobile telephones and other telecommunication devices throughout the world. The possible genetic effects of mobile phone radiation and other sources of radiofrequencies constitu…																			1383-5742	1388-2139				MAR-JUN	2009	681	2-3
J	Zastko, L; Petrovicova, P; Rackova, A; Jakl, L; Jakusova, V; Markova, E; Belyaev, I				Zastko, Lucian; Petrovicova, Petra; Rackova, Anna; Jakl, Lukas; Jakusova, Viera; Markova, Eva; Belyaev, Igor	DNA damage response and apoptosis induced by hyperthermia in human umbilical cord blood lymphocytes	TOXICOLOGY IN VITRO												While hyperthermia (HT) is a promising modality for cancer treatment, the knowledge on mechanisms of its effect on cells is still limited. We have investigated DNA double-strand break (DSB) and apoptosis induced by HT. Umbilical cord blood lymphocytes (UCBL) were subjected to HT at 43 ?C. We have treated cells for 1 h (1 h HT), 2 h (2 h HT) and by combined HT and ice treatment (both lasting 1 h).…					Zastko, Lucián/HMD-6644-2023; Zastko, Lucián/AAZ-9018-2021; Markova, Eva/AFR-6829-2022; Belyaev, Igor/I-4029-2018	Zastko, Lucián/0000-0001-5059-9750; Belyaev, Igor/0000-0002-7963-2240; Jakusova, Viera/0000-0002-0313-5889													0887-2333	1879-3177				JUN	2021	73
J	Gulati, S; Kosik, P; Durdik, M; Skorvaga, M; Jakl, L; Markova, E; Belyaev, I				Gulati, Sachin; Kosik, Pavol; Durdik, Matus; Skorvaga, Milan; Jakl, Lukas; Markova, Eva; Belyaev, Igor	Effects of different mobile phone UMTS signals on DNA, apoptosis and oxidative stress in human lymphocytes	ENVIRONMENTAL POLLUTION												Different scientific reports suggested link between exposure to radiofrequency radiation (RF) from mobile communications and induction of reactive oxygen species (ROS) and DNA damage while other studies have not found such a link. However, the available studies are not directly comparable because they were performed at different parameters of exposure, including carrier frequency of RF signal, wh…					Markova, Eva/AFR-6829-2022; Gulati, Sachin/AAQ-7547-2021; Durdik, Matus/ABC-8653-2021; Skorvaga, Milan/AAO-2360-2021; Belyaev, Igor/I-4029-2018; Kosik, Pavol/GMX-2393-2022	Belyaev, Igor/0000-0002-7963-2240; Gulati, Sachin/0000-0002-5858-6791													0269-7491	1873-6424				DEC	2020	267
J	Kesari, KK; Kumar, S; Nirala, J; Siddiqui, MH; Behari, J				Kesari, Kavindra Kumar; Kumar, Sanjay; Nirala, Jayprakash; Siddiqui, Mohd Haris; Behari, Jitendra	Biophysical Evaluation of Radiofrequency Electromagnetic Field Effects on Male Reproductive Pattern	CELL BIOCHEMISTRY AND BIOPHYSICS												There are possible hazardous health effects of exposure to radiofrequency electromagnetic radiations emitted from mobile phone on the human reproductive pattern. It is more effective while keeping mobile phones in pocket or near testicular organs. Present review examines the possible concern on radio frequency radiation interaction and biological effects such as enzyme induction, and toxicologica…					Kesari, Kavindra Kumar/F-9541-2010; Kesari, Kavindra/AAR-3108-2021	Kesari, Kavindra Kumar/0000-0003-3622-9555;													1085-9195	1559-0283				MAR	2013	65	2
J	Zong, CY; Ji, YX; He, QN; Zhu, SX; Qin, FJ; Tong, J; Cao, Y				Zong, Chunyan; Ji, Yongxin; He, Qina; Zhu, Shunxing; Qin, Fenju; Tong, Jian; Cao, Yi	Adaptive response in mice exposed to 900 MHZ radiofrequency fields: Bleomycin-induced DNA and oxidative damage/repair	INTERNATIONAL JOURNAL OF RADIATION BIOLOGY												Purpose: To determine whether mice exposed to radio-frequency fields (RF) and then injected with a radiomimetic drug, bleomycin (BLM), exhibit adaptive response and provide some mechanistic evidence for such response. Materials and methods: Adult mice were exposed to 900 MHz RF at 120 mW/cm(2) power density for 4 hours/day for 7 days. Immediately after the last exposure, some mice were sacrificed…																			0955-3002	1362-3095				MAR	2015	91	3
J	Durdik, M; Kosik, P; Markova, E; Somsedikova, A; Gajdosechova, B; Nikitina, E; Horvathova, E; Kozics, K; Davis, D; Belyaev, I				Durdik, Matus; Kosik, Pavol; Markova, Eva; Somsedikova, Alexandra; Gajdosechova, Beata; Nikitina, Ekaterina; Horvathova, Eva; Kozics, Katarina; Davis, Devra; Belyaev, Igor	Microwaves from mobile phone induce reactive oxygen species but not DNA damage, preleukemic fusion genes and apoptosis in hematopoietic stem/progenitor cells	SCIENTIFIC REPORTS												Exposure to electromagnetic fields (EMF) has been associated with the increased risk of childhood leukemia, which arises from mutations induced within hematopoietic stem cells often through preleukemic fusion genes (PFG). In this study we investigated whether exposure to microwaves (MW) emitted by mobile phones could induce various biochemical markers of cellular damage including reactive oxygen …					Durdik, Matus/ABC-8653-2021; Kosik, Pavol/GMX-2393-2022; Kozics, Katarina/AAT-9090-2021; Belyaev, Igor/I-4029-2018; Markova, Eva/AFR-6829-2022	Kozics, Katarina/0000-0002-6412-7962; Belyaev, Igor/0000-0002-7963-2240;													2045-2322					NOV 7	2019	9
J	Lalic, H; Lekic, A; Radosevic-Stasic, B				Lalic, H; Lekic, A; Radosevic-Stasic, B	Comparison of chromosome aberrations in peripheral blood lymphocytes from people occupationally exposed to ionizing and radiofrequency radiation	ACTA MEDICA OKAYAMA												The genotoxic effects of occupational exposure to ionizing and non-ionizing radiation were investigated in 25 physicians and nurses working in hospitals and in 20 individuals working at radio-relay stations. Examination was conducted by chromosome aberration analysis of peripheral blood lymphocytes, The data showed that total number of chromosome aberrations in people exposed to ionizing and radi…					Lekic, Andrica/Q-4406-2018; Radošević-Stašić, Biserka/Q-7051-2018	Lekic, Andrica/0000-0002-6175-635X; Radošević-Stašić, Biserka/0000-0002-3331-9320													0386-300X					APR	2001	55	2
J	Meena, R; Kumari, K; Kumar, J; Rajamani, P; Verma, HN; Kesari, KK				Meena, Ramovatar; Kumari, Kajal; Kumar, Jitendra; Rajamani, Paulraj; Verma, H. N.; Kesari, Kavindra Kumar	Therapeutic approaches of melatonin in microwave radiations-induced oxidative stress-mediated toxicity on male fertility pattern of Wistar rats	ELECTROMAGNETIC BIOLOGY AND MEDICINE												Microwave (MW) radiation produced by wireless telecommunications and a number of electrical devices used in household or in healthcare institutions may adversely affects the reproductive pattern. Present study aimed to investigate the protective effects of melatonin (is well known antioxidant that protects DNA, lipids and proteins from free radical damage) against oxidative stress-mediated testic…					Kesari, Kavindra/AAR-3108-2021; Kesari, Kavindra Kumar/F-9541-2010; Verma, HN/AAJ-1451-2021	Kesari, Kavindra Kumar/0000-0003-3622-9555; MEENA, RAMOVATAR/0000-0002-3703-3274													1536-8378	1536-8386				JUN	2014	33	2
J	Guler, G; Ozgur, E; Keles, H; Tomruk, A; Vural, SA; Seyhan, N				Guler, Goknur; Ozgur, Elcin; Keles, Hikmet; Tomruk, Arin; Vural, Sevil Atalay; Seyhan, Nesrin	Neurodegenerative changes and apoptosis induced by intrauterine and extrauterine exposure of radiofrequency radiation	JOURNAL OF CHEMICAL NEUROANATOMY												Adverse health effects of radiofrequency radiation (RFR) on the ongoing developmental stages of children from conception to childhood are scientifically anticipated subject. This study was performed to identify the effects of global system for mobile communications (GSM) modulated mobile phone like RFR in 1800 MHz frequency on oxidative DNA damage and lipid peroxidation beside the apoptotic cell …					Keles, Hikmet/H-4399-2018; Ozgur, Elcin/HKO-5482-2023; Ozgur, Elcin/GVT-5577-2022; Tomruk, Arın/AAC-2550-2021; Tomruk, Arin/AAG-2569-2019; Ozgur-Buyukatalay, Elcin/AHB-6780-2022	Tomruk, Arin/0000-0002-7600-0811; Ozgur-Buyukatalay, Elcin/0000-0001-6428-918X													0891-0618	1873-6300				SEP	2016	75		B		SI
J	Bahce, M; Escudero, T; Sandalinas, M; Morrison, L; Legator, M; Munne, S				Bahce, M; Escudero, T; Sandalinas, M; Morrison, L; Legator, M; Munne, S	Improvements of preimplantation diagnosis of aneuploidy by using microwave hybridization, cell recycling and monocolour labelling of probes	MOLECULAR HUMAN REPRODUCTION												Recent studies indicate that preimplantation genetic diagnosis of aneuploidy significantly reduces spontaneous abortions and increases pregnancy rates in women of advanced maternal age undergoing in-vitro fertilization. A new protocol was developed involving cell recycling (sequential hybridizations) and microwave hybridization of repetitive probes in order to obtain in a few hours enumeration re…						Munne, Santiago/0000-0002-1088-5565													1360-9947					SEP	2000	6	9
J	Esfahani, AJ; Mahdavi, SR; Shiran, MB; Khoei, S				Esfahani, Azam Janati; Mahdavi, Seied Rabi; Shiran, Mohammad Bagher; Khoei, Samideh	The Role of Radiofrequency Hyperthermia in The Radiosensitization of A Human Prostate Cancer Cell Line	CELL JOURNAL												Objective: This study evaluated enhanced induced DNA damages and apoptosis of a spheroid culture of DU145 prostate cancer cells treated by a combination of radiofrequency hyperthermia (RF HT) with radiation treatment (RT) from an external radiotherapy machine compared to RT alone. Materials and Methods: In this experimental study, DU145 cells were cultured as spheroids until they reached 300 mu m…					Esfahani, Azam Janati/J-6994-2017; Khoei, Samideh/T-2591-2019	Esfahani, Azam Janati/0000-0002-3782-4834; Mahdavi, Seied Rabi/0000-0003-1973-2140; shiran, mohammad bagher/0000-0002-5700-3937; Khoei, Samideh/0000-0001-9357-0229													2228-5806	2228-5814				SPR	2017	19			1
J	Otitoloju, AA; Obe, IA; Adewale, OA; Otubanjo, OA; Osunkalu, VO				Otitoloju, A. A.; Obe, I. A.; Adewale, O. A.; Otubanjo, O. A.; Osunkalu, V. O.	Preliminary Study on the Induction of Sperm Head Abnormalities in Mice, Mus musculus, Exposed to Radiofrequency Radiations from Global System for Mobile Communication Base Stations	BULLETIN OF ENVIRONMENTAL CONTAMINATION AND TOXICOLOGY												The exposure of male mice to radiofrequency radiations from mobile phone (GSM) base stations at a workplace complex and residential quarters caused 39.78 and 46.03%, respectively, in sperm head abnormalities compared to 2.13% in control group. Statistical analysis of sperm head abnormality score showed that there was a significant (p < 0.05) difference in occurrence of sperm head abnormalities in…						OTUBANJO, OLUBUNMI/0000-0001-7585-1983; Otitoloju, Adebayo/0000-0003-3742-810X; osunkalu, vincent/0000-0002-9615-7832													0007-4861	1432-0800				JAN	2010	84	1
J	Liu, C; Gao, P; Xu, SC; Wang, Y; Chen, CH; He, MD; Yu, ZP; Zhang, L; Zhou, Z				Liu, Chuan; Gao, Peng; Xu, Shang-Cheng; Wang, Yuan; Chen, Chun-Hai; He, Min-Di; Yu, Zheng-Ping; Zhang, Lei; Zhou, Zhou	Mobile phone radiation induces mode-dependent DNA damage in a mouse spermatocyte-derived cell line: A protective role of melatonin	INTERNATIONAL JOURNAL OF RADIATION BIOLOGY												Purpose : To evaluate whether exposure to mobile phone radiation (MPR) can induce DNA damage in male germ cells. Materials and methods : A mouse spermatocyte-derived GC-2 cell line was exposed to a commercial mobile phone handset once every 20 min in standby, listen, dialed or dialing modes for 24 h. DNA damage was determined using an alkaline comet assay. Results : The levels of DNA damage were …						Chen, Chunhai/0000-0002-7549-213X													0955-3002	1362-3095				NOV	2013	89	11
J	Vijayalaxmi; Bisht, KS; Pickard, WF; Meltz, ML; Roti, JLR; Moros, EG				Vijayalaxmi; Bisht, KS; Pickard, WF; Meltz, ML; Roti, JLR; Moros, EG	Chromosome damage and micronucleus formation in human blood lymphocytes exposed in vitro to radiofrequency radiation at a cellular telephone frequency (847.74 MHz, CDMA)	RADIATION RESEARCH												Peripheral blood samples collected from four healthy nonsmoking human volunteers were diluted with tissue culture medium and exposed in vitro for 24 h to 847.74 MHz radiofrequency (RF) radiation (continuous wave), a frequency employed for cellular telephone communications. A code division multiple access (CDMA) technology was used with a nominal net forward power of 75 W and a nominal power densi…					Moros, Eduardo G./AAY-2771-2020	Moros, Eduardo G./0000-0003-1964-2460													0033-7587	1938-5404				OCT	2001	156	4
J	Negoescu, A; Guillermet, C; Lorimier, P; Brambilla, E; Labat-Moleur, F				Negoescu, A; Guillermet, C; Lorimier, P; Brambilla, E; Labat-Moleur, F	Importance of DNA fragmentation in apoptosis with regard to TUNEL specificity	BIOMEDICINE & PHARMACOTHERAPY												In the absence of a universal specific molecular tracer of apoptosis, structural DNA alterations provide the basis of labeling systems: double-strand fragmentation for TUNEL (terminal transferase-mediated dUTP nick end-labeling), denaturation for poly (A) in situ hybridization, immunogenicity of single strand DNA, all methods which imply limited specificity due to the unavoidable presence of DNA …					Brambilla, Elisabeth MP/L-8796-2013														0753-3322	1950-6007					1998	52	6
J	Figueiredo, ABS; Alves, RN; Ramalho, AT				Figueiredo, ABS; Alves, RN; Ramalho, AT	Cytogenetic analysis of the effects of 2.5 and 10.5 GHz microwaves on human lymphocytes	GENETICS AND MOLECULAR BIOLOGY												The biological effects of microwaves on living organisms remain highly controversial. Although some reports have suggested that microwaves may be directly or indirectly genotoxic, a direct action is unlikely because the low energy of microwave photons makes them unable to cause single-strand breaks in DNA. In this work, we examined the possible clastogenic properties of microwaves (2.5 and 10.5 G…					Figueiredo, André B S/D-2997-2018	Figueiredo, André B S/0000-0002-4940-3682													1415-4757	1678-4685				SEP	2004	27	3
J	Joushomme, A; Garenne, A; Dufossee, M; Renom, R; Ruigrok, HJ; Chappe, YL; Canovi, A; Patrignoni, L; Hurtier, A; de Gannes, FP; Lagroye, I; Leveque, P; Lewis, N; Priault, M; Arnaud-Cormos, D; Percherancier, Y				Joushomme, Alexandre; Garenne, Andre; Dufossee, Melody; Renom, Remy; Ruigrok, Hermanus Johannes; Chappe, Yann Loick; Canovi, Anne; Patrignoni, Lorenza; Hurtier, Annabelle; Poulletier de Gannes, Florence; Lagroye, Isabelle; Leveque, Philippe; Lewis, Noelle; Priault, Muriel; Arnaud-Cormos, Delia; Percherancier, Yann	Label-Free Study of the Global Cell Behavior during Exposure to Environmental Radiofrequency Fields in the Presence or Absence of Pro-Apoptotic or Pro-Autophagic Treatments	INTERNATIONAL JOURNAL OF MOLECULAR SCIENCES												It remains controversial whether exposure to environmental radiofrequency signals (RF) impacts cell status or response to cellular stress such as apoptosis or autophagy. We used two label-free techniques, cellular impedancemetry and Digital Holographic Microscopy (DHM), to assess the overall cellular response during RF exposure alone, or during co-exposure to RF and chemical treatments known to i…					Leveque, Philippe/IAM-8958-2023; Priault, Muriel/HHT-0658-2022; Lagroye, Isabelle/B-9089-2011	Priault, Muriel/0000-0001-8193-0389; Lagroye, Isabelle/0000-0002-3840-8381; RENOM, Remy/0000-0003-2776-1881														1422-0067				JAN	2022	23	2
J	Sannino, A; Calabrese, ML; d'Ambrosio, G; Massa, R; Petraglia, G; Mita, P; Sarti, M; Scarfi, MR				Sannino, Anna; Calabrese, Maria Lucia; d'Ambrosio, Guglielmo; Massa, Rita; Petraglia, Giovanni; Mita, Paolo; Sarti, Maurizio; Scarfi, Maria Rosaria	Evaluation of cytotoxic and genotoxic effects in human peripheral blood leukocytes following exposure to 1950-MHz modulated signal	IEEE TRANSACTIONS ON PLASMA SCIENCE					4th International Symposium on Nonthermal Medical/Biological Treatments Using Electromagnetic Fields and Ionized Gases	MAY, 2005	Portland, OR					Human peripheral blood leukocytes from six volunteers were exposed to a Universal Mobile Telecommunication System (UMTS) signal (frequency carrier of 1950 MHz) for 24 h. The exposures were carried out in a waveguide system at specific absorption rates (SAR) of 0.5 and 2.0 W/kg, and for each blood donor, sham-exposed samples were also set up. The alkaline comet assay was used to quantify DNA damag…					Sarti, Maurizio/AAL-7105-2021	Sarti, Maurizio/0000-0002-5063-4154; MASSA, RITA/0000-0001-6936-8418													0093-3813	1939-9375				AUG	2006	34	4	2
J	Agarwal, A; Desai, NR; Makker, K; Varghese, A; Mouradi, R; Sabanegh, E; Sharma, R				Agarwal, Ashok; Desai, Nisarg R.; Makker, Kartikeya; Varghese, Alex; Mouradi, Rand; Sabanegh, Edmund; Sharma, Rakesh	Effects of radiofrequency electromagnetic waves (RF-EMW) from cellular phones on human ejaculated semen: an in vitro pilot study	FERTILITY AND STERILITY												Objective: To evaluate effects of cellular phone radiofrequency electromagnetic waves (RF-EMW) during talk mode on unprocessed (neat) ejaculated human semen. Design: Prospective pilot study. Setting: Center for reproductive medicine laboratory in tertiary hospital setting. Samples: Neat semen samples from normal healthy donors (n = 23) and infertile patients (n = 9). Intervention(S): After liquef…					Makker, Kartikeya/AAT-1307-2021; Varghese, Alex C/AAQ-2232-2021; Agarwal, Ashok/B-1689-2013; Makker, Kartikeya/AAA-8078-2022	Makker, Kartikeya/0000-0001-8854-1431; Agarwal, Ashok/0000-0003-0585-1026; Varghese, Alex C/0000-0003-0333-923X; Sharma, Rakesh/0000-0002-9664-6978													0015-0282	1556-5653				OCT	2009	92	4
J	He, QN; Zong, L; Sun, YL; Vijayalaxmi; Prihoda, TJ; Tong, J; Cao, Y				He, Qina; Zong, Lin; Sun, Yulong; Vijayalaxmi; Prihoda, Thomas J.; Tong, Jian; Cao, Yi	Adaptive response in mouse bone marrow stromal cells exposed to 900 MHz radiofrequency fields: Impact of poly (ADP-ribose) polymerase (PARP)	MUTATION RESEARCH-GENETIC TOXICOLOGY AND ENVIRONMENTAL MUTAGENESIS												This study examined whether non-ionizing radiofrequency fields (RF) exposure is capable of inducing poly (ADP ribose) polymerase-1 (PARP-1) in bone marrow stromal cells (BMSCs) and whether it plays a role in RF-induced adaptive response (AR). Bone marrow stromal cells (BMSCs) were exposed to 900 MHz RF at 120 mu W/cm(2) power flux density for 3 h/day for 5 days and then challenged with a genotoxi…																			1383-5718	1879-3592				AUG	2017	820
J	Pandey, N; Giri, S; Das, S; Upadhaya, P				Pandey, Neelam; Giri, Sarbani; Das, Samrat; Upadhaya, Puja	Radiofrequency radiation (900 MHz)-induced DNA damage and cell cycle arrest in testicular germ cells in swiss albino mice	TOXICOLOGY AND INDUSTRIAL HEALTH												Even though there are contradictory reports regarding the cellular and molecular changes induced by mobile phone emitted radiofrequency radiation (RFR), the possibility of any biological effect cannot be ruled out. In view of a widespread and extensive use of mobile phones, this study evaluates alterations in male germ cell transformation kinetics following RFR exposure and after recovery. Swiss …					Das, Samrat/AAB-3150-2019	Das, Samrat/0000-0002-7672-3374; Giri, Sarbani/0000-0001-7792-8374; Pandey, Neelam/0000-0002-4746-0042													0748-2337	1477-0393				APR	2017	33	4
J	Yadav, H; Sharma, RS; Singh, R				Yadav, Himanshi; Sharma, Radhey Shyam; Singh, Rajeev	Immunotoxicity of radiofrequency radiation	ENVIRONMENTAL POLLUTION												Growing evidence recommends that radiofrequency radiations might be a new type of environmental pollutant. The consequences of RFR on the human immune system have gained considerable interest in recent years, not only to examine probable negative effects on health but also to understand if RFR can modulate the immune response positively. Although several studies have been published on the immune …						Singh, Rajeev/0000-0001-8804-155X													0269-7491	1873-6424				SEP 15	2022	309
J	Al-Serori, H; Kundi, M; Ferk, F; Misik, M; Nersesyan, A; Murbach, M; Lah, TT; Knasmuller, S				Al-Serori, Halh; Kundi, Michael; Ferk, Franziska; Misik, Miroslav; Nersesyan, Armen; Murbach, Manuel; Lah, Tamara T.; Knasmueller, Siegfried	Evaluation of the potential of mobile phone specific electromagnetic fields (UMTS) to produce micronuclei in human glioblastoma cell lines	TOXICOLOGY IN VITRO												Some epidemiological studies indicate that mobile phones cause glioblastomas in humans. Since it is known that genomic instability plays a key role in the etiology of cancer, we investigated the effects of the universal mobile telecommunications system radiofrequency (UMTS-RF) signal, which is used in smart phones, on micronucleus (MN) formation and other anomalies such as nuclear buds (NBUDs) an…																			0887-2333					APR	2017	40
J	Zeni, O; Sannino, A; Romeo, S; Massa, R; Sarti, M; Reddy, AB; Prihoda, TJ; Vijayalaxmi; Scarfi, MR				Zeni, Olga; Sannino, Anna; Romeo, Stefania; Massa, Rita; Sarti, Maurizio; Reddy, Abishek B.; Prihoda, Thomas J.; Vijayalaxmi; Scarfi, Maria Rosaria	Induction of an adaptive response in human blood lymphocytes exposed to radiofrequency fields: Influence of the universal mobile telecommunication system (UMTS) signal and the specific absorption rate	MUTATION RESEARCH-GENETIC TOXICOLOGY AND ENVIRONMENTAL MUTAGENESIS												The induction of an adaptive response (AR) was examined in human peripheral blood lymphocytes exposed to non-ionizing radiofrequency fields (RF). Cells from nine healthy human volunteers were stimulated for 24 h with phytohaemagglutinin and then exposed for 20 h to an adaptive dose (AD) of a 1950 MHz RF UMTS (universal mobile telecommunication system) signal used for mobile communications, at dif…					Sarti, Maurizio/AAL-7105-2021; Romeo, Stefania/I-6664-2019; Zeni, Olga/ABH-5688-2020	Sarti, Maurizio/0000-0002-5063-4154; Romeo, Stefania/0000-0002-9849-3637; Zeni, Olga/0000-0002-2432-2384; MASSA, RITA/0000-0001-6936-8418													1383-5718	1879-3592				AUG 30	2012	747	1
J	Melendez, J; Kiang, D; Santaus, T; Geddes, C				Melendez, Johan; Kiang, Daniel; Santaus, Tonya; Geddes, Chris	Rapid Microbial Lysing and DNA Fragmentation by Microwave Focusing	BIOPHYSICAL JOURNAL					59th Annual Meeting of the Biophysical-Society	FEB 07-11, 2015	Baltimore, MD	Biophys Soc																							0006-3495	1542-0086				JAN 27	2015	108	2		1
J	Sannino, A; Scarfi, MR; Dufossee, M; Romeo, S; Poeta, L; Prouzet-Mauleon, V; Priault, M; Zeni, O				Sannino, Anna; Scarfi, Maria Rosaria; Dufossee, Melody; Romeo, Stefania; Poeta, Loredana; Prouzet-Mauleon, Valerie; Priault, Muriel; Zeni, Olga	Inhibition of Autophagy Negates Radiofrequency-Induced Adaptive Response in SH-SY5Y Neuroblastoma Cells	INTERNATIONAL JOURNAL OF MOLECULAR SCIENCES												In the last years, radiofrequency (RF) has demonstrated that it can reduce DNA damage induced by a subsequent treatment with chemical or physical agents in different cell types, resembling the adaptive response, a phenomenon well documented in radiobiology. Such an effect has also been reported by other authors both in vitro and in vivo, and plausible hypotheses have been formulated, spanning fro…					Priault, Muriel/HHT-0658-2022	Priault, Muriel/0000-0001-8193-0389; Romeo, Stefania/0000-0002-9849-3637; Sannino, Anna/0000-0003-0009-4644														1422-0067				AUG	2022	23	15
J	Trosic, I; Pavicic, I; Milkovic-Kraus, S; Mladinic, M; Zeljezic, D				Trosic, Ivancica; Pavicic, Ivan; Milkovic-Kraus, Sanja; Mladinic, Marin; Zeljezic, Davor	Effect of Electromagnetic Radiofrequency Radiation on the Rats' Brain, Liver and Kidney Cells Measured by Comet Assay	COLLEGIUM ANTROPOLOGICUM												The goal of study was to evaluate DNA damage in rat's renal, liver and brain cells after in vivo exposure to radiofrequency/microwave (Rf/Mw) radiation of cellular phone frequencies range. To determine DNA damage, a single cell gel electrophoresis/comet assay was used. Wistar rats (male, 12 week old, approximate body weight 350 g) (N=9) were exposed to the carrier frequency of 915 MHz with Global…					Pavicic, Ivan/AAE-7923-2021	Pavicic, Ivan/0000-0003-2697-6514; /0000-0002-5997-6986													0350-6134					DEC	2011	35	4
J	Koyama, S; Nakahara, T; Wake, K; Taki, M; Isozumi, Y; Miyakoshi, J				Koyama, S; Nakahara, T; Wake, K; Taki, M; Isozumi, Y; Miyakoshi, J	Effects of high frequency electromagnetic fields on micronucleus formation in CHO-K1 cells	MUTATION RESEARCH-GENETIC TOXICOLOGY AND ENVIRONMENTAL MUTAGENESIS												To investigate the effects of high frequency electromagnetic fields (HFEMFs), we assessed the frequency of micronucleus (MN) formation induced by chromosomal breakage or inhibition of spindles during cell division in Chinese hamster ovary (CHO)-K1 cells, using the cytokinesis block micronucleus method. The MN frequency in cells in the inner, middle and outer wells of an annular culture plate was …																			1383-5718	1879-3592				NOV 10	2003	541	1-2
J	Malyapa, RS; Ahern, EW; Straube, WL; Moros, EG; Pickard, WF; Roti, JLR				Malyapa, RS; Ahern, EW; Straube, WL; Moros, EG; Pickard, WF; Roti, JLR	Measurement of DNA damage alter exposure to 2450 MHz electromagnetic radiation	RADIATION RESEARCH												Recent reports suggest that exposure to 2450 MHz electromagnetic radiation causes DNA single-strand breaks (SSBs) and double-strand breaks (DSBs) in cells of rat brain irradiated in vivo (Lai and Singh, Bioelectromagnetics 16, 207-210, 1995; Int. J. Radiat. Biol. 69, 513-521, 1996). Therefore, we endeavored to determine if exposure of cultured mammalian cells in vitro to 2450 MHz radiation causes…					Moros, Eduardo G./AAY-2771-2020	Moros, Eduardo G./0000-0003-1964-2460													0033-7587					DEC	1997	148	6
J	Vijayalaxmi; Sasser, LB; Morris, JE; Wilson, BW; Anderson, LE				Vijayalaxmi; Sasser, LB; Morris, JE; Wilson, BW; Anderson, LE	Genotoxic potential of 1.6 GHz wireless communication signal: In vivo two-year bioassay	RADIATION RESEARCH												Timed-pregnant Fischer 344 rats (from nineteenth day of gestation) and their nursing offspring (until weaning) were exposed to a far-field 1.6 GHz Iridium wireless communication signal for 2 h/day, 7 days/week. Far-field whole-body exposures were conducted with a field intensity of 0.43 mW/cm(2) and whole-body average specific absorption rate (SAR) of 0.036 to 0.077 W/kg (0.10 to 0.22 W/kg in the…																			0033-7587	1938-5404				APR	2003	159	4
J	Chen, ZJ; Li, XX; Zheng, W; Lu, YZ; Lou, JL; Lu, DQ; Chen, SJ; Jin, LF; He, JL				Chen Zhijian; Li Xiaoxue; Zheng Wei; Lu Yezhen; Lou Jianlin; Lu Deqiang; Chen Shijie; Jin Lifen; He Jiliang	Studying the protein expression in human B lymphoblastoid cells exposed to 1.8-GHz (GSM) radiofrequency radiation (RFR) with protein microarray	BIOCHEMICAL AND BIOPHYSICAL RESEARCH COMMUNICATIONS												In the present study, the protein microarray was used to investigate the protein expression in human B-cell lymphoblastoid cells intermittently exposed to 1.8-GHz GSM radiofrequency radiation (RFR) at the specific absorption rate (SAR) of 2.0 W/kg for 24 h. The differential expression of 27 proteins was found, which were related to DNA damage repair, apoptosis, oncogenesis, cell cycle and prolife…																			0006-291X	1090-2104				MAR 29	2013	433	1
J	Khalil, AM; Al-Qaoud, KM; Alemam, IF; Okour, MA				Khalil, Ahmad M.; Al-Qaoud, Khaled M.; Alemam, Israa F.; Okour, Mohammad A.	Mobile phone radiation might alter gene expression in the oral squamous epithelial cells	EGYPTIAN JOURNAL OF MEDICAL HUMAN GENETICS												Background Accumulating evidence has shown that radiofrequency radiation (RFR) emitted by mobile phones is a potential factor for DNA damage. Whether RFR affects the gene expression of human genes still requires further research. This may help in understanding the mechanisms of action of this radiation. On the assumption that expression of BAMBI and Survivin in the oral squamous epithelial cells …						Al-Qaoud, Khaled/0000-0002-4453-8190													1110-8630	2090-2441				JAN 28	2022	23	1
J	Kesari, KK; Meena, R; Nirala, J; Kumar, J; Verma, HN				Kesari, Kavindra Kumar; Meena, Ramovatar; Nirala, Jayprakash; Kumar, Jitender; Verma, H. N.	Effect of 3G Cell Phone Exposure with Computer Controlled 2-D Stepper Motor on Non-thermal Activation of the hsp27/p38MAPK Stress Pathway in Rat Brain	CELL BIOCHEMISTRY AND BIOPHYSICS												Cell phone radiation exposure and its biological interaction is the present concern of debate. Present study aimed to investigate the effect of 3G cell phone exposure with computer controlled 2-D stepper motor on 45-day-old male Wistar rat brain. Animals were exposed for 2 h a day for 60 days by using mobile phone with angular movement up to zero to 30A degrees. The variation of the motor is rest…					Kesari, Kavindra Kumar/F-9541-2010; Kesari, Kavindra/AAR-3108-2021; Verma, HN/AAJ-1451-2021	Kesari, Kavindra Kumar/0000-0003-3622-9555; MEENA, RAMOVATAR/0000-0002-3703-3274													1085-9195	1559-0283				MAR	2014	68	2
J	Lantow, M; Viergutz, T; Weiss, DG; Simko, M				Lantow, M.; Viergutz, T.; Weiss, D. G.; Simko, M.	Comparative study of cell cycle kinetics and induction of apoptosis or necrosis after exposure of human Mono Mac 6 cells to radiofrequency radiation	RADIATION RESEARCH												The possible harmful effects of radiofrequency electromagnetic fields (RF EMFs) are controversial. We have used human Mono Mac 6 cells to investigate the influence of RF EMFs in vitro on cell cycle alterations and BrdU uptake, as well as the induction of apoptosis and necrosis in human Mono Mac 6 cells, using flow cytometry after exposure to a 1800 MHz, 2 W/kg specific absorption rate (SAR), GSM-…					Simkó, Myrtill/K-7190-2019; Lantow, Margareta/A-1797-2017	Simkó, Myrtill/0000-0003-0735-0057; Weiss, Dieter G./0000-0002-1789-2995													0033-7587	1938-5404				SEP	2006	166	3
J	Racuciu, M; Iftode, C; Miclaus, S				Racuciu, M.; Iftode, C.; Miclaus, S.	Influence of 1 GHz radiation at low specific absorption rate of energy deposition on plant mitotic division process	INTERNATIONAL JOURNAL OF ENVIRONMENTAL SCIENCE AND TECHNOLOGY												The biological impact of microwaves exposure on biosphere is presently an important research subject. With the significant increase of communications technology use, of industrial and military activities which involve radiofrequency radiation, electromagnetic pollution became very intense in the last years. The aim of the present work was to investigate the genotoxic influence of microwaves on Ze…					Racuciu, Mihaela/C-8274-2015; Miclaus, Simona/H-8913-2016	Racuciu, Mihaela/0000-0002-4288-0144; Miclaus, Simona/0000-0003-1408-9109													1735-1472	1735-2630				JUN	2018	15	6
J	Cappucci, U; Casale, AM; Proietti, M; Marinelli, F; Giuliani, L; Piacentini, L				Cappucci, Ugo; Casale, Assunta Maria; Proietti, Mirena; Marinelli, Fiorenzo; Giuliani, Livio; Piacentini, Lucia	WiFi Related Radiofrequency Electromagnetic Fields Promote Transposable Element Dysregulation and Genomic Instability in Drosophila melanogaster	CELLS												Exposure to artificial radio frequency electromagnetic fields (RF-EMFs) has greatly increased in recent years, thus promoting a growing scientific and social interest in deepening the biological impact of EMFs on living organisms. The current legislation governing the exposure to RF-EMFs is based exclusively on their thermal effects, without considering the possible non-thermal adverse health eff…					Piacentini, Lucia/A-5391-2016	Piacentini, Lucia/0000-0002-3656-5068; Casale, Assunta Maria/0000-0002-7025-7368														2073-4409				DEC	2022	11	24
J	Cam, ST; Seyhan, N				Cam, Semra Tepe; Seyhan, Nesrin	Single-strand DNA breaks in human hair root cells exposed to mobile phone radiation	INTERNATIONAL JOURNAL OF RADIATION BIOLOGY												Purpose: To analyze the short-term effects of radiofrequency radiation (RFR) exposure on genomic deoxyribonucleic acid (DNA) of human hair root cells. Subjects and methods : Hair samples were collected from eight healthy human subjects immediately before and after using a 900-MHz GSM (Global System for Mobile Communications) mobile phone for 15 and 30 min. Single-strand DNA breaks of hair root ce…																			0955-3002	1362-3095				MAY	2012	88	5
J	Verschaeve, L; Juutilainen, J; Lagroye, I; Miyakoshi, J; Saunders, R; de Seze, R; Tenforde, T; van Rongen, E; Veyret, B; Xu, Z				Verschaeve, L.; Juutilainen, J.; Lagroye, I.; Miyakoshi, J.; Saunders, R.; de Seze, R.; Tenforde, T.; van Rongen, E.; Veyret, B.; Xu, Z.	In vitro and in vivo genotoxicity of radiofrequency fields	MUTATION RESEARCH-REVIEWS IN MUTATION RESEARCH												There has been growing concern about the possibility of adverse health effects resulting from exposure to radiofrequency radiations (RFR), such as those emitted by wireless communication devices. Since the introduction of mobile phones many studies have been conducted regarding alleged health effects but there is still some uncertainty and no definitive conclusions have been reached so far. Altho…					Veyret, Bernard/B-7388-2011; Lagroye, Isabelle/B-9089-2011; de Seze, Rene/R-1894-2018	Lagroye, Isabelle/0000-0002-3840-8381; de Seze, Rene/0000-0002-7978-798X													1383-5742	1388-2139				DEC	2010	705	3
J	Sokolovic, D; Djordjevic, B; Kocic, G; Veljkovic, A; Marinkovic, M; Basic, J; Jevtovic-Stoimenov, T; Stanojkovic, Z; Sokolovic, DM; Pavlovic, V; Djindjic, B; Krstic, D				Sokolovic, Dusan; Djordjevic, Branka; Kocic, Gordana; Veljkovic, Andrej; Marinkovic, Milena; Basic, Jelena; Jevtovic-Stoimenov, Tatiana; Stanojkovic, Zoran; Sokolovic, Danka M.; Pavlovic, Voja; Djindjic, Boris; Krstic, Dejan	Melatonin protects rat thymus against oxidative stress caused by exposure to microwaves and modulates proliferation/apoptosis of thymocytes	GENERAL PHYSIOLOGY AND BIOPHYSICS												The aim of the study was to evaluate the effect of melatonin on oxidative stress, DNA fragmentation, apoptsis and proliferation in thymus tissue of rats exposed to microwaves. Wistar rats were divided in four groups: I - treated with saline; II - treated with melatonin; III - microwaves exposed; IV - microwaves exposed and melatonin treated. Melatonin (2 mg/kg i.p.) was administered daily. Animal…					Djordjevic, Branka/K-6488-2019; Krstic, Dejan/AAG-8012-2020	Djordjevic, Branka/0000-0002-4521-1253; Sokolovic, Dusan/0000-0001-6586-6428; Kocic, Gordana/0000-0003-2386-2466; Basic, Jelena/0000-0002-9221-561X; Veljkovic, Andrej/0000-0001-5950-7517; Jevtovic Stoimenov, Tatjana/0000-0003-0600-5411													0231-5882	1338-4325				MAR	2013	32	1
J	Glaser, K; Rohland, M; Kleine-Ostmann, T; Schrader, T; Stopper, H; Hintzsche, H				Glaeser, Katharina; Rohland, Martina; Kleine-Ostmann, Thomas; Schrader, Thorsten; Stopper, Helga; Hintzsche, Henning	Effect of Radiofrequency Radiation on Human Hematopoietic Stem Cells	RADIATION RESEARCH												Exposure to electromagnetic fields in the radiofrequency range is ubiquitous, mainly due to the worldwide use of mobile communication devices. With improving technologies and affordability, the number of cell phone subscriptions continues to increase. Therefore, the potential effect on biological systems at low-intensity radiation levels is of great interest. While a number of studies have been p…																			0033-7587	1938-5404				NOV	2016	186	5
J	Lai, H; Singh, NP				Lai, H; Singh, NP	Melatonin and a spin-trap compound block radiofrequency electromagnetic radiation-induced DNA strand breaks in rat brain cells	BIOELECTROMAGNETICS												Effects of in vivo microwave exposure on DNA strand breaks, a form of DNA damage, were investigated in rat brain cells. In previous research, we have found that acute (2 hours) exposure to pulsed (2 mu sec pulses, 500 pps) 2450-MHz radiofrequency electromagnetic radiation (RFR) (power density 2 mW/cm(2), average whole body specific absorption rate 1.2 W/kg) caused an increase in DNA single- and d…																			0197-8462						1997	18	6
J	Schuermann, D; Mevissen, M				Schuermann, David; Mevissen, Meike	Manmade Electromagnetic Fields and Oxidative Stress-Biological Effects and Consequences for Health	INTERNATIONAL JOURNAL OF MOLECULAR SCIENCES												Concomitant with the ever-expanding use of electrical appliances and mobile communication systems, public and occupational exposure to electromagnetic fields (EMF) in the extremely-low-frequency and radiofrequency range has become a widely debated environmental risk factor for health. Radiofrequency (RF) EMF and extremely-low-frequency (ELF) MF have been classified as possibly carcinogenic to hum…					Schuermann, David/AAC-4075-2019	Schuermann, David/0000-0003-2904-1378														1422-0067				APR	2021	22	7
J	Maluin, SM; Osman, K; Jaffar, FHF; Ibrahim, SF				Maluin, Sofwatul Mokhtarah; Osman, Khairul; Jaffar, Farah Hanan Fathihah; Ibrahim, Siti Fatimah	Effect of Radiation Emitted by Wireless Devices on Male Reproductive Hormones: A Systematic Review	FRONTIERS IN PHYSIOLOGY												Exposure to radiofrequency electromagnetic radiation (RF-EMR) from various wireless devices has increased dramatically with the advancement of technology. One of the most vulnerable organs to the RF-EMR is the testes. This is due to the fact that testicular tissues are more susceptible to oxidative stress due to a high rate of cell division and mitochondrial oxygen consumption. As a result of ext…					Fatimah, Is/K-9879-2016; Jaffar, Farah/ACL-5706-2022	Fatimah, Is/0000-0001-5551-6563; Ibrahim, Siti Fatimah/0000-0002-4474-8032														1664-042X				SEP 24	2021	12
J	Chemeris, N; Gapeyev, AB; Sirota, NP; Gudkova, OY; Tankanag, A; Konovalov, IV; Buzoverya, ME; Suvorov, VG; Logunov, VA				Chemeris, N; Gapeyev, AB; Sirota, NP; Gudkova, OY; Tankanag, A; Konovalov, IV; Buzoverya, ME; Suvorov, VG; Logunov, VA	Lack of direct DNA damage in human blood leukocytes and lymphocytes after in vitro exposure to high power microwave pulses	BIOELECTROMAGNETICS												Currently, the potential genotoxicity of high power microwave pulses (HPMP) is not clear. Using the alkaline single cell gel electrophoresis assay, also known as the alkaline comet assay, we studied the effects of HPMP (8.8 GHz, 180 ns pulse width, peak power 65 kW, pulse repetition frequency 50 Hz) on DNA of human whole-blood leukocytes and isolated lymphocytes. The cell suspensions were exposed…					Sirota, Nikolay/C-1365-2014; Tankanag, Arina V/D-7222-2012; Gapeyev, Andrew B./A-9307-2014	Tankanag, Arina V/0000-0002-9538-1939; Gapeyev, Andrew/0000-0001-9149-0591													0197-8462	1521-186X				APR	2006	27	3
J	Belyaev, I; Blackman, C; Chamberlin, K; DeSalles, A; Dasdag, S; Fernandez, C; Hardell, L; Heroux, P; Kelley, E; Kesari, K; Maisch, D; Mallery-Blythe, E; Melnick, RL; Miller, A; Moskowitz, JM; Sun, WJ; Yakymenko, I				Belyaev, Igor; Blackman, Carl; Chamberlin, Kent; DeSalles, Alvaro; Dasdag, Suleyman; Fernandez, Claudio; Hardell, Lennart; Heroux, Paul; Kelley, Elizabeth; Kesari, Kavindra; Maisch, Don; Mallery-Blythe, Erica; Melnick, Ronald L.; Miller, Anthony; Moskowitz, Joel M.; Sun, Wenjun; Yakymenko, Igor	Scientific evidence invalidates health assumptions underlying the FCC and ICNIRP exposure limit determinations for radiofrequency radiation: implications for 5G	ENVIRONMENTAL HEALTH												In the late-1990s, the FCC and ICNIRP adopted radiofrequency radiation (RFR) exposure limits to protect the public and workers from adverse effects of RFR. These limits were based on results from behavioral studies conducted in the 1980s involving 40-60-minute exposures in 5 monkeys and 8 rats, and then applying arbitrary safety factors to an apparent threshold specific absorption rate (SAR) of 4…					Dasdag, Suleyman/A-3310-2016; Belyaev, Igor/I-4029-2018	Dasdag, Suleyman/0000-0003-1211-9677; Belyaev, Igor/0000-0002-7963-2240														1476-069X				OCT 18	2022	21	1
J	Leong, ASY; Leong, FJWM				Leong, ASY; Leong, FJWM	Microwave-stimulated antigen retrieval - An update	ACTA HISTOCHEMICA ET CYTOCHEMICA												Since the development of antigen labelling in the early 1940s there have been tremendous technological developments that now allow the detection of a wide range of diagnostic antigens in routinely fixed, paraffin-embedded tissue sections. Much of these developments have come about as a result of antigen retrieval. Proteolytic digestion was the most widely used method of antigen retrieval until th…																			0044-5991	1347-5800					2002	35	5
J	Kesari, KK; Kumar, S; Behari, J				Kesari, Kavindra Kumar; Kumar, Sanjay; Behari, Jitendra	Effects of Radiofrequency Electromagnetic Wave Exposure from Cellular Phones on the Reproductive Pattern in Male Wistar Rats	APPLIED BIOCHEMISTRY AND BIOTECHNOLOGY												The present study investigates the effect of free radical formation due to mobile phone exposure and effect on fertility pattern in 70-day-old male Wistar rats (sham exposed and exposed). Exposure took place in Plexiglas cages for 2 h a day for 35 days to mobile phone frequency. The specific absorption rate was estimated to be 0.9 W/kg. An analysis of antioxidant enzymes glutathione peroxidase (P…					Kesari, Kavindra Kumar/F-9541-2010; Kesari, Kavindra/AAR-3108-2021	Kesari, Kavindra Kumar/0000-0003-3622-9555;													0273-2289	1559-0291				JUN	2011	164	4
J	Garaj-Vrhovac, V; Orescanin, V				Garaj-Vrhovac, Vera; Orescanin, Visnja	Assessment of DNA sensitivity in peripheral blood leukocytes after occupational exposure to microwave radiation: the alkaline comet assay and chromatid breakage assay	CELL BIOLOGY AND TOXICOLOGY												DNA sensitivity in peripheral blood leukocytes of radar-facility workers daily exposed to microwave radiation and an unexposed control subjects was investigated. The study was carried out on clinically healthy male workers employed on radar equipment and antenna system service within a microwave field of 10 mu W/cm(2)-20 mW/cm(2) with frequency range of 1,250-1,350 MHz. The control group consiste…					Oreščanin, Višnja/AAV-6085-2020	Oreščanin, Višnja/0000-0001-7382-472X													0742-2091	1573-6822				FEB	2009	25	1
J	Mashevich, M; Folkman, D; Kesar, A; Barbul, A; Korenstein, R; Jerby, E; Avivi, L				Mashevich, M; Folkman, D; Kesar, A; Barbul, A; Korenstein, R; Jerby, E; Avivi, L	Exposure of human peripheral blood lymphocytes to electromagnetic fields associated with cellular phones leads to chromosomal instability	BIOELECTROMAGNETICS												Whether exposure to radiation emitted from cellular phones poses a health hazard is at the focus of current debate. We have examined whether in vitro exposure of human peripheral blood lymphocytes (PBL) to continuous 830 MHz electromagnetic fields causes losses and gains of chromosomes (aneuploidy), a major somatic mutation leading to genomic instability and thereby to cancer. PBL were irradiated…					Jerby, Eli/T-8338-2019	Jerby, Eli/0000-0003-1752-6554													0197-8462	1521-186X				FEB	2003	24	2
C	Brusick, D		Carlo, GL; Supley, M; Hersemann, SE; Thibodeau, P		Brusick, D	Genotoxicity of radiofrequency radiation	WIRELESS PHONES AND HEALTH SCIENTIFIC PROGRESS					State of the Science Colloquium on Wireless Phones and Health	NOV 13-15, 1995	UNIV ROME LA SAPIENZA, ROME, ITALY	Int Comm on Wireless Commun Hlth Res,Wireless Technol Res LLC	UNIV ROME LA SAPIENZA			Concerns have been raised regarding potential adverse effects from exposures to radiofrequency radiation (RFR). The focus of the concern has been directed at DNA interactions, producing a large number of publications describing the effects of RFR on the integrity of nucleic acids. Data from over 100 studies conducted in the range of 800-3000 megahertz (MHz) were reviewed and subjected to a weight…																					0-7923-8347-8				1998
J	Santaus, T; Geddes, C				Santaus, Tonya; Geddes, Chris	DNA damage through microwave irradiation generated reactive oxygen species	ABSTRACTS OF PAPERS OF THE AMERICAN CHEMICAL SOCIETY					254th National Meeting and Exposition of the American-Chemical-Society (ACS) on Chemistry's Impact on the Global Economy	AUG 20-24, 2017	Washington, DC	Amer Chem Soc																							0065-7727					AUG 20	2017	254
J	Houston, BJ; Nixon, B; McEwan, KE; Martin, JH; King, BV; Aitken, RJ; De Iuliis, GN				Houston, Brendan J.; Nixon, Brett; McEwan, Kristen E.; Martin, Jacinta H.; King, Bruce V.; Aitken, R. John; De Iuliis, Geoffry N.	Whole-body exposures to radiofrequency-electromagnetic energy can cause DNA damage in mouse spermatozoa via an oxidative mechanism	SCIENTIFIC REPORTS												Artificially generated radiofrequency-electromagnetic energy (RF-EME) is now ubiquitous in our environment owing to the utilization of mobile phone and Wi-Fi based communication devices. While several studies have revealed that RF-EME is capable of eliciting biological stress, particularly in the context of the male reproductive system, the mechanistic basis of this biophysical interaction remain…					Aitken, Robert John/AAY-8238-2020; De Iuliis, Geoffry N./G-7042-2013; Nixon, Brett/B-5121-2012	Aitken, Robert John/0000-0002-9152-156X; De Iuliis, Geoffry N./0000-0002-6978-6123; Martin, Jacinta/0000-0002-0876-5150; Houston, Brendan/0000-0002-1078-756X; Nixon, Brett/0000-0003-2745-8188; King, Bruce/0000-0003-0877-5866													2045-2322					NOV 25	2019	9
J	Valbonesi, P; Franzellitti, S; Piano, A; Contin, A; Biondi, C; Fabbri, E				Valbonesi, Paola; Franzellitti, Silvia; Piano, Annamaria; Contin, Andrea; Biondi, Carla; Fabbri, Elena	Evaluation of HSP70 expression and DNA damage in cells of a human trophoblast cell line exposed to 1.8 GHz amplitude-modulated radiofrequency fields	RADIATION RESEARCH												The aim of this study was to determine whether high-frequency electromagnetic fields (EMFs) could induce cellular effects. The human trophoblast cell line HTR-8/SVneo was used as a model to evaluate the expression of proteins (HSP70 and HSC70) and genes (HSP70A, B, C and HSC70) of the HSP70 family and the primary DNA damage response after nonthermal exposure to pulse-modulated 1817 MHz sinusoidal…						FABBRI, Elena/0000-0002-9957-8202; Contin, Andrea/0000-0002-2535-5700; Franzellitti, Silvia/0000-0001-6104-7812													0033-7587	1938-5404				MAR	2008	169	3
J	He, JWBH; Jin, LF; Lu, DQ; Zheng, W; Lou, JL				He, JWBH; Jin, LF; Lu, DQ; Zheng, W; Lou, JL	The study of the effects of low-intensity 1.8 GHz microwave on the human lymphocyte DNA damage induced by four chemical mutagens in vitro	TOXICOLOGY AND APPLIED PHARMACOLOGY					10th International Congress of Toxicology	JUL 11-15, 2004	Tampere, FINLAND																								0041-008X					JUN 15	2004	197	3
J	Yu, Y; Yao, K				Yu, Y.; Yao, K.	Non-thermal Cellular Effects of Low-power Microwave Radiation on the Lens and Lens Epithelial Cells	JOURNAL OF INTERNATIONAL MEDICAL RESEARCH												Because of the increased use of modern radiofrequency devices, public concern about the possible health effects of exposure to microwave radiation has arisen in many countries. It is well established that high-power microwave radiation can induce cataracts via its thermal effects. It remains unclear whether low-power microwave radiation, especially at levels below the current exposure limits, is …					Yao, Ke/AAM-6866-2021														0300-0605	1473-2300				MAY-JUN	2010	38	3
J	Andreassi, MG; Borghini, A; Pulignani, S; Baffigi, F; Fulgentini, L; Koester, P; Cresci, M; Vecoli, C; Lamia, D; Russo, G; Panetta, D; Tripodi, M; Gizzi, LA; Labate, L				Andreassi, Maria Grazia; Borghini, Andrea; Pulignani, Silvia; Baffigi, Federica; Fulgentini, Lorenzo; Koester, Petra; Cresci, Monica; Vecoli, Cecilia; Lamia, Debora; Russo, Giorgio; Panetta, Daniele; Tripodi, Maria; Gizzi, Leonida A.; Labate, Luca	Radiobiological Effectiveness of Ultrashort Laser-Driven Electron Bunches: Micronucleus Frequency, Telomere Shortening and Cell Viability	RADIATION RESEARCH												Laser-driven electron accelerators are capable of producing high-energy electron bunches in shorter distances than conventional radiofrequency accelerators. To date, our knowledge of the radiobiological effects in cells exposed to electrons using a laser-plasma accelerator is still very limited. In this study, we compared the dose-response curves for micronucleus (MN) frequency and telomere lengt…					Koester, Petra/AAL-1759-2021; Gizzi, Leonida A./AAG-4047-2019; Panetta, Daniele/A-8580-2013; russo, giorgio/K-8855-2016	Koester, Petra/0000-0002-1617-4633; Panetta, Daniele/0000-0002-4184-0175; russo, giorgio/0000-0003-1493-1087; Andreassi, Maria Grazia/0000-0002-2163-0816; Labate, Luca Umberto/0000-0002-0804-4548; Borghini, Andrea/0000-0003-1061-8309; BAFFIGI, Federica/0000-0002-3554-7351; Pulignani, Silvia/0000-0003-2097-3160; Gizzi, Leonida A./0000-0001-6572-6492													0033-7587	1938-5404				SEP	2016	186	3
J	Schwarz, C; Hartbauer, P; Weninger, M; Pilger, A; AdIkofer, F; Rudiger, HW				Schwarz, C.; Hartbauer, P.; Weninger, M.; Pilger, A.; AdIkofer, F.; Ruediger, H. W.	In vitro genotoxic effects of radiofrequency-modulated electromagnetic fields	CHROMOSOME RESEARCH																															0967-3849						2005	13
J	Mortazavi, SMJ; Motamedifar, M; Namdari, G; Taheri, M; Mortazavi, AR; Shokrpour, N				Mortazavi, S. M. J.; Motamedifar, M.; Namdari, G.; Taheri, M.; Mortazavi, A. R.; Shokrpour, N.	NON-LINEAR ADAPTIVE PHENOMENA WHICH DECREASE THE RISK OF INFECTION AFTER PRE-EXPOSURE TO RADIOFREQUENCY RADIATION	DOSE-RESPONSE												Substantial evidence indicates that adaptive response induced by low doses of ionizing radiation can result in resistance to the damage caused by a subsequently high-dose radiation or cause cross-resistance to other non-radiation stressors. Adaptive response contradicts the linear-non-threshold (LNT) dose-response model for ionizing radiation. We have previously reported that exposure of laborato…					shokrpour, nasrin/O-4793-2017; Mortazavi, SMJ/D-5830-2011; Taheri, Mohammad/L-3876-2017; Shokrpour, Nasrin/I-8211-2019; Motamedifar, Mohammad/C-1732-2008	shokrpour, nasrin/0000-0001-7782-4313; Mortazavi, SMJ/0000-0003-0139-2774; Shokrpour, Nasrin/0000-0002-8733-4657; Taheri, Mohammad/0000-0003-4128-8613; Motamedifar, Mohammad/0000-0003-4993-4034													1559-3258						2014	12	2
J	Mori, I; Ozaki, T; Tabuse, K; Utsunomiya, H; Taniguchi, E; Kakudo, K				Mori, Ichiro; Ozaki, Takashi; Tabuse, Katsuyoshi; Utsunomiya, Hirotoshi; Taniguchi, Emiko; Kakudo, Kennichi	Microwave cell death: Molecular analysis using DNA electrophoresis, PCR amplification and TUNEL	PATHOLOGY INTERNATIONAL												Microwave cell death (MCD) is unique in that microscopic morphology and antigenicity are well preserved, while enzymatic activity is lost. The aim of the present study was to carry out DNA electrophoresis, polymerase chain reaction (PCR) amplification and terminal deoxynucleotidyl transferase-mediated dUTP nick end-labeling (TUNEL) examination of MCD. DNA electrophoresis indicated only a thick ba…																			1320-5463	1440-1827				MAY	2009	59	5
C	Radic, S; Cvjetko, P; Malaric, K; Tkalec, M; Pevalek-Kozlina, B			IEEE	Radic, Sandra; Cvjetko, Petra; Malaric, Kresimir; Tkalec, Mirta; Pevalek-Kozlina, Branka	Radio frequency electromagnetic field (900 MHz) induces oxidative damage to DNA and biomembrane in tobacco shoot cells (Nicotiana tabacum)	2007 IEEE/MTT-S INTERNATIONAL MICROWAVE SYMPOSIUM DIGEST, VOLS 1-6	IEEE MTT-S INTERNATIONAL MICROWAVE SYMPOSIUM DIGEST				IEEE/MTT-S International Microwave Symposium	JUN 03-08, 2007	Honolulu, HI	IEEE MTTS				There is accumulating evidence that exposure to radio frequency electromagnetic fields (RF-EMF) from mobile telephones or their base station could have detrimental biological effects. Therefore, the possible cyto- and genotoxic effects after 4 hour exposure of tobacco shoots to 900 MHz EMF were studied. The levels of lipid peroxidation and oxidation of proteins as well as damage to DNA increased …																			0149-645X		978-1-4244-0687-6				2007
J	Maeda, K; Maeda, T; Qi, YL				Maeda, K; Maeda, T; Qi, YL	In vitro and in vivo induction of human LoVo cells into apoptotic process by non-invasive microwave treatment: A potentially novel approach for physical therapy of human colorectal cancer	ONCOLOGY REPORTS												The human LoVo and WI-38 cells were exposed to high power non-invasive microwaves. The apoptotic effect of the microwaves on the cells was examined with TUNEL, DNA fragmentation and flow cytometry. The human colon cancer LoVo cells showed pathological change of apoptosis but the normal human WI-38 cells showed no detectable apoptotic response. Exposure of the mice bearing tumor tissue to microwav…																			1021-335X					APR	2004	11	4
J	Durairaj, K; Roy, B; Chandrasekaran, N; Krishnan, SP; Mukherjee, A				Durairaj, Karthiga; Roy, Barsha; Chandrasekaran, Natarajan; Krishnan, Suresh Palamadai; Mukherjee, Amitava	Silver nanorods induced oxidative stress and chromosomal aberrations in the Allium cepa model	IET NANOBIOTECHNOLOGY												The production of different size and shape silver nanoparticles (AgNPs) has increased considerably in recent years due to several commercial and biological applications. Here, rod-shaped AgNPs (SNRs) were prepared using the microwave-assisted method and characterised by ultraviolet-visible spectroscopy, and transmission electron microscopy analysis. The present study aims to investigate the cyto-…					Chandrasekaran, Natarajan/F-2312-2018; Mukherjee, Amitava/H-5560-2011; Suresh, Kandru/AAD-5573-2022	Chandrasekaran, Natarajan/0000-0002-0586-134X; Mukherjee, Amitava/0000-0001-8682-4278; Suresh, Kandru/0000-0001-8967-3911; Roy, Barsha/0000-0001-9612-8356													1751-8741	1751-875X				APR	2020	14	2
J	Bourthoumieu, S; Joubert, V; Marin, B; Collin, A; Leveque, P; Terro, F; Yardin, C				Bourthoumieu, S.; Joubert, V.; Marin, B.; Collin, A.; Leveque, P.; Terro, F.; Yardin, C.	Cytogenetic Studies in Human Cells Exposed In Vitro to GSM-900 MHz Radiofrequency Radiation Using R-Banded Karyotyping	RADIATION RESEARCH												It is important to determine the possible effects of exposure to radiofrequency (RF) radiation on the genetic material of cells since damage to the DNA of somatic cells may be linked to cancer development or cell death and damage to germ cells may lead to genetic damage in next and subsequent generations. The objective of this study was to investigate whether exposure to radiofrequency radiation …					MARIN, Benoit/HHZ-4976-2022; LEVEQUE, Philippe/N-8749-2014; Leveque, Philippe/IAM-8958-2023; MARIN, Benoit/E-2356-2015; TERRO, FARAJ/O-8423-2016	MARIN, Benoit/0000-0001-8857-0910; LEVEQUE, Philippe/0000-0003-3687-436X; MARIN, Benoit/0000-0001-8857-0910; TERRO, FARAJ/0000-0002-3655-3964													0033-7587	1938-5404				DEC	2010	174	6	1
J	Busljeta, I; Trosic, I; Milkovic-Kraus, S				Busljeta, I; Trosic, I; Milkovic-Kraus, S	Erythropoietic changes in rats after 2.45 GHz nonthermal irradiation	INTERNATIONAL JOURNAL OF HYGIENE AND ENVIRONMENTAL HEALTH												The purpose of this study was to observe the erythropoietic changes in rats subchronically exposed to radiofrequency microwave (RF/MW) irradiation at nonthermal level. Adult male Wistar rats (N = 40) were exposed to 2.45 GHz continuous RF/MW fields for 2 hours daily, 7 days a week, at 5 - 10 mW/cm(2). Exposed animals were divided into four subgroups (n = 10 animals in each subgroup) in order to b…																			1438-4639	1618-131X				DEC	2004	207	6
J	Vijayalaxmi				Vijayalaxmi	Biological and health effects of radiofrequency fields: Good study design and quality publications	MUTATION RESEARCH-GENETIC TOXICOLOGY AND ENVIRONMENTAL MUTAGENESIS												During recent decades, researchers have used several different parameters to evaluate the biological and health effects of in vitro and in vivo exposure to non-ionizing radiofrequency fields in animals, humans and their isolated cells. The data reported in many of publications in peer-reviewed scientific journals were reviewed by the international and national expert groups of scientists for huma…																			1383-5718	1879-3592				NOV 1	2016	810
J	Sciorio, R; Tramontano, L; Esteves, SC				Sciorio, Romualdo; Tramontano, Luca; Esteves, Sandro C.	Effects of mobile phone radiofrequency radiation on sperm quality	ZYGOTE												In the last decades, the universal use of mobile phones has contributed to radiofrequency electromagnetic radiation environmental pollution. The steady growth in mobile phone usage has raised concerns about the effects of phone radiation on male reproductive health. Epidemiological studies report a sharp decline in sperm counts in developing countries, and worldwide with c. 14% of couples having …					Tramontano, Luca/HNI-8645-2023; Esteves, Sandro/G-4416-2012	SCIORIO, ROMUALDO/0000-0002-7698-8823; Esteves, Sandro/0000-0002-1313-9680													0967-1994	1469-8730				APR	2022	30	2
C	Sannino, A; Zeni, O; Sarti, M; Vijayalaxmi; Romeo, S; Scarfi, MR			IEEE	Sannino, A.; Zeni, O.; Sarti, M.; Vijayalaxmi; Romeo, S.; Scarfi, M. R.	Radiofrequency Radiation is capable of inducing Adaptive Response in human blood lymphocytes	PROCEEDINGS OF THE FOURTH EUROPEAN CONFERENCE ON ANTENNAS AND PROPAGATION					4th European Conference on Antennas and Propagation (EuCAP)	APR 12-16, 2010	Barcelona, SPAIN	esa,CST,FEKO,TICRA,ANSOFT,ANSYS,speag,fractus,IET,WILEY-BLACKWELL,EPFL,EUREL,UPC				In a previous study we demonstrated that 20 h exposure of human blood lymphocytes from five donors to 900 MHz radiofrequency radiation in GSM modulation (average SAR 1.25 W/kg) induced adaptive response when the cells were subsequently challenged with Mitomycin-C. In the present study we confirmed our previous results on a larger number of donors. The observed phenomenon suggests the possibility …					Romeo, Stefania/I-6664-2019; Sarti, Maurizio/AAL-7105-2021; Zeni, Olga/ABH-5688-2020	Romeo, Stefania/0000-0002-9849-3637; Sarti, Maurizio/0000-0002-5063-4154; Zeni, Olga/0000-0002-2432-2384															978-84-7653-472-4				2010
J	Hintzsche, H; Jastrow, C; Kleine-Ostmann, T; Schrader, T; Stopper, H				Hintzsche, Henning; Jastrow, Christian; Kleine-Ostmann, Thomas; Schrader, Thorsten; Stopper, Helga	900 MHz radiation does not induce micronucleus formation in different cell types	MUTAGENESIS												The exposure of the population to non-ionising electromagnetic radiation is still increasing, mainly due to mobile communication. Whether low-intensity electromagnetic fields can cause other effects apart from heating has been a subject of debate. One of the effects, which were proposed to be caused by mobile phone radiation, is the occurrence of mitotic disturbances. The aim of this study was to…																			0267-8357	1464-3804				JUL	2012	27	4
J	Ma, TH				Ma, T. H.	Synergistic Effect of Coffee and Radicals Generated by Microwave Detected by Tradescantia- Microspore-Micronucleus Bioassay.	ENVIRONMENTAL AND MOLECULAR MUTAGENESIS					42nd Annual Meeting of the Environmental-Mutagen-Society on Environmental Impacts on the Genome and Epigenome - Mechanisms and Risks	OCT 15-19, 2011	Montreal, CANADA	Environm Mutagen Soc																							0893-6692					OCT	2011	52			1
J	Atasoy, HI; Gunal, MY; Atasoy, P; Elgun, S; Bugdayci, G				Atasoy, Halil I.; Gunal, Mehmet Y.; Atasoy, Pinar; Elgun, Serenay; Bugdayci, Guler	Immunohistopathologic demonstration of deleterious effects on growing rat testes of radiofrequency waves emitted from conventional Wi-Fi devices	JOURNAL OF PEDIATRIC UROLOGY												Objective: To investigate effects on rat testes of radiofrequency radiation emitted from indoor Wi-Fi Internet access devices using 802.11.g wireless standards. Methods: Ten Wistar albino male rats were divided into experimental and control groups, with five rats per group. Standard wireless gateways communicating at 2.437 GHz were used as radiofrequency wave sources. The experimental group was e…					Bugdayci, Guler/GZK-2693-2022; Gunal, Mehmet Yalcin/AAT-9806-2021; Elgun, Serenay/AAG-9070-2020; Atasoy, Pınar/AFI-2878-2022; Elgun, Serenay/HDN-8482-2022	Bugdayci, Guler/0000-0002-4060-3354; Gunal, Mehmet Yalcin/0000-0001-7702-2441; Elgun, Serenay/0000-0002-1751-090X; Atasoy, Pınar/0000-0002-5603-8265; Elgun, Serenay/0000-0002-1751-090X; Atasoy, Halil Ibrahim/0000-0003-1685-0352													1477-5131	1873-4898				APR	2013	9	2
J	Zeng, Q; Zhang, D; Xu, Z; Lu, D; Chiang, H				Zeng, Q.; Zhang, D.; Xu, Z.; Lu, D.; Chiang, H.	GSM 1800 MHz RF EMF do not induce DNA double-strand breaks in human amnion FL cells.	ENVIRONMENTAL AND MOLECULAR MUTAGENESIS					37th Annual Meeting of the Environmental-Mutagen-Society	SEP 16-20, 2006	Vancouver, CANADA	Environm Mutagen Soc																							0893-6692					JUL	2006	47	6
J	Kucukbagriacik, Y; Dastouri, M; Ozgur-Buyukatalay, E; Dizakar, OA; Yegin, K				Kucukbagriacik, Yusuf; Dastouri, Mohammadreza; Ozgur-Buyukatalay, Elcin; Akarca Dizakar, Ozen; Yegin, Korkut	Investigation of oxidative damage, antioxidant balance, DNA repair genes, and apoptosis due to radiofrequency-induced adaptive response in mice	ELECTROMAGNETIC BIOLOGY AND MEDICINE												This study aims to determine whether exposure to non-ionizing radiofrequency fields could induce an adaptive response (AR) in adult mice and to reveal potential molecular mechanisms triggered by RF-induced AR. The study was performed on 24 adult male Swiss-Albino mice. The average mass of the mice was 37 g. Four groups of adult mice, each consisting of 6, were formed. The radiofrequency group (R)…					kucukbagriacik, yusuf/AAE-2390-2021; DASTOURI, Mohammadreza/HTQ-2594-2023; Ozgur, Elcin/GVT-5577-2022; DİZAKAR, Saadet Özen AKARCA/AAA-1367-2021; Ozgur, Elcin/HKO-5482-2023	kucukbagriacik, yusuf/0000-0002-4909-2669; DASTOURI, Mohammadreza/0000-0003-3882-0728; DİZAKAR, Saadet Özen AKARCA/0000-0002-4358-6510; Ozgur-Buyukatalay, Elcin/0000-0001-6428-918X; yegin, korkut/0000-0002-0546-2832													1536-8378	1536-8386				OCT 2	2022	41	4
J	Malyapa, RS; Ahern, EW; Bi, C; Straube, WL; LaRegina, M; Pickard, WF; Roti, JLR				Malyapa, RS; Ahern, EW; Bi, C; Straube, WL; LaRegina, M; Pickard, WF; Roti, JLR	DNA damage in rat brain cells after in vivo exposure to 2450 MHz electromagnetic radiation and various methods of euthanasia	RADIATION RESEARCH												The present study was done to confirm the reported observation that low-intensity acute exposure to 2450 MHz radiation causes DNA single-strand breaks (Lai and Singh, Bioelectromagnetics 16, 207-210, 1995). Male Sprague-Dawley rats weighing approximately 250 g were irradiated with 2450 MHz continuous-wave (CW) microwaves for 2 h at a specific absorption rate of 1.2 W/kg in a cylindrical waveguide…																			0033-7587	1938-5404				JUN	1998	149	6
J	Guler, G; Tomruk, A; Ozgur, E; Seyhan, N				Guler, Goknur; Tomruk, Arin; Ozgur, Elcin; Seyhan, Nesrin	The effect of radiofrequency radiation on DNA and lipid damage in non-pregnant and pregnant rabbits and their newborns	GENERAL PHYSIOLOGY AND BIOPHYSICS												The concerns of people on possible adverse health effects of radiofrequency radiation (RFR) generated from mobile phones as well as their supporting transmitters (base stations) have increased markedly. RFR effect on oversensitive people, such as pregnant women and their developing fetuses, and older people is another source of concern that should be considered. In this study, oxidative DNA damag…					Tomruk, Arın/AAC-2550-2021; Ozgur, Elcin/GVT-5577-2022; Ozgur-Buyukatalay, Elcin/AHB-6780-2022; Ozgur, Elcin/HKO-5482-2023; Tomruk, Arin/AAG-2569-2019	Ozgur-Buyukatalay, Elcin/0000-0001-6428-918X; Tomruk, Arin/0000-0002-7600-0811													0231-5882	1338-4325				MAR	2010	29	1
J	Kesari, KK; Agarwal, A; Henkel, R				Kesari, Kavindra Kumar; Agarwal, Ashok; Henkel, Ralf	Radiations and male fertility	REPRODUCTIVE BIOLOGY AND ENDOCRINOLOGY												During recent years, an increasing percentage of male infertility has to be attributed to an array of environmental, health and lifestyle factors. Male infertility is likely to be affected by the intense exposure to heat and extreme exposure to pesticides, radiations, radioactivity and other hazardous substances. We are surrounded by several types of ionizing and non-ionizing radiations and both …					Kesari, Kavindra Kumar/F-9541-2010; Kesari, Kavindra/AAR-3108-2021	Kesari, Kavindra Kumar/0000-0003-3622-9555; Henkel, Ralf/0000-0003-1128-2982														1477-7827				DEC 9	2018	16
J	Sharma, A; Shrivastava, S; Shukla, S				Sharma, Anjali; Shrivastava, Sadhana; Shukla, Sangeeta	Exposure of Radiofrequency Electromagnetic Radiation on Biochemical and Pathological Alterations	NEUROLOGY INDIA												Introduction: In the era of globalization, too much dependency on mobile phones is a cause of concern. Objective: The present study was designed to evaluate the risk assessment of microwave radiation (MWR) at 1800 MHz frequency and specific absorption rate 0.433 (W/kg) on male Wistar rats. Methodology: Animals were divided into two groups: the first group is the control group, and the second grou…																			0028-3886	1998-4022				SEP-OCT	2020	68	5
J	Schuermann, D; Ziemann, C; Barekati, Z; Capstick, M; Oertel, A; Focke, F; Murbach, M; Kuster, N; Dasenbrock, C; Schar, P				Schuermann, David; Ziemann, Christina; Barekati, Zeinab; Capstick, Myles; Oertel, Antje; Focke, Frauke; Murbach, Manuel; Kuster, Niels; Dasenbrock, Clemens; Schaer, Primo	Assessment of Genotoxicity in Human Cells Exposed to Modulated Electromagnetic Fields of Wireless Communication Devices	GENES												Modulated electromagnetic fields (wEMFs), as generated by modern communication technologies, have raised concerns about adverse health effects. The International Agency for Research on Cancer (IARC) classifies them as possibly carcinogenic to humans (Group 2B), yet, the underlying molecular mechanisms initiating and promoting tumorigenesis remain elusive. Here, we comprehensively assess the impac…					Schuermann, David/AAC-4075-2019; Kuster, Niels/B-9706-2008	Schuermann, David/0000-0003-2904-1378; Kuster, Niels/0000-0002-5827-3728; Capstick, Myles/0000-0002-5751-418X; Schar, Primo Leo/0000-0003-1843-6147														2073-4425				APR	2020	11	4
J	Vijayalaxmi; Foster, KR; Miyakoshi, J; Verschaeve, L				Vijayalaxmi; Foster, Kenneth R.; Miyakoshi, Junji; Verschaeve, Luc	Comments on the Evaluation of the Genotoxicity of Cell Phone Radiofrequency Radiation in Male and Female Rats and Mice Following Subchronic Exposure by Smith-Roe et al.	ENVIRONMENTAL AND MOLECULAR MUTAGENESIS																															0893-6692	1098-2280				FEB	2020	61	2
J	Joubert, V; Leveque, P; Rametti, A; Collin, A; Bourthoumieu, S; Yardin, C				Joubert, V.; Leveque, P.; Rametti, A.; Collin, A.; Bourthoumieu, S.; Yardin, C.	Microwave exposure of neuronal cells in vitro: Study of apoptosis	INTERNATIONAL JOURNAL OF RADIATION BIOLOGY												Purpose: The aim of this study was to investigate microwave ( MW) effects on neuronal apoptosis in vitro. Materials and methods: Human neuroblastoma cells SH-SY5Y were exposed to a 900 MHz global system for mobile communication (GSM) or continuous-wave (CW) radiofrequency fields for 24 h in a wire-patch cell. The specific absorption rates (SAR) used were 2 W/kg for CW and 0.25 W/kg average for GS…					Leveque, Philippe/IAM-8958-2023; LEVEQUE, Philippe/N-8749-2014	LEVEQUE, Philippe/0000-0003-3687-436X													0955-3002	1362-3095				APR	2006	82	4
C	Kleine-Ostmann, T; Jastrow, C; Schrader, T; Heinen, B; Schwerdtfeger, M; Koch, M; Karst, U; Hintzsche, H; Stopper, H			IEEE	Kleine-Ostmann, T.; Jastrow, C.; Schrader, T.; Heinen, B.; Schwerdtfeger, M.; Koch, M.; Kaerst, U.; Hintzsche, H.; Stopper, H.	No Genotoxic Effects but Mitotic Disturbances found after in vitro THz Field Exposition of Cells	2012 37TH INTERNATIONAL CONFERENCE ON INFRARED, MILLIMETER, AND TERAHERTZ WAVES (IRMMW-THZ)	International Conference on Infrared Millimeter and Terahertz Waves				37th International Conference on Infrared, Millimeter, and Terahertz Waves (IRMMW-THz)	SEP 23-28, 2012	Univ Wollongong, Wollongong, AUSTRALIA	IEEE,USN, Off Naval Res Sci & Technol,ETRI,UOW, Sch Engn Phys,Ctr Ultrahigh Bandwidth Devices Opt Syst,Victoria Suntech Adv Solar Facil,Swinburne, Ctr Micro Photon,Edinburgh Photon,Tydex,TRAS Inc,Inst Photon & Opt Sci,LakeShore,Australian Synchrotron,CSIRO,Univ Wollongong, Inst Superconducting & Elect Mat,Ctr Med Radiat Phys,Univ Sydney,IEEE Microwave Theory & Tech Soc	Univ Wollongong			In a project funded by the German Federal Office for Radiation Protection (BfS) two different human skin cell types (HaCaT and HDF) have been exposed under defined environmental conditions to continuous-wave THz radiation at three distinct frequencies of 106 GHz, 380 GHz and 2.52 THz with free-space power densities between 0.03 mW/cm(2) and 1.96 mW/cm(2) adjusted traceable to the SI units. In thr…																			2162-2027		978-1-4673-1597-5				2012
J	Lai, H; Singh, NP				Lai, H; Singh, NP	Interaction of microwaves and a temporally incoherent magnetic field on single and double DNA strand breaks in rat brain cells	ELECTROMAGNETIC BIOLOGY AND MEDICINE												The effect of a temporally incoherent magnetic field (noise) on microwave-induced DNA single and double strand breaks in rat brain cells was investigated. Four treatment groups of rats were studied: microwave-exposure (continuous-wave 2450-MHz microwaves, power density 1mW/cm(2), average whole-body specific absorption rate of 0.6W/kg), noise-exposure (45mG), microwave + noise-exposure, and sham-e…																			1536-8378						2005	24	1
J	Nikolova, T; Czyz, J; Rolletschek, A; Blyszczuk, P; Fuchs, J; Jovtchev, G; Schuderer, J; Kuster, N; Wobus, AM				Nikolova, T; Czyz, J; Rolletschek, A; Blyszczuk, P; Fuchs, J; Jovtchev, G; Schuderer, J; Kuster, N; Wobus, AM	Electromagnetic fields affect transcript levels of apoptosis-related genes in embryonic stem cell-derived neural progenitor cells	FASEB JOURNAL												Mouse embryonic stem (ES) cells were used as an experimental model to study the effects of electromagnetic fields (EMF). ES-derived nestin-positive neural progenitor cells were exposed to extremely low frequency EMF simulating power line magnetic fields at 50 Hz (ELF-EMF) and to radiofrequency EMF simulating the Global System for Mobile Communication (GSM) signals at 1.71 GHz (RF-EMF). Following …					Blyszczuk, Przemyslaw/J-2153-2019; Kuster, Niels/B-9706-2008	Blyszczuk, Przemyslaw/0000-0003-2521-3232; Czyz, Jaroslaw/0000-0001-6779-7630; Fuchs, Joerg/0000-0003-4171-5371; Jovtchev, Gabriele/0000-0002-0170-4718; Kuster, Niels/0000-0002-5827-3728													0892-6638	1530-6860				AUG	2005	19	10
J	Vrhovac, I; Hrascan, R; Franekic, J				Vrhovac, Ivana; Hrascan, Reno; Franekic, Jasna	Effect of 905 MHz microwave radiation on colony growth of the yeast Saccharomyces cerevisiae strains FF18733, FF1481 and D7	RADIOLOGY AND ONCOLOGY												Background. The aim of this study was to evaluate the effect of weak radiofrequency microwave (RF/MW) radiation emitted by mobile phones on colony growth of the yeast Saccharomyces cerevisiae. Materials and methods. S. cerevisiae strains FF18733 (wild-type), FF1481 (rad1 mutant) and D7 (commonly used to detect reciprocal and nonreciprocal mitotic recombinations) were exposed to a 905 MHz electrom…						Vrhovac Madunic, Ivana/0000-0002-4736-0885													1318-2099	1581-3207				JUN	2010	44	2
J	Ibitayo, AO; Afolabi, OB; Akinyemi, AJ; Ojiezeh, TI; Adekoya, KO; Ojewunmi, OO				Ibitayo, A. O.; Afolabi, O. B.; Akinyemi, A. J.; Ojiezeh, T. I.; Adekoya, K. O.; Ojewunmi, O. O.	RAPD Profiling, DNA Fragmentation, and Histomorphometric Examination in Brains of Wistar Rats Exposed to Indoor 2.5 Ghz Wi-Fi Devices Radiation	BIOMED RESEARCH INTERNATIONAL												The advent of Wi-Fi connected high technology devices in executing day-to-day activities is fast evolving especially in developing countries of the world and hence the need to assess its safety among others. The present study was conducted to investigate the injurious effect of radiofrequency emissions from installed Wi-Fi devices in brains of young male rats. Animals were divided into four equal…					Ojewunmi, Oyesola/AAU-7201-2020; Bamikole, Afolabi Olakunle/AAE-1115-2021	Ojewunmi, Oyesola/0000-0003-2774-650X; Bamikole, Afolabi Olakunle/0000-0003-4740-1779; Obajuluwa, Adejoke Olukayode/0000-0003-0801-205X; Akinyemi, Ayodele/0000-0002-1606-0898													2314-6133	2314-6141					2017	2017
J	HENKE, RP; AYHAN, N				HENKE, RP; AYHAN, N	ENHANCEMENT OF HYBRIDIZATION EFFICIENCY IN INTERPHASE CYTOGENETICS ON PARAFFIN-EMBEDDED TISSUE-SECTIONS BY MICROWAVE TREATMENT	ANALYTICAL CELLULAR PATHOLOGY												To enhance the efficiency of in situ hybridization in interphase cytogenetics on formalinfixed and paraffin-embedded tissue sections we studied the effect of microwave heating as an addition to tissue pretreatment. The modified protocol resulted in a reduction of proteolytic digestion time and of effective enzyme concentration. Apart from that, reproducibility was raised and in large sections suc…																			0921-8912					MAY	1994	6	4
J	Mazor, R; Korenstein-Ilan, A; Barbul, A; Eshet, Y; Shahadi, A; Jerby, E; Korenstein, R				Mazor, Ronit; Korenstein-Ilan, Avital; Barbul, Alexander; Eshet, Yael; Shahadi, Avi; Jerby, Eli; Korenstein, Rafi	Increased levels of numerical chromosome aberrations after in vitro exposure of human peripheral blood lymphocytes to radiofrequency electromagnetic fields for 72 hours	RADIATION RESEARCH												We investigated the effects of 72 h in vitro exposure of 10 human lymphocyte samples to radiofrequency electromagnetic fields (800 MHz, continuous wave) on genomic instability. The lymphyocytes were exposed in a specially designed wave-guide resonator at specific absorption rates (SARs) of 2.9 and 4.1 W/kg in a temperature range of 36-37 degrees C. The induced aneuploidy of chromosomes 1, 10, 11 …					Jerby, Eli/T-8338-2019; Eshet, Yael/AAO-1168-2021	Jerby, Eli/0000-0003-1752-6554; Eshet, Yael/0000-0002-8339-5823; mazor, ronit/0000-0002-5456-1247													0033-7587	1938-5404				JAN	2008	169	1
C	Kumar, A		Olivier, G; Pierre, S; Sood, VK		Kumar, A	Nonthermal effects of electromagnetic fields at microwave frequencies	CCECE 2003: CANADIAN CONFERENCE ON ELECTRICAL AND COMPUTER ENGINEERING, VOLS 1-3, PROCEEDINGS: TOWARD A CARING AND HUMANE TECHNOLOGY					15th IEEE Canadian Conference on Electrical and Computer Engineering	MAY 04-07, 2003	MONTREAL, CANADA	IEEE,IEEE Canada,IEEE Eastern Canada Council,IEEE Montreal, St Maurice & Quebec Sect,Ecole Polytech Montreal,Manitoba HVDC Res Ctr,Cooperat Etudiante Ecole Polytech,John Wiley & Sons Canada,McGraw Hill Ryerson Ltd,Cheneliere McGraw Hill,Oxford Univ Press,Presses Int Polytech				Two models of nonthermal effects of microwave and radio frequency fields are described. Some examples of nonthermal effects are presented.																					0-7803-7781-8				2003
J	Mahmoudi, R; Mortazavi, SMJ; Safari, S; Nikseresht, M; Mozdarani, H; Jafari, M; Zamani, A; Haghani, M; Davari, M; Tabatabaie, A; Soleimani, A				Mahmoudi, R.; Mortazavi, S. M. J.; Safari, S.; Nikseresht, M.; Mozdarani, H.; Jafari, M.; Zamani, A.; Haghani, M.; Davari, M.; Tabatabaie, A.; Soleimani, A.	Effects of microwave electromagnetic radiations emitted from common Wi-Fi routers on rats' sperm count and motility	INTERNATIONAL JOURNAL OF RADIATION RESEARCH												Background: Wi-Fi allows electronic devices such as laptops to exchange data or connect to a network resource. The main goal of this study was to assess the bioeffects of short term exposure to 2.4 GHz microwave radiation emitted from a common Wi-Fi router on sperm quality. Materials and Methods: Male Wistar rats were divided into 7 groups; I, sham exposed 4 h/day for 7days at 30 cm from the rout…					Mozdarani, Hossein/ABB-3780-2020; Jafari Barmak, Mehrzad/S-7864-2017; soleimani, ali/O-8191-2015; Nikseresht, Mohsen/AAD-8811-2019; Barmak, Mehrzad Jafari/J-9047-2019; Mortazavi, SMJ/D-5830-2011; Zamani, Ali/ABD-4770-2021; Haghani, Masoud/R-4160-2019	Jafari Barmak, Mehrzad/0000-0002-6874-9689; soleimani, ali/0000-0002-4964-7708; Barmak, Mehrzad Jafari/0000-0001-7240-6614; Mortazavi, SMJ/0000-0003-0139-2774; Zamani, Ali/0000-0001-6720-0910; Haghani, Masoud/0000-0002-3279-6934													2322-3243					OCT	2015	13	4
J	Lu, HH; Zhou, JC; Xiong, SB; Zhao, SM				Lu, Huanghua; Zhou, Jicheng; Xiong, Shanbai; Zhao, Siming	Effects of low-intensity microwave radiation on Tribolium castaneum physiological and biochemical characteristics and survival	JOURNAL OF INSECT PHYSIOLOGY												The red flour beetle, Tribolium castaneum (Coleoptera: Tenebrionidae) is a widespread pest that lives in, and feeds on, wheat flour. Here, we studied the effects of low-intensity microwave radiation (LIMR; <= 2.0 kW/kg) on physiological and biochemical characteristics of T. castaneum, and compared them to the effects of heat conduction treatment, to provide a theoretical basis for using LIMR for …																			0022-1910	1879-1611				SEP	2010	56	9
J	Naarala, J				Naarala, J	Non-genotoxic effects of radiofrequency radiation in vitro relevant to cancer	TOXICOLOGY AND APPLIED PHARMACOLOGY					10th International Congress of Toxicology	JUL 11-15, 2004	Tampere, FINLAND																								0041-008X					JUN 15	2004	197	3
J	Vijayalaxmi				Vijayalaxmi	Cytogenetic studies in human blood lymphocytes exposed in vitro to 2.45 GHz or 8.2 GHz radiofrequency radiation	RADIATION RESEARCH												Peripheral blood samples collected from healthy human volunteers were exposed in vitro to 2.45 GHz or 8.2 GHz pulsed-wave radiofrequency (RF) radiation. The net forward power, average power density, mean specific absorption rate, and the temperature maintained during the 2-h exposure of the cells to 2.45 GHz or 8.2 GHz were, respectively, 21 W or 60 W, 5 mW/cm(2) or 10 mW/cm(2), 2.13 W/kg or 20.7…																			0033-7587	1938-5404				SEP	2006	166	3
J	Adlkofer, F				Adlkofer, Franz	Whether or not the genotoxic effects of exposure to continuous wave (CW) radio frequency electromagnetic fields (RF-EMF) in HL-60 cells are reproducible, is still an open question	MUTATION RESEARCH-GENETIC TOXICOLOGY AND ENVIRONMENTAL MUTAGENESIS																															1383-5718	1879-3592				SEP 1	2014	771
J	Wu, D; Kan, HS; Zhang, Y; Wang, TC; Qu, GZ; Zhang, P; Jia, HZ; Sun, HW				Wu, Dan; Kan, Hongshuai; Zhang, Ying; Wang, Tiecheng; Qu, Guangzhou; Zhang, Peng; Jia, Hanzhong; Sun, Hongwen	Pyrene contaminated soil remediation using microwave/magnetite activated persulfate oxidation	CHEMOSPHERE												Polycyclic aromatic hydrocarbons (PAHs) are important mutagen prevalent in the contaminated sites, bringing potential risks to human health. Iron oxides are important natural components in soils. Pyrene removal in soil using persulfate (PS) oxidation activated by microwave (MW) and magnetite (Fe3O4) was investigated. Fe3O4 significantly promoted pyrene removal in the soil; 91.7 % of pyrene was de…																			0045-6535	1879-1298				JAN	2022	286		2
J	Belyaev, I				Belyaev, I	Nonthermal biological effects of microwaves: Current knowledge, further perspective, and urgent needs	ELECTROMAGNETIC BIOLOGY AND MEDICINE					International Symposium on Coherence and Electromagnetic Fields in Biological Systems	JUL 01-04, 2005	Prague, CZECH REPUBLIC	Acad Sci Czech Republ,Charles Univ, Med Fac,Minist Hlth Care Czech Republ,IEEE,Int Union Radio Sci				The aim of this article is to present an overview of diverse biological effects of nonthermal microwaves (NT MWs) and complex dependence of these effects on various physical and biological parameters. Besides well-known dependencies on frequency and modulation, the available data suggest dependencies of the NT MW effects on intermittence and coherence time of exposure, polarization, genotype, gen…					Belyaev, Igor/I-4029-2018	Belyaev, Igor/0000-0002-7963-2240													1536-8378	1536-8386					2005	24	3
J	Zhao, X; Dong, G; Wang, C				Zhao, X.; Dong, G.; Wang, C.	The non-thermal biological effects and mechanisms of microwave exposure	INTERNATIONAL JOURNAL OF RADIATION RESEARCH												The purpose of this article was to present a brief review of pertinent information regarding the effects of microwave radiation on biological systems. Researchers have been intrigued by the interaction of electromagnetic fields (EMFs) and various life processes since the 18th century. Microwaves refer to the oscillation of an EMF with a wavelength of 1 mm to 1 m, which penetrates matter to varyin…																			2322-3243					JUL	2021	19	3
J	Vijayalaxmi; Prihoda, TJ				Vijayalaxmi; Prihoda, Thomas J.	Genetic damage in mammalian somatic cells exposed to radiofrequency radiation: A meta-analysis of data from 63 publications (1990-2005)	RADIATION RESEARCH												Vijayalaxmi and Priboda, T. J. Genetic Damage in Mammalian Somatic Cells Exposed to Radiofrequency Radiation: A Meta-analysis of Data from 63 Publications (1990-2005). Radiat. Res. 169, 561-574 (2008). During the last several decades, numerous researchers have examined the potential of in vitro and/or in vivo exposure of radiofrequency (RF) radiation to damage the genetic material in mammalian so…																			0033-7587	1938-5404				MAY	2008	169	5
J	Vijayalaxmi; Pickard, WF; Bisht, KS; Leal, BZ; Meltz, ML; Roti, JLR; Straube, WL; Moros, EG				Vijayalaxmi; Pickard, WF; Bisht, KS; Leal, BZ; Meltz, ML; Roti, JLR; Straube, WL; Moros, EG	Cytogenetic studies in human blood lymphocytes exposed in vitro to radiofrequency radiation at a cellular telephone frequency (835.62 MHz, FDMA)	RADIATION RESEARCH												Freshly collected peripheral blood samples from four healthy human volunteers were diluted with RPMI 1640 tissue culture medium and exposed in sterile T-75 tissue culture flasks in vitro for 24 h to 835.62 MHz radiofrequency (RE) radiation, a frequency employed for customer-to-base station transmission of cellular telephone communications. An analog signal was used, and the access technology was …					Moros, Eduardo G./AAY-2771-2020	Moros, Eduardo G./0000-0003-1964-2460													0033-7587	1938-5404				JAN	2001	155	1	1
J	Zuo, HY; Lin, T; Wang, DW; Peng, RY; Wang, SM; Gao, YB; Xu, XP; Zhao, L; Wang, SX; Su, ZT				Zuo, Hongyan; Lin, Tao; Wang, Dewen; Peng, Ruiyun; Wang, Shuiming; Gao, Yabing; Xu, Xinping; Zhao, Li; Wang, Shaoxia; Su, Zhentao	RKIP Regulates Neural Cell Apoptosis Induced by Exposure to Microwave Radiation Partly Through the MEK/ERK/CREB Pathway	MOLECULAR NEUROBIOLOGY												In the present study, we investigated whether Raf-1 kinase inhibitory protein (RKIP) is important for neural cell apoptosis induced by microwave exposure and explored the role of MEK/ERK/CREB pathway regulated by RKIP in the apoptosis. Differentiated PC12 cells were exposed to continuous microwave radiation at 2.856 GHz for 5 min with average power density of 30 mW/cm(2). RKIP sense and anti-sens…					Zuo, Hongyan/ABD-5614-2020														0893-7648	1559-1182				JUN	2015	51	3
J	Mayerl, C; Hammerer-Lercher, A; Puschendorf, B; Prelog, M				Mayerl, Christina; Hammerer-Lercher, Angelika; Puschendorf, Bernd; Prelog, Martina	Simultaneous detection of a cell surface antigen and apoptosis by microwave-sensitized TUNEL assay on paraffin sections	JOURNAL OF IMMUNOLOGICAL METHODS												The TUNEL (terminal deoxynucleotidyl transferase-mediated dUTP nick-end labeling) technique has been described as a sensitive method for detection of apoptotic nuclei in tissues and preferential staining of apoptotic strand breaks. Short-term microwave pre-treatment, a non-enzymatic pre-treatment technique of antigen retrieval, has been demonstrated to optimize the TUNEL method for in situ detect…					Hammerer-Lercher, Angelika/I-5262-2016	Hammerer-Lercher, Angelika/0000-0002-9762-827X													0022-1759					OCT 20	2006	316	1-2
J	Jooyan, N; Goliaei, B; Bigdeli, B; Faraji-Dana, R; Zamani, A; Entezami, M; Mortazavi, SMJ				Jooyan, Najmeh; Goliaei, Bahram; Bigdeli, Bahareh; Faraji-Dana, Reza; Zamani, Ali; Entezami, Milad; Mortazavi, Seyed Mohammad Javad	Direct and indirect effects of exposure to 900 MHz GSM radiofrequency electromagnetic fields on CHO cell line: Evidence of bystander effect by non-ionizing radiation	ENVIRONMENTAL RESEARCH												Introduction: The rapid rise in global concerns about the adverse health effects of exposure to radiofrequency radiation (RFR) generated by common devices such as mobile phones has prompted scientists to further investigate the biological effects of these environmental exposures. Non-targeted effects (NTEs) are responses which do not need a direct exposure to be expressed and are particularly sig…					Mortazavi, SMJ/D-5830-2011; Zamani, Ali/ABD-4770-2021	Mortazavi, SMJ/0000-0003-0139-2774; Zamani, Ali/0000-0001-6720-0910													0013-9351	1096-0953				JUL	2019	174
J	Trosic, I; Busljeta, I				Trosic, I; Busljeta, I	Erythropoietic dynamic equilibrium in rats maintained after microwave irradiation	EXPERIMENTAL AND TOXICOLOGIC PATHOLOGY												The aim of study was to define influence of radiofrequency microwave (RF/M W) radiation on erythropoiesis in rats. The kinetics of polychromatic erythrocytes (PCEs) and micronucleated (MN) PCEs in the boric marrow (BM) and peripheral blood (PB) of rats during the intermittent subchronic experiment was followed. Rats were exposed 2h/day, 7 days/week to RF/MW of 2.45GHz and whole-body specific abso…																			0940-2993	1618-1433				JAN	2006	57	3
J	Suzuki, S; Okutsu, M; Suganuma, R; Komiya, H; Nakatani-Enomoto, S; Kobayashi, S; Ugawa, Y; Tateno, H; Fujimori, K				Suzuki, Satoshi; Okutsu, Miho; Suganuma, Ryota; Komiya, Hiromi; Nakatani-Enomoto, Setsu; Kobayashi, Shunsuke; Ugawa, Yoshikazu; Tateno, Hiroyuki; Fujimori, Keiya	Influence of Radiofrequency-Electromagnetic Waves From 3rd-Generation Cellular Phones on Fertilization and Embryo Development in Mice	BIOELECTROMAGNETICS												The purpose of this study was to evaluate the effects of 3rd-generation (3G) cellular phone radiofrequency-electromagnetic wave (RF-EMW) exposure on fertilization and embryogenesis in mice. Oocytes and spermatozoa were exposed to 3G cellular phone RF-EMWs, 1.95GHz wideband code division multiple access, at a specific absorption rate of 2mW/g for 60min, or to sham exposure. After RF-EMW exposure, …					Kobayashi, Shunsuke/C-2551-2008; Ugawa, Yoshikazu/AAM-2052-2020	Ugawa, Yoshikazu/0000-0002-8016-152X; Kobayashi, Shunsuke/0000-0002-6868-9313													0197-8462	1521-186X				SEP	2017	38	6
J	Luukkonen, J; Juutilainen, J; Naarala, J				Luukkonen, Jukka; Juutilainen, Jukka; Naarala, Jonne	Effects of 872 MHz radiofrequency radiation on intracellular reactive oxygen species production and DNA damage	FREE RADICAL RESEARCH					European Meeting of the Society-for-Free-Radical-Research-Europe (SFRR-Europe)	OCT 10-13, 2007	Vilamoura, PORTUGAL	Soc Free Rad Res Europe,Portuguese Grp Free Rad,Spanish Grp Free Rad																							1071-5762					OCT	2007	41			1
J	Zhang, SS; Mo, FY; Chang, YL; Wu, SF; Ma, Q; Jin, F; Xing, LF				Zhang, Shanshan; Mo, Fengyi; Chang, Yali; Wu, Shufang; Ma, Qing; Jin, Fan; Xing, Lanfeng	Effects of mobile phone use on semen parameters: a cross-sectional study of 1634 men in China	REPRODUCTION FERTILITY AND DEVELOPMENT												Mobile phones play an irreplaceable role in modern people's lives. However, the radiofrequency electromagnetic radiation produced by mobile phones has also caused increasing concern. A cross-sectional study was conducted to investigate the effect of radiofrequency electromagnetic radiation produced by mobile phones on semen parameters in 1634 men who underwent semen examination at the Department …					Zhang, shanshan/HLP-6320-2023														1031-3613	1448-5990					2022	34	9
J	Lai, H; Singh, NP				Lai, H; Singh, NP	Single- and double-strand DNA breaks in rat brain cells after acute exposure to radiofrequency electromagnetic radiation	INTERNATIONAL JOURNAL OF RADIATION BIOLOGY												We investigated the effects of acute (2-h) exposure to pulsed (2-mu s pulse width, 500 pulses s(-1)) and continuous-wave 2450-MHz radiofrequency electromagnetic radiation on DNA strand breaks in brain cells of rat. The spatial averaged power density of the radiation was 2 mW/cm(2), which produced a whole-body average-specific absorption rate of 1.2 W/kg. Single- and double-strand DNA breaks in in…																			0955-3002	1362-3095				APR	1996	69	4
J	Jayasanka, SMDH; Asaeda, T				Jayasanka, Senavirathna Mudalige Don Hiranya; Asaeda, Takashi	The significance of microwaves in the environment and its effect on plants	ENVIRONMENTAL REVIEWS												Wireless technologies are becoming popular due to convenient lower implementation costs and operational costs compared with wired technologies. Various wireless internet and communication technologies, such as worldwide interoperability for microwave access (WiMAX) and long-term evolution (LTE), are expanding rapidly. As with mobile phones, all of these technologies operate using high-frequency e…					Asaeda, Takashi/C-5278-2008														1208-6053	1181-8700					2014	22	3
J	Zhu, SX; Zhang, J; Liu, C; He, QN; Vijayalaxmi; Prihoda, TJ; Tong, J; Cao, Y				Zhu, Shunxing; Zhang, Jie; Liu, Chun; He, Qina; Vijayalaxmi; Prihoda, Thomas J.; Tong, Jian; Cao, Yi	Dominant lethal mutation test in male mice exposed to 900 MHz radiofrequency fields	MUTATION RESEARCH-GENETIC TOXICOLOGY AND ENVIRONMENTAL MUTAGENESIS												Adult male ICR mice were exposed to continuous wave 900 MHz radiofrequency fields (RF) at 1.6 mW/cm(2) power intensity (whole body average specific absorption rate of 0.731 W/kg) for 4 hour/day for 15 days. At the end of exposure, each mouse was caged with 3 mature virgin female mice for mating. After 7 days, each male mouse was transferred to a fresh cage and mated with a second batch of 3 femal…																			1383-5718	1879-3592				OCT	2015	792
J	Panagopoulos, DJ				Panagopoulos, Dimitris J.	Chromosome damage in human cells induced by UMTS mobile telephony radiation	GENERAL PHYSIOLOGY AND BIOPHYSICS												Environmental exposure to modern microwave telecommunication electromagnetic fields (EMFs) has increased to unprecedented levels with consequent health complaints and concerns. Many studies have already reported genotoxic effects on a variety of organisms and cell/tissue types. Human peripheral blood lymphocytes from six healthy donors were stimulated for mitosis and exposed to microwave EMF of U…																			0231-5882	1338-4325					2019	38	5
J	Maes, A; Collier, M; Slaets, D; Verschaeve, L				Maes, A; Collier, M; Slaets, D; Verschaeve, L	954 MHz microwaves enhance the mutagenic properties of mitomycin C	ENVIRONMENTAL AND MOLECULAR MUTAGENESIS												This paper focuses on the combined effects of microwaves from mobile communication frequencies and a chemical DNA damaging agent mitomycin C (MMC). The investigation was performed in vitro by exposing whole blood samples to a 954 MHz emitting antenna from a GSM (Global System for Mobile Communication) bose station, followed by lymphocyte cultivation in the presence of MMC. A highly reproducible s…																			0893-6692	1098-2280					1996	28	1
J	NADER, CJ; SPENCER, LK; WELLER, RA				NADER, CJ; SPENCER, LK; WELLER, RA	MUTAGEN PRODUCTION DURING PAN-BROILING COMPARED WITH MICROWAVE IRRADIATION OF BEEF	CANCER LETTERS																															0304-3835						1981	13	2
J	Doran, TJ; Lu, PJ; Vanier, GS; Collins, MJ; Wu, B; Lu, QL				Doran, T. J.; Lu, P. J.; Vanier, G. S.; Collins, M. J.; Wu, B.; Lu, Q. L.	Microwave irradiation enhances gene and oligonucleotide delivery and induces effective exon skipping in myoblasts	GENE THERAPY												Microwave (MW) energy consists of electric and magnetic fields and is able to penetrate deep into biological materials. We investigated the effect of MW ( 2450 MHz) irradiation on gene delivery in cultured mouse myoblasts and observed enhanced transgene expression. This effect is, however, highly variable and critically dependent on the power levels, duration and cycle conditions of MW exposure. …					lu, qi/HHS-2115-2022														0969-7128	1476-5462				JAN	2009	16	1
J	Xing, FQ; Zhan, QQ; He, YD; Cui, JS; He, SL; Wang, GY				Xing, Fuqiang; Zhan, Qiuqiang; He, Yiduo; Cui, Jiesheng; He, Sailing; Wang, Guanyu	1800MHz Microwave Induces p53 and p53-Mediated Caspase-3 Activation Leading to Cell Apoptosis In Vitro	PLOS ONE												Recent studies have reported that exposure of mammalian cells to microwave radiation may have adverse effects such as induction of cell apoptosis. However, the molecular mechanisms underlying microwave induced mammalian cell apoptosis are not fully understood. Here, we report a novel mechanism: exposure to 1800MHz microwave radiation induces p53-dependent cell apoptosis through cytochrome c-media…					Xing, Fuqiang/ABG-4876-2021; He, Sailing/C-2438-2009; ZHAN, Qiuqiang/E-5245-2013	He, Sailing/0000-0002-3401-1125; ZHAN, Qiuqiang/0000-0002-5886-3795													1932-6203					SEP 30	2016	11	9
J	Choi, J; Min, K; Jeon, S; Kim, N; Pack, JK; Song, K				Choi, Jisu; Min, Kyeongrae; Jeon, Sangbong; Kim, Nam; Pack, Jeong-Ki; Song, Kiwon	Continuous Exposure to 1.7GHz LTE Electromagnetic Fields Increases Intracellular Reactive Oxygen Species to Decrease Human Cell Proliferation and Induce Senescence	SCIENTIFIC REPORTS												Due to the rapid development of mobile phone technology, we are continuously exposed to 1.7GHz LTE radio frequency electromagnetic fields (RF-EMFs), but their biological effects have not been clarified. Here, we investigated the non-thermal cellular effects of these RF-EMFs on human cells, including human adipose tissue-derived stem cells (ASCs), Huh7 and Hep3B liver cancer stem cells (CSCs), HeL…						JEON, Sangbong/0000-0001-8059-9700													2045-2322					JUN 8	2020	10	1
J	Kuchma, T				Kuchma, T	Synergistic effect of microwave heating and hydrogen peroxide on inactivation of microorganisms	JOURNAL OF MICROWAVE POWER AND ELECTROMAGNETIC ENERGY												Escherichia coli K-12 isogenous strains and Pseudomonas aeruginosa 102 were used to study the synergistic effects of combined microwave heating at short-time processing with low concentrations of hydrogen peroxide. The effect of microwave heating to temperatures of 40, 50 and 60 degrees C, as well as the concentration of hydrogen peroxide (0.05, 0.08 and 0.1%), the sequence of the agents' use, th…																			0832-7823						1998	33	2
J	Zeni, O; Sannino, A; Sarti, M; Romeo, S; Massa, R; Scarf, MR				Zeni, Olga; Sannino, Anna; Sarti, Maurizio; Romeo, Stefania; Massa, Rita; Scarf, Maria R.	Radiofrequency radiation at 1950 MHz (UMTS) does not affect key cellular endpoints in neuron-like PC12 cells	BIOELECTROMAGNETICS												In this study, rat pheochromocytoma (PC12) cells were exposed, as a model of neuron-like cells, to 1950?MHz radiofrequency (RF) radiation with a signal used by the 3G wireless technology of the Universal Mobile Telecommunications System (UMTS) to assess possible adverse effects. RF exposure for 24?h at a specific absorption rate (SAR) of 10?W/kg was carried out in a waveguide system under accurat…					Zeni, Olga/ABH-5688-2020; Sarti, Maurizio/AAL-7105-2021; Romeo, Stefania/I-6664-2019	Zeni, Olga/0000-0002-2432-2384; Sarti, Maurizio/0000-0002-5063-4154; Romeo, Stefania/0000-0002-9849-3637; MASSA, RITA/0000-0001-6936-8418													0197-8462	1521-186X				SEP	2012	33	6
J	Romeo, S; Sannino, A; Zeni, O; Angrisani, L; Massa, R; Scarfi, MR				Romeo, Stefania; Sannino, Anna; Zeni, Olga; Angrisani, Leopoldo; Massa, Rita; Scarfi, Maria Rosaria	Effects of Radiofrequency Exposure and Co-Exposure on Human Lymphocytes: The Influence of Signal Modulation and Bandwidth	IEEE JOURNAL OF ELECTROMAGNETICS RF AND MICROWAVES IN MEDICINE AND BIOLOGY												The occurrence of modulation-specific effects after co-exposures to radio-frequency (RF) and other agents has been discussed in the literature. In this paper, the influence of modulation and bandwidth in eliciting the DNA damage of RF alone and in combination with mitomycin-C (MMC) is analyzed in human lymphocytes. Blood cultures from healthy donors were exposed to 1950 MHz, and continuous wave (…					Romeo, Stefania/I-6664-2019	Romeo, Stefania/0000-0002-9849-3637; Angrisani, Leopoldo/0000-0001-6932-6891; MASSA, RITA/0000-0001-6936-8418														2469-7249				MAR	2020	4	1
J	Jin, YB; Pyun, BJ; Jin, H; Choi, HD; Pack, JK; Kim, N; Lee, YS				Jin, Yeung Bae; Pyun, Bo-Jeong; Jin, Hee; Choi, Hyung-Do; Pack, Jeong-Ki; Kim, Nam; Lee, Yun-Sil	Effects of simultaneous combined exposure to CDMA and WCDMA electromagnetic field on immune functions in rats	INTERNATIONAL JOURNAL OF RADIATION BIOLOGY												Purpose : Despite the importance of the immune system in defending the body against infection and cancer, little research on the possible effects of radiofrequency electromagnetic field (RF-EMF) signals on immune functions exists, and, in the case of simultaneous combined exposure of RF-EMF, to the best of our knowledge no work has been done. The aim of this study was to assess the effect of simu…					Lee, Yun-Sil/AAP-1378-2020	Lee, Yun-Sil/0000-0002-7538-8850													0955-3002	1362-3095				NOV	2012	88	11
J	Kumar, S; Kesari, KK; Behari, J				Kumar, Sanjay; Kesari, Kavindra Kumar; Behari, Jitendra	The therapeutic effect of a pulsed electromagnetic field on the reproductive patterns of male Wistar rats exposed to a 2.45-GHz microwave field	CLINICS												INTRODUCTION: Environmental exposure to man-made electromagnetic fields has been steadily increasing with the growing demand for electronic items that are operational at various frequencies. Testicular function is particularly susceptible to radiation emitted by electromagnetic fields. OBJECTIVES: This study aimed to examine the therapeutic effects of a pulsed electromagnetic field (100 Hz) on th…					Kesari, Kavindra Kumar/F-9541-2010; Kesari, Kavindra/AAR-3108-2021	Kesari, Kavindra Kumar/0000-0003-3622-9555;													1807-5932	1980-5322					2011	66	7
J	Vijayalaxmi; Mohan, N; Meltz, ML; Wittler, MA				Vijayalaxmi; Mohan, N; Meltz, ML; Wittler, MA	Proliferation and cytogenetic studies inhuman blood lymphocytes exposed in vitro to 2450 MHz radiofrequency radiation	INTERNATIONAL JOURNAL OF RADIATION BIOLOGY												Aliquots of human peripheral blood collected from two healthy human volunteers were exposed in vitro to continuous wave 2450 MHz radiofrequency radiation (RFR), either continuously for a period of 90 min or intermittently for a total exposure period of 90 min (30 min on and 30 min off, repeated three limes). Blood aliquots which were sham-exposed or exposed in vitro to 150 cGy gamma radiation ser…																			0955-3002					DEC	1997	72	6
J	Qin, FJ; Cao, HL; Feng, CH; Zhu, TY; Zhu, BX; Zhang, J; Tong, J; Pei, HL				Qin, Fenju; Cao, Honglong; Feng, Chuhan; Zhu, Tianyuan; Zhu, Bingxu; Zhang, Jie; Tong, Jian; Pei, Hailong	Microarray profiling of LncRNA expression in the testis of pubertal mice following morning and evening exposure to 1800 MHz radiofrequency fields	CHRONOBIOLOGY INTERNATIONAL												In this paper, the chronotoxicity of radiofrequency fields (RF) in the pubertal testis development and the involved molecular pathways were investigated by exposing four-week-old mice to RF (1800 MHz, SAR, 0.50 W/kg) in the morning and evening of each day for three weeks. Then, pathological changes and functional indices within the testis were determined. We also used a long non-coding RNA (lncRN…																			0742-0528	1525-6073				DEC 2	2021	38	12
J	Sykes, PJ; McCallum, BD; Bangay, MJ; Hooker, AM; Morley, AA				Sykes, PJ; McCallum, BD; Bangay, MJ; Hooker, AM; Morley, AA	Effect of exposure to 900 MHz radiofrequency radiation on intrachromosomal recombination in pKZ1 mice	RADIATION RESEARCH												Radiofrequency (RF) radiation emitted from mobile phones is not considered to be directly genotoxic, but it may have downstream effects on cellular DNA. We studied the effect of 4 W/kg pulsed 900 MHz RIF radiation on somatic intrachromosomal recombination in the spleen in the pKZ1 recombination mutagenesis model. Somatic intrachromosomal recombination inversion events were detected in spleen tiss…						Hooker, Antony/0000-0003-2324-4748; Sykes, Pam/0000-0001-9239-7639													0033-7587	1938-5404				NOV	2001	156	5	1
J	Tsybulin, O; Sidorik, E; Brieieva, O; Buchynska, L; Kyrylenko, S; Henshel, D; Yakymenko, I				Tsybulin, Olexandr; Sidorik, Evgeniy; Brieieva, Olga; Buchynska, Lyubov; Kyrylenko, Sergiy; Henshel, Diane; Yakymenko, Igor	GSM 900 MHz cellular phone radiation can either stimulate or depress early embryogenesis in Japanese quails depending on the duration of exposure	INTERNATIONAL JOURNAL OF RADIATION BIOLOGY												Purpose: Our study was designed to assess the effects of low intensity radiation of a GSM (Global System for Mobile communication) 900 MHz cellular phone on early embryogenesis in dependence on the duration of exposure. Materials and methods: Embryos of Japanese Quails were exposed in ovo to GSM 900 MHz cellular phone radiation during initial 38 h of brooding or alternatively during 158 h (120 h …					Brieieva, Olga/AAF-4365-2021; Kyrylenko, Sergiy/AAH-1090-2019; Tsybulin, Olexandr/E-3773-2016; Yakymenko, Igor/X-5820-2019	Brieieva, Olga/0000-0002-8246-3070; Kyrylenko, Sergiy/0000-0002-4343-0065; Tsybulin, Olexandr/0000-0001-7877-045X; Buchynska, Liubov/0009-0002-9588-1375; Henshel, Diane/0000-0002-5283-2779													0955-3002	1362-3095				SEP	2013	89	9
J	Rezazadeh, N; Kianvash, A; Zhao, C; Koh, A				Rezazadeh, Nader; Kianvash, Abbas; Zhao, Chao; Koh, Amanda	A study on microwave absorption properties of polyaniline/nitrile rubber/graphene/Fe3O4 composites with a thickness of 0.7 mm and high flexibility	JOURNAL OF APPLIED POLYMER SCIENCE												The genotoxic effect of microwave radiation on humans is one of the leading causes of some diseases like cancer. Despite many reported materials for microwave absorption, there is still a demand for a super-thin and flexible microwave absorber. In the present work, we synthesized Fe3O4/graphene/polyaniline/nitrile butadiene rubber composites with a thickness of 0.7 mm using a melt mixing method. …																			0021-8995	1097-4628				2023 APR 17	2023
J	Hoyto, A; Luukkonen, J; Juutilainen, J; Naarala, J				Hoyto, Anne; Luukkonen, Jukka; Juutilainen, Jukka; Naarala, Jonne	Proliferation, oxidative stress and cell death in cells exposed to 872 MHz radiofrequency radiation and oxidants	RADIATION RESEARCH												Human SH-SY5Y neuroblastoma and mouse L929 fibroblast cells were exposed to 872 MHz radiofrequency (RF) radiation using continuous waves (CW) or a modulated signal similar to that emitted by GSM mobile phones at a specific absorption rate (SAR) of 5 W/kg in isothermal conditions. To investigate possible combined effects with other agents, menadione was used to induce reactive oxygen species, and …					Höytö, Anne/G-5970-2012	Höytö, Anne/0000-0002-3152-534X													0033-7587	1938-5404				AUG	2008	170	2
J	Asano, M; Tanaka, S; Sakaguchi, M; Matsumura, H; Yamaguchi, T; Fujita, Y; Tabuse, K				Asano, Mamiko; Tanaka, Satoshi; Sakaguchi, Minoru; Matsumura, Hitoshi; Yamaguchi, Takako; Fujita, Yoshikazu; Tabuse, Katsuyoshi	Normothermic Microwave Irradiation Induces Death of HL-60 Cells through Heat-Independent Apoptosis	SCIENTIFIC REPORTS												Microwaves have been used in various cancer therapies to generate heat and increase tumor cell temperature; however, their use is limited by their side-effects in normal cells and the acquisition of heat resistance. We previously developed a microwave irradiation method that kills cultured cancer cells, including a human promyelomonocytic leukemia (HL-60) cell line, by maintaining a cellular temp…					Asano, Mamiko/Q-6278-2017	Asano, Mamiko/0000-0002-2073-6248													2045-2322					SEP 12	2017	7
J	Guler, G; Tomruk, A; Ozgur, E; Sahin, D; Sepici, A; Altan, N; Seyhan, N				Guler, Goknur; Tomruk, Arin; Ozgur, Elcin; Sahin, Duygu; Sepici, Aylin; Altan, Nilgun; Seyhan, Nesrin	The effect of radiofrequency radiation on DNA and lipid damage in female and male infant rabbits	INTERNATIONAL JOURNAL OF RADIATION BIOLOGY												Purpose: We aimed to design a prolonged radiofrequency (RF) radiation exposure and investigate in an animal model, possible bio-effects of RF radiation on the ongoing developmental stages of children from conception to childhood. Materials and methods: A total of 72 New Zealand female and male white rabbits aged one month were used. Females were exposed to RF radiation for 15 min/day during 7 day…					Ozgur, Elcin/GVT-5577-2022; Tomruk, Arın/AAC-2550-2021; Tomruk, Arin/AAG-2569-2019; Ozgur, Elcin/HKO-5482-2023; Ozgur-Buyukatalay, Elcin/AHB-6780-2022	Tomruk, Arin/0000-0002-7600-0811; Ozgur-Buyukatalay, Elcin/0000-0001-6428-918X													0955-3002	1362-3095				APR	2012	88	4
J	Karaca, E; Durmaz, B; Aktug, H; Yildiz, T; Guducu, C; Irgi, M; Koksal, MGC; Ozkinay, F; Gunduz, C; Cogulu, O				Karaca, Emin; Durmaz, Burak; Aktug, Huseyin; Yildiz, Teoman; Guducu, Candan; Irgi, Melis; Koksal, Mehtap Gulcihan Cinar; Ozkinay, Ferda; Gunduz, Cumhur; Cogulu, Ozgur	The genotoxic effect of radiofrequency waves on mouse brain (vol 106, pg 53, 2012)	JOURNAL OF NEURO-ONCOLOGY																	Gunduz, Cumhur/GOP-0629-2022; Gunduz, Cumhur/C-1243-2014; COGULU, OZGUR/W-2994-2017	Gunduz, Cumhur/0000-0002-6593-3237; Gunduz, Cumhur/0000-0002-6593-3237;													0167-594X					MAY	2012	107	3
J	Lantow, M; Lupke, M; Frahm, J; Mattsson, MO; Kuster, N; Simko, M				Lantow, M.; Lupke, M.; Frahm, J.; Mattsson, M. O.; Kuster, N.; Simko, M.	ROS release and Hsp70 expression after exposure to 1,800 MHz radiofrequency electromagnetic fields in primary human monocytes and lymphocytes	RADIATION AND ENVIRONMENTAL BIOPHYSICS												The aim of this study is to investigate if 1,800 MHz radiofrequency electromagnetic fields (RFEMF) can induce reactive oxygen species (ROS) release and/or changes in heat shock protein 70 (Hsp70) expression in human blood cells, using different exposure and co-exposure conditions. Human umbilical cord blood-derived monocytes and lymphocytes were used to examine ROS release after exposure to conti…					Simkó, Myrtill/K-7190-2019; Kuster, Niels/B-9706-2008; Lantow, Margareta/A-1797-2017	Simkó, Myrtill/0000-0003-0735-0057; Kuster, Niels/0000-0002-5827-3728													0301-634X	1432-2099				MAY	2006	45	1
J	Adair, ER; Bansal, R; Bassen, H; Black, D; Bodemann, R; Brecher, A; Bushberg, JT; Chadwick, P; Cohen, J; D'Andrea, J; Doyle, RL; Elder, J; Erdreich, LS; Foster, KR; Habash, R; Hatfield, J; Hoolihan, DD; Ivans, V; Jauchem, J; Johnston, S; Kavet, R; Klauenberg, BJ; Lambert, JH; Lapin, GD; Meltz, ML; Morrissey, J; Moulder, J; Murphy, MR; Osepchuk, JM; Petersen, RC; Polson, P; Proctor, KR; Riu, PJ; S…				Adair, Eleanor R.; Bansal, Rajeev; Bassen, Howard; Black, David; Bodemann, Ralf; Brecher, Aviva; Bushberg, Jerrold T.; Chadwick, Philip; Cohen, Jules; D'Andrea, John; Doyle, Richard L.; Elder, Joe; Erdreich, Linda S.; Foster, Kenneth R.; Habash, Riadh; Hatfield, James; Hoolihan, Daniel D.; Ivans, Veronica; Jauchem, James; Johnston, Sheila; Kavet, Rob; Klauenberg, B. Jon; Lambert, James H.; Lapin,…	COMAR TECHNICAL INFORMATION STATEMENT: EXPERT REVIEWS ON POTENTIAL HEALTH EFFECTS OF RADIOFREQUENCY ELECTROMAGNETIC FIELDS AND COMMENTS ON THE BIOINITIATIVE REPORT	HEALTH PHYSICS												The Committee on Man and Radiation (COMAR) is a technical committee of the Engineering in Medicine and Biology Society (EMBS) of the Institute of Electrical and Electronics Engineers (IEEE). Its primary area of interest is biological effects of non-ionizing electromagnetic radiation, including radiofrequency (RF) energy. The public interest in possible health effects attributed to RF energy, such…					Proctor, Kenneth/AAA-2199-2022; Moulder, John E/E-6799-2012	Proctor, Kenneth/0000-0003-1326-6628;													0017-9078	1538-5159				OCT	2009	97	4
J	Parham, F; Portier, CJ; Chang, XQ; Mevissen, M				Parham, Fred; Portier, Christopher J.; Chang, Xiaoqing; Mevissen, Meike	The Use of signal-Transduction and Metabolic Pathways to Predict Human Disease Targets from Electric and Magnetic Fields Using in vitro Data in Human Cell Lines	FRONTIERS IN PUBLIC HEALTH												Using in vitro data in human cell lines, several research groups have investigated changes in gene expression in cellular systems following exposure to extremely low frequency (ELF) and radiofrequency (RF) electromagnetic fields (EMF). For ELF EMF, we obtained five studies with complete microarray data and three studies with only lists of significantly altered genes. Likewise, for RF EMF, we obta…						Mevissen, Meike/0000-0001-8766-9556; Parham, Fred/0000-0003-1315-0051														2296-2565				SEP 7	2016	4
J	Delen, K; Sirav, B; Oruc, S; Seymen, CM; Kuzay, D; Yegin, K; Kaplanoglu, GT				Delen, Kevser; Sirav, Bahriye; Oruc, Sinem; Seymen, Cemile M.; Kuzay, Dilek; Yegin, Korkut; Take Kaplanoglu, Gulnur	Effects of 2600 MHz Radiofrequency Radiation in Brain Tissue of Male Wistar Rats and Neuroprotective Effects of Melatonin	BIOELECTROMAGNETICS												The debate on the biological effects of radiofrequency radiation (RFR) still continues due to differences in the design of studies (frequency, power density, specific absorption rate [SAR], exposure duration, cell, tissue, or animal type). The current study aimed to investigate the effects of 2,600 MHz RFR and melatonin on brain tissue biochemistry and histology of male rats. Thirty-six rats were…					SIRAV, Bahriye/AAH-1878-2022; SIRAV, Bahriye/AFL-9724-2022; SEYMEN, CEMİLE MERVE/AAS-5415-2021; Seymen, C.Merve/AAW-8421-2021	SIRAV, Bahriye/0000-0001-6003-6556; SIRAV, Bahriye/0000-0001-6003-6556; SEYMEN, CEMİLE MERVE/0000-0002-8945-3801; Delen, Kevser/0000-0001-5678-9088; yegin, korkut/0000-0002-0546-2832													0197-8462	1521-186X				FEB	2021	42	2
J	Elliott, GD; Lee, PC; Paramore, E; Van Vorst, M; Comizzoli, P				Elliott, Gloria D.; Lee, Pei-Chih; Paramore, Elisha; Van Vorst, Matthew; Comizzoli, Pierre	Resilience of Oocyte Germinal Vesicles to Microwave-Assisted Drying in the Domestic Cat Model	BIOPRESERVATION AND BIOBANKING												The ability to compact and inject the cat germinal vesicle (GV) into a recipient cytoplast allows exploration of a new fertility preservation strategy that avoids whole oocyte freezing. The objective of the present study was to understand the impact of water loss and storage time on GV DNA integrity. Immature cat oocytes were exposed to 1.5M trehalose for 10min before microwave-assisted dehydrati…						Lee, Pei-Chih/0000-0002-7121-5047													1947-5535	1947-5543				JUN 1	2015	13	3
C	Belyaev, I		Milovanovic, BD; Doncov, NS; Stankovic, ZZ; Dimitrijevic, TZ; Stosic, B		Belyaev, Igor	Main Regularities and Health Risks from Exposure to Non-Thermal Microwaves of Mobile Communication	2019 14TH INTERNATIONAL CONFERENCE ON ADVANCED TECHNOLOGIES, SYSTEMS AND SERVICES IN TELECOMMUNICATIONS (TELSIKS 2019)					14th International Conference on Advanced Technologies, Systems and Services in Telecommunications (TELSIKS)	OCT 23-25, 2019	Nis, SERBIA	IEEE,APS,MTT S,IEEE Reg 8,Univ Nis, Fac Elect Engn,Soc Microwave Tech, Technologies & Syst,Serbian Minist Educ, Sci & Technol Dev,Acad Engn Sci Serbia,IEEE Serbia & Montenegro Sect,Serbia & Montenegro IEEE MTT S Chapter,Natl Soc Telecommunicat,Soc ETRAN,Innovat Ctr Adv Technologies				Various responses to non-thermal microwaves (MW) from mobile communication including adverse health effects related to electrohypersensitivity, cancer risks, neurological effects, and reproductive impacts have been reported while some studies reported no such effects. This presentation provides an overview of the complex dependence of the MW effects on various physical and biological variables, w…					Belyaev, Igor/I-4029-2018	Belyaev, Igor/0000-0002-7963-2240															978-1-7281-0878-0				2019
J	Liu, Q; Si, TL; Xu, XY; Liang, FQ; Wang, LF; Pan, SY				Liu, Qi; Si, Tianlei; Xu, Xiaoyun; Liang, Fuqiang; Wang, Lufeng; Pan, Siyi	Electromagnetic radiation at 900 MHz induces sperm apoptosis through bcl-2, bax and caspase-3 signaling pathways in rats	REPRODUCTIVE HEALTH												Background: The decreased reproductive capacity of men is an important factor contributing to infertility. Accumulating evidence has shown that Electromagnetic radiation potentially has negative effects on human health. However, whether radio frequency electromagnetic radiation (RF-EMR) affects the human reproductive system still requires further investigation. Therefore, The present study invest…																				1742-4755				AUG 4	2015	12
J	Pavicic, I; Trosic, I				Pavicic, Ivan; Trosic, Ivancica	Influence of 864 MHz electromagnetic field on growth kinetics of established cell line	BIOLOGIA												Considering often contradictory data on biological effects of mobile phones frequencies on established cell culture lines, our study aimed at evaluating the influence of 864 MHz electromagnetic field on proliferation, colony forming ability and viability of Chinese hamster lung cells continuous line V79. Prior to exposure for 1, 2 and 3 hours in transversal electromagnetic mode cell (TEM-cell) eq…					Pavicic, Ivan/AAE-7923-2021	Pavicic, Ivan/0000-0003-2697-6514													0006-3088	1336-9563				MAY	2006	61	3
J	Hardell, L				Hardell, Lennart	World Health Organization, radiofrequency radiation and health - a hard nut to crack (Review)	INTERNATIONAL JOURNAL OF ONCOLOGY												In May 2011 the International Agency for Research on Cancer (IARC) evaluated cancer risks from radiofrequency (RF) radiation. Human epidemiological studies gave evidence of increased risk for glioma and acoustic neuroma. RF radiation was classified as Group 2B, a possible human carcinogen. Further epidemiological, animal and mechanistic studies have strengthened the association. In spite of this,…																			1019-6439	1791-2423				AUG	2017	51	2
J	Medeiros, LN; Sanchez, TG				Medeiros, Luisa Nascimento; Sanchez, Tanit Ganz	Tinnitus and cell phones: the role of electromagnetic radiofrequency radiation	BRAZILIAN JOURNAL OF OTORHINOLARYNGOLOGY												Introduction: Tinnitus is a multifactorial condition and its prevalence has increased on the past decades. The worldwide progressive increase of the use of cell phones has exposed the peripheral auditory pathways to a higher dose of electromagnetic radiofrequency radiation (EMRFR). Some tinnitus patients report that the abusive use of mobiles, especially when repeated in the same ear, might worse…					Sanchez, Tanit G/D-3567-2016	Sanchez, Tanit G/0000-0002-4087-9094													1808-8694	1808-8686				JAN-FEB	2016	82	1
J	Daniells, C; Duce, I; Thomas, D; Sewell, P; Tattersall, J; de Pomerai, D				Daniells, C; Duce, I; Thomas, D; Sewell, P; Tattersall, J; de Pomerai, D	Transgenic nematodes as biomonitors of microwave-induced stress	MUTATION RESEARCH-FUNDAMENTAL AND MOLECULAR MECHANISMS OF MUTAGENESIS												Transgenic nematodes (Caenorhabditis elegans strain PC72), carrying a stress-inducible reporter gene(Escherichia coli P-galactosidase) under the control of a C. elegans hsp16 heat-shock promoter, have been used to monitor toxicant responses both in water and soil. Because these transgenic nematodes respond both to heat and toxic chemicals by synthesising an easily detectable reporter product, the…																			0027-5107					MAR 13	1998	399	1
C	Dabala, D; Surducan, E; Surducan, V; Neamtu, C		Lazar, MD; Garabagiu, S		Dabala, Dana; Surducan, Emanoil; Surducan, Vasile; Neamtu, Camelia	Risk Assessment and Management of Radiofrequency Radiation Exposure	PROCESSES IN ISOTOPES AND MOLECULES (PIM 2013)	AIP Conference Proceedings				9th International Conference on Processes in Isotopes and Molecules (PIM)	SEP 25-27, 2013	Cluj Napoca, ROMANIA	Natl Inst Res & Dev Isotop & Mol Technologies				Radiofrequency radiation (RFR) industry managers, occupational physicians, security department, and other practitioners must be advised on the basic of biophysics and the health effects of RF electromagnetic fields so as to guide the management of exposure. Information on biophysics of RFR and biological/heath effects is derived from standard texts, literature and clinical experiences. Emergency …					Surducan, Vasile V/C-1873-2012	Surducan, Vasile V/0000-0002-8275-373X; Neamtu, Camelia/0000-0002-4261-679X													0094-243X		978-0-7354-1193-7				2013	1565
J	Hedendahl, LK; Carlberg, M; Koppel, T; Hardell, L				Hedendahl, Lena K.; Carlberg, Michael; Koppel, Tarmo; Hardell, Lennart	Measurements of Radiofrequency Radiation with a Body-Borne Exposimeter in Swedish Schools with Wi-Fi	FRONTIERS IN PUBLIC HEALTH												Introduction: Wireless access to the Internet is now commonly used in schools. Many schools give each student their own laptop and utilize the laptops and wireless fidelity (Wi-Fi) connection for educational purposes. Most children also bring their own mobile phones to school. Since children are obliged by law to attend school, a safe environment is important. Lately, it has been discussed if rad…					Koppel, Tarmo/AAG-7220-2019	Koppel, Tarmo/0000-0003-2605-6822														2296-2565				NOV 20	2017	5
J	Laszlo, A; Moros, EG; Davidson, T; Bradbury, M; Straube, W; Roti, JR				Laszlo, A; Moros, EG; Davidson, T; Bradbury, M; Straube, W; Roti, JR	The heat-shock factor is not activated in mammalian cells exposed to cellular phone frequency microwaves	RADIATION RESEARCH												There has been considerable interest in the biological effects of exposure to radiofrequency electromagnetic radiation, given the explosive growth of cellular telephone use, with the possible induction of malignancy being a significant concern. Thus the determination of whether nonthermal effects of radiofrequency electromagnetic radiation contribute to the process leading to malignancy is an imp…					Moros, Eduardo G./AAY-2771-2020	Moros, Eduardo G./0000-0003-1964-2460													0033-7587	1938-5404				AUG	2005	164	2
J	Kumar, S; Behari, J; Sisodia, R				Kumar, Sanjay; Behari, J.; Sisodia, Rashmi	Influence of electromagnetic fields on reproductive system of male rats	INTERNATIONAL JOURNAL OF RADIATION BIOLOGY												Purpose : Reports of declining male fertility have renewed interest in the role of environmental and occupational exposures in the etiology of human infertility. The aim of the present work was to investigate the effect of 10 GHz exposure on the male Wistar rat's reproductive system and to find out the possible causative factors. Materials and methods: The study was divided into sham-exposed and …																			0955-3002	1362-3095				MAR	2013	89	3
J	Sage, C; Burgio, E				Sage, Cindy; Burgio, Ernesto	Electromagnetic Fields, Pulsed Radiofrequency Radiation, and Epigenetics: How Wireless Technologies May Affect Childhood Development	CHILD DEVELOPMENT												Mobile phones and other wireless devices that produce electromagnetic fields (EMF) and pulsed radiofrequency radiation (RFR) are widely documented to cause potentially harmful health impacts that can be detrimental to young people. New epigenetic studies are profiled in this review to account for some neurodevelopmental and neurobehavioral changes due to exposure to wireless technologies. Symptom…																			0009-3920	1467-8624				JAN-FEB	2018	89	1
J	Kumar, S; Kesari, KK; Behari, J				Kumar, Sanjay; Kesari, Kavindra Kumar; Behari, Jitendra	Influence of microwave exposure on fertility of male rats	FERTILITY AND STERILITY												The present study investigates the effect of 10-GHz microwave radiation on the fertility pattern of 70-day-old male rats (sham exposed and exposed), which were exposed for 2 h/d for 45 days continuously at a specific absorption rate of 0.014 W/kg and a power density of 0.21 mW/cm(2). Results show a significant change in the level of reactive oxygen species, histone kinase, apoptotic cells, and pe…					Kesari, Kavindra Kumar/F-9541-2010; Kesari, Kavindra/AAR-3108-2021	Kesari, Kavindra Kumar/0000-0003-3622-9555;													0015-0282	1556-5653				MAR	2011	95	4
C	Hook, GJ		Carlo, GL		Hook, GJ	Evaluation of potential genotoxicity of radiofrequency radiation technologies using the single cell gel electrophoresis and micronucleus assays	WIRELESS PHONES AND HEALTH II: STATE OF THE SCIENCE					2nd State of the Science Colloquium on Wireless Phones and Health	JUN, 1999	LONG BEACH, CA	Wireless Technol Res, LLC																									0-7923-7977-2				2001
J	Vornoli, A; Falcioni, L; Mandrioli, D; Bua, L; Belpoggi, F				Vornoli, Andrea; Falcioni, Laura; Mandrioli, Daniele; Bua, Luciano; Belpoggi, Fiorella	The Contribution of In Vivo Mammalian Studies to the Knowledge of Adverse Effects of Radiofrequency Radiation on Human Health	INTERNATIONAL JOURNAL OF ENVIRONMENTAL RESEARCH AND PUBLIC HEALTH												The proliferation of cellular antennas and other radiofrequency radiation (RFR) generating devices of the last decades has led to more and more concerns about the potential health effects from RFR exposure. Since the 2011 classification as a possible carcinogen by the International Agency for Research on Cancer (IARC), more experimental studies have been published that support a causal associatio…					Vornoli, Andrea/P-6509-2018	Vornoli, Andrea/0000-0003-1823-2865; Mandrioli, Daniele/0000-0001-6156-6516														1660-4601				SEP 2	2019	16	18
J	Bektas, H; Dasdag, S; Bektas, MS				Bektas, Hava; Dasdag, Suleyman; Bektas, Mehmet Selcuk	Comparison of effects of 2.4 GHz Wi-Fi and mobile phone exposure on human placenta and cord blood	BIOTECHNOLOGY & BIOTECHNOLOGICAL EQUIPMENT												The aim of this study was to investigate the effects of radiofrequency radiation emitted from Wi-Fi systems and mobile phones on cord blood and placenta. The study included 149 pregnant women who were divided in subgroups: unexposed (control), mobile phone exposed, Wi-Fi exposed and mobile phone plus Wi-Fi exposed groups. Immediately after birth, placenta and cord blood samples were collected and…					Bektas, Hava/AAS-6753-2021; Dasdag, Suleyman/A-3310-2016	Bektas, Hava/0000-0001-9654-1319; Dasdag, Suleyman/0000-0003-1211-9677													1310-2818	1314-3530				JAN 1	2020	34	1
J	Guler, G; Ozgur, E; Keles, H; Tomruk, A; Vural, SA; Seyhan, N				Guler, Goknur; Ozgur, Elcin; Keles, Hikmet; Tomruk, Arin; Vural, Sevil Atalay; Seyhan, Nesrin	APOPTOSIS RESULTED FROM RADIOFREQUENCY RADIATION EXPOSURE OF PREGNANT RABBITS AND THEIR INFANTS	BULLETIN OF THE VETERINARY INSTITUTE IN PULAWY												The purpose of this study was to reveal the apoptotic cell formation, using histopathological and immunohistochemical methods, in non-pregnant and pregnant New Zealand White rabbits, and in offspring of the pregnant group exposed to GSM modulated signal in 1,800 MHz frequency. Apoptotic cells were detected in the brain, eyes, kidneys, liver, lung, heart, and spleen by terminal deoxynucleotidyl tr…					Tomruk, Arin/AAG-2569-2019; Tomruk, Arın/AAC-2550-2021; Ozgur, Elcin/HKO-5482-2023; Keles, Hikmet/H-4399-2018; Ozgur, Elcin/GVT-5577-2022; Ozgur-Buyukatalay, Elcin/AHB-6780-2022	Tomruk, Arin/0000-0002-7600-0811; Ozgur-Buyukatalay, Elcin/0000-0001-6428-918X; Keles, Hikmet/0000-0002-2308-0811													0042-4870						2011	55	1
J	Chavdoula, ED; Panagopoulos, DJ; Margaritis, LH				Chavdoula, Evangelia D.; Panagopoulos, Dimitris J.; Margaritis, Lukas H.	Comparison of biological effects between continuous and intermittent exposure to GSM-900-MHz mobile phone radiation: Detection of apoptotic cell-death features	MUTATION RESEARCH-GENETIC TOXICOLOGY AND ENVIRONMENTAL MUTAGENESIS												In the present study we used a 6-min daily exposure of dipteran flies, Drosophila melanogaster, to GSM-900 MHz (Global System for Mobile Telecommunications) mobile phone electromagnetic radiation (EMR), to compare the effects between the continuous and four different intermittent exposures of 6 min total duration, and also to test whether intermittent exposure provides any cumulative effects on t…					Chavdoula, Evangelia/AAR-8918-2021; Margaritis, Lukas/ABC-8003-2020														1383-5718	1879-3592				JUL 19	2010	700	1-2
J	Testa, A; Appolloni, M; Cordelli, E; Fresegna, AM; Marino, C; Stronati, L; Villani, P				Testa, A; Appolloni, M; Cordelli, E; Fresegna, AM; Marino, C; Stronati, L; Villani, P	Absence of genotoxic effects of radiofrequency GSM/basic 935 and 1800 Mhz on human blood cells	CYTOMETRY PART A					7th Samuel A Latt Conference on Stem Cells in the Age of Fluorescence Technology	NOV 06-09, 2005	Queensland, AUSTRIA	ISAC									Testa, Antonella Federica/I-5201-2018	Testa, Antonella Federica/0000-0003-2182-7894													1552-4922					MAY	2006	69A	5
J	Gunes, M; Ates, K; Yalcin, B; Akkurt, S; Ozen, S; Kaya, B				Gunes, Merve; Ates, Kayhan; Yalcin, Burcin; Akkurt, Sibel; Ozen, Sukru; Kaya, Bulent	An Evaluation of the Genotoxic Effects of Electromagnetic Radiation at 900 MHz, 1800 MHz, and 2100 MHz Frequencies with a SMART Assay in Drosophila melanogaster	ELECTROMAGNETIC BIOLOGY AND MEDICINE												With the development of today's technology, the electromagnetic radiation spread by mobile phones and base stations is also rapidly increasing, and this causes serious concerns about the environment and human health. The Drosophila model organism is widely used in genetic toxicology studies because its genome is highly similar to the genes identified in human diseases. In this study, the genotoxi…					ATES, KAYHAN/Y-2116-2018; Özen, Şükrü/C-3536-2016	ATES, KAYHAN/0000-0002-6016-6577; Özen, Şükrü/0000-0002-5538-6786; Gunes, Merve/0000-0003-3278-0542; YALCIN, Burcin/0000-0002-9694-5839; AKKURT, SIBEL/0000-0002-0150-9621													1536-8378	1536-8386				APR 3	2021	40	2
J	Fragopoulou, AF; Polyzos, A; Papadopoulou, MD; Sansone, A; Manta, AK; Balafas, E; Kostomitsopoulos, N; Skouroliakou, A; Chatgilialoglu, C; Georgakilas, A; Stravopodis, DJ; Ferreri, C; Thanos, D; Margaritis, LH				Fragopoulou, Adamantia F.; Polyzos, Alexandros; Papadopoulou, Maria-Despoina; Sansone, Anna; Manta, Areti K.; Balafas, Evangelos; Kostomitsopoulos, Nikolaos; Skouroliakou, Aikaterini; Chatgilialoglu, Chryssostomos; Georgakilas, Alexandros; Stravopodis, Dimitrios J.; Ferreri, Carla; Thanos, Dimitris; Margaritis, Lukas H.	Hippocampal lipidome and transcriptome profile alterations triggered by acute exposure of mice to GSM 1800 MHz mobile phone radiation: An exploratory study	BRAIN AND BEHAVIOR												Background: The widespread use of wireless devices during the last decades is raising concerns about adverse health effects of the radiofrequency electromagnetic radiation (RF-EMR) emitted from these devices. Recent research is focusing on unraveling the underlying mechanisms of RF-EMR and potential cellular targets. The omics high-throughput approaches are powerful tools to investigate the globa…					Chatgilialoglu, Chryssostomos/A-1190-2013; Skouroliakou, Katerina/ABA-3365-2021; Chatgilialoglu, Chryssostomos/AAG-6193-2021; Margaritis, Lukas/ABC-8003-2020; Georgakilas, Alexandros/AAG-9517-2020; Sansone, Anna/AAX-5478-2020; Thanos, Dimitris/AAE-5720-2019; FERRERI, CARLA/G-6821-2013	Chatgilialoglu, Chryssostomos/0000-0003-2626-2925; Chatgilialoglu, Chryssostomos/0000-0003-2626-2925; Georgakilas, Alexandros/0000-0002-5971-0010; Fragopoulou, Adamantia/0000-0001-7715-652X; Kostomitsopoulos, Nikolaos/0000-0003-4787-5106; FERRERI, CARLA/0000-0002-1359-0869													2162-3279					JUN	2018	8	6
J	Alchalabi, ASH				Alchalabi, Ali Saeed H.	Gene expression of certain heat shock proteins and antioxidant enzymes in microwave exposed rats	GENE REPORTS												Cellular interaction between microwave radiations 2.45GHz frequency and cellular function is very important in explaining the role played by the cellular signaling pathway in keeping cell function within normal condition. The aim of this study is to examine the gene expression of certain heat shock proteins and antioxidant enzymes in microwave exposed rats. Thirty female rats at the age of three …					Al-chalabi, Ali Saeed/D-1246-2019	Al-chalabi, Ali Saeed/0000-0003-0414-280X														2452-0144				SEP	2019	16
J	He, QN; Sun, YL; Zong, L; Tong, J; Cao, Y				He, Qina; Sun, Yulong; Zong, Lin; Tong, Jian; Cao, Yi	Induction of Poly(ADP-ribose) Polymerase in Mouse Bone Marrow Stromal Cells Exposed to 900 MHz Radiofrequency Fields: Preliminary Observations	BIOMED RESEARCH INTERNATIONAL												Background. Several investigators have reported increased levels of poly(ADP-ribose) polymerase-1 (PARP-1), a nuclear enzyme which plays an important role in the repair of damaged DNA, in cells exposed to extremely low dose ionizing radiation which does not cause measurable DNA damage. Objective. To examine whether exposure of the cells to nonionizing radiofrequency fields (RF) is capable of incr…																			2314-6133	2314-6141					2016	2016
J	Melnick, RL				Melnick, Ronald L.	Commentary on the utility of the National Toxicology Program study on cell phone radiofrequency radiation data for assessing human health risks despite unfounded criticisms aimed at minimizing the findings of adverse health effects	ENVIRONMENTAL RESEARCH												The National Toxicology Program (NTP) conducted two-year studies of cell phone radiation in rats and mice exposed to CDMA- or GSM-modulated radiofrequency radiation (RFR) at exposure intensities in the brain of rats that were similar to or only slightly higher than potential, localized human exposures from cell phones held next to the head. This study was designed to test the (null) hypothesis th…																			0013-9351	1096-0953				JAN	2019	168
J	Shckorbatov, YG; Pasiuga, VN; Kolchigin, NN; Grabina, VA; Batrakov, DO; Kalashnikov, VV; Ivanchenko, DD; Bykov, VN				Shckorbatov, Yuriy G.; Pasiuga, Vladimir N.; Kolchigin, Nicolay N.; Grabina, Valentin A.; Batrakov, Dmitry O.; Kalashnikov, Vladimir V.; Ivanchenko, Dmitry D.; Bykov, Viktor N.	The influence of differently polarised microwave radiation on chromatin in human cells	INTERNATIONAL JOURNAL OF RADIATION BIOLOGY												Purpose: To determine the possible biological effects of differently polarised microwave radiation on the chromatin state in human cells. Materials and methods: Isolated human buccal epithelium cells were irradiated by microwaves of frequency f=35 GHz and surface power density E=30 W/cm2. The state of chromatin in human cells was determined by methods of light and electron microscopy. The state o…					Batrakov, Dmitry/K-1465-2016; Shckorbatov, Yuriy/AAA-7966-2019; Batrakov, Dmitry/R-7583-2019; Pasiuga, Volodymyr N./N-6474-2015	Batrakov, Dmitry/0000-0002-6726-8162; Shckorbatov, Yuriy/0000-0002-3315-0932; Batrakov, Dmitry/0000-0002-6726-8162; Bykov, Viktor/0000-0002-5114-7868; Kolchigin, Nikolay/0000-0002-5018-1060													0955-3002	1362-3095					2009	85	4
C	Chen, HX; Bai, FW; Xiu, ZL			IEEE	Chen, Huixia; Bai, Fengwu; Xiu, Zhilong	Genotoxic Effects of Dielectric Barrier Discharge Air Plasma on Candida shehatae	2010 ASIA-PACIFIC INTERNATIONAL SYMPOSIUM ON ELECTROMAGNETIC COMPATIBILITY & TECHNICAL EXHIBITION ON EMC RF/MICROWAVE MEASUREMENTS & INSTRUMENTATION	Asia-Pacific International Symposium on Electromagnetic Compatibility				Asia-Pacific International Symposium on Electromagnetic Compatibility / Technical Exhibition on EMC RFIMicrowave Measurements and Instrumentation	APR 12-16, 2010	Beijing, PEOPLES R CHINA	Tsinghua Univ,China Elect Power Res Inst,China So Power Grid Technol Res Ctr,IEEE EMC Soc,IEEE Microwave Theory & Tech Soc,IEEE,State Grid Corp China				Dielectric barrier discharge (DBD) air plasma is considered as a potential method for surface sterilization recently. It is a source of abundant active species, ions and charged particles. The possible induction of mutation in Candida shehatae by DBD air plasma at atmospheric pressure was verified in this study. Following the exposure of C. shehatae to DBD air plasma, two mutants (designated as C…																			2162-7673		978-1-4244-5623-9				2010
J	GARAJVRHOVAC, V; FUCIC, A; PEVALEKKOZLINA, B				GARAJVRHOVAC, V; FUCIC, A; PEVALEKKOZLINA, B	THE RATE OF ELIMINATION OF CHROMOSOMAL-ABERRATIONS AFTER ACCIDENTAL EXPOSURE TO MICROWAVE-RADIATION	BIOELECTROCHEMISTRY AND BIOENERGETICS					1ST CONGRESS OF THE EUROPEAN BIOELECTRO-MAGNETICS ASSOC	JAN 23-25, 1992	BRUSSELS, BELGIUM	EUROPEAN BIOELECTROMAGNET ASSOC				Analysis of structural chromosome aberrations was performed in a group of radar station personnel who were engaged in repairing radar devices a couple of days earlier. Test results showed a major decline from the values recorded by regular mutagenic monitoring in terms of a significantly increased number of chromosome breaks, acentric fragments, dicentric and polycentric chromosomes with accompan…																			0302-4598					MAR	1993	30	1-3
J	LIBERTIN, CR; PANOZZO, J; GROH, KR; CHANGLIU, CM; SCHRECK, S; WOLOSCHAK, GE				LIBERTIN, CR; PANOZZO, J; GROH, KR; CHANGLIU, CM; SCHRECK, S; WOLOSCHAK, GE	EFFECTS OF GAMMA-RAYS, ULTRAVIOLET-RADIATION, SUNLIGHT, MICROWAVES AND ELECTROMAGNETIC-FIELDS ON GENE-EXPRESSION MEDIATED BY HUMAN-IMMUNODEFICIENCY-VIRUS PROMOTER	RADIATION RESEARCH												Previous work by our group and others has shown the modulation of human immunodeficiency virus (HIV) promoter or long terminal repeat (LTR) after exposure to neutrons and ultraviolet radiations. Using HeLa cells stably transfected with a construct containing the chloramphenicol acetyl transferase (CAT) gene, the transcription of which is mediated by the HIV-LTR, we designed experiments to examine…					Libertin, Claudia R/N-8220-2017; Woloschak, Gayle E/A-3799-2017	Libertin, Claudia R/0000-0001-9649-6802; Woloschak, Gayle E/0000-0001-9209-8954													0033-7587					OCT	1994	140	1
J	Wang, SP; Lee, PC; Elsayed, A; Zhang, F; Zhang, Y; Comizzoli, P; Elliott, GD				Wang, Shangping; Lee, Pei-Chih; Elsayed, Amanda; Zhang, Fan; Zhang, Yong; Comizzoli, Pierre; Elliott, Gloria D.	Preserving the Female Genome in Trehalose Glass at Supra-Zero Temperatures: The Relationship Between Moisture Content and DNA Damage in Feline Germinal Vesicles	CELLULAR AND MOLECULAR BIOENGINEERING												Introduction Maintaining a stable dry state is critical for long-term preservation of live biomaterials at suprazero temperatures. The objective of the study was to characterize the effect of moisture content on DNA integrity within the germinal vesicle (GV) of feline oocytes following dehydration and storage at 22-24 degrees C. Methods Using microwave-assisted drying, conditions that led to a pr…					Zhang, Yong/D-3412-2013	Zhang, Yong/0000-0003-4781-1583; Lee, Pei-Chih/0000-0002-7121-5047; Zhang, Fan/0000-0001-9915-3952													1865-5025	1865-5033				FEB	2021	14	1
J	Hirose, H; Sakuma, N; Kaji, N; Suhara, T; Sekijima, M; Nojima, T; Miyakoshi, J				Hirose, H.; Sakuma, N.; Kaji, N.; Suhara, T.; Sekijima, M.; Nojima, T.; Miyakoshi, J.	Phosphorylation and gene expression of p53 are not affected in human cells exposed to 2.1425 GHz band CW or W-CDMA modulated radiation allocated to mobile radio base stations	BIOELECTROMAGNETICS												A large-scale in vitro study focusing on low-level radiofrequency (RF) fields from mobile radio base stations employing the International Mobile Telecommunication 2000 (IMT-2000) cellular system was conducted to test the hypothesis that modulated RF fields induce apoptosis or other cellular stress response that activate p53 or the p53-signaling pathway. First, we evaluated the response of human c…					Kaji, Noritada/M-8432-2019; Kaji, Noritada/U-1045-2019														0197-8462	1521-186X				SEP	2006	27	6
J	Chandel, S; Kaur, S; Issa, M; Singh, HP; Batish, DR; Kohli, RK				Chandel, Shikha; Kaur, Shalinder; Issa, Mohd; Singh, Harminder Pal; Batish, Daizy Rani; Kohli, Ravinder Kumar	Appraisal of immediate and late effects of mobile phone radiations at 2100 MHz on mitotic activity and DNA integrity in root meristems of Allium cepa	PROTOPLASMA												The present study evaluated the potential of 2100 MHz radiofrequency radiations to act as cytotoxic and genotoxic agent. Fresh onion (Allium cepa L.) roots were exposed to electromagnetic field radiations (EMF-r) for different durations (1 h and 4 h) and evaluated for mitotic index (MI), phase index, chromosomal aberrations, and DNA damage. DNA damage was investigated with the help of the comet a…					Singh, Harminder/E-1848-2012; Kohli, Ravinder/AAB-2281-2019; Issa, Mohd/HSE-6482-2023; Issa, Mohd/AAQ-6931-2021	Singh, Harminder/0000-0002-0024-5855; Kohli, Ravinder/0000-0002-4375-3390; Issa, Mohd/0000-0001-8102-1273													0033-183X	1615-6102				SEP	2019	256	5
J	Aitken, RJ; Bennetts, LE; Sawyer, D; Wiklendt, AM; King, BV				Aitken, RJ; Bennetts, LE; Sawyer, D; Wiklendt, AM; King, BV	Impact of radio frequency electromagnetic radiation on DNA integrity in the male germline	INTERNATIONAL JOURNAL OF ANDROLOGY												Concern has arisen over human exposures to radio frequency electromagnetic radiation (PFEMR), including a recent report indicating that regular mobile phone use can negatively impact upon human semen quality. These effects would be particularly serious if the biological effects of RFEMR included the induction of DNA damage in male germ cells. In this study, mice were exposed to 900 MHz RFEMR at a…					Aitken, Robert John/AAY-8238-2020	Aitken, Robert John/0000-0002-9152-156X; King, Bruce/0000-0003-0877-5866													0105-6263	1365-2605				JUN	2005	28	3
J	Starkey, SJ				Starkey, Sarah J.	Inaccurate official assessment of radiofrequency safety by the Advisory Group on Non-ionising Radiation	REVIEWS ON ENVIRONMENTAL HEALTH												The Advisory Group on Non-ionising Radiation (AGNIR) 2012 report forms the basis of official advice on the safety of radiofrequency (RF) electromagnetic fields in the United Kingdom and has been relied upon by health protection agencies around the world. This review describes incorrect and misleading statements from within the report, omissions and conflict of interest, which make it unsuitable f…																			0048-7554	2191-0308				DEC	2016	31	4
J	Trosic, I; Busljeta, I				Trosic, I; Busljeta, I	Frequency of micronucleated erythrocytes in rat bone marrow exposed to 2.45 GHz radiation	PHYSICA SCRIPTA					1st International Meeting on Applied Physics	OCT 13-18, 2003	Badajoz, SPAIN	Dept Phys Univ Extremadura,Junta Extremadura & Consejer Educ,Cienc Tecnol,INNOVA				Wistar rats were exposed to 2.45GHz continuous, radiofrequency microwave (RF/MW) field 2 hours daily, 7 days weekly, at power density 5-10mW/cm(2). Four subgroups were created in order to be irradiated 4, 16, 30 and 60 hours. Sham-exposed controls were included in the study. Animals were euthanized on the final irradiation day of each treated subgroup. Bone marrow smears were examined to determin…																			0031-8949						2005	T118
J	Hook, GJ; Zhang, P; Lagroye, I; Li, L; Higashikubo, R; Moros, EG; Straube, WL; Pickard, WF; Baty, JD; Roti, JLR				Hook, GJ; Zhang, P; Lagroye, I; Li, L; Higashikubo, R; Moros, EG; Straube, WL; Pickard, WF; Baty, JD; Roti, JLR	Measurement of DNA damage and apoptosis in molt-4 cells after in vitro exposure to radiofrequency radiation (vol 161, pg 193, 2004)	RADIATION RESEARCH																	Lagroye, Isabelle/B-9089-2011; Moros, Eduardo G./AAY-2771-2020	Lagroye, Isabelle/0000-0002-3840-8381; Moros, Eduardo G./0000-0003-1964-2460													0033-7587					JUL	2004	162	1
J	Tiwari, R; Lakshmi, NK; Surender, V; Rajesh, ADV; Bhargava, SC; Ahuja, YR				Tiwari, R.; Lakshmi, N. K.; Surender, V.; Rajesh, A. D. V.; Bhargava, S. C.; Ahuja, Y. R.	Combinative Exposure Effect of Radio Frequency Signals from CDMA Mobile Phones and Aphidicolin on DNA Integrity	ELECTROMAGNETIC BIOLOGY AND MEDICINE												The aim of present study is to assess DNA integrity on the effect of exposure to a radio frequency (RF) signal from Code Division Multiple Access (CDMA) mobile phones. Whole blood samples from six healthy male individuals were exposed for RF signals from a CDMA mobile phone for 1 h. Alkaline comet assay was performed to assess the DNA damage. The combinative exposure effect of the RF signals and …					Tiwari, Dr.(Mrs).Ravindra/GNM-7274-2022														1536-8378	1536-8386					2008	27	4
J	Getoff, N				Getoff, Nikola	Anti-aging and aging factors in life. The role of free radicals	RADIATION PHYSICS AND CHEMISTRY												The present review deals with some factors determining the anti-aging as well as the aging process. In order to get a deeper insight in the subject matter, firstly some less known spectroscopic and kinetic data of antioxidant vitamins (C, E, beta-carotene) acting as anti-aging factors by electron transfer are briefly discussed. The generation of oxygen transients (OH, ROO center dot, O-1(2), ozon…																			0969-806X					OCT	2007	76	10
J	Grimes, DR				Grimes, David Robert	Radiofrequency Radiation and Cancer A Review	JAMA ONCOLOGY												IMPORTANCE Concernsover radiofrequencyradiation (RFR) andcarcinogenesishavelongexisted, andtheadvent of5Gmobiletechnologyhasseenadelugeof claims assertingthat thenewstandard and RFR in generalmay be carcinogenic. For clinicians and researchers in the field, it is critical to address patient concerns on the topic and to be familiar with the existent evidence base. OBSERVATIONS This review consider…					Grimes, David Robert/J-7384-2013	Grimes, David Robert/0000-0003-3140-3278													2374-2437	2374-2445				MAR	2022	8	3
J	Sannino, A; Zeni, O; Sarti, M; Romeo, S; Reddy, SB; Belisario, MA; Prihoda, TJ; Vijayalaxmi; Scarfi, MR				Sannino, Anna; Zeni, Olga; Sarti, Maurizio; Romeo, Stefania; Reddy, Siddharth B.; Belisario, Maria Antonietta; Prihoda, Thomas J.; Vijayalaxmi; Scarfi, Maria Rosaria	Induction of adaptive response in human blood lymphocytes exposed to 900 MHz radiofrequency fields: Influence of cell cycle	INTERNATIONAL JOURNAL OF RADIATION BIOLOGY												Purpose: To investigate the influence of cell cycle on the adaptive response (AR) induced by the exposure of human blood lymphocytes to radiofrequency fields (RF). Materials and methods: Human peripheral blood lymphocytes in G(0)-, G(1)- or S-phase of the cell cycle were exposed for 20 hours to an adaptive dose (AD) of 900 MHz RF at an average specific absorption rate of 1.25 W/kg and then treate…					belisario, maria antonietta/B-4762-2012; Sarti, Maurizio/AAL-7105-2021; Romeo, Stefania/I-6664-2019; Zeni, Olga/ABH-5688-2020	Sarti, Maurizio/0000-0002-5063-4154; Romeo, Stefania/0000-0002-9849-3637; Zeni, Olga/0000-0002-2432-2384													0955-3002	1362-3095				SEP	2011	87	9
J	Ballardin, M; Tusa, I; Fontana, N; Monorchio, A; Pelletti, C; Rogovich, A; Barale, R; Scarpato, R				Ballardin, Michela; Tusa, Ignazia; Fontana, Nunzia; Monorchio, Agostino; Pelletti, Chiara; Rogovich, Alessandro; Barale, Roberto; Scarpato, Roberto	Non-thermal effects of 2.45 GHz microwaves on spindle assembly, mitotic cells and viability of Chinese hamster V-79 cells	MUTATION RESEARCH-FUNDAMENTAL AND MOLECULAR MECHANISMS OF MUTAGENESIS												The production of mitotic spindle disturbances and activation of the apoptosis pathway in V79 Chinese hamster cells by continuous 2.45 GHz microwaves exposure were studied, in order to investigate possible non-thermal cell damage. We demonstrated that microwave (MW) exposure at the water resonance frequency was able to induce alteration of the mitotic apparatus and apoptosis as a function of the …					MONORCHIO, AGOSTINO/AAQ-3168-2020; Scarpato, Roberto/K-8987-2016; Fontana, Nunzia/AAD-1168-2019; Monorchio, Agostino/D-3744-2017	MONORCHIO, AGOSTINO/0000-0001-6063-4310; Fontana, Nunzia/0000-0001-6553-0270; Monorchio, Agostino/0000-0001-6063-4310; Tusa, Ignazia/0000-0002-9198-2630; BARALE, Roberto/0000-0003-4161-2241													1386-1964	1873-135X				NOV 1	2011	716	1-2
J	Panagopoulos, DJ				Panagopoulos, Dimitris J.	Effect of Microwave Exposure on the Ovarian Development of	CELL BIOCHEMISTRY AND BIOPHYSICS												In the present experiments the effect of GSM radiation on ovarian development of virgin female insects was studied. Newly emerged adult female flies were collected and divided into separate identical groups. After the a lapse of certain number of hours-different for each group-the insects (exposed and sham-exposed) were dissected and their intact ovaries were collected and photographed under an o…																			1085-9195	1559-0283				JUN	2012	63	2
J	Gandhi, G; Kaur, G; Nisar, U				Gandhi, Gursatej; Kaur, Gurpreet; Nisar, Uzma	A cross-sectional case control study on genetic damage in individuals residing in the vicinity of a mobile phone base station	ELECTROMAGNETIC BIOLOGY AND MEDICINE												Mobile phone base stations facilitate good communication, but the continuously emitting radiations from these stations have raised health concerns. Hence in this study, genetic damage using the single cell gel electrophoresis (comet) assay was assessed in peripheral blood leukocytes of individuals residing in the vicinity of a mobile phone base station and comparing it to that in healthy controls…					Gandhi, Gursatej/S-9005-2019														1536-8378	1536-8386				OCT 2	2015	34	4
J	Shahin, S; Singh, VP; Shukla, RK; Dhawan, A; Gangwar, RK; Singh, SP; Chaturvedi, CM				Shahin, Saba; Singh, Vineet Prakash; Shukla, Ritesh K.; Dhawan, Alok; Gangwar, Ravi Kumar; Singh, Surya Pal; Chaturvedi, Chandra Mohini	2.45 GHz Microwave Irradiation-Induced Oxidative Stress Affects Implantation or Pregnancy in Mice, Mus musculus	APPLIED BIOCHEMISTRY AND BIOTECHNOLOGY												The present experiment was designed to study the 2.45 GHz low-level microwave (MW) irradiation-induced stress response and its effect on implantation or pregnancy in female mice. Twelve-week-old mice were exposed to MW radiation (continuous wave for 2 h/day for 45 days, frequency 2.45 GHz, power density = 0.033549 mW/cm(2), and specific absorption rate = 0.023023 W/kg). At the end of a total of 4…					Gangwar, Ravi Kumar/N-5275-2016; Shukla, Ritesh/B-9193-2011; Singh, Vineet Prakash/HJP-7607-2023; Shukla, Ritesh/AAL-5834-2020; Dhawan, Alok/AAF-7376-2019; Dhawan, Alok/A-6588-2010	Gangwar, Ravi Kumar/0000-0002-6137-1644; Singh, Vineet Prakash/0000-0001-9744-2857; Shukla, Ritesh/0000-0002-8333-9135; Dhawan, Alok/0000-0002-4405-9608													0273-2289	1559-0291				MAR	2013	169	5
J	Miyakoshi, J				Miyakoshi, Junji	Cellular and Molecular Responses to Radio-Frequency Electromagnetic Fields	PROCEEDINGS OF THE IEEE												In recent years, people have been exposed to many kinds of electromagnetic fields (EMFs) generated by domestic electrical appliances and mobile telecommunication devices. There is increasing public concern regarding the health risks of radio-frequency (RF) radiation, particularly that produced by mobile phones. Concern regarding the potential risks of exposure to EMFs has led to many epidemiologi…																			0018-9219	1558-2256				JUN	2013	101	6			SI
J	STRATER, J; GUNTHERT, AR; BRUDERLEIN, S; MOLLER, P				STRATER, J; GUNTHERT, AR; BRUDERLEIN, S; MOLLER, P	MICROWAVE IRRADIATION OF PARAFFIN-EMBEDDED TISSUE SENSITIZES THE TUNEL METHOD FOR IN-SITU DETECTION OF APOPTOTIC CELLS	HISTOCHEMISTRY AND CELL BIOLOGY												Apoptosis is a morphologically distinct form of programmed cell death that plays an important role in the growth regulation of a variety of tissues and also in the elimination of self-reacting immunocompetent cells. Several techniques for the qualitative and quantitative detection of this process have been established; recently, an in situ nick end-labelling technique based on the detection of DN…																			0948-6143	1432-119X				FEB	1995	103	2
C	Lagroye, I; Wettring, B; Moros, EG; Straube, WL; Pickard, WF; Roti, JLR		Carlo, GL		Lagroye, I; Wettring, B; Moros, EG; Straube, WL; Pickard, WF; Roti, JLR	Measurement of alkali labile DNA damage and cross-links following 2450 MHz microwave and low dose gamma irradiation in vitro	WIRELESS PHONES AND HEALTH II: STATE OF THE SCIENCE					2nd State of the Science Colloquium on Wireless Phones and Health	JUN, 1999	LONG BEACH, CA	Wireless Technol Res, LLC									Moros, Eduardo G./AAY-2771-2020; Lagroye, Isabelle/B-9089-2011	Moros, Eduardo G./0000-0003-1964-2460; Lagroye, Isabelle/0000-0002-3840-8381															0-7923-7977-2				2001
J	Cermak, AMM; Pavicic, I; Trosic, I				Cermak, Ana Marija Marjanovic; Pavicic, Ivan; Trosic, Ivancica	Oxidative stress response in SH-SY5Y cells exposed to short-term 1800MHz radiofrequency radiation	JOURNAL OF ENVIRONMENTAL SCIENCE AND HEALTH PART A-TOXIC/HAZARDOUS SUBSTANCES & ENVIRONMENTAL ENGINEERING												The exact mechanism that could explain the effects of radiofrequency (RF) radiation exposure at non-thermal level is still unknown. Increasing evidence suggests a possible involvement of reactive oxygen species (ROS) and development of oxidative stress. To test the proposed hypothesis, human neuroblastoma cells (SH-SY5Y) were exposed to 1800MHz short-term RF exposure for 10, 30 and 60 minutes. El…					Pavicic, Ivan/AAE-7923-2021	Pavicic, Ivan/0000-0003-2697-6514													1093-4529	1532-4117					2018	53	2
J	Paulraj, R; Behari, J				Paulraj, R; Behari, J	Single strand DNA breaks in rat brain cells exposed to microwave radiation	MUTATION RESEARCH-FUNDAMENTAL AND MOLECULAR MECHANISMS OF MUTAGENESIS												This investigation concerns with the effect of low intensity microwave (2.45 and 16.5 GHz, SAR 1.0 and 2.01 W/kg, respectively) radiation on developing rat brain. Wistar rats (35 days old, male, six rats in each group) were selected for this study. These animals were exposed for 35 days at the above mentioned frequencies separately in two different exposure systems. After the exposure period, the…																			1386-1964	1873-135X				APR 11	2006	596	1-2
J	Brehmer, M				Brehmer, M	Morphological changes in prostatic adenomas after transurethral microwave thermotherapy	BRITISH JOURNAL OF UROLOGY												Objective To study the extension and type of tissue damage in prostatic adenomas after transurethral microwave thermotherapy (TUMT). Patients and methods Seven patients with benign prostatic hyperplasia and scheduled for open adenectomy underwent TUMT before surgery. TUMT was performed 2 h before operation in one patient, 24 h before in five and one week before in the remaining patient. The excis…					Brehmer, Marianne/AAQ-2118-2021	Brehmer, Marianne/0000-0001-9232-363X													0007-1331					JUL	1997	80	1
J	Mortazavi, SMJ; Mosleh-Shirazi, MA; Tavassoli, AR; Taheri, M; Mehdizadeh, AR; Namazi, SAS; Jamali, A; Ghalandari, R; Bonyadi, S; Haghani, M; Shafie, M				Mortazavi, S. M. J.; Mosleh-Shirazi, M. A.; Tavassoli, A. R.; Taheri, M.; Mehdizadeh, A. R.; Namazi, S. A. S.; Jamali, A.; Ghalandari, R.; Bonyadi, S.; Haghani, M.; Shafie, M.	INCREASED RADIORESISTANCE TO LETHAL DOSES OF GAMMA RAYS IN MICE AND RATS AFTER EXPOSURE TO MICROWAVE RADIATION EMITTED BY A GSM MOBILE PHONE SIMULATOR	DOSE-RESPONSE												The aim of this study was to investigate the effect of pre-irradiation with microwaves on the induction of radioadaptive response. In the 1st phase of the study, 110 male mice were divided into 8 groups. The animals in these groups were exposed/sham-exposed to microwave, low dose rate gamma or both for 5 days. On day six, the animals were exposed to a lethal dose (LD). In the 2nd phase, 30 male r…					Taheri, Mohammad/L-3876-2017; mehdizadeh, alireza/D-1415-2018; Mortazavi, SMJ/D-5830-2011; Haghani, Masoud/R-4160-2019; tavassoli, Alireza/M-9690-2017; Mosleh-Shirazi, Mohammad Amin/L-9212-2016	mehdizadeh, alireza/0000-0002-2867-7887; Mortazavi, SMJ/0000-0003-0139-2774; Haghani, Masoud/0000-0002-3279-6934; Mosleh-Shirazi, Mohammad Amin/0000-0003-3021-6489; Taheri, Mohammad/0000-0003-4128-8613													1559-3258						2013	11	2
J	Hussein, S; El-Saba, AA; Galal, MK				Hussein, Shaymaa; El-Saba, Abdel-Aleem; Galal, Mona K.	Biochemical and histological studies on adverse effects of mobile phone radiation on rat's brain	JOURNAL OF CHEMICAL NEUROANATOMY												With the rapid development of electronic technologies, the public concern about the potential health hazards induced by radiofrequency (RF) radiation has been grown. To investigate the effect of 1800 MHz RF radiation emitted from mobile phone on the rat's brain, the present study was performed. Forty male rats were randomly divided into two equal groups; control and exposed group. The later one e…					Galal, Mona Khames/AAY-1555-2021	Galal, Mona Khames/0000-0002-1472-1306													0891-0618	1873-6300				DEC	2016	78
J	Dasdag, S; Akdag, MZ				Dasdag, Suleyman; Akdag, Mehmet Zulkuf	The link between radiofrequencies emitted from wireless technologies and oxidative stress	JOURNAL OF CHEMICAL NEUROANATOMY												Wireless communication such as cellular telephones and other types of handheld phones working with frequencies of 900 MHz, 1800 MHz, 2100 MHz, 2450 MHz have been increasing rapidly. Therefore, public opinion concern about the potential human health hazards of short and long-term effect of exposure to radiofrequency (RF) radiation. Oxidative stress is a biochemical condition, which is defined by t…					Dasdag, Suleyman/A-3310-2016	Dasdag, Suleyman/0000-0003-1211-9677													0891-0618	1873-6300				SEP	2016	75		B		SI
J	Budak, GG; Muluk, NB; Budak, B; Oturk, GG; Apan, A; Seyhan, N				Budak, Guerer G.; Muluk, Nuray Bayar; Budak, Bilgehan; Oetuerk, Goeknur Gueler; Apan, Alpaslan; Seyhan, Nesrin	Effects of intrauterine and extrauterine exposure to GSM-like radiofrequency on distortion product otoacoustic emissions in infant male rabbits	INTERNATIONAL JOURNAL OF PEDIATRIC OTORHINOLARYNGOLOGY												Objectives: The aim of this study was to investigate the potential hazardous effects of intrauterine (IU) and/or extrauterine (EU) exposure to 1800 MHz Global System for Mobile Communications-like (GSM-like) radiofrequency (RF) on the cochlear functions of infant rabbits by measuring distortion product otoacoustic emission (DPOAE) response amplitudes. Methods: Thirty-six white infant mate New Zea…																			0165-5876	1872-8464				MAR	2009	73	3
J	Qutob, SS; Chauhan, V; Bellier, PV; Yauk, CL; Douglas, GR; Berndt, L; Williams, A; Gajda, GB; Lemay, E; Thansandote, A; McNamee, JP				Qutob, S. S.; Chauhan, V.; Bellier, P. V.; Yauk, C. L.; Douglas, G. R.; Berndt, L.; Williams, A.; Gajda, G. B.; Lemay, E.; Thansandote, A.; McNamee, J. P.	Microarray gene expression profiling of a human glioblastoma cell line exposed in vitro to a 1.9 GHz pulse-modulated radiofrequency field	RADIATION RESEARCH												The widespread use of mobile phones has led to public concerns about the health effects associated with exposure to radiofrequency (RF) fields. The paramount concern of most persons relates to the potential of these fields to cause cancer. Unlike ionizing radiation, RF fields used for mobile telecommunications (800-1900 MHz) do not possess sufficient energy to directly damage DNA. Most rodent bio…					Douglas, George/V-8276-2019	Yauk, Carole/0000-0003-4919-876X; Yauk, Carole/0000-0002-6725-3454; McNamee, James/0000-0003-2772-3455													0033-7587	1938-5404				JUN	2006	165	6
J	Szilagyi, Z; Nemeth, Z; Bakos, J; Kubinyi, G; Necz, PP; Szabo, E; Thuroczy, G; Pinto, R; Selmaoui, B				Szilagyi, Zsofia; Nemeth, Zsuzsanna; Bakos, Jozsef; Kubinyi, Gyoergyi; Necz, Peter Pal; Szabo, Erika; Thuroczy, Gyoergy; Pinto, Rosanna; Selmaoui, Brahim	Assessment of Inflammation in 3D Reconstructed Human Skin Exposed to Combined Exposure to Ultraviolet and Wi-Fi Radiation	INTERNATIONAL JOURNAL OF MOLECULAR SCIENCES												In the human environment, the increasing exposure to radiofrequency (RF) radiation, especially that emitted by wireless devices, could be absorbed in the body. Recently, mobile and emerging wireless technologies (UMTS, DECT, LTE, and Wi-Fi) have been using higher frequencies than 2G GSM systems (900/1800 MHz), which means that most of the circulating RF currents are absorbed into the skin and the…					Selmaoui, Brahim/S-1086-2018	Selmaoui, Brahim/0000-0003-0953-8280; Szilagyi, Zsofia/0000-0001-9410-2320														1422-0067				FEB	2023	24	3
J	Juutilainen, J; Hoyto, A; Kumlin, T; Naarala, J				Juutilainen, Jukka; Hoyto, Anne; Kumlin, Timo; Naarala, Jonne	Review of Possible Modulation-Dependent Biological Effects of Radiofrequency Fields	BIOELECTROMAGNETICS												The biological effects of modulated radiofrequency (RF) electromagnetic fields have been a subject of debate since early publications more than 30 years ago, suggesting that relatively weak amplitude-modulated RF electromagnetic fields have specific biological effects different from the well-known thermal effects of RF energy. This discussion has been recently activated by the increasing human ex…					Höytö, Anne/G-5970-2012	Höytö, Anne/0000-0002-3152-534X													0197-8462	1521-186X				OCT	2011	32	7
J	Sarimov, R; Malmgren, LOG; Markova, E; Persson, BRR; Belyaev, IY				Sarimov, R; Malmgren, LOG; Markova, E; Persson, BRR; Belyaev, IY	Nonthermal GSM microwaves affect chromatin conformation in human lymphocytes similar to heat shock	IEEE TRANSACTIONS ON PLASMA SCIENCE					3rd International Symposium on Nonthermal Medical/Biological Treatments Using Electromagnetic Fields and Ionized Gases	JUN 11-13, 2003	San Antonio, TX					Here we investigated whether microwaves (MWs) of Global System for Mobile Communication (GSM) induce changes in chromatin conformation in human lymphocytes. Effects of MWs were studied at different frequencies in the range of 895-915 MHz in experiments with lymphocytes from seven healthy persons. Exposure was performed in transverse electromagnetic transmission line cell (TEM-cell) using a GSM te…					Sarimov, Ruslan/J-1752-2016; Belyaev, Igor/I-4029-2018; Markova, Eva/AFR-6829-2022	Sarimov, Ruslan/0000-0002-2751-1615; Belyaev, Igor/0000-0002-7963-2240; Persson, Bertil/0000-0002-5502-5972													0093-3813	1939-9375				AUG	2004	32	4	2
J	Singh, NP				Singh, Narendra P.	The comet assay: Reflections on its development, evolution and applications	MUTATION RESEARCH-REVIEWS IN MUTATION RESEARCH												The study of DNA damage and its repair is critical to our understanding of human aging and cancer. This review reflects on the development of a simple technique, now known as the comet assay, to study the accumulation of DNA damage and its repair. It describes my journey into aging research and the need for a method that sensitively quantifies DNA damage on a cell-by-cell basis and on a day-by-da…																			1383-5742	1388-2139				JAN-MAR	2016	767
J	Garaj-Vrhovac, V; Orescanin, V; Gajski, G; Geric, M; Ruk, D; Kollar, R; Brkanac, SR; Cvjetko, P				Garaj-Vrhovac, Vera; Orescanin, Visnja; Gajski, Goran; Geric, Marko; Ruk, Damir; Kollar, Robert; Brkanac, Sandra Radic; Cvjetko, Petra	Toxicological characterization of the landfill leachate prior/after chemical and electrochemical treatment: A study on human and plant cells	CHEMOSPHERE												In this research, toxicological safety of two newly developed methods for the treatment of landfill leachate from the Piskornica (Croatia) sanitary landfill was investigated. Chemical treatment procedure combined chemical precipitation with CaO followed by coagulation with ferric chloride and final adsorption by clinoptilolite. Electrochemical treatment approach included pretreatment with ozone f…					Oreščanin, Višnja/AAV-6085-2020; Gajski, Goran/AAM-9234-2021	Oreščanin, Višnja/0000-0001-7382-472X; Gajski, Goran/0000-0002-1886-1453; Geric, Marko/0000-0002-5886-4106													0045-6535	1879-1298				OCT	2013	93	6
J	Tuschl, H; Novak, W; Molla-Djafari, H				Tuschl, H; Novak, W; Molla-Djafari, H	In vitro effects of GSM modulated radiofrequency fields on human immune cells	BIOELECTROMAGNETICS												Despite the important role of the immune system in defending the body against infections and cancer, only few investigations on possible effects of radiofrequency (RF) radiation on function of human immune cells have been undertaken. Aim of the present investigation was therefore to assess whether GSM modulated RF fields have adverse effects on the functional competence of human immune cells. Wit…																			0197-8462	1521-186X				APR	2006	27	3
J	Heikkinen, P; Ernst, H; Huuskonen, H; Komulainen, H; Kumlin, T; Maki-Paakkanen, J; Puranen, L; Juutilainen, J				Heikkinen, Paivi; Ernst, Heinrich; Huuskonen, Hannele; Komulainen, Hannu; Kumlin, Timo; Maki-Paakkanen, Jorma; Puranen, Lauri; Juutilainen, Jukka	No effects of radiofrequency radiation on 3-chloro-4-(dichloromethyl)-5-hydroxy-2(5H)-furanone-induced tumorigenesis in female Wistar rats	RADIATION RESEARCH												This study evaluated possible effects of radiofrequency (RF) radiation on tumorigenesis induced by the mutagen 3-chloro4-(dichloromethyl)-5-hydroxy-2(5H)-furanone (MX) given in drinking water. Female Wistar rats aged 7 weeks at the beginning of the experiments were randomly divided into four groups of 72 animals: a cage-control group and three MX-exposed groups (a daily average dose of 1.7 mg MX/…																			0033-7587	1938-5404				AUG	2006	166	2
J	Xu, SJ; Ren, N; Liu, JJ; Wu, YQ; Yuan, GM				Xu, Shijie; Ren, Na; Liu, Jiajia; Wu, Yiqiang; Yuan, Guangming	Improvement of vincamine production of endophytic fungus through inactivated protoplast fusion	INTERNATIONAL MICROBIOLOGY												Improvement of the production of vincamine in endophytic fungus VINI-7 was performed by using the inactivated protoplast fusion method. The preparation conditions of protoplasts were optimized by systematic trials with various parameters, and inactivated protoplast fusion was subsequently performed. The mycelium in logarithmic growth phase was treated with 1500 U/mL lywallzyme, 1500 U/mL lysozyme…																			1139-6709	1618-1905				AUG	2020	23	3
J	Lerchl, A				Lerchl, Alexander	Comments on Radiofrequency electromagnetic fields (UMTS, 1,950 MHz) induce genotoxic effects in vitro in human fibroblasts but not in lymphocytes by Schwarz et al. (Int Arch Occup Environ Health 2008: doi: 10.1007/s00420-008-0305-5)	INTERNATIONAL ARCHIVES OF OCCUPATIONAL AND ENVIRONMENTAL HEALTH												A recent publication by Schwarz et al. describes the effects of exposure of human fibroblast and lymphocytes to radiofrequency-electromagnetic fields at frequencies used for communication with mobile phones. Even at very low specific absorption rates of 0.05 W/kg, thus well below internationally accepted exposure limits, significant effects were seen in fibroblasts whose DNA molecules were damage…																			0340-0131	1432-1246				JAN	2009	82	2
J	Meyer, PF; Ronzio, OA; da Fonseca, AD; Santos, SD; Bernardo, M				Meyer, Patricia Froes; Ronzio, Oscar Ariel; da Fonseca, Adenilson de Souza; David Santos-Filho, Sebastiao; Bernardo-Filho, Mario	Cellular and molecular effects of electromagnetic radiation and sonic waves	SOUTH AFRICAN JOURNAL OF SCIENCE												Electromagnetic radiation (in the form of pulsed magnetic fields, radiofrequency and intense pulsed light) and mechanical agents (such as sonic waves) have been used in physical therapy. The aim of this study was to assess the effects of low-intensity magnetic fields, sonic and radiofrequency waves, and intense pulsed light on the survival of Escherichia coli cultures and on the electrophoretic m…					Fonseca, Adenilson/Y-2700-2019	Fonseca, Adenilson/0000-0002-4441-4008													0038-2353	1996-7489				JUL-AUG	2013	109	7-8
J	Shahin, S; Mishra, V; Singh, SP; Chaturvedi, CM				Shahin, S.; Mishra, V.; Singh, S. P.; Chaturvedi, C. M.	2.45-GHz microwave irradiation adversely affects reproductive function in male mouse, Mus musculus by inducing oxidative and nitrosative stress	FREE RADICAL RESEARCH												Electromagnetic radiations are reported to produce long-term and short-term biological effects, which are of great concern to human health due to increasing use of devices emitting EMR especially microwave (MW) radiation in our daily life. In view of the unavoidable use of MW emitting devices (microwaves oven, mobile phones, Wi-Fi, etc.) and their harmful effects on biological system, it was thou…						Mishra, Vivek/0000-0002-3072-3010													1071-5762	1029-2470				MAY	2014	48	5
J	Forika, G; Balogh, A; Vancsik, T; Zalatnai, A; Petovari, G; Benyo, Z; Krenacs, T				Forika, Gertrud; Balogh, Andrea; Vancsik, Tamas; Zalatnai, Attila; Petovari, Gabor; Benyo, Zoltan; Krenacs, Tibor	Modulated Electro-Hyperthermia Resolves Radioresistance of Panc1 Pancreas Adenocarcinoma and Promotes DNA Damage and Apoptosis In Vitro	INTERNATIONAL JOURNAL OF MOLECULAR SCIENCES												The poor outcome of pancreas ductal adenocarcinomas (PDAC) is frequently linked to therapy resistance. Modulated electro-hyperthermia (mEHT) generated by 13.56 MHz capacitive radiofrequency can induce direct tumor damage and promote chemo- and radiotherapy. Here, we tested the effect of mEHT either alone or in combination with radiotherapy using an in vivo model of Panc1, a KRAS and TP53 mutant, …					Benyo, Zoltan/C-9184-2009; Forika, Gertrud/L-4675-2018	Forika, Gertrud/0000-0001-9622-1040; Benyo, Zoltan/0000-0001-6015-0359; Andrea, Balogh/0000-0002-3007-0793; Krenacs, Tibor/0000-0001-9164-065X														1422-0067				JUL	2020	21	14
J	Panagopoulos, DJ; Chavdoula, ED; Nezis, IP; Margaritis, LH				Panagopoulos, Dimitris J.; Chavdoula, Evangelia D.; Nezis, Ioannis P.; Margaritis, Lukas H.	Cell death induced by GSM 900-MHz and DCS 1800-MHz mobile telephony radiation	MUTATION RESEARCH-GENETIC TOXICOLOGY AND ENVIRONMENTAL MUTAGENESIS												In the present study, the TUNEL (Terminal deoxynucleotidetransferase dUTP Nick End Labeling) assay -a well known technique widely used for detecting fragmented DNA in various types of cells - was used to detect cell death (DNA fragmentation) in a biological model, the early and mid stages of oogenesis of the insect Drosophila melanogaster. The flies were exposed ill vivo to either GSM 900-MHz (Gl…					Nezis, Ioannis P/I-4910-2014; Margaritis, Lukas/ABC-8003-2020; Nezis, Ioannis/Q-6124-2019; Chavdoula, Evangelia/AAR-8918-2021; Nezis, Ioannis/AAE-8625-2020	Nezis, Ioannis P/0000-0003-0233-7574; Nezis, Ioannis/0000-0003-0233-7574;													1383-5718	1879-3592				JAN 10	2007	626	1-2
J	Shah, JJ; Geist, J; Gaitan, M				Shah, Jayna J.; Geist, Jon; Gaitan, Michael	Microwave-induced adjustable nonlinear temperature gradients in microfluidic devices	JOURNAL OF MICROMECHANICS AND MICROENGINEERING												We describe on-chip microwave generation of spatial temperature gradients in a polymeric microfluidic device that includes an integrated microstrip transmission line. The transmission line was fabricated photolithographically on commercially available adhesive copper tape. The fluid temperature during microwave heating was measured by observing the temperature-dependent fluorescence intensity of …					Gaitan, Michael/T-2615-2018; Geist, Jon/D-5386-2013	Gaitan, Michael/0000-0003-2689-448X; Geist, Jon/0000-0001-7749-318X													0960-1317	1361-6439				OCT	2010	20	10
J	Sakurai, T; Kiyokawa, T; Narita, E; Suzuki, Y; Taki, M; Miyakoshi, J				Sakurai, Tomonori; Kiyokawa, Tomoko; Narita, Eijiro; Suzuki, Yukihisa; Taki, Masao; Miyakoshi, Junji	Analysis of Gene Expression in a Human-derived Glial Cell Line Exposed to 2.45 GHz Continuous Radiofrequency Electromagnetic Fields	JOURNAL OF RADIATION RESEARCH												Radiofrequency electromagnetic fields/Human-derived cells/DNA microarray/Polymerase chain reaction. The increasing use of mobile phones has aroused public concern regarding the potential health risks of radiofrequency (RF) fields. We investigated the effects of exposure to RF fields (2.45 GHz, continuous wave) at specific absorption rate (SAR) of 1, 5, and 10 W/kg for 1, 4, and 24 h on gene expre…																			0449-3060	1349-9157				MAR	2011	52	2
J	Shaw, P; Kumar, N; Mumtaz, S; Lim, JS; Jang, JH; Kim, D; Sahu, BD; Bogaerts, A; Choi, EH				Shaw, Priyanka; Kumar, Naresh; Mumtaz, Sohail; Lim, Jun Sup; Jang, Jung Hyun; Kim, Doyoung; Sahu, Bidya Dhar; Bogaerts, Annemie; Choi, Eun Ha	Evaluation of non-thermal effect of microwave radiation and its mode of action in bacterial cell inactivation	SCIENTIFIC REPORTS												A growing body of literature has recognized the non-thermal effect of pulsed microwave radiation (PMR) on bacterial systems. However, its mode of action in deactivating bacteria has not yet been extensively investigated. Nevertheless, it is highly important to advance the applications of PMR from simple to complex biological systems. In this study, we first optimized the conditions of the PMR dev…					Bogaerts, Annemie/L-8338-2016; shaw, priyanka/AAM-9678-2021; Mumtaz, Sohail/AAA-5413-2022; Lim, Jun Sup/ABH-6364-2020; Choi, Eun Ha/AFN-9488-2022	Bogaerts, Annemie/0000-0001-9875-6460; shaw, priyanka/0000-0002-8682-1592; Mumtaz, Sohail/0000-0001-9506-5808; Choi, Eun Ha/0000-0001-5385-1878													2045-2322					JUL 7	2021	11	1
J	Yao, K; Wu, W; Yu, Y; Zeng, Q; He, J; Lu, D; Wang, K				Yao, K.; Wu, W.; Yu, Y.; Zeng, Q.; He, J.; Lu, D.; Wang, K.	Effect of Superposed Electromagnetic Noise on DNA Damage of Lens Epithelial Cells Induced by Microwave Radiation (Retraction of vol 49, pg 2009, 2008)	INVESTIGATIVE OPHTHALMOLOGY & VISUAL SCIENCE																															0146-0404					OCT	2009	50	10
J	Aitken, RJ; Baker, MA				Aitken, Robert John; Baker, Mark A.	The Role of Genetics and Oxidative Stress in the Etiology of Male Infertility-A Unifying Hypothesis?	FRONTIERS IN ENDOCRINOLOGY												Despite the high prevalence of male infertility, very little is known about its etiology. In recent years however, advances in gene sequencing technology have enabled us to identify a large number of rare single point mutations responsible for impeding all aspects of male reproduction from its embryonic origins, through the endocrine regulation of spermatogenesis to germ cell differentiation and …						Aitken, Robert John/0000-0002-9152-156X													1664-2392					SEP 30	2020	11
J	Georgiou, CD; Margaritis, LH				Georgiou, Christos D.; Margaritis, Lukas H.	Oxidative Stress and NADPH Oxidase: Connecting Electromagnetic Fields, Cation Channels and Biological Effects	INTERNATIONAL JOURNAL OF MOLECULAR SCIENCES												Electromagnetic fields (EMFs) disrupt the electrochemical balance of biological membranes, thereby causing abnormal cation movement and deterioration of the function of membrane voltage-gated ion channels. These can trigger an increase of oxidative stress (OS) and the impairment of all cellular functions, including DNA damage and subsequent carcinogenesis. In this review we focus on the main mech…																				1422-0067				SEP	2021	22	18
J	Cermakl, AMM; Pavicic, I; Lovakovic, BT; Pizent, A; Trosic, I				Cermak, Ana Marija Marjanovic; Pavicic, Ivan; Lovakovic, Blanka Tariba; Pizent, Alica; Trosic, Ivancica	In vitro non-thermal oxidative stress response after 1800 MHz radiofrequency radiation	GENERAL PHYSIOLOGY AND BIOPHYSICS												In this study possible connection between radiofrequency exposure (RF) and development of oxidative stress was investigated by measuring impairment in cellular oxidation-reduction balance immediately after RF exposure. Fibroblast cells V79 were exposed for 10, 30 and 60 minutes to 1800 MHz RF radiation. Electric field strength was 30 V/m and specific absorption rate (SAR) was calculated to be 1.6…					Pavicic, Ivan/AAE-7923-2021; Pizent, Alica/AAY-8363-2020	Pizent, Alica/0000-0003-0216-0166; Pavicic, Ivan/0000-0003-2697-6514													0231-5882	1338-4325				OCT	2017	36	4
J	Piasek, A; Kusznierewicz, B; Grzybowska, I; Malinowska-Panczyk, E; Piekarska, A; Azqueta, A; Collins, AR; Namiesnik, J; Bartoszek, A				Piasek, Anita; Kusznierewicz, Barbara; Grzybowska, Iwona; Malinowska-Panczyk, Edyta; Piekarska, Anna; Azqueta, Amaya; Collins, Andrew R.; Namiesnik, Jacek; Bartoszek, Agnieszka	The influence of sterilization with EnbioJet (R) Microwave Flow Pasteurizer on composition and bioactivity of aronia and blue-berried honeysuckle juices	JOURNAL OF FOOD COMPOSITION AND ANALYSIS					6th International Congress on Pigments in Food of the Chemical, Biological and Technological Aspects	JUN 20-24, 2010	Budapest, HUNGARY					In this study, fruit juices that are rich sources of anthocyanins, obtained from aronia (Am. chokeberry, Aronia melanocarpa) and blue-berried honeysuckle (Lonicera caerulea L. var. edulis) were used to examine the preservation of plant phytochemicals and bioactivity upon sterilization either thermal, or with an EnbioJet (R) Microwave Flow Pasteurizer. The chemical properties verified included det…					Bartoszek, Agnieszka/N-4296-2018; Kusznierewicz, Barbara/J-8369-2018; Azqueta, Amaya/P-7711-2017	Bartoszek, Agnieszka/0000-0002-6096-5838; Kusznierewicz, Barbara/0000-0001-8138-3872; Azqueta, Amaya/0000-0003-4857-9931; Collins, Andrew/0000-0001-5916-6871; Namiesnik, Jacek/0000-0001-9598-2198; Malinowska-Panczyk, Edyta/0000-0002-3610-9871													0889-1575	1096-0481				SEP	2011	24	6			SI
J	Vijayalaxmi; Frei, MR; Dusch, SJ; Guel, V; Meltz, M; Jauchem, JR				Vijayalaxmi; Frei, MR; Dusch, SJ; Guel, V; Meltz, M; Jauchem, JR	Frequency of micronuclei in the peripheral blood and bone marrow of cancer-prone mice chronically exposed to 2450MHz radiofrequency radiation (vol 147, pg 495, 1997)	RADIATION RESEARCH																															0033-7587	1938-5404				APR	1998	149	4
J	Hardell, L; Sage, C				Hardell, Lennart; Sage, Cindy	Biological effects from electromagnetic field exposure and public exposure standards	BIOMEDICINE & PHARMACOTHERAPY												During recent years there has been increasing public concern on potential health risks from power-frequency fields (extremely low frequency electromagnetic fields; ELF) and from radiofrequency/microwave radiation emissions (RF) from wireless communications. Non-thermal (low-intensity) biological effects have not been considered for regulation of microwave exposure, although numerous scientific re…																			0753-3322					FEB	2008	62	2
J	Vijayalaxmi; Seaman, RL; Belt, ML; Doyle, JM; Mathur, SP; Prihoda, TJ				Vijayalaxmi; Seaman, RL; Belt, ML; Doyle, JM; Mathur, SP; Prihoda, TJ	Frequency of micronuclei in the blood and bone marrow cells of mice exposed to ultra-wideband electromagnetic radiation	INTERNATIONAL JOURNAL OF RADIATION BIOLOGY												Purpose: To investigate the extent of genetic damage in the peripheral blood and bone marrow cells of mice exposed to ultra-wideband electromagnetic radiation (UWBR). Materials and methods: CF-1 male mice were exposed to UWBR for 15 min at an estimated whole-body average specific absorption rate of 37 mW kg(-1). Groups of untreated control and positive control mice injected with mitomycin C were …																			0955-3002	1362-3095				JAN	1999	75	1
J	Patrick, JL; Elliott, GD; Comizzoli, P				Patrick, Jennifer L.; Elliott, Gloria D.; Comizzoli, Pierre	Structural integrity and developmental potential of spermatozoa following microwave-assisted drying in the domestic cat model	THERIOGENOLOGY												Characterizing the resilience of mammalian cells to non-physiological conditions is necessary to develop preservation and long-term storage strategies at low or ambient temperatures. Using the domestic cat model, the objective of the study was to characterize structural integrity (morphology and DNA damage) as well as functional properties (sperm aster formation and embryo formation after sperm i…																			0093-691X	1879-3231				NOV	2017	103
J	Zhu, SD; Zhu, Y; Li, H; Zhang, DD; Zhang, DZ				Zhu, Shudong; Zhu, Yan; Li, Hao; Zhang, Doudou; Zhang, Dianzheng	The toxic effect of mobile phone radiation on rabbit organs	ALL LIFE												Whether electromagnetic radiation (EMR) emitted from mobile phones is hazardous to human health is largely unknown. We investigated the effects of mobile phone radiation on critical organs in a rabbit model by exposing the animals to mobile phone radiation with sub-thermal specific absorption rate (SAR) of 1.0 and 0.7W/kg for the head and the body, respectively, for 16 weeks (6h/day, 6 days/week)…						Zhang, Dianzheng/0000-0001-7732-9689; Zhu, Shudong/0000-0001-8605-3354													2689-5293	2689-5307					2020	13	1
J	Sharma, S; Shukla, S				Sharma, Samta; Shukla, Sangeeta	Effect of electromagnetic radiation on redox status, acetylcholine esterase activity and cellular damage contributing to the diminution of the brain working memory in rats	JOURNAL OF CHEMICAL NEUROANATOMY												Behavioral impairments are the most pragmatic outcome of long-term mobile uses but the underlying causes are still poorly understood. Therefore, the Aim of the present study to determine the possible mechanism of mobile induced behavioral alterations by observing redox status, cholinesterase activity, cellular, genotoxic damage and cognitive alterations in rat hippocampus. This study was carried …																			0891-0618	1873-6300				JUL	2020	106
J	Kovalinskaia, L; Li, S; Al-Katanani, YM; Williams, RS; Drury, KC				Kovalinskaia, L; Li, S; Al-Katanani, YM; Williams, RS; Drury, KC	Rapid 2-round aneuploidy screening for 9 chromosomes (X, Y, 13,15, 16,17,18, 21, 22) using microwave technology.	FERTILITY AND STERILITY					Conjoint Annual Meeting of the American-Society-for-Reproductive-Medicine/Canadian-Fertility-and-Andrology-Society	OCT 15-19, 2005	Montreal, CANADA	Amer Soc Reprod Med,Canadian Fertil & Androl Soc																							0015-0282					SEP	2005	84			1
J	Eskicioglu, C; Prorot, A; Marin, J; Droste, RL; Kennedy, KJ				Eskicioglu, Cigdem; Prorot, Audrey; Marin, Juan; Droste, Ronald L.; Kennedy, Kevin J.	Synergetic pretreatment of sewage sludge by microwave irradiation in presence of H(2)O(2) for enhanced anaerobic digestion	WATER RESEARCH												A microwave-enhanced advanced hydrogen peroxide oxidation process (MW/H(2)O(2)-AOP) was studied in order to investigate the synergetic effects of MW irradiation on H(2)O(2) treated waste activated sludges (WAS) in terms of mineralization (permanent stabilization), sludge disintegration/solubilization, and subsequent anaerobic biodegradation as well as dewaterability after digestion. Thickened WAS…																			0043-1354					NOV	2008	42	18
J	Levitt, BB; Lai, HC; Ii, AMM				Levitt, B. Blake; Lai, Henry C. C.; Manville II, Albert M. M.	Low-level EMF effects on wildlife and plants: What research tells us about an ecosystem approach	FRONTIERS IN PUBLIC HEALTH												There is enough evidence to indicate we may be damaging non-human species at ecosystem and biosphere levels across all taxa from rising background levels of anthropogenic non-ionizing electromagnetic fields (EMF) from 0 Hz to 300 GHz. The focus of this Perspective paper is on the unique physiology of non-human species, their extraordinary sensitivity to both natural and anthropogenic EMF, and the…																				2296-2565				NOV 25	2022	10
J	Taylor, AM; Maher, WA				Taylor, Anne M.; Maher, William A.	Exposure-dose-response of Anadara trapezia to metal contaminated estuarine sediments 3. Selenium spiked sediments	AQUATIC TOXICOLOGY												Selenium enters near shore marine environments from the activities of coal-fired power stations. Although selenium is an essential element, at elevated concentrations it can cause genotoxic damage. The relationship between selenium exposure dose and response was investigated in Anadara trapezia exposed to selenium spiked sediment (5 mu g/g and 20 mu g/g dry mass) for 56 days. A. trapezia reached …					Taylor, Anne M/D-6824-2011	Taylor, Anne M/0000-0003-1488-7813; Maher, William A./0000-0001-7564-3383													0166-445X	1879-1514				NOV 15	2012	124
J	Alessio, N; Santoro, E; Squillaro, T; Aprile, D; Briccola, M; Giubbini, P; Marchesani, R; Muoio, MR; Lamberti, M				Alessio, Nicola; Santoro, Elisa; Squillaro, Tiziana; Aprile, Domenico; Briccola, Massimo; Giubbini, Paolo; Marchesani, Raffaella; Muoio, Maria Rosaria; Lamberti, Monica	Low-Level Radiofrequency Exposure Does Not Induce Changes in MSC Biology: An in vitro Study for the Prevention of NIR-Related Damage	STEM CELLS AND CLONING-ADVANCES AND APPLICATIONS												Background: The ubiquitous diffusion of radiofrequency (RF) radiation across human living environments has attracted the attention of scientists. Though the adverse health effects of RF exposure remain debatable, it has been reported that the interaction of such radiation with biological macromolecular structures can be deleterious for stem cells, inducing impairment of their main functions invol…					Aprile, Domenico/GLU-3464-2022; Alessio, Nicola/K-2119-2018	Aprile, Domenico/0000-0003-1166-3259; Alessio, Nicola/0000-0002-5019-2130; Squillaro, Tiziana/0000-0003-1088-5351													1178-6957						2019	12
J	Vijayalaxmi; Frei, MR; Dusch, SJ; Guel, V; Meltz, ML; Jauchem, JR				Vijayalaxmi; Frei, MR; Dusch, SJ; Guel, V; Meltz, ML; Jauchem, JR	Frequency of micronuclei in the peripheral blood and bone marrow of cancer-prone mice chronically exposed to 2450 MHz radiofrequency radiation (vol 147, pg 495, 1997)	RADIATION RESEARCH																															0033-7587	1938-5404				MAR	1998	149	3
J	Budak, GG; Muluk, NB; Budak, B; Ozturk, GG; Apan, A; Seyhan, N				Budak, Gurer G.; Muluk, Nuray Bayar; Budak, Bilgehan; Ozturk, Goknur Guler; Apan, Alpaslan; Seyhan, Nesrin	Effects of Intrauterine and Extrauterine GSM-like Radiofrequency on Distortion Product Otoacoustic Emissions in Infant Female Rabbits	JOURNAL OF INTERNATIONAL ADVANCED OTOLOGY												Objective: We investigated the effects of 1,800 MHz GSM-like Radiofrequency (RF) on the cochlear functions of female infant rabbits by Distortion Product Otoacoustic Emission (DPOAE) recordings upon intrauterine (IU) and/or extrauterine (EU) exposure. Materials and Methods: Thirty-six infant female New Zealand White rabbits, each one-month-old, were randomly divided into four groups, Groups 1-4, …					Budak, Gürer/AAU-7033-2020														1308-7649	2148-3817					2009	5	2
J	Kumpers, P; Potzl, W; Heusner, T; Steinbeck, J; Szuwart, T				Kumpers, P; Potzl, W; Heusner, T; Steinbeck, J; Szuwart, T	Cellularity and apoptosis after radiofrequency-induced shrinkage of collagenous tissue - Assessment of postoperative immobilization using an in vivo rabbit model	ACTA ORTHOPAEDICA												Background Electrothermally-assisted capsular shrinkage has been gaining increased acceptance in the treatment of shoulder instability. Its indication in ACL-deficient knees has been discussed recently. Methods We examined the influence of immobilization on cell homeostasis of healing collagenous tissue after radiofrequency energy was applied to the patellar tendon in 23 rabbits. The animals were…																			1745-3674	1745-3682				AUG	2005	76	4
J	Tomruk, A; Guler, G; Dincel, AS				Tomruk, Arin; Guler, Goknur; Dincel, Aylin Sepici	The Influence of 1800 MHz GSM-like Signals on Hepatic Oxidative DNA and Lipid Damage in Nonpregnant, Pregnant, and Newly born Rabbits	CELL BIOCHEMISTRY AND BIOPHYSICS												The aim of our study is to evaluate the possible biological effects of whole-body 1800 MHz GSM-like radiofrequency (RF) radiation exposure on liver oxidative DNA damage and lipid peroxidation levels in nonpregnant, pregnant New Zealand White rabbits, and in their newly borns. Eighteen nonpregnant and pregnant rabbits were used and randomly divided into four groups which were composed of nine rabb…					Tomruk, Arin/AAG-2569-2019; Dincel, Aylin Sepici/N-4321-2019; Tomruk, Arın/AAC-2550-2021	Tomruk, Arin/0000-0002-7600-0811; Dincel, Aylin Sepici/0000-0001-5847-0556;													1085-9195	1559-0283				JAN	2010	56	1
J	Pardhiya, S; Gautam, R; Nirala, JP; Murmu, NN; Rajamani, P				Pardhiya, Sonali; Gautam, Rohit; Nirala, Jay Prakash; Murmu, Nina Nancy; Rajamani, Paulraj	Modulatory role of Bovine serum albumin conjugated manganese dioxide nanoparticle on microwave radiation induced alterations in reproductive parameters of rat	REPRODUCTIVE TOXICOLOGY												In recent decades, microwave (MW) radiations are being used extensively for various applications such as Wi-Fi, telecommunication, etc. due to which there have been grave concerns regarding the adverse effects of MW exposure on human health, particularly the reproductive system. MW cause damage to the reproductive system by generating free radicals, decreasing antioxidant defence, and inducing ox…																			0890-6238	1873-1708				OCT	2022	113
J	Li, JR; Chou, CK; McDougall, JA; Dasgupta, G; Wu, HH; Ren, RL; Lee, A; Han, J; Momand, J				Li, JR; Chou, CK; McDougall, JA; Dasgupta, G; Wu, HH; Ren, RL; Lee, A; Han, J; Momand, J	TP53 tumor suppressor protein in normal human fibroblasts does not respond to 837 MHz microwave exposure	RADIATION RESEARCH												The TP53 tumor suppressor protein (formerly known as p53) responds to a wide variety of environmental insults. Td evaluate the safety of cellular telephones, TP53 responses in human fibroblast cells were studied after exposure to 837 MHz microwaves, Cells were exposed in a temperature-controlled transverse electromagnetic (TEM) chamber to a specific absorption rate (SAR) of 0.9 or 9.0 W/kg at 837…					Momand, Jamil/F-8154-2012														0033-7587	1938-5404				JUN	1999	151	6
J	Apollonio, F; Liberti, M; Paffi, A; Merla, C; Marracino, P; Denzi, A; Marino, C; d'Inzeo, G				Apollonio, Francesca; Liberti, Micaela; Paffi, Alessandra; Merla, Caterina; Marracino, Paolo; Denzi, Agnese; Marino, Carmela; d'Inzeo, Guglielmo	Feasibility for Microwaves Energy to Affect Biological Systems Via Nonthermal Mechanisms: A Systematic Approach	IEEE TRANSACTIONS ON MICROWAVE THEORY AND TECHNIQUES												The understanding of possible nonthermal bio-effects has been an open question during the last five decades. In this paper, the authors present a critical literature review of the models of the interaction mechanisms, together with an overview of all the publications finding positive results for in vitro and in vivo studies. The systematic approach consisted of pooling together the positive studi…					Apollonio, Francesca/U-2533-2017; Merla, Caterina/AAA-9719-2020; Paffi, Alessandra/AAY-8791-2021; d'Inzeo, Guglielmo/N-8561-2013; Liberti, Micaela/T-7522-2017	Apollonio, Francesca/0000-0001-6937-9731; Merla, Caterina/0000-0001-8612-9566; d'Inzeo, Guglielmo/0000-0002-3769-8268; Liberti, Micaela/0000-0002-7494-2696; Denzi, Agnese/0000-0001-7509-1339; Apollonio, Francesca/0000-0002-2601-0894; Marracino, Paolo/0000-0003-4742-8170													0018-9480	1557-9670				MAY	2013	61	5	2		SI
J	Ni, S; Yu, YB; Zhang, YD; Wu, W; Lai, KR; Yao, K				Ni, Shuang; Yu, Yibo; Zhang, Yidong; Wu, Wei; Lai, Kairan; Yao, Ke	Study of Oxidative Stress in Human Lens Epithelial Cells Exposed to 1.8 GHz Radiofrequency Fields	PLOS ONE												Objectives: The aims of the present study were to determine oxidative stress and to explore possible reasons of reactive oxygen species (ROS) increase in human lens epithelial (HLE) B3 cells exposed to low intensity 1.8 GHz radiofrequency fields (RF). Methods: The HLE B3 cells were divided into RF exposure and RF sham-exposure groups. The RF exposure intensity was at specific absorption rate (SAR…					Yao, Ke/AAM-6866-2021	Yao, Ke/0000-0002-6764-7365													1932-6203					AUG 26	2013	8	8
J	Hassanzadeh-Taheri, M; Khalili, MA; Mohebati, AH; Zardast, M; Hosseini, M; Palmerini, MG; Doostabadi, MR				Hassanzadeh-Taheri, Mohammadmehdi; Khalili, Mohammad Ali; Hosseininejad Mohebati, Ali; Zardast, Mahmood; Hosseini, Mehran; Palmerini, Maria Grazia; Doostabadi, Mohammad Reza	The detrimental effect of cell phone radiation on sperm biological characteristics in normozoospermic	ANDROLOGIA												Radiofrequency electromagnetic radiation emitted from cell phone has harmful effects on some organs of the body, such as the brain, heart, and testes. This study aimed to assess the effects of cell phones on sperm parameters, DNA fragmentation, and apoptosis in normozoospermic. Normal sperm samples were divided into two groups of control and case. The samples from the case were placed for 60 min …					Palmerini, Maria Grazia/N-7424-2017; Hosseini, Mehran/I-8187-2017	Palmerini, Maria Grazia/0000-0002-3985-0112; Hosseini, Mehran/0000-0002-6793-2035													0303-4569	1439-0272				FEB	2022	54	1
C	Elder, JA			IEEE	Elder, Joe A.	Radiofrequency Studies on Tumorigenesis and the Blood-Brain Barrier in Lab Animals Support the Conclusion of No Adverse Effects without Significant Tissue Temperature Increase	2010 ASIA-PACIFIC INTERNATIONAL SYMPOSIUM ON ELECTROMAGNETIC COMPATIBILITY & TECHNICAL EXHIBITION ON EMC RF/MICROWAVE MEASUREMENTS & INSTRUMENTATION	Asia-Pacific International Symposium on Electromagnetic Compatibility				Asia-Pacific International Symposium on Electromagnetic Compatibility / Technical Exhibition on EMC RFIMicrowave Measurements and Instrumentation	APR 12-16, 2010	Beijing, PEOPLES R CHINA	Tsinghua Univ,China Elect Power Res Inst,China So Power Grid Technol Res Ctr,IEEE EMC Soc,IEEE Microwave Theory & Tech Soc,IEEE,State Grid Corp China				This paper summarizes the weight of scientific evidence on whether or not exposure of laboratory animals to radiofrequency (RF) energy a) causes or promotes tumor development and b) affects the integrity of the blood-brain barrier (BBB). Forty-four studies of tumorigenesis were identified. In addition to the studies of spontaneous tumorigenesis in animals exposed to RF energy alone, 21 of the 44 …																			2162-7673		978-1-4244-5623-9				2010
J	Belpomme, D; Hardell, L; Belyaev, I; Burgio, E; Carpenter, DO				Belpomme, Dominique; Hardell, Lennart; Belyaev, Igor; Burgio, Ernesto; Carpenter, David O.	Thermal and non-thermal health effects of low intensity non-ionizing radiation: An international perspective	ENVIRONMENTAL POLLUTION												Exposure to low frequency and radiofrequency electromagnetic fields at low intensities poses a significant health hazard that has not been adequately addressed by national and international organizations such as the World Health Organization. There is strong evidence that excessive exposure to mobile phone-frequencies over long periods of time increases the risk of brain cancer both in humans and…					Belyaev, Igor/I-4029-2018	Belyaev, Igor/0000-0002-7963-2240; belpomme, dominique/0000-0002-9132-2077													0269-7491	1873-6424				NOV	2018	242		A
J	Martin, RH; Greene, C; Rademaker, AW; Ko, E; Chernos, J				Martin, RH; Greene, C; Rademaker, AW; Ko, E; Chernos, J	Analysis of aneuploidy in spermatozoa from testicular biopsies from men with nonobstructive azoospermia	JOURNAL OF ANDROLOGY												Testicular sperm biopsy combined with intracytoplasmic sperm injection (ICSI) allows men with azoospermia the possibility of fathering a child. However, little information exists on the risk of chromosome abnormalities in their sperm. Multicolor fluorescence in situ hybridization (FISH) analysis was used to determine the frequency of sperm diploidy and disomy for the sex chromosomes in six men wi…																			0196-3635	1939-4640				JAN-FEB	2003	24	1
J	Kesari, KK; Siddiqui, MH; Meena, R; Verma, HN; Kumar, S				Kesari, Kavindra Kumar; Siddiqui, Mohd Haris; Meena, Ramovatar; Verma, H. N.; Kumar, Shivendra	Cell phone radiation exposure on brain and associated biological systems	INDIAN JOURNAL OF EXPERIMENTAL BIOLOGY												Wireless technologies are ubiquitous today and the mobile phones are one of the prodigious output of this technology. Although the familiarization and dependency of mobile. phones is growing at an alarming pace, the biological effects due to the exposure of radiations have become a subject of intense debate. The present evidence on mobile phone radiation exposure is based on scientific research a…					Kesari, Kavindra Kumar/F-9541-2010; Kesari, Kavindra/AAR-3108-2021; Verma, HN/AAJ-1451-2021	Kesari, Kavindra Kumar/0000-0003-3622-9555; MEENA, RAMOVATAR/0000-0002-3703-3274													0019-5189	0975-1009				MAR	2013	51	3
J	Liu, K; Li, Y; Zhang, G; Liu, J; Cao, J; Ao, L; Zhang, S				Liu, K.; Li, Y.; Zhang, G.; Liu, J.; Cao, J.; Ao, L.; Zhang, S.	Association between mobile phone use and semen quality: a systemic review and meta-analysis	ANDROLOGY												Possible hazardous health effects of radiofrequency electromagnetic radiations emitted from mobile phone on the reproductive system have raised public concern in recent years. This systemic review and meta-analysis was prepared following standard procedures of the Cochrane Collaboration and the Preferred Reporting Items for Systematic Reviews and Meta-Analyses statement and checklist. Relevant st…					Zhang, Guowei/HJH-0318-2022	Zhang, Guowei/0000-0002-6371-5455													2047-2919	2047-2927				JUL	2014	2	4
J	Taylor, AM; Maher, WA				Taylor, Anne M.; Maher, William A.	Exposure-dose-response of Anadara trapezia to metal contaminated estuarine sediments. 2. Lead spiked sediments	AQUATIC TOXICOLOGY												The composition of near shore marine environments is increasingly being altered by contaminants from human activities. The ability of lead, which has no known biological function, to mimic biologically essential metals makes it one of the most toxic to marine biota. The relationship between lead exposure, dose and response was investigated in Anadara trapezia exposed for 56 days to lead spiked se…					Taylor, Anne M/D-6824-2011	Taylor, Anne M/0000-0003-1488-7813; Maher, William A./0000-0001-7564-3383													0166-445X					JUL 15	2012	116
C	Verschaeve, L			IEEE	Verschaeve, Luc	Review of RFR-genotoxicity studies	2010 ASIA-PACIFIC INTERNATIONAL SYMPOSIUM ON ELECTROMAGNETIC COMPATIBILITY & TECHNICAL EXHIBITION ON EMC RF/MICROWAVE MEASUREMENTS & INSTRUMENTATION	Asia-Pacific International Symposium on Electromagnetic Compatibility				Asia-Pacific International Symposium on Electromagnetic Compatibility / Technical Exhibition on EMC RFIMicrowave Measurements and Instrumentation	APR 12-16, 2010	Beijing, PEOPLES R CHINA	Tsinghua Univ,China Elect Power Res Inst,China So Power Grid Technol Res Ctr,IEEE EMC Soc,IEEE Microwave Theory & Tech Soc,IEEE,State Grid Corp China				There has been growing concern about the possible adverse health effects resulting from exposure to radiofrequency radiations (RFR), such as those from mobile communication devices. Since the introduction of mobile phones many investigations have been conducted on alleged health effects, but there is still a lot of uncertainty and no definitive conclusions have been reached so far. Although therm…																			2162-7673		978-1-4244-5623-9				2010
J	Kumar, A; Kaur, S; Chandel, S; Singh, HP; Batish, DR; Kohli, RK				Kumar, Arvind; Kaur, Shalinder; Chandel, Shikha; Singh, Harminder Pal; Batish, Daizy Rani; Kohli, Ravinder Kumar	Comparative cyto- and genotoxicity of 900 MHz and 1800 MHz electromagnetic field radiations in root meristems of Allium cepa	ECOTOXICOLOGY AND ENVIRONMENTAL SAFETY												In the last few decades, tremendous increase in the use of wireless electronic gadgets, particularly the cell phones, has significantly enhanced the levels of electromagnetic field radiations (EMF-r) in the environment. Therefore, it is pertinent to study the effect of these radiations on biological systems including plants. We investigated comparative cytotoxic and DNA damaging effects of 900 an…					Singh, Harminder/E-1848-2012; Kohli, Ravinder/S-4061-2016	Singh, Harminder/0000-0002-0024-5855; Kohli, Ravinder/0000-0002-4375-3390													0147-6513	1090-2414				JAN 30	2020	188
J	Markova, E; Hillert, L; Malmgren, L; Persson, BRR; Belyaev, IY				Markova, E; Hillert, L; Malmgren, L; Persson, BRR; Belyaev, IY	Microwaves from GSM mobile telephones affect 53BP1 and gamma-H2AX foci in human lymphocytes from hypersensitive and healthy persons	ENVIRONMENTAL HEALTH PERSPECTIVES												The data on biologic effects of nonthermal microwaves (MWs) from mobile telephones are diverse, and these effects are presently ignored by safety standards of the International Commission for Non-Ionizing Radiation Protection (ICNIRP). In the present study, we investigated effects of MWs of Global System for Mobile Communication (GSM) at different carrier frequencies on human lymphocytes from hea…					Markova, Eva/AFR-6829-2022; Belyaev, Igor/I-4029-2018	Belyaev, Igor/0000-0002-7963-2240; Persson, Bertil/0000-0002-5502-5972; Hillert, Lena/0000-0002-3459-9782													0091-6765	1552-9924				SEP	2005	113	9
J	Pardo, JCT; Grimaldi, S; Taranta, M; Naldi, I; Cinti, C				Pardo, Juan Carlos Trivino; Grimaldi, Settimio; Taranta, Monia; Naldi, Ilaria; Cinti, Caterina	Microwave electromagnetic field regulates gene expression in T-lymphoblastoid leukemia CCRF-CEM cell line exposed to 900 MHz	ELECTROMAGNETIC BIOLOGY AND MEDICINE												Electric, magnetic, and electromagnetic fields are ubiquitous in our society, and concerns have been expressed regarding possible adverse effects of these exposures. Research on Extremely Low-Frequency (ELF) magnetic fields has been performed for more than two decades, and the methodology and quality of studies have improved over time. Studies have consistently shown increased risk for childhood …					Pardo, Juan Carlos Farias/S-5434-2016; Cinti, Caterina/HLX-2432-2023	Pardo, Juan Carlos Farias/0000-0003-2323-6342; Cinti, Caterina/0000-0001-8049-0369													1536-8378						2012	31	1
J	Saliev, T; Begimbetova, D; Masoud, AR; Matkarimov, B				Saliev, Timur; Begimbetova, Dinara; Masoud, Abdul-Razak; Matkarimov, Bakhyt	Biological effects of non-ionizing electromagnetic fields: Two sides of a coin	PROGRESS IN BIOPHYSICS & MOLECULAR BIOLOGY												Controversial, sensational and often contradictory scientific reports have triggered active debates over the biological effects of electromagnetic fields (EMFs) in literature and mass media the last few decades. This could lead to confusion and distraction, subsequently hampering the development of a univocal conclusion on the real hazards caused by EMFs on humans. For example, there are lots of …					Saliev, Timur/L-8978-2019; Matkarimov, Bakhyt T/J-6201-2012; Masoud, Abdul-Razak/O-1002-2019; Masoud, Abdul-Razak/HKV-2599-2023	Saliev, Timur/0000-0001-5696-6363; Matkarimov, Bakhyt T/0000-0003-0775-7324; Masoud, Abdul-Razak/0000-0002-8621-4063; Masoud, Abdul-Razak/0000-0002-8621-4063													0079-6107	1873-1732				JAN	2019	141
J	Whitehead, TD; Brownstein, BH; Parry, JJ; Thompson, D; Cha, BA; Moros, EG; Rogers, BE; Roti, JLR				Whitehead, TD; Brownstein, BH; Parry, JJ; Thompson, D; Cha, BA; Moros, EG; Rogers, BE; Roti, JLR	Expression of the proto-oncogene Fos after exposure to radiofrequency radiation relevant to wireless communications	RADIATION RESEARCH												In this study the expression levels of the proto-oncogene Fos were measured after exposure to radiofrequency (RF) radiation at two relatively high specific absorption rates (SARs) of 5 and 10 W/kg for three types of modulated signals: 847.74 MHz code division multiple access (CDMA),. 835.62 MHz frequency division multiple access (FDMA), and 836.55 MHz time division multiple access (TDMA). This wo…					Moros, Eduardo G./AAY-2771-2020	Moros, Eduardo G./0000-0003-1964-2460													0033-7587	1938-5404				OCT	2005	164	4	1
J	Shckorbatov, YG; Pasiuga, VN; Goncharuk, EI; Petrenko, TP; Grabina, VA; Kolchigin, NN; Ivanchenko, DD; Bykov, VN; Dumin, OM				Shckorbatov, Yuriy G.; Pasiuga, Vladimir N.; Goncharuk, Elena I.; Petrenko, Tatiana Ph.; Grabina, Valentin A.; Kolchigin, Nicolay N.; Ivanchenko, Dmitry D.; Bykov, Victor N.; Dumin, Oleksandr M.	Effects of differently polarized microwave radiation on the microscopic structure of the nuclei in human fibroblasts	JOURNAL OF ZHEJIANG UNIVERSITY-SCIENCE B												To investigate the influence of microwave radiation on the human fibroblast nuclei, the effects of three variants of electromagnetic wave polarization, linear and left-handed and right-handed elliptically polarized, were examined. Experimental conditions were: frequency (f) 36.65 GHz, power density (P) at the surface of exposed object 1, 10, 30, and 100 mu W/cm(2), exposure time 10 s. Human fibro…					Shckorbatov, Yuriy/AAA-7966-2019; Pasiuga, Volodymyr N./N-6474-2015; Dumin, Oleksandr/S-8043-2019	Shckorbatov, Yuriy/0000-0002-3315-0932; Dumin, Oleksandr/0000-0001-5067-9689; Kolchigin, Nikolay/0000-0002-5018-1060; Bykov, Viktor/0000-0002-5114-7868													1673-1581	1862-1783				OCT	2010	11	10
J	Zhao, YY; Zhang, SR; Wu, ZB; Zhang, JL; Zhu, LC; Xu, YS; Ma, SL				Zhao, Yanyan; Zhang, Shirong; Wu, Zhibing; Zhang, Jingling; Zhu, Lucheng; Xu, Yasi; Ma, Shenglin	Microwave Thermal Therapy Enhances Radiosensitivity of Highly Invasive Human Non-Small Cell Lung Cancer H460 Cells via Inhibiting DNA Repair	JOURNAL OF THORACIC ONCOLOGY																															1556-0864	1556-1380				JAN	2017	12	1		S
J	Jin, HJ; Hwang, CY; Kang, JH; Baek, SJ; Hyun, JE				Jin, Hee-Jung; Hwang, Cheol-Yong; Kang, Jung-Hun; Baek, Seung-Joon; Hyun, Jae-Eun	In vitro antimicrobial activity of cold atmospheric microwave plasma against bacteria causing canine skin and ear infections	VETERINARY DERMATOLOGY												Background Cold atmospheric plasma (CAP) is a new generation medical therapeutic option for bacterial infections. CAP causes physical cell wall rupture and DNA damage, therefore making it highly useful in the treatment of various conditions such as skin infections. Hypothesis/objectives The antimicrobial activity of cold atmospheric microwave plasma (CAMP) against major strains in canine skin inf…						Baek, Seung/0000-0001-7866-7778													0959-4493	1365-3164				OCT	2021	32	5
J	Lai, H				Lai, Henry	Genetic effects of non-ionizing electromagnetic fields	ELECTROMAGNETIC BIOLOGY AND MEDICINE												This is a review of the research on the genetic effects of non-ionizing electromagnetic field (EMF), mainly on radiofrequency radiation (RFR) and static and extremely low frequency EMF (ELF-EMF). The majority of the studies are on genotoxicity (e.g., DNA damage, chromatin conformation changes, etc.) and gene expression. Genetic effects of EMF depend on various factors, including field parameters …																			1536-8378	1536-8386				APR 3	2021	40	2
J	Zmyslony, M; Politanski, P; Rajkowska, E; Szymczak, W; Jajte, J				Zmyslony, M; Politanski, P; Rajkowska, E; Szymczak, W; Jajte, J	Acute exposure to 930 MHz CW electromagnetic radiation in vitro affects reactive oxygen species level in rat lymphocytes treated by iron ions	BIOELECTROMAGNETICS												The aim of this study was to test the hypothesis that the 930 MHz continuous wave (CW) electromagnetic field, which is the carrier of signals emitted by cellular phones, affects the reactive oxygen species (ROS) level in living cells. Rat lymphocytes were used in the experiments. A portion of the lymphocytes was treated with iron ions to induce oxidative processes. Exposures to electromagnetic ra…					Politanski, Piotr/F-6009-2010; Rajkowska, Elżbieta/F-6120-2010; Zmyslony, Marek/G-5211-2010	Zmyslony, Marek/0000-0002-7204-3275; Piotr, Politanski/0000-0003-3365-2876													0197-8462	1521-186X				JUL	2004	25	5
J	Manti, L; D'Arco, A				Manti, Lorenzo; D'Arco, Annalisa	Cooperative biological effects between ionizing radiation and other physical and chemical agents	MUTATION RESEARCH-REVIEWS IN MUTATION RESEARCH					ESF-EMBO Symposium on Spatio-Temporal Radiation Biology	MAY 16-21, 2009	St Feliu de Guixols, SPAIN	European Sci Fdn,European Mol Biol Org,Catalunya Reg,CNRS,CEA,European Synchrotron Radiat Facil,Fdn Fourmentin Guilberg,Inst Natl Canc,INSERM,Soc Int Radiobiol Langue Francaise,Synchrotron Soleil,Radiat Biol Melusyn Network				Exposure to ionizing radiation (IR), at environmentally and therapeutically relevant doses or as a result of diagnostics or accidents, causes cyto- and genotoxic damage. However, exposure to IR alone is a rare event as it occurs in spatial and temporal combination with several physico-chemical agents. Some of these are of known noxiousness, as is the case with chemical compounds at high dose, hen…					Manti, Lorenzo/AAE-8233-2022; D'Arco, Annalisa/AAU-8375-2020	D'Arco, Annalisa/0000-0001-7990-5117; Manti, Lorenzo/0000-0003-0168-5040													1383-5742	1388-2139				APR-JUN	2010	704	1-3			SI
J	Taylor, AM; Maher, WA				Taylor, Anne M.; Maher, William A.	Exposure-dose-response of Tellina deltoidalis to metal-contaminated estuarine sediments 1. Cadmium spiked sediments	COMPARATIVE BIOCHEMISTRY AND PHYSIOLOGY C-TOXICOLOGY & PHARMACOLOGY												Cadmium is a ubiquitous environmental metal contaminant with an affinity for biological membranes; it can enter cells by facilitated transport and it binds therein to various biomolecules and affects membrane system function. The relationship between cadmium exposure, dose and response was investigated in the benthic, deposit feeding, marine bivalve Tellina deltoidalis, using 28 day microcosm spi…					Taylor, Anne M/D-6824-2011	Taylor, Anne M/0000-0003-1488-7813; Maher, William A./0000-0001-7564-3383													1532-0456	1878-1659				JUN	2013	158	1
J	Panagopoulos, DJ				Panagopoulos, Dimitris J.	Comparing chromosome damage induced by mobile telephony radiation and a high caffeine dose: Effect of combination and exposure duration	GENERAL PHYSIOLOGY AND BIOPHYSICS												I recently reported induction of chromatid-type aberrations in human peripheral blood lymphocytes after a single 15 min exposure to Universal Mobile Telecommunications System (UMTS) Mobile Telephony (MT) Electromagnetic Field (EMF) from a mobile phone. Lymphocytes from six healthy subjects were stimulated for mitosis, and exposed during the G(2)/M phase at 1 cm distance from the handset during an…																			0231-5882	1338-4325					2020	39	6
J	Hook, GJ; Spitz, DR; Sim, JE; Higashikubo, R; Baty, JD; Moros, EG; Roti, JLR				Hook, GJ; Spitz, DR; Sim, JE; Higashikubo, R; Baty, JD; Moros, EG; Roti, JLR	Evaluation of parameters of oxidative stress after in vitro exposure to FMCW- and CDMA-modulated radiofrequency radiation fields	RADIATION RESEARCH												The goal of this study was to determine whether radiofrequency (RF) radiation is capable of inducing oxidative stress or affecting the response to oxidative stress in cultured mammalian cells. The two types of RF radiation investigated were frequency-modulated continuous-wave with a carrier frequency of 835.62 MHz (FMCW) and code division multiple access centered on 847.74 MHz (CDMA). To evaluate…					Moros, Eduardo G./AAY-2771-2020	Moros, Eduardo G./0000-0003-1964-2460													0033-7587	1938-5404				NOV	2004	162	5
J	Kim, EJ; Hyun, JE; Kang, YH; Baek, SJ; Hwang, CY				Kim, Eun-Joo; Hyun, Jae-Eun; Kang, Yeong-Hun; Baek, Seung-Joon; Hwang, Cheol-Yong	In vitro antibacterial and antibiofilm effects of cold atmospheric microwave plasma against Pseudomonas aeruginosa causing canine skin and ear infections	VETERINARY DERMATOLOGY												Background Pseudomonas aeruginosa is an opportunist pathogen that causes purulent inflammation in the skin and in the ears of dogs. Among the various virulence factors of P. aeruginosa, biofilms have been reported to result in antibiotic resistance, leading to therapeutic limitations. Cold atmospheric microwave plasma (CAMP) is known to have a high antimicrobial effect, which causes physical cell…						Kim, Eunjoo/0000-0003-2649-1824; Baek, Seung/0000-0001-7866-7778; Kang, Yeong-Hun/0000-0001-9524-024X													0959-4493	1365-3164				FEB	2022	33	1
J	Simko, A; Hartwig, C; Lantow, A; Lupke, A; Mattsson, MO; Rahman, Q; Rollwitz, J				Simko, A; Hartwig, C; Lantow, A; Lupke, A; Mattsson, MO; Rahman, Q; Rollwitz, J	Hsp70 expression and free radical release after exposure to non-thermal radio-frequency electromagnetic fields and ultrafine particles in human Mono Mac 6 cells	TOXICOLOGY LETTERS												The contemporary urban environment has become increasingly complex in its composition, leading to discussions regarding possible novel health effects. Two factors that recently have received considerable attention are ultrafine particles (UFP; <0.1 mu m) produced by combustion processes and emissions from wireless communication devices like mobile phones that emit in the radio-frequency (RF) part…					Simkó, Myrtill/K-7190-2019; Lantow, Margareta/A-1797-2017; Rahman, Qamar/AAF-7026-2022; Rahman, Qamar/AFJ-9953-2022	Simkó, Myrtill/0000-0003-0735-0057; Kloth, Christina/0000-0001-6672-3808													0378-4274	1879-3169				FEB 8	2006	161	1
J	Hazout, A; Menezo, Y; Madelenat, P; Yazbeck, C; Selva, J; Cohen-Bacrie, P				Hazout, A.; Menezo, Y.; Madelenat, P.; Yazbeck, C.; Selva, J.; Cohen-Bacrie, P.	Causes and clinical implications of sperm DNA damages	GYNECOLOGIE OBSTETRIQUE & FERTILITE												Numerous recent Studies involve DNA damages associated with poor fertilization rates, early embryo development defect, and poor quality of conceptus following Assisted Reproductive Technologies (ART). The authors denounce a particularly high rate of miscarriages and childhood cancer or dominant genetic mutations such its achondroplasia, Apert syndrome or aberrant gene imprinting such as Angelman …						Menezo, Yves/0000-0001-6861-8905													1297-9589	1769-6682				NOV	2008	36	11
J	Taylor, AM; Maher, WA				Taylor, Anne M.; Maher, William A.	Exposure-dose-response of Tellina deltoidalis to contaminated estuarine sediments 3. Selenium spiked sediments	COMPARATIVE BIOCHEMISTRY AND PHYSIOLOGY C-TOXICOLOGY & PHARMACOLOGY												The metalloid selenium is an essential element which at slightly elevated concentrations is toxic and mutagenic. In Australia the burning of coal for power generation releases selenium into estuarine environments where it accumulates in sediments. The relationship between selenium exposure, dose and response was investigated in the deposit feeding, benthic, marine bivalve Tellina deltoidalis. Biv…					Taylor, Anne M/D-6824-2011	Taylor, Anne M/0000-0003-1488-7813													1532-0456	1878-1659				NOV	2014	166
J	Schmid, G; Kuster, N				Schmid, Gernot; Kuster, Niels	The Discrepancy Between Maximum InVitro Exposure Levels and Realistic Conservative Exposure Levels of Mobile Phones Operating at 900/1800 MHz	BIOELECTROMAGNETICS												The objective of this paper is to compare realistic maximum electromagnetic exposure of human tissues generated by mobile phones with electromagnetic exposures applied during in vitro experiments to assess potentially adverse effects of electromagnetic exposure in the radiofrequency range. We reviewed 80 in vitro studies published between 2002 and present that concern possible adverse effects of …					Kuster, Niels/B-9706-2008	Kuster, Niels/0000-0002-5827-3728													0197-8462	1521-186X				FEB	2015	36	2
J	Moulder, JE; Foster, KR; Erdreich, LS; McNamee, JP				Moulder, JE; Foster, KR; Erdreich, LS; McNamee, JP	Mobile phones, mobile phone base stations and cancer: a review	INTERNATIONAL JOURNAL OF RADIATION BIOLOGY												There have been reports in the media and claims in the courts that radiofrequency (RF) emissions from mobile phones are a cause of cancer, and there have been numerous public objections to the siting of mobile phone base antennas because of a fear of cancer. This review summarizes the current state of evidence concerning whether the RF energy used for wireless communication might be carcinogenic.…					Moulder, John E/E-6799-2012	McNamee, James/0000-0003-2772-3455													0955-3002	1362-3095				MAR	2005	81	3
C	Singh, BK; Sharma, RS; Ajumeera, R; Mathur, AK			IEEE	Singh, B. K.; Sharma, R. S.; Ajumeera, R.; Mathur, A. K.	Electromagnetic Fields in Environment and Its Health Hazards	INTERNATIONAL CONFERENCE ON RECENT ADVANCES IN MICROWAVE THEORY AND APPLICATIONS, PROCEEDINGS					International Conference on Recent Advances in Microwave Theory and Applications	NOV 21-24, 2008	Univ Rajasthan, Jaipur, INDIA	IEEE MTTS,Natl Inst Technol,IEEE AP S,IEEE GRSS,IEEE LEOS,URSI,IETE,EuMA,IEEE India MTT S,IEEE MTTS, Delhi Chapter,IEEE India EDS,Dept Sci & Technol,Indo US Sci & Technol Forum,BARC,DRDO,CSIR,AICTE,KITE,Vidyut Yantra Udyog	Univ Rajasthan			All alternating electric currents generate electric and magnetic fields - collectively known as EMFs. The electric field is proportional to the voltage. The magnetic field Is proportional to the current that Is to the amount of electricity flowing through the wires. Buried power lines generate lower magnetic fields than overhead power lines because of their design. The easiest way to reduce expos…																					978-1-4244-2690-4				2008
J	Simko, M; Mattsson, MO				Simko, M; Mattsson, MO	Extremely low frequency electromagnetic fields as effectors of cellular responses in vitro: Possible immune cell activation	JOURNAL OF CELLULAR BIOCHEMISTRY												There is presently an intense discussion if electromagnetic field (EMF) exposure has consequences for human health. This include exposure to structures and appliances that emit in the extremely low frequency (ELF) range of the electromagnetic spectrum, as well as emission coming from communication devices using the radiofrequency part of the spectrum. Biological effects of such exposures have bee…					Simkó, Myrtill/K-7190-2019	Simkó, Myrtill/0000-0003-0735-0057													0730-2312					SEP 1	2004	93	1
J	Ko, E; Rademaker, A; Martin, R				Ko, E; Rademaker, A; Martin, R	Microwave decondensation and codenaturation: a new methodology to maximize FISH data from donors with very low concentrations of sperm	CYTOGENETICS AND CELL GENETICS												To increase analyzable sperm numbers when dealing with semen samples from donors with extremely low quantities of sperm, a microwave decondensation/codenaturation technique for fluorescence in situ hybridization (FISH) was developed and results were compared to those obtained from conventional FISH techniques. There was no significant difference between the frequencies of disomy and diploidy obta…																			0301-0171						2001	95	3-4
J	Stronati, L; Appolloni, M; Fresegna, AM; Villani, P; Lloyd, D; Moquet, J; Edwards, A				Stronati, L; Appolloni, M; Fresegna, AM; Villani, P; Lloyd, D; Moquet, J; Edwards, A	In vitro genotoxicity of radiofrequency (935 MHz) alone or in combination with X-rays as evalued by cytogenetics	ENVIRONMENTAL AND MOLECULAR MUTAGENESIS					35th Annual Meeting of the Environmental-Mutagen-Society	OCT 02-06, 2004	Pittsburgh, PA	Environm Mutagen Soc																							0893-6692						2004	44	3
J	Sergeichev, KF; Lukina, NA; Sarimov, RM; Smirnov, IG; Simakin, AV; Dorokhov, AS; Gudkov, SV				Sergeichev, Konstantin F.; Lukina, Natalya A.; Sarimov, Ruslan M.; Smirnov, Igor G.; Simakin, Alexander V.; Dorokhov, Aleksey S.; Gudkov, Sergey V.	Physicochemical Properties of Pure Water Treated by Pure Argon Plasma Jet Generated by Microwave Discharge in Opened Atmosphere	FRONTIERS IN PHYSICS												The physicochemical properties of water activated by high-purity low-temperature argon plasma of electrodeless microwave discharge at atmospheric pressure are investigated. Such parameters of activated water as electrical conductivity, redox potential, hydrogen index (pH), the concentrations of dissolved molecular oxygen, hydrogen peroxide, OH-radicals, nitrate and nitrite anions depending on the…					Sergeichev, Konstantin F/I-1049-2018; Sarimov, Ruslan/J-1752-2016; Gudkov, Sergey V/B-6263-2013	Sarimov, Ruslan/0000-0002-2751-1615; Smirnov, Igor/0000-0001-9992-1261													2296-424X					JAN 14	2021	8
J	Haghniaz, R; Umrani, RD; Paknikar, KM				Haghniaz, Reihaneh; Umrani, Rinku D.; Paknikar, Kishore M.	Hyperthermia mediated by dextran-coated La0.7Sr0.3MnO3 nanoparticles: in vivo studies	INTERNATIONAL JOURNAL OF NANOMEDICINE												Purpose: The aim of this study was to evaluate radiofrequency-induced dextran-coated lanthanum strontium manganese oxide nanoparticles-mediated hyperthermia to be used for tumor regression in mice. Materials and methods: Nanoparticles were injected intra-tumorally in melanoma-bearing C57BL/6J mice and were subjected to radiofrequency treatment. Results: Hyperthermia treatment significantly inhibi…					Paknikar, Kishore/A-4963-2010	Paknikar, Kishore/0000-0001-5602-7518; Umrani, Rinku/0000-0003-2173-8322													1178-2013						2016	11
J	Guven, E; Pandir, D; Bas, H				Guven, Esra; Pandir, Dilek; Bas, Hatice	UV radiation-induced oxidative stress and DNA damage on Mediterranean flour moth, Ephestia kuehniella Zeller (Lepidoptera: Pyralidae) larvae	TURKIYE ENTOMOLOJI DERGISI-TURKISH JOURNAL OF ENTOMOLOGY												Exposure to ultraviolet (UV) radiation is hazardous for all organisms. UV shows numerous effects on insects. In this study, mortality effect of UV on Ephestia kuehniella Zeller, 1879 (Lepidoptera: Pyralidae) larvae was studied. The larvae were exposed to UV radiation (254 and 365 nm) at different time periods (15, 30, 45 and 60 min). After exposure, mortality rate, comet assay studies, antioxidan…																			1010-6960	2536-491X					2015	39	1
J	Moros, EG; Straube, WL; Pickard, WF				Moros, EG; Straube, WL; Pickard, WF	The radial transmission line as a broad-band shielded exposure system for microwave irradiation of large numbers of culture flasks	BIOELECTROMAGNETICS												The problem of simultaneously exposing large numbers of culture flasks at nominally equivalent incident power densities and with good thermal control is considered, and the radial transmission line (RTL) is proposed as a solution. The electromagnetic design of this structure is discussed, and an extensively bench-tested realization is described. Referred to 1 W of net forward power, the following…					Moros, Eduardo G./AAY-2771-2020	Moros, Eduardo G./0000-0003-1964-2460													0197-8462						1999	20	2
J	Malik, S; Pati, AK; Parganiha, A				Malik, Shikha; Pati, Atanu Kumar; Parganiha, Arti	Short- and long-duration exposures to cell-phone radiofrequency waves produce dichotomous effects on phototactic response and circadian characteristics of locomotor activity rhythm in zebrafish, Danio rerio	BIOLOGICAL RHYTHM RESEARCH												We examined the effects of short- and long-duration exposure to cell phone radiation (CPR) on phototactic response (PR) and circadian characteristics of locomotor-activity rhythm, respectively, in zebrafish. We exposed four groups (10 in each) randomly selected fish to CPR emitted by a 2300 MHz 4G cell phone for 0.5 h, 1 h, 2 h, 3 h, and 4 h duration at two different time points of a day, i.e. mo…					Pati, Atanu/AAQ-5611-2020; Parganiha, Arti/AAR-7055-2021	Pati, Atanu/0000-0002-4618-017X; Parganiha, Arti/0000-0001-9764-5566; Malik, Shikha/0000-0003-1465-6791													0929-1016	1744-4179				NOV 26	2021	52	10
J	Chithambharan, A; Pottail, L; Sharma, SC; Kumaraswamy, BE				Chithambharan, Akhila; Pottail, Lalitha; Sharma, S. C.; Kumaraswamy, B. E.	FT-IR fingerprinting as an Analytical tool for determination of Melamine leaching from Melamine tablewares and their Biological implications	JOURNAL OF FOOD SCIENCE AND TECHNOLOGY-MYSORE												In recent years Melamine is upgraded as a type three carcinogen. It is a sorry fact that still; people are in the fantasy mode and abaft the melamine tableware as they are a good piece of decorative material which sets dining an opulent look. The present study focuses on the determination of melamine leaching from melamine tablewares. The food stimulants culled for this study are conventional Ind…						Swamy, Dr.B.E.Kumara/0000-0002-2433-0739													0022-1155	0975-8402				MAR	2021	58	3
J	Koszucka, A; Nowak, A				Koszucka, Agnieszka; Nowak, Adriana	Thermal processing food-related toxicants: a review	CRITICAL REVIEWS IN FOOD SCIENCE AND NUTRITION												Heterocyclic aromatic amines, acrylamide, 5-hydroxymethylfurfural, furan, polycyclic aromatic hydrocarbons, nitrosamines, acrolein, chloropropanols and chloroesters are generated toxicants formed in some foodstuffs, mainly starchy and protein-rich food during thermal treatment such as frying, roasting and baking. The formation of these chemical compounds is associated with development of aromas, …					Nowak, Adriana/M-2927-2018	Nowak, Adriana/0000-0002-1865-4833													1040-8398	1549-7852					2019	59	22
J	Hirose, H; Suhara, T; Kaji, N; Sakuma, N; Sekijima, M; Nojima, T; Miyakoshi, J				Hirose, H.; Suhara, T.; Kaji, N.; Sakuma, N.; Sekijima, M.; Nojima, T.; Miyakoshi, J.	Mobile phone base station radiation does not affect neoplastic transformation in BALB/3T3 cells	BIOELECTROMAGNETICS												A large-scale in vitro study focusing on low-level radiofrequency (RF) fields from mobile radio base stations employing the International Mobile Telecommunication 2000 (IMT-2000) cellular system was conducted to test the hypothesis that modulated RF fields affect malignant transformation or other cellular stress responses. Our group previously reported that DNA strand breaks were not induced in h…					Kaji, Noritada/U-1045-2019; Kaji, Noritada/M-8432-2019; Nojima, Toshio/E-3238-2012														0197-8462	1521-186X				JAN	2008	29	1
J	Esmekaya, MA; Seyhan, N; Omeroglu, S				Esmekaya, Meric Arda; Seyhan, Nesrin; Omeroglu, Suna	Pulse modulated 900 MHz radiation induces hypothyroidism and apoptosis in thyroid cells: A light, electron microscopy and immunohistochemical study	INTERNATIONAL JOURNAL OF RADIATION BIOLOGY												Purpose: In the present study we investigated the possible histopathological effects of pulse modulated Radiofrequency (RF) fields on the thyroid gland using light microscopy, electron microscopy and immunohistochemical methods. Materials and methods: Two months old male Wistar rats were exposed to a 900 MHz pulse-modulated RF radiation at a specific absorption rate (SAR) of 1.35 Watt/kg for 20 m…																			0955-3002	1362-3095				DEC	2010	86	12
J	CIARAVINO, V; MELTZ, ML; ERWIN, DN				CIARAVINO, V; MELTZ, ML; ERWIN, DN	SCE FREQUENCIES IN CHO CELLS EXPOSED SIMULTANEOUSLY TO ADRIAMYCIN AND RADIOFREQUENCY RADIATION	ENVIRONMENTAL MUTAGENESIS																																					1987	9			8
J	Darvishi, M; Mashati, P; Kandala, S; Paridar, M; Takhviji, V; Ebrahimi, H; Zibara, K; Khosravi, A				Darvishi, Mina; Mashati, Pargol; Kandala, Sahithi; Paridar, Mostafa; Takhviji, Vahideh; Ebrahimi, Hossein; Zibara, Kazem; Khosravi, Abbas	Electromagnetic radiation: a new charming actor in hematopoiesis?	EXPERT REVIEW OF HEMATOLOGY												Introduction: Electromagnetic waves play indispensable roles in life. Many studies addressed the outcomes of Electromagnetic field (EMF) on various biological functions such as cell proliferation, gene expression, epigenetic alterations, genotoxic, and carcinogenic effects, and its therapeutic applications in medicine. The impact of EMF on bone marrow (BM) is of high importance; however, EMF effe…					Khosravi, Abbas/AAQ-8102-2021	Khosravi, Abbas/0000-0001-5213-106X; Kandala, Sahithi/0000-0002-9834-966X; Zibara, Kazem/0000-0002-9887-072X													1747-4086	1747-4094				JAN 2	2021	14	1
J	Zhang, XH; Zha, LL; Chen, JW; Wei, CY; Wu, B; Wang, JW; Yu, HL; Wu, JH; Yan, XF				Zhang, Xian-Hui; Zha, Liang-Liang; Chen, Ji-Wei; Wei, Chuan-Ying; Wu, Bo; Wang, Jun-Wei; Yu, Hong-Liang; Wu, Jian-Hua; Yan, Xue-Feng	N-doped composites prepared from ferro-based acrylate resin precursors for electromagnetic wave absorption	MATERIALS TODAY COMMUNICATIONS												There are numerous challenges in the low-cost batch fabrication of high-performance absorbers. A low-cost preparation process for metal-containing acrylic resin (3SM-yAN, y = 6, 9 and 12) employs a one-step free radical polymerization of iron (III) chloride, sodium methacrylate, and acrylonitrile. Fe-3SM-yAN was prepared using carbonization. The carbonization of metal-containing acrylic resin was…						Chen, JiWei/0000-0002-8643-6934														2352-4928				DEC	2022	33
J	Calderon-Franco, D; Lin, QN; van Loosdrecht, MCM; Abbas, B; Weissbrodt, DG				Calderon-Franco, David; Lin, Qingnan; van Loosdrecht, Mark C. M.; Abbas, Ben; Weissbrodt, David G.	Anticipating Xenogenic Pollution at the Source: Impact of Sterilizations on DNA Release From Microbial Cultures	FRONTIERS IN BIOENGINEERING AND BIOTECHNOLOGY												The dissemination of DNA and xenogenic elements across waterways is under scientific and public spotlight due to new gene-editing tools, such as do-it-yourself (DIY) CRISPR-Cas kits deployable at kitchen table. Over decades, prevention of spread of genetically modified organisms (GMOs), antimicrobial resistances (AMR), and pathogens from transgenic systems has focused on microbial inactivation. H…					Weissbrodt, David G/A-2101-2017; van Loosdrecht, Mark C.M./B-2738-2009; van Loosdrecht, Mark/AAA-9997-2019	Weissbrodt, David G/0000-0002-6313-1652; van Loosdrecht, Mark C.M./0000-0003-0658-4775; Calderon-Franco, David/0000-0002-1511-3839													2296-4185					MAR 13	2020	8
J	Ionita, E; Marcu, A; Temelie, M; Savu, D; Serbanescu, M; Ciubotaru, M				Ionita, Elena; Marcu, Aurelian; Temelie, Mihaela; Savu, Diana; Serbanescu, Mihai; Ciubotaru, Mihai	Radiofrequency EMF irradiation effects on pre-B lymphocytes undergoing somatic recombination	SCIENTIFIC REPORTS												Intense electromagnetic fields (EMFs) induce DNA double stranded breaks (DSBs) in exposed lymphocytes.We study developing pre-B lymphocytes following V(D)J recombination at their Immunoglobulin light chain loci (IgL). Recombination physiologically induces DNA DSBs, and we tested if low doses of EMF irradiation affect this developmental stage. Recombining pre-B cells, were exposed for 48 h to low …					Ciubotaru, Mihai -/J-1789-2012; TEMELIE, Mihaela/IAP-1043-2023; Savu, Diana/P-7880-2019	TEMELIE, Mihaela/0000-0003-0436-754X; Savu, Diana/0000-0002-0145-5176; Marcu, Aurelian/0000-0002-6213-4368; Ciubotaru, Mihai/0000-0002-2837-7606													2045-2322					JUN 16	2021	11	1
J	Taylor, AM; Maher, WA				Taylor, Anne M.; Maher, William A.	Exposure-dose-response of Tellina deltoidalis to metal contaminated estuarine sediments 2. Lead spiked sediments	COMPARATIVE BIOCHEMISTRY AND PHYSIOLOGY C-TOXICOLOGY & PHARMACOLOGY												Lead accumulation in estuarine sediments, as a result of activities such as mining and ore smelting, and through urban runoff is a continuing problem in the increasingly developed world. Marine organisms accumulate lead, which is known to be highly toxic to biological processes and to degrade organism and ecosystem health. Here the relationship between lead exposure, dose and response was investi…					Taylor, Anne M/D-6824-2011	Taylor, Anne M/0000-0003-1488-7813													1532-0456	1878-1659				JAN	2014	159
J	La Regina, M; Moros, EG; Pickard, WF; Straube, WL; Baty, J; Roti, JLR				La Regina, M; Moros, EG; Pickard, WF; Straube, WL; Baty, J; Roti, JLR	The effect of chronic exposure to 835.62 MHz FDMA or 847.74 MHz CDMA radiofrequency radiation on the incidence of spontaneous tumors in rats	RADIATION RESEARCH												This study was designed to determine whether chronic exposure to radiofrequency (RF) radiation from cellular phones increased the incidence of spontaneous tumors in F344 rats. Eighty male and 80 female rats were randomly placed in each of three irradiation groups. The sham group received no irradiation; the Frequency Division Multiple Access (FDMA) group was exposed to 835.62 MHz FDMA RF radiatio…					Moros, Eduardo G./AAY-2771-2020	Moros, Eduardo G./0000-0003-1964-2460													0033-7587					AUG	2003	160	2
C	Kolosnjaj-Tabi, J; Alberola, G; Auge, S; Tamra, A; Dubuc, D; Grenier, K; Rols, MP			IEEE	Kolosnjaj-Tabi, Jelena; Alberola, Geraldine; Auge, Sylvain; Tamra, Amar; Dubuc, David; Grenier, Katia; Rols, Marie-Pierre	Evaluation of Cell Membrane Effects after 3D Multicellular Spheroids RF Exposure	2020 IEEE MTT-S INTERNATIONAL MICROWAVE BIOMEDICAL CONFERENCE (IMBIOC)					IEEE MTT-S International Microwave Biomedical Conference (IMBioC)	DEC 14-17, 2020	ELECTR NETWORK	IEEE MTT S				Herein we present the assessment of RF-induced cell membrane effects assessment in multicellular spheroids, which are three-dimensional tissue models resembling small avascular tumors. The RF exposure was performed in a dedicated RF applicator, which allowed a precise RF metrology as well as calibrated and systematized conditions of application of electromagnetic fields to multiple 3D multicellul…					Kolosnjaj-Tabi, Jelena/HJA-4917-2022; ROLS, Marie-Pierre/GLV-6546-2022	Kolosnjaj-Tabi, Jelena/0000-0002-0144-9622; rols, marie-pierre/0000-0003-3100-6272															978-1-7281-5866-2				2020
J	Kim, S; Han, D; Ryu, J; Kim, K; Kim, YH				Kim, Sungjoon; Han, Donghyun; Ryu, Jiwoo; Kim, Kihun; Kim, Yun Hak	Effects of mobile phone usage on sperm quality-No time-dependent relationship on usage: A systematic review and updated meta-analysis	ENVIRONMENTAL RESEARCH												Background: Mobile phones emit radiofrequency (RF) electromagnetic waves (EMWs), a low-level RF that can be absorbed by the human body and exert potential adverse effects on the brain, heart, endocrine system, and reproductive function. Owing to the novel findings of numerous studies published since 2012 regarding the effect of mobile phone use on sperm quality, we conducted a systematic review a…						Kim, Yun Hak/0000-0002-9796-8266; kim, kihun/0000-0001-6445-6881													0013-9351	1096-0953				NOV	2021	202
J	Moulder, JE; Erdreich, LS; Malyapa, RS; Merritt, J; Pickard, WF; Vijayalaxmi				Moulder, JE; Erdreich, LS; Malyapa, RS; Merritt, J; Pickard, WF; Vijayalaxmi	Cell phones and cancer: What is the evidence for a connection?	RADIATION RESEARCH					46th Annual Meeting of the Radiation-Research-Society	APR 25-29, 1998	LOUISVILLE, KY	Radiat Res Soc				There have been allegations in the media and in the courts that cell phones and other types of hand-held transceivers are a cause of cancer. There have also been numerous public objections to the siting of TV, radio and cell phone transmission facilities because of a fear of cancer induction. A recent publication in Radiation Research by Repacholi et al, (147, 631-640, 1997) which suggests that e…					Moulder, John E/E-6799-2012														0033-7587	1938-5404				MAY	1999	151	5
J	Mortazavi, SMJ; Mortazavi, SAR; Paknahad, M				Mortazavi, S. M. J.; Mortazavi, S. A. R.; Paknahad, Maryam	Evaluation of the potential of mobile phone specific electromagnetic fields (UMTS) to produce micronuclei in human glioblastoma cell lines	TOXICOLOGY IN VITRO																	Mortazavi, SMJ/D-5830-2011; Paknahad, Maryam/H-2380-2016	Mortazavi, SMJ/0000-0003-0139-2774; Paknahad, Maryam/0000-0002-9022-6518; Mortazavi, Alireza/0000-0002-1563-6592													0887-2333					OCT	2017	44
C	Chang, SP; Hsu, TC; Yang, TS; Too, LL; Ouyang, HJ; Lin, PW; Shieh, ML		Gomel, V; Leung, PCK		Chang, SP; Hsu, TC; Yang, TS; Too, LL; Ouyang, HJ; Lin, PW; Shieh, ML	Rapid analysis of sex chromosome aneuploidy in human sperm by combined primed in situ labeling (PRINS) and in situ hybridization (ISH) with an improved sample preparation procedure	IN VITRO FERTILIZATION AND ASSISTED REPRODUCTION					10th World Congress of In Vitro Fertilization and Assisted Reproduction	MAY 24-28, 1997	VANCOUVER, CANADA					To determine the incidence of sex chromosome ancuploidy of normal human sperms and to sec up a fast, sensitive, and efficient procedure for analysis of numerical chromosomal abnormalities in human sperms. Six normal sperm samples were assayed using PRINS to label chromosome 16 and ISH to label chromosome X and Y. Washed sperms were smeared onto glue-coated microscope slides, fixed in situ with Co…																					88-323-0524-0				1997
J	Makker, K; Varghese, A; Desai, NR; Mouradi, R; Agarwal, A				Makker, Kartikeya; Varghese, Alex; Desai, Nisarg R.; Mouradi, Rand; Agarwal, Ashok	Cell phones: modern man's nemesis?	REPRODUCTIVE BIOMEDICINE ONLINE												Over the past decade, the use of mobile phones has increased significantly. However, with every technological development comes some element of health concern, and cell phones are no exception. Recently, various studies have highlighted the negative effects of cell phone exposure on human health, and concerns about possible hazards related to cell phone exposure have been growing. This is a compr…					Makker, Kartikeya/AAT-1307-2021; Agarwal, Ashok/B-1689-2013; Makker, Kartikeya/AAA-8078-2022; Varghese, Alex C/AAQ-2232-2021	Makker, Kartikeya/0000-0001-8854-1431; Agarwal, Ashok/0000-0003-0585-1026; Varghese, Alex C/0000-0003-0333-923X													1472-6483	1472-6491				JAN	2009	18	1
J	Roti, JLR; Malyapa, RS; Bisht, KS; Ahern, EW; Moros, EG; Pickard, WF; Straube, WL				Roti, JLR; Malyapa, RS; Bisht, KS; Ahern, EW; Moros, EG; Pickard, WF; Straube, WL	Neoplastic transformation in C3H 10T1/2 cells after exposure to 835.62 MHz FDMA and 847.74 MHz CDMA radiations	RADIATION RESEARCH					Satellite Meeting on In Vitro Transformation held at the 11th International Congress of Radiation Research	JUL 24-25, 1999	CORK, IRELAND	Int Assoc Radiat Res,Radiat Sci Ctr,Dublin Inst Technol,NASA Johnson Space Ctr,Procter & Gamble Pharmaceut Inc				The effect of radiofrequency (RF) radiation in the cellular phone communication range (835.62 MHz frequency division multiple access, FDMA; 847.74 MHz code division multiple access, CDMA) on neoplastic transformation frequency was measured using the in vitro C3H 10T1/2 cell transformation assay system. To determine if 835.62 MHz FDMA or 847.74 MHz CDMA radiations have any genotoxic effects that i…					Moros, Eduardo G./AAY-2771-2020	Moros, Eduardo G./0000-0003-1964-2460													0033-7587					JAN	2001	155	1	2
[truncated: 136 more rows]
[truncated: 20 more columns]
