# Supplementary material for: A scoping review and evidence map of radiofrequency field exposure and genotoxicity: assessing in vivo, in vitro, and epidemiological data
Source: Front Public Health. 2025 Jul 30;13:1613353. doi: 10.3389/fpubh.2025.1613353 (PMC12343714; doi:10.3389/fpubh.2025.1613353)
Supplement: Supplementary file 4 [file Data_Sheet_4.xlsx]

## Sheet: Initial List
Titles	Authors	Author full names	Year	Journal	Abstract	Volume	Issue	Art. No.	Page start	Page end	Page count	DOI	Link	Document Type	Publication Stage	Source
Acute radiofrequency electromagnetic radiation exposure impairs neurogenesis and causes neuronal DNA damage in the young rat brain	Singh K.V.; Prakash C.; Nirala J.P.; Nanda R.K.; Rajamani P.	Singh, Kumari Vandana (57204712576); Prakash, Chandra (56446399300); Nirala, Jay Prakash (55342630600); Nanda, Ranjan Kumar (43061511700); Rajamani, Paulraj (53980391900)	2023	NeuroToxicology		94			46	58	12	10.1016/j.neuro.2022.11.001	https://www.scopus.com/inward/record.uri?eid=2-s2.0-85141524263&doi=10.1016%2fj.neuro.2022.11.001&partnerID=40&md5=2feb46530a5a0c8f71e1a3a9a075dcfa	Article	Final	Scopus
Preparation, characterization and bioactivities of selenized polysaccharides from Lonicera caerulea L. fruits	Shao C.; Zhong J.; Liu J.; Yang Y.; Li M.; Yang Yu; Xu Y.; Wang L.	Shao, Chuntian (57222488936); Zhong, Jingwei (57976351800); Liu, Junwen (57222495333); Yang, Yiyan (57976471600); Li, Meilin (57976717500); Yang Yu (57976594400); Xu, Yaqin (36549564300); Wang, Libo (36549606500)	2023	International Journal of Biological Macromolecules		225			484	493	9	10.1016/j.ijbiomac.2022.11.105	https://www.scopus.com/inward/record.uri?eid=2-s2.0-85142427928&doi=10.1016%2fj.ijbiomac.2022.11.105&partnerID=40&md5=e9270597d6ddd20a0fb45d696c23a270	Article	Final	Scopus
ROS production in response to high-power microwave pulses induces p53 activation and DNA damage in brain cells: Radiosensitivity and biological dosimetry evaluation	Rana J.N.; Mumtaz S.; Choi E.H.; Han I.	Rana, Juie Nahushkumar (57468423600); Mumtaz, Sohail (57203156389); Choi, Eun Ha (56309153300); Han, Ihn (36188210400)	2023	Frontiers in Cell and Developmental Biology		11		1067861				10.3389/fcell.2023.1067861	https://www.scopus.com/inward/record.uri?eid=2-s2.0-85149813868&doi=10.3389%2ffcell.2023.1067861&partnerID=40&md5=357a17a74ece01528cf7bda56681dc4d	Article	Final	Scopus
Single-cell analysis reveals microbial spore responses to microwave radiation	Qiu S.; Fan H.; He L.	Qiu, Siyi (57860136500); Fan, Haihua (8204717800); He, Lin (56472144300)	2023	Journal of Innovative Optical Health Sciences		16	2	2244004				10.1142/S1793545822440047	https://www.scopus.com/inward/record.uri?eid=2-s2.0-85136738562&doi=10.1142%2fS1793545822440047&partnerID=40&md5=872e7f5358cbfa590fafecbda7952fcc	Article	Final	Scopus
Assessment of Inflammation in 3D Reconstructed Human Skin Exposed to Combined Exposure to Ultraviolet and Wi-Fi Radiation	Szilágyi Z.; Németh Z.; Bakos J.; Kubinyi G.; Necz P.P.; Szabó E.; Thuróczy G.; Pinto R.; Selmaoui B.	Szilágyi, Zsófia (57217292096); Németh, Zsuzsanna (57209256173); Bakos, József (56014998100); Kubinyi, Györgyi (6602361232); Necz, Péter Pál (56449328800); Szabó, Erika (57886395900); Thuróczy, György (6701402428); Pinto, Rosanna (7202606261); Selmaoui, Brahim (6701570946)	2023	International Journal of Molecular Sciences		24	3	2853				10.3390/ijms24032853	https://www.scopus.com/inward/record.uri?eid=2-s2.0-85147894454&doi=10.3390%2fijms24032853&partnerID=40&md5=7e17fe3c6f074242f52e4c94ac40c145	Article	Final	Scopus
Desiccated cat spermatozoa retain DNA integrity and developmental potential after prolonged storage and shipping at non-cryogenic temperatures	Lee P.-C.; Zahmel J.; Jewgenow K.; Comizzoli P.	Lee, Pei-Chih (56672277300); Zahmel, Jennifer (55601635300); Jewgenow, Katarina (6603759957); Comizzoli, Pierre (6603004150)	2022	Journal of Assisted Reproduction and Genetics		39	1		141	151	10	10.1007/s10815-021-02337-4	https://www.scopus.com/inward/record.uri?eid=2-s2.0-85116436124&doi=10.1007%2fs10815-021-02337-4&partnerID=40&md5=bd1dd876ac9419f29685d89612ca8f9a	Article	Final	Scopus
Pyrene contaminated soil remediation using microwave/magnetite activated persulfate oxidation	Wu D.; Kan H.; Zhang Y.; Wang T.; Qu G.; Zhang P.; Jia H.; Sun H.	Wu, Dan (57220858259); Kan, Hongshuai (57210735057); Zhang, Ying (56048923100); Wang, Tiecheng (55709791800); Qu, Guangzhou (55235958900); Zhang, Peng (57754087100); Jia, Hanzhong (36196522300); Sun, Hongwen (7404827966)	2022	Chemosphere		286		131787				10.1016/j.chemosphere.2021.131787	https://www.scopus.com/inward/record.uri?eid=2-s2.0-85111926058&doi=10.1016%2fj.chemosphere.2021.131787&partnerID=40&md5=a12fe9a78a7429e9f6b061d37795e22e	Article	Final	Scopus
Effects of mobile phone use on semen parameters: A cross-sectional study of 1634 men in China	Zhang S.; Mo F.; Chang Y.; Wu S.; Ma Q.; Jin F.; Xing L.	Zhang, Shanshan (57674420900); Mo, Fengyi (57672506000); Chang, Yali (57673341700); Wu, Shufang (57672506100); Ma, Qing (57204773010); Jin, Fan (57210240475); Xing, Lanfeng (54415223900)	2022	Reproduction, Fertility and Development								10.1071/RD21234	https://www.scopus.com/inward/record.uri?eid=2-s2.0-85129729319&doi=10.1071%2fRD21234&partnerID=40&md5=1970520569f29ddfa455e4cd1e461c8b	Article	Article in press	Scopus
EFFECTS OF RADIATION FROM MOBILE PHONES ON FERTILITY AND THE QUALITY OF SEMEN IN REGULAR MOBILE PHONE USERS	Senthil K.B.; Khaleeluddin K.B.; Selvi G.P.; Vendhan K.E.	Senthil, Kumar B. (57193568894); Khaleeluddin, Kouser Banu (57831821700); Selvi, G. Panneer (57832480500); Vendhan, K. Ezhil (57831661600)	2022	International Journal of Applied Pharmaceutics		14	ThematicSpecial Issue		180	187	7	10.22159/ijap.2022.v14ti.52	https://www.scopus.com/inward/record.uri?eid=2-s2.0-85135466945&doi=10.22159%2fijap.2022.v14ti.52&partnerID=40&md5=0be602614ffb0d433e2758ddad096096	Article	Final	Scopus
Millimeter Waves Alter the Genomic Architecture and Transcriptome of Primary Human Fibroblasts	Lawler N.B.; Evans C.W.; Romanenko S.; Chaudhari N.; Fear M.; Wood F.; Smith N.M.; Iyer K.S.; Wallace V.P.	Lawler, Nicholas B. (57211641861); Evans, Cameron W. (56282439000); Romanenko, Sergii (57050461800); Chaudhari, Nutan (57201257445); Fear, Mark (6603790769); Wood, Fiona (7102235688); Smith, Nicole M. (55850755000); Iyer, Killugudi Swaminatha (57927097800); Wallace, Vincent P. (7005737664)	2022	International Conference on Infrared, Millimeter, and Terahertz Waves, IRMMW-THz		2022-August						10.1109/IRMMW-THz50927.2022.9896043	https://www.scopus.com/inward/record.uri?eid=2-s2.0-85139828266&doi=10.1109%2fIRMMW-THz50927.2022.9896043&partnerID=40&md5=564f672a4c0ec23dca365a0c49631d57	Conference paper	Final	Scopus
Mutagenicity in oral cells of individuals exposed to radiofrequency generated by different smartphones	dos Santos Menezes L.; Santos I.S.; dos Santos M.A.L.; Soares A.F.; de Sousa S.F.; Takeshita W.M.	dos Santos Menezes, Liciane (56254649400); Santos, Itana Silva (57901869600); dos Santos, Marcos Antônio Lima (57218877062); Soares, Andrea Ferreira (55808313200); de Sousa, Sílvia Ferreira (37074216300); Takeshita, Wilton Mitsunari (13002719900)	2022	Brazilian Journal of Oral Sciences		21		e226427				10.20396/bjos.v21i00.8666427	https://www.scopus.com/inward/record.uri?eid=2-s2.0-85138590941&doi=10.20396%2fbjos.v21i00.8666427&partnerID=40&md5=f7484169d9f2b77160bc9649330078cc	Article	Final	Scopus
Effect of Antigen Retrieval on Genomic DNA From Immunodissected Samples	Johann D.J.; Shin I.J.; Roberge A.; Laun S.; Peterson E.A.; Liu M.; Steliga M.A.; Muesse J.; Emmert-Buck M.R.; Tangrea M.A.	Johann, Donald J. (6602157494); Shin, Ik Jae (57216125729); Roberge, Adam (57436524400); Laun, Sarah (57436468600); Peterson, Erich A. (35176409200); Liu, Meei (57908524900); Steliga, Matthew A. (35086920900); Muesse, Jason (55315137400); Emmert-Buck, Michael R. (7005606293); Tangrea, Michael A. (6506785217)	2022	Journal of Histochemistry and Cytochemistry		70	9		643	658	15	10.1369/00221554221124163	https://www.scopus.com/inward/record.uri?eid=2-s2.0-85138847274&doi=10.1369%2f00221554221124163&partnerID=40&md5=883f97b110b6e700b322800e6d6e6181	Article	Final	Scopus
Investigation of oxidative damage, antioxidant balance, DNA repair genes, and apoptosis due to radiofrequency-induced adaptive response in mice	Kucukbagriacik Y.; Dastouri M.; Ozgur-Buyukatalay E.; Akarca Dizakar O.; Yegin K.	Kucukbagriacik, Yusuf (26534334300); Dastouri, Mohammadreza (24832794000); Ozgur-Buyukatalay, Elcin (57781209000); Akarca Dizakar, Ozen (57885779600); Yegin, Korkut (6603181563)	2022	Electromagnetic Biology and Medicine		41	4		389	401	12	10.1080/15368378.2022.2117187	https://www.scopus.com/inward/record.uri?eid=2-s2.0-85137841357&doi=10.1080%2f15368378.2022.2117187&partnerID=40&md5=9e11cec5e7ff9591e6760104b7f3f5fd	Article	Final	Scopus
Evidence Base on the Potential Carcinogenicity of Radiofrequency Radiation	Jooyan N.; Mortazavi S.M.	Jooyan, Najmeh (55414194500); Mortazavi, Seyed Mohammadjavad (57199416316)	2022	JAMA Oncology		8	6					10.1001/jamaoncol.2022.0931	https://www.scopus.com/inward/record.uri?eid=2-s2.0-85129605705&doi=10.1001%2fjamaoncol.2022.0931&partnerID=40&md5=2fbbf213ba226b80c7d31d7ac1e2e8be	Letter	Final	Scopus
Scientific evidence invalidates health assumptions underlying the FCC and ICNIRP exposure limit determinations for radiofrequency radiation: implications for 5G	Belyaev I.; Blackman C.; Chamberlin K.; DeSalles A.; Dasdag S.; Fernández C.; Hardell L.; Héroux P.; Kelley E.; Kesari K.; Maisch D.; Mallery-Blythe E.; Melnick R.L.; Miller A.; Moskowitz J.M.; Sun W.; Yakymenko I.	Belyaev, Igor (57833385100); Blackman, Carl (7005826299); Chamberlin, Kent (57931937100); DeSalles, Alvaro (57931800800); Dasdag, Suleyman (6701813185); Fernández, Claudio (7403176722); Hardell, Lennart (26643518400); Héroux, Paul (6701685894); Kelley, Elizabeth (57932219500); Kesari, Kavindra (24332073300); Maisch, Don (23972863300); Mallery-Blythe, Erica (57931800900); Melnick, Ronald L. (70058…	2022	Environmental Health: A Global Access Science Source		21	1	92				10.1186/s12940-022-00900-9	https://www.scopus.com/inward/record.uri?eid=2-s2.0-85140079421&doi=10.1186%2fs12940-022-00900-9&partnerID=40&md5=8512b2a724a247c638d028945c132066	Article	Final	Scopus
Evidence Base on the Potential Carcinogenicity of Radiofrequency Radiation	Naidenko O.V.	Naidenko, Olga V. (55682541700)	2022	JAMA Oncology		8	6					10.1001/jamaoncol.2022.0925	https://www.scopus.com/inward/record.uri?eid=2-s2.0-85129588175&doi=10.1001%2fjamaoncol.2022.0925&partnerID=40&md5=03b1dff24b9a207862bc0df9b38da209	Letter	Final	Scopus
WiFi Related Radiofrequency Electromagnetic Fields Promote Transposable Element Dysregulation and Genomic Instability in Drosophila melanogaster	Cappucci U.; Casale A.M.; Proietti M.; Marinelli F.; Giuliani L.; Piacentini L.	Cappucci, Ugo (57193155255); Casale, Assunta Maria (57193159638); Proietti, Mirena (58025970900); Marinelli, Fiorenzo (7006165377); Giuliani, Livio (57130273200); Piacentini, Lucia (6603785325)	2022	Cells		11	24	4036				10.3390/cells11244036	https://www.scopus.com/inward/record.uri?eid=2-s2.0-85144527330&doi=10.3390%2fcells11244036&partnerID=40&md5=11727a262526a1fc17f2f24bedcfa130	Article	Final	Scopus
The detrimental effect of cell phone radiation on sperm biological characteristics in normozoospermic	Hassanzadeh-Taheri M.; Khalili M.A.; Hosseininejad Mohebati A.; Zardast M.; Hosseini M.; Palmerini M.; Doostabadi M.R.	Hassanzadeh-Taheri, Mohammadmehdi (57219143432); Khalili, Mohammad Ali (55674975600); Hosseininejad Mohebati, Ali (57290556100); Zardast, Mahmood (37121363800); Hosseini, Mehran (57216322450); Palmerini, Maria Grazia (11339228500); Doostabadi, Mohammad Reza (57194497546)	2022	Andrologia		54	1	e14257				10.1111/and.14257	https://www.scopus.com/inward/record.uri?eid=2-s2.0-85116756092&doi=10.1111%2fand.14257&partnerID=40&md5=93725a04e27fbfd5e64891b53cad6fe9	Article	Final	Scopus
Drying kinetics, physicochemical properties, antioxidant activity and antidiabetic potential of Sargassum fusiforme processed under four drying techniques	Zhao T.; Dong Q.; Zhou H.; Yang H.	Zhao, Tingxue (57678982000); Dong, Qingying (57210416528); Zhou, Huabin (55711316800); Yang, Hailong (11140126900)	2022	LWT		163		113578				10.1016/j.lwt.2022.113578	https://www.scopus.com/inward/record.uri?eid=2-s2.0-85130237630&doi=10.1016%2fj.lwt.2022.113578&partnerID=40&md5=ba4ce298dd397ad4a960d284e4e64122	Article	Final	Scopus
Modulatory role of Bovine serum albumin conjugated manganese dioxide nanoparticle on microwave radiation induced alterations in reproductive parameters of rat	Pardhiya S.; Gautam R.; Nirala J.P.; Murmu N.N.; Rajamani P.	Pardhiya, Sonali (57219659241); Gautam, Rohit (57204703818); Nirala, Jay Prakash (55342630600); Murmu, Nina Nancy (57204709828); Rajamani, Paulraj (53980391900)	2022	Reproductive Toxicology		113			136	149	13	10.1016/j.reprotox.2022.09.003	https://www.scopus.com/inward/record.uri?eid=2-s2.0-85137678441&doi=10.1016%2fj.reprotox.2022.09.003&partnerID=40&md5=c2f1b0fb2e24b7a77bc1ca7428483e53	Article	Final	Scopus
Inhibition of Autophagy Negates Radiofrequency-Induced Adaptive Response in SH-SY5Y Neuroblastoma Cells	Sannino A.; Scarfì M.R.; Dufossée M.; Romeo S.; Poeta L.; Prouzet-Mauléon V.; Priault M.; Zeni O.	Sannino, Anna (57321173700); Scarfì, Maria Rosaria (7004365821); Dufossée, Mélody (56731089200); Romeo, Stefania (36239169500); Poeta, Loredana (50061768300); Prouzet-Mauléon, Valerie (8730740000); Priault, Muriel (55974281000); Zeni, Olga (6601971095)	2022	International Journal of Molecular Sciences		23	15	8414				10.3390/ijms23158414	https://www.scopus.com/inward/record.uri?eid=2-s2.0-85136340287&doi=10.3390%2fijms23158414&partnerID=40&md5=accf08d60bba155af9d9f8ce0ef97323	Article	Final	Scopus
Possible role of autophagy in in vitro radiofrequency-induced adaptive response	Sannino A.; Scarfi M.R.; Romeo S.; Priault M.; Dufossee M.; Poeta L.; Prouzet-Mauleon V.; Zeni O.	Sannino, Anna (57321173700); Scarfi, Maria Rosaria (7004365821); Romeo, Stefania (36239169500); Priault, Muriel (55974281000); Dufossee, Melody (56731089200); Poeta, Loredana (50061768300); Prouzet-Mauleon, Valerie (8730740000); Zeni, Olga (6601971095)	2022	Mediterranean Microwave Symposium		2022-May						10.1109/MMS55062.2022.9825588	https://www.scopus.com/inward/record.uri?eid=2-s2.0-85135140996&doi=10.1109%2fMMS55062.2022.9825588&partnerID=40&md5=d789a3deb5e160f19fadbf38d6b988e1	Conference paper	Final	Scopus
Radiothermometric Study of the Effect of Amino Acid Mutation on the Characteristics of the Enzymatic System	Ivanov Y.D.; Malsagova K.A.; Bukharina N.S.; Vesnin S.G.; Usanov S.A.; Tatur V.Yu.; Lukyanitsa A.A.; Ivanova N.D.; Konev V.A.; Ziborov V.S.	Ivanov, Yuri D. (7202332547); Malsagova, Kristina A. (56440145600); Bukharina, Natalia S. (54879909000); Vesnin, Sergey G. (6507183722); Usanov, Sergey A. (7006320679); Tatur, Vadim Yu. (57188822633); Lukyanitsa, Andrei A. (6507159040); Ivanova, Nina D. (56612199900); Konev, Vladimir A. (57638526600); Ziborov, Vadim S. (6602846852)	2022	Diagnostics		12	4	943				10.3390/diagnostics12040943	https://www.scopus.com/inward/record.uri?eid=2-s2.0-85128869715&doi=10.3390%2fdiagnostics12040943&partnerID=40&md5=6f09120d7038e9af737427124f3e3313	Article	Final	Scopus
Gold nanoparticles and electromagnetic irradiation in tissue culture systems of bleeding heart: biochemical, physiological, and (cyto)genetic effects	Kulus D.; Tymoszuk A.; Jedrzejczyk I.; Winiecki J.	Kulus, Dariusz (55342958400); Tymoszuk, Alicja (38562356200); Jedrzejczyk, Iwona (8383403100); Winiecki, Janusz (57220110146)	2022	Plant Cell, Tissue and Organ Culture		149	3		715	734	19	10.1007/s11240-022-02236-1	https://www.scopus.com/inward/record.uri?eid=2-s2.0-85123482639&doi=10.1007%2fs11240-022-02236-1&partnerID=40&md5=52e6d82d8ab2c73b4dd841c6e42aeb60	Article	Final	Scopus
Low-level EMF effects on wildlife and plants: What research tells us about an ecosystem approach	Levitt B.B.; Lai H.C.; Manville A.M., II	Levitt, B. Blake (37100145900); Lai, Henry C. (7201967306); Manville, Albert M. (6507336841)	2022	Frontiers in Public Health		10		1000840				10.3389/fpubh.2022.1000840	https://www.scopus.com/inward/record.uri?eid=2-s2.0-85143507583&doi=10.3389%2ffpubh.2022.1000840&partnerID=40&md5=4f7ea6dcff2fa42c4818a66a4ecf61ee	Article	Final	Scopus
In vitro antibacterial and antibiofilm effects of cold atmospheric microwave plasma against Pseudomonas aeruginosa causing canine skin and ear infections	Kim E.-J.; Hyun J.-E.; Kang Y.-H.; Baek S.-J.; Hwang C.-Y.	Kim, Eun-Joo (57325113700); Hyun, Jae-Eun (57200329394); Kang, Yeong-Hun (57223196411); Baek, Seung-Joon (55540535700); Hwang, Cheol-Yong (57208790874)	2022	Veterinary Dermatology		33	1		19			10.1111/vde.13030	https://www.scopus.com/inward/record.uri?eid=2-s2.0-85118544093&doi=10.1111%2fvde.13030&partnerID=40&md5=252b288e8cd51c3c0b36d76d35deb913	Article	Final	Scopus
Scientific evidence invalidates health assumptions underlying the FCC and ICNIRP exposure limit determinations for radiofrequency radiation: implications for 5G			2022	Environmental health : a global access science source		21	1		92			10.1186/s12940-022-00900-9	https://www.scopus.com/inward/record.uri?eid=2-s2.0-85140271273&doi=10.1186%2fs12940-022-00900-9&partnerID=40&md5=01d991b1b88c676146b731aa606ea6b9	Letter	Final	Scopus
Urinary 8-OHdG level is not affected by geography and trace elements in nail of residents of Addis Ababa: It is shaped by interactions between different social factors	Dessie B.K.; Mehari B.; Tefera M.; Osman M.; Tsegaye Y.; Gari S.R.; Desta A.F.; Melaku S.; Alamirew T.; Goodson M.L.; Walsh C.L.; Zeleke G.; Mihret A.	Dessie, Bitew K. (57219319239); Mehari, Bewketu (56736823300); Tefera, Molla (57189071016); Osman, Mahlet (57232324100); Tsegaye, Yosef (57489505800); Gari, Sirak Robele (55650857900); Desta, Adey F. (36809114500); Melaku, Samuel (8609466900); Alamirew, Tena (22033431800); Goodson, Michaela L. (57893000900); Walsh, Claire L. (7401952506); Zeleke, Gete (23989928400); Mihret, Adane (30567588200)	2022	Toxicology Reports		9			1777	1787	10	10.1016/j.toxrep.2022.09.006	https://www.scopus.com/inward/record.uri?eid=2-s2.0-85138131557&doi=10.1016%2fj.toxrep.2022.09.006&partnerID=40&md5=46b3a7ed1bf582c27b092fdb2c1abcae	Article	Final	Scopus
Millimeter waves alter DNA secondary structures and modulate the transcriptome in human fibroblasts	Lawler N.B.; Evans C.W.; Romanenko S.; Chaudhari N.; Fear M.; Wood F.; Smith N.M.; Wallace V.P.; Swaminathan Iyer K.	Lawler, Nicholas B. (57211641861); Evans, Cameron W. (56282439000); Romanenko, Sergii (57050461800); Chaudhari, Nutan (57201257445); Fear, Mark (6603790769); Wood, Fiona (7102235688); Smith, Nicole M. (55850755000); Wallace, Vincent P. (7005737664); Swaminathan Iyer, K. (57200834148)	2022	Biomedical Optics Express		13	5		3131	3144	13	10.1364/BOE.458478	https://www.scopus.com/inward/record.uri?eid=2-s2.0-85130105658&doi=10.1364%2fBOE.458478&partnerID=40&md5=6ecdf82d0088443341338d62287620c2	Article	Final	Scopus
The immunologic balance: three cases of rituximab-associated melanoma	Davidson T.M.; Markovic S.N.; Dimou A.	Davidson, Tara M. (57233152000); Markovic, Svetomir N. (7005211280); Dimou, Anastasios (56402999100)	2022	Melanoma Research		32	1		67	70	3	10.1097/CMR.0000000000000799	https://www.scopus.com/inward/record.uri?eid=2-s2.0-85123025414&doi=10.1097%2fCMR.0000000000000799&partnerID=40&md5=dd130859b7d062e3ceb467aed2f4a478	Article	Final	Scopus
Enhanced C-5 sugar production from pine needle waste biomass using Bacillus sp. XPB-11 mutant and its biotransformation to bioethanol	Suri P.; Dwivedi D.; Rathour R.K.; Rana N.; Sharma V.; Bhatia R.K.; Bhatt A.K.	Suri, Parul (57221975822); Dwivedi, Divya (57221984173); Rathour, Ranju Kumari (57203618559); Rana, Nidhi (57210410918); Sharma, Vaishali (57210416777); Bhatia, Ravi Kant (55347190100); Bhatt, Arvind Kumar (7101779375)	2022	Biomass Conversion and Biorefinery		12	9		3663	3672	9	10.1007/s13399-021-01277-4	https://www.scopus.com/inward/record.uri?eid=2-s2.0-85100842708&doi=10.1007%2fs13399-021-01277-4&partnerID=40&md5=cab86f0c7ed8d73a3bee9cb83eea9816	Article	Final	Scopus
Exposure to long-term evolution radiofrequency electromagnetic fields decreases neuroblastoma cell proliferation via Akt/mTOR-mediated cellular senescence	Kim J.H.; Jeon S.; Choi H.-D.; Lee J.-H.; Bae J.-S.; Kim N.; Kim H.-G.; Kim K.-B.; Kim H.R.	Kim, Ju Hwan (57202767894); Jeon, Sangbong (55032726200); Choi, Hyung-Do (57212587205); Lee, Jae-Hun (57190608861); Bae, Jun-Sang (57222754912); Kim, Nam (35494120000); Kim, Hyung-Gun (7410126983); Kim, Kyu-Bong (35364285200); Kim, Hak Rim (56605212900)	2021	Journal of Toxicology and Environmental Health - Part A: Current Issues		84	20		846	857	11	10.1080/15287394.2021.1944944	https://www.scopus.com/inward/record.uri?eid=2-s2.0-85109289791&doi=10.1080%2f15287394.2021.1944944&partnerID=40&md5=01db7c37af9c149cb31fb364dbe7008d	Article	Final	Scopus
The protective effects of emf‐lte against dna double‐strand break damage in vitro and in vivo	Jin H.; Kim K.; Park G.; Kim M.; Lee H.; Jeon S.; Kim J.; Kim H.; Lim K.; Lee Y.	Jin, Hee (55447035000); Kim, Kyuri (56734668200); Park, Gayoung (57675659000); Kim, Minjeong (56999341200); Lee, Haejune (57195000661); Jeon, Sangbong (55032726200); Kim, Juhwan (57202767894); Kim, Hakrim (56605212900); Lim, Kyungmin (8916551700); Lee, Yunsil (17137192000)	2021	International Journal of Molecular Sciences		22	10	5134				10.3390/ijms22105134	https://www.scopus.com/inward/record.uri?eid=2-s2.0-85105479710&doi=10.3390%2fijms22105134&partnerID=40&md5=bd8a2755daa5fb1a932067344329f1c1	Article	Final	Scopus
Non-ionizing millimeter waves non-thermal radiation of saccharomyces cerevisiae—Insights and interactions	Barbora A.; Rajput S.; Komoshvili K.; Levitan J.; Yahalom A.; Liberman-Aronov S.	Barbora, Ayan (57215272201); Rajput, Shailendra (57197532908); Komoshvili, Konstantin (6603563543); Levitan, Jacob (7004133297); Yahalom, Asher (6603814387); Liberman-Aronov, Stella (57200415857)	2021	Applied Sciences (Switzerland)		11	14	6635				10.3390/app11146635	https://www.scopus.com/inward/record.uri?eid=2-s2.0-85111427842&doi=10.3390%2fapp11146635&partnerID=40&md5=72754a60d30b814c589ca27015c79a52	Article	Final	Scopus
Evaluation of 900 and 1800 Mhz Radiofrequency Radiation Emitted from Mobile Phones on Pregnant Women	Bektas H.; Dasdag S.; Bektas M.S.	Bektas, Hava (55318816300); Dasdag, Suleyman (6701813185); Bektas, Mehmet Selcuk (57195517867)	2021	Journal of International Dental and Medical Research		14	4		1675	1683	8		https://www.scopus.com/inward/record.uri?eid=2-s2.0-85123840461&partnerID=40&md5=43ec1ed9e16f6047298c50260db6c7c9	Article	Final	Scopus
Preserving the Female Genome in Trehalose Glass at Supra-Zero Temperatures: The Relationship Between Moisture Content and DNA Damage in Feline Germinal Vesicles	Wang S.; Lee P.-C.; Elsayed A.; Zhang F.; Zhang Y.; Comizzoli P.; Elliott G.D.	Wang, Shangping (55263313100); Lee, Pei-Chih (56672277300); Elsayed, Amanda (57218117521); Zhang, Fan (57214456824); Zhang, Yong (57188577765); Comizzoli, Pierre (6603004150); Elliott, Gloria D. (7202434231)	2021	Cellular and Molecular Bioengineering		14	1		101	112	11	10.1007/s12195-020-00635-y	https://www.scopus.com/inward/record.uri?eid=2-s2.0-85087962833&doi=10.1007%2fs12195-020-00635-y&partnerID=40&md5=99d6a62a14994e6d6ebb33387a0e89fc	Article	Final	Scopus
Development and Characterization of a Non-Thermal Plasma Source for Therapeutic Treatments	Pena-Eguiluz R.; Serment-Guerrero J.H.; Azorin-Vega E.P.; Mercado-Cabrera A.; Flores-Fuentes A.A.; Jaramillo-Sierra B.; Hernandez-Arias A.N.; Giron-Romero K.; Lopez-Callejas R.; Rodriguez-Mendez B.G.; Valencia-Alvarado R.	Pena-Eguiluz, Rosendo (15835430300); Serment-Guerrero, Jorge H. (6506414927); Azorin-Vega, Erika P. (55795877400); Mercado-Cabrera, Antonio (8727007900); Flores-Fuentes, Allan A. (15848512500); Jaramillo-Sierra, Betsabeth (36182419000); Hernandez-Arias, Alma N. (55305516800); Giron-Romero, Karina (57220181378); Lopez-Callejas, Regulo (56013739100); Rodriguez-Mendez, Benjamin G. (6504798525); Vale…	2021	IEEE Transactions on Biomedical Engineering		68	5	9272836	1467	1476	9	10.1109/TBME.2020.3041195	https://www.scopus.com/inward/record.uri?eid=2-s2.0-85097130405&doi=10.1109%2fTBME.2020.3041195&partnerID=40&md5=71d24e141ef9a7b439d22dd96691707b	Article	Final	Scopus
DNA Damage-Regulated Autophagy Modulator 1 (DRAM1) Mediates Autophagy and Apoptosis of Intestinal Epithelial Cells in Inflammatory Bowel Disease	Zhang Y.; Li X.; Li Y.; Li Y.; Wang Y.; Zhu L.; Chen P.; Tian Z.; Qiu Y.; Feng R.; Zeng Z.; He Y.; Chen B.; Zhang S.; Mao R.; Chen M.	Zhang, Yu (57218470647); Li, Xiaozhi (57217873763); Li, Yaoting (57211371966); Li, Ying (57196300219); Wang, Ying (57209808968); Zhu, Liguo (57209912506); Chen, Peng (57199132640); Tian, Zhenyi (57195723966); Qiu, Yun (56594108300); Feng, Rui (55056007000); Zeng, Zhirong (57210988045); He, Yao (56424219600); Chen, Baili (55582070900); Zhang, Shenghong (29967471700); Mao, Ren (35223757300); Chen, …	2021	Digestive Diseases and Sciences		66	10		3375	3390	15	10.1007/s10620-020-06697-2	https://www.scopus.com/inward/record.uri?eid=2-s2.0-85096050036&doi=10.1007%2fs10620-020-06697-2&partnerID=40&md5=4876f6cc59588d7deb0055ca73bce23c	Article	Final	Scopus
Micronuclei analysis in people residing within 25 m of radiation-exposed areas around mobile towers in Chennai, India: An observational study	Thamilselvan S.; Behera A.; Nair S.K.; Chandru C.S.L.; Krishnakumar M.; Ramani P.	Thamilselvan, Snega (57218922403); Behera, Aklesha (57219554908); Nair, Suvarna Kizhakootu (57242599000); Chandru, Casilda Sushanthi Leo (57243121900); Krishnakumar, Monica (57242513600); Ramani, Pratibha (55806143700)	2021	Journal of International Oral Health		13	4		350	355	5	10.4103/JIOH.JIOH-358-20	https://www.scopus.com/inward/record.uri?eid=2-s2.0-85114095438&doi=10.4103%2fJIOH.JIOH-358-20&partnerID=40&md5=c50812f0e589722d19f9e58b92838ca9	Article	Final	Scopus
In vitro antimicrobial activity of cold atmospheric microwave plasma against bacteria causing canine skin and ear infections	Jin H.-J.; Hwang C.-Y.; Kang J.-H.; Baek S.-J.; Hyun J.-E.	Jin, Hee-Jung (57226651892); Hwang, Cheol-Yong (57208790874); Kang, Jung-Hun (57195590686); Baek, Seung-Joon (55540535700); Hyun, Jae-Eun (57200329394)	2021	Veterinary Dermatology		32	5		462	e126	-336	10.1111/vde.13012	https://www.scopus.com/inward/record.uri?eid=2-s2.0-85112231835&doi=10.1111%2fvde.13012&partnerID=40&md5=03eb3e0796aee18b076195e6dbb2e719	Article	Final	Scopus
Effects of Low-Intensity Microwave Radiation on Oxidant-Antioxidant Parameters and DNA Damage in the Liver of Rats	Alkis M.E.; Akdag M.Z.; Dasdag S.	Alkis, Mehmet E. (56835631600); Akdag, Mehmet Z. (6602894685); Dasdag, Suleyman (6701813185)	2021	Bioelectromagnetics		42	1		76	85	9	10.1002/bem.22315	https://www.scopus.com/inward/record.uri?eid=2-s2.0-85097998941&doi=10.1002%2fbem.22315&partnerID=40&md5=909d71567faefe5168235a3c794f3d9d	Article	Final	Scopus
Nivolumab-caused hyperprogression of diffuse large B-cell lymphoma of the testis and spontaneous remission of type 2 diabetes mellitus in an elderly patient: A case report	Zhang X.; Jiang D.; Huang F.; Wang Z.; Jin H.; Cui Y.; Fan S.	Zhang, Xue (57191839164); Jiang, Da (35210030100); Huang, Fang (57208627878); Wang, Zhe (57222032187); Jin, Hui (57203067747); Cui, Yanzhi (57197835770); Fan, Shaoshuang (57222764748)	2021	Anti-Cancer Drugs		32	5		575	579	4	10.1097/CAD.0000000000001033	https://www.scopus.com/inward/record.uri?eid=2-s2.0-85104047669&doi=10.1097%2fCAD.0000000000001033&partnerID=40&md5=bcbc471ca6a3146ec0fbaf6d384ea4fd	Article	Final	Scopus
Radiofrequency EMF irradiation effects on pre-B lymphocytes undergoing somatic recombination	Ioniţă E.; Marcu A.; Temelie M.; Savu D.; Şerbănescu M.; Ciubotaru M.	Ioniţă, Elena (57205210180); Marcu, Aurelian (56274833200); Temelie, Mihaela (56438014700); Savu, Diana (57218103760); Şerbănescu, Mihai (57193789593); Ciubotaru, Mihai (6603060828)	2021	Scientific Reports		11	1	12651				10.1038/s41598-021-91790-3	https://www.scopus.com/inward/record.uri?eid=2-s2.0-85108142958&doi=10.1038%2fs41598-021-91790-3&partnerID=40&md5=1ff89cd1e54ada8c018ae4aa3f3c5eea	Article	Final	Scopus
Molecular and radiological features of microsatellite stable colorectal cancer cases with dramatic responses to immunotherapy	Keenan B.P.; Van Loon K.; Khilnani A.D.; Fidelman N.; Behr S.C.; Atreya C.E.; Oh D.Y.	Keenan, Bridget P. (57207309152); Van Loon, Katherine (39962893500); Khilnani, Anuradha D. (57218444067); Fidelman, Nicholas (35500823700); Behr, Spencer C. (55253346000); Atreya, Chloe E. (7004490797); Oh, David Y. (56801312500)	2021	Anticancer Research		41	6		2985	2992	7	10.21873/anticanres.15080	https://www.scopus.com/inward/record.uri?eid=2-s2.0-85107551248&doi=10.21873%2fanticanres.15080&partnerID=40&md5=fec71bed6d00b515e076a23efe861f93	Article	Final	Scopus
Evidence of bystander effect induced by radiofrequency radiation in a human neuroblastoma cell line	Zeni O.; Romeo S.; Sannino A.; Palumbo R.; Scarfì M.R.	Zeni, Olga (6601971095); Romeo, Stefania (36239169500); Sannino, Anna (57321173700); Palumbo, Rosanna (7101702586); Scarfì, Maria Rosaria (7004365821)	2021	Environmental Research		196		110935				10.1016/j.envres.2021.110935	https://www.scopus.com/inward/record.uri?eid=2-s2.0-85101996167&doi=10.1016%2fj.envres.2021.110935&partnerID=40&md5=550b1589cb1459618e9fd2274837cbd0	Article	Final	Scopus
An Evaluation of the Genotoxic Effects of Electromagnetic Radiation at 900 MHz, 1800 MHz, and 2100 MHz Frequencies with a SMART Assay in Drosophila melanogaster	Gunes M.; Ates K.; Yalcin B.; Akkurt S.; Ozen S.; Kaya B.	Gunes, Merve (57207841636); Ates, Kayhan (57211987372); Yalcin, Burcin (57207843326); Akkurt, Sibel (57222165208); Ozen, Sukru (16417437700); Kaya, Bulent (7004232311)	2021	Electromagnetic Biology and Medicine		40	2		254	263	9	10.1080/15368378.2021.1878210	https://www.scopus.com/inward/record.uri?eid=2-s2.0-85101764557&doi=10.1080%2f15368378.2021.1878210&partnerID=40&md5=82ee88091c7cdf24ec192c0662bed929	Article	Final	Scopus
Microarray profiling of LncRNA expression in the testis of pubertal mice following morning and evening exposure to 1800 MHz radiofrequency fields	Qin F.; Cao H.; Feng C.; Zhu T.; Zhu B.; Zhang J.; Tong J.; Pei H.	Qin, Fenju (36523709400); Cao, Honglong (24476009800); Feng, Chuhan (57226608176); Zhu, Tianyuan (57226612585); Zhu, Bingxu (57226600963); Zhang, Jie (55859118300); Tong, Jian (7202724441); Pei, Hailong (55797228100)	2021	Chronobiology International		38	12		1745	1760	15	10.1080/07420528.2021.1962902	https://www.scopus.com/inward/record.uri?eid=2-s2.0-85112056899&doi=10.1080%2f07420528.2021.1962902&partnerID=40&md5=57c14dc3af973b0daf8641fa48868b48	Article	Final	Scopus
Study on anticancer activity of 4, 4'-[1,4-phenylenebis(1,3,4- thiadiazole-5,2-diyl)] bis(azaneylylidene) bis(methaneylylidene) diphenolon breast cancer cells	Saeed B.M.S.; Al-Jadaan S.A.N.; Abbas B.A.	Saeed, B.M.S. (57210410492); Al-Jadaan, S.A.N. (56436872300); Abbas, B.A. (57050919800)	2021	Archives of Razi Institute		76	4		821	827	6	10.22092/ARI.2021.355941.1742	https://www.scopus.com/inward/record.uri?eid=2-s2.0-85119533005&doi=10.22092%2fARI.2021.355941.1742&partnerID=40&md5=86ee6d1d82829597e8f915632d626879	Article	Final	Scopus
FT-IR fingerprinting as an Analytical tool for determination of Melamine leaching from Melamine tablewares and their Biological implications	Chithambharan A.; Pottail L.; Sharma S.C.; Kumaraswamy B.E.	Chithambharan, Akhila (57217684456); Pottail, Lalitha (35773999500); Sharma, S.C. (55702520600); Kumaraswamy, B.E. (12140067400)	2021	Journal of Food Science and Technology		58	3		855	861	6	10.1007/s13197-020-04599-9	https://www.scopus.com/inward/record.uri?eid=2-s2.0-85087480688&doi=10.1007%2fs13197-020-04599-9&partnerID=40&md5=367b8f401614525f0895248ab225041c	Article	Final	Scopus
No evidence for genotoxicity in mice due to exposure to intermediate-frequency magnetic fields used for wireless power-transfer systems	Ohtani S.; Ushiyama A.; Wada K.; Suzuki Y.; Ishii K.; Hattori K.	Ohtani, Shin (54394045600); Ushiyama, Akira (55994096200); Wada, Keiji (55520155800); Suzuki, Yukihisa (55562270500); Ishii, Kazuyuki (55730710000); Hattori, Kenji (56459511700)	2021	Mutation Research - Genetic Toxicology and Environmental Mutagenesis		863-864		503310				10.1016/j.mrgentox.2021.503310	https://www.scopus.com/inward/record.uri?eid=2-s2.0-85099946400&doi=10.1016%2fj.mrgentox.2021.503310&partnerID=40&md5=f7babb6b087398afed8b56072dff5e51	Article	Final	Scopus
Therapeutic ROS and immunity in cancer—the TRIC-21 meeting	Bekeschus S.; Emmert S.; Clemen R.; Boeckmann L.	Bekeschus, Sander (55693923800); Emmert, Steffen (7004305402); Clemen, Ramona (57216040002); Boeckmann, Lars (25924728800)	2021	Cancers		13	18	4549				10.3390/cancers13184549	https://www.scopus.com/inward/record.uri?eid=2-s2.0-85114520148&doi=10.3390%2fcancers13184549&partnerID=40&md5=9ad9aa14087650209c41e744177df20d	Article	Final	Scopus
Prolonged Effects of Radiofrequency electromagnetic Radiation Emanated from Mobile Phone on Global DNA Methylation and Spawning in Zebrafish, Danio Rerio	Malik S.; Chourasia A.; Pradhan R.K.	Malik, Shikha (57211434684); Chourasia, Archana (57215347730); Pradhan, Rohit Kumar (36757292100)	2021	Biochemical and Cellular Archives		21	1		1791	1798	7		https://www.scopus.com/inward/record.uri?eid=2-s2.0-85104701491&partnerID=40&md5=a75ec284eb184ffa014e70b8e74ddec5	Article	Final	Scopus
Radio frequency plasma capacitor can increase rates of seeds imbibition, germination, and radicle growth	Volkov A.G.; Bookal A.; Hairston J.S.; Patel D.	Volkov, Alexander G. (57203231504); Bookal, Asya (57220176499); Hairston, Jewel S. (57208272214); Patel, Darayas (36890650700)	2021	Functional Plant Biology		48	3		312	320	8	10.1071/FP20293	https://www.scopus.com/inward/record.uri?eid=2-s2.0-85097158125&doi=10.1071%2fFP20293&partnerID=40&md5=a46a4e3c50156ef80c856ddf273593f1	Article	Final	Scopus
Evaluation of non-thermal effect of microwave radiation and its mode of action in bacterial cell inactivation	Shaw P.; Kumar N.; Mumtaz S.; Lim J.S.; Jang J.H.; Kim D.; Sahu B.D.; Bogaerts A.; Choi E.H.	Shaw, Priyanka (57192296206); Kumar, Naresh (57214110129); Mumtaz, Sohail (57203156389); Lim, Jun Sup (57199051132); Jang, Jung Hyun (57211014036); Kim, Doyoung (57201849460); Sahu, Bidya Dhar (54421118200); Bogaerts, Annemie (7006748684); Choi, Eun Ha (56570733500)	2021	Scientific Reports		11	1	14003				10.1038/s41598-021-93274-w	https://www.scopus.com/inward/record.uri?eid=2-s2.0-85109358164&doi=10.1038%2fs41598-021-93274-w&partnerID=40&md5=75beca6e67e4577bdb43d5b2ad773189	Article	Final	Scopus
Methodology of studying effects of mobile phone radiation on organisms: Technical aspects	Bartosova K.; Neruda M.; Vojtech L.	Bartosova, Katerina (57355273300); Neruda, Marek (25031798200); Vojtech, Lukas (24475777400)	2021	International Journal of Environmental Research and Public Health		18	23	12642				10.3390/ijerph182312642	https://www.scopus.com/inward/record.uri?eid=2-s2.0-85120065526&doi=10.3390%2fijerph182312642&partnerID=40&md5=f73cb9a0c060cf826aa9e800d688b000	Note	Final	Scopus
No Increased DNA Damage Observed in the Brain, Liver, and Lung of Fetal Mice Treated With Ethylnitrosourea and Exposed to UMTS Radiofrequency Electromagnetic Fields	Lerchl A.; Klose M.; Drees K., (née Grote)	Lerchl, Alexander (56277238900); Klose, Melanie (38661470000); Drees, Karen (57219356507)	2020	Bioelectromagnetics		41	8		611	616	5	10.1002/bem.22301	https://www.scopus.com/inward/record.uri?eid=2-s2.0-85092388538&doi=10.1002%2fbem.22301&partnerID=40&md5=beffdf8fec9bdf8877bca8d35ac776ef	Article	Final	Scopus
Evaluation of Cell Membrane Effects after 3D Multicellular Spheroids RF Exposure	Kolosnjaj-Tabi J.; Alberola G.; Auge S.; Tamra A.; Dubuc D.; Grenier K.; Rols M.-P.	Kolosnjaj-Tabi, Jelena (55750124300); Alberola, Geraldine (35079940000); Auge, Sylvain (57193085433); Tamra, Amar (57190980395); Dubuc, David (57206235876); Grenier, Katia (35570095100); Rols, Marie-Pierre (7004153482)	2020	2020 IEEE MTT-S International Microwave Biomedical Conference, IMBioC 2020				9385011				10.1109/IMBIoC47321.2020.9385011	https://www.scopus.com/inward/record.uri?eid=2-s2.0-85104435367&doi=10.1109%2fIMBIoC47321.2020.9385011&partnerID=40&md5=c6eb327a51caed05805007e20e9df1e9	Conference paper	Final	Scopus
Low dose ionizing radiation strongly stimulates insertional mutagenesis in a γH2AX dependent manner	Zelensky A.N.; Schoonakker M.; Brandsma I.; Tijsterman M.; Van Gent D.C.; Essers J.; Kanaar R.	Zelensky, Alex N. (55783346400); Schoonakker, Mascha (57215123052); Brandsma, Inger (8528291700); Tijsterman, Marcel (6602166177); Van Gent, Dik C. (7004239038); Essers, Jeroen (7004437536); Kanaar, Roland (7004899987)	2020	PLoS Genetics		16	1	e1008550				10.1371/journal.pgen.1008550	https://www.scopus.com/inward/record.uri?eid=2-s2.0-85078008544&doi=10.1371%2fjournal.pgen.1008550&partnerID=40&md5=ea3f8204be88356073c9cc1b69e73fa2	Article	Final	Scopus
Recent advances in heterocyclic aromatic amines: An update on food safety and hazardous control from food processing to dietary intake	Chen X.; Jia W.; Zhu L.; Mao L.; Zhang Y.	Chen, Xiaoqian (57208444258); Jia, Wei (57202225794); Zhu, Li (57212170938); Mao, Lei (57208443104); Zhang, Yu (57480852100)	2020	Comprehensive Reviews in Food Science and Food Safety		19	1		124	148	24	10.1111/1541-4337.12511	https://www.scopus.com/inward/record.uri?eid=2-s2.0-85076110068&doi=10.1111%2f1541-4337.12511&partnerID=40&md5=0efee70baf0b9db1a45ee2c1a4c560e0	Article	Final	Scopus
Assessment of genotoxicity in human cells exposed to modulated electromagnetic fields of wireless communication devices	Schuermann D.; Ziemann C.; Barekati Z.; Capstick M.; Oertel A.; Focke F.; Murbach M.; Kuster N.; Dasenbrock C.; Schär P.	Schuermann, David (6701802617); Ziemann, Christina (6602830868); Barekati, Zeinab (25638264600); Capstick, Myles (6602760059); Oertel, Antje (57216077931); Focke, Frauke (13005753300); Murbach, Manuel (37081387000); Kuster, Niels (7003283774); Dasenbrock, Clemens (6603937597); Schär, Primo (7003541314)	2020	Genes		11	4	347				10.3390/genes11040347	https://www.scopus.com/inward/record.uri?eid=2-s2.0-85082543135&doi=10.3390%2fgenes11040347&partnerID=40&md5=b63b4d27eaab6c6a9544061cf8130069	Article	Final	Scopus
Radiosensitization by radiofrequency fields is correlated with micronucleus yield and proliferative index	Chinhengo A.; Serafin A.; Akudugu J.	Chinhengo, Angela (57201023055); Serafin, Antonio (6603621052); Akudugu, John (6603205245)	2020	Plasma Medicine		10	1		27	43	16	10.1615/PlasmaMed.2020032821	https://www.scopus.com/inward/record.uri?eid=2-s2.0-85088231994&doi=10.1615%2fPlasmaMed.2020032821&partnerID=40&md5=e9ce39745ad351e43e3e3f3963396c86	Article	Final	Scopus
Comparison of effects of 2.4 GHz Wi-Fi and mobile phone exposure on human placenta and cord blood	Bektas H.; Dasdag S.; Bektas M.S.	Bektas, Hava (55318816300); Dasdag, Suleyman (6701813185); Bektas, Mehmet Selcuk (57195517867)	2020	Biotechnology and Biotechnological Equipment		34	1		154	162	8	10.1080/13102818.2020.1725639	https://www.scopus.com/inward/record.uri?eid=2-s2.0-85079342989&doi=10.1080%2f13102818.2020.1725639&partnerID=40&md5=15f555d61a16e4d4d9a8177c9a34e274	Article	Final	Scopus
Human fibroblasts in vitro exposed to 2.45 GHz continuous and pulsed wave signals: Evaluation of biological effects with a multimethodological approach	Regalbuto E.; Anselmo A.; De Sanctis S.; Franchini V.; Lista F.; Benvenuto M.; Bei R.; Masuelli L.; D’inzeo G.; Paffi A.; Trodella E.; Sgura A.	Regalbuto, Elisa (55521383300); Anselmo, Anna (56856591900); De Sanctis, Stefania (8227371200); Franchini, Valeria (56149036500); Lista, Florigio (6601971861); Benvenuto, Monica (53864551900); Bei, Roberto (6701373204); Masuelli, Laura (6603345787); D’inzeo, Guglielmo (57194933381); Paffi, Alessandra (23390136900); Trodella, Eugenio (57219175639); Sgura, Antonella (6603581031)	2020	International Journal of Molecular Sciences		21	19	7069	1	24	23	10.3390/ijms21197069	https://www.scopus.com/inward/record.uri?eid=2-s2.0-85091575153&doi=10.3390%2fijms21197069&partnerID=40&md5=a57d10ec152683c241767ca4ce68b12e	Article	Final	Scopus
Occurrence of micronuclei in exfoliated buccal mucosal cells in mobile phone users: A case-control study	Rashmi B.; Chinna S.; Rodrigues C.; Anjaly D.; Bankur P.; Kannaiyan K.	Rashmi, B. (57221562506); Chinna, Sudarshan (57198442313); Rodrigues, Charlotte (57191512471); Anjaly, D. (57192685283); Bankur, Praveen (56146609400); Kannaiyan, Karthik (57209292642)	2020	Indian Journal of Dental Research		31	5		734	737	3	10.4103/ijdr.IJDR_634_18	https://www.scopus.com/inward/record.uri?eid=2-s2.0-85099462400&doi=10.4103%2fijdr.IJDR_634_18&partnerID=40&md5=6a0b6b288bf5064d11ed869d434bb67f	Article	Final	Scopus
Comments on the “Evaluation of the Genotoxicity of Cell Phone Radiofrequency Radiation in Male and Female Rats and Mice Following Subchronic Exposure” by Smith-Roe et al.	Vijayalaxmi; Foster K.R.; Miyakoshi J.; Verschaeve L.	Vijayalaxmi (57216377486); Foster, Kenneth R. (7202155857); Miyakoshi, Junji (7006705851); Verschaeve, Luc (7006255980)	2020	Environmental and Molecular Mutagenesis		61	2		291	293	2	10.1002/em.22353	https://www.scopus.com/inward/record.uri?eid=2-s2.0-85077895866&doi=10.1002%2fem.22353&partnerID=40&md5=a50c1e007c02af377d8e5f136e04d8f4	Letter	Final	Scopus
Exposure of Radiofrequency Electromagnetic Radiation on Biochemical and Pathological Alterations	Sharma A.; Shrivastava S.; Shukla S.	Sharma, Anjali (57216914015); Shrivastava, Sadhana (7202586111); Shukla, Sangeeta (7202528424)	2020	Neurology India		68	5		1092	1100	8	10.4103/0028-3886.294554	https://www.scopus.com/inward/record.uri?eid=2-s2.0-85094852930&doi=10.4103%2f0028-3886.294554&partnerID=40&md5=6908dc33c58f30bb0f58e482a1f144ed	Article	Final	Scopus
Modulated electro-hyperthermia resolves radioresistance of panc1 pancreas adenocarcinoma and promotes dna damage and apoptosis in vitro	Forika G.; Balogh A.; Vancsik T.; Zalatnai A.; Petovari G.; Benyo Z.; Krenacs T.	Forika, Gertrud (57197807703); Balogh, Andrea (57197589714); Vancsik, Tamas (56545658000); Zalatnai, Attila (7003967849); Petovari, Gabor (57194415067); Benyo, Zoltan (57203556120); Krenacs, Tibor (7003455951)	2020	International Journal of Molecular Sciences		21	14	5100	1	15	14	10.3390/ijms21145100	https://www.scopus.com/inward/record.uri?eid=2-s2.0-85088608711&doi=10.3390%2fijms21145100&partnerID=40&md5=736df00fd0316ec99ee259baae9361a8	Article	Final	Scopus
Improvement of vincamine production of endophytic fungus through inactivated protoplast fusion	Xu S.; Ren N.; Liu J.; Wu Y.; Yuan G.	Xu, Shijie (57208577646); Ren, Na (54796963500); Liu, Jiajia (27169138700); Wu, Yiqiang (34868968600); Yuan, Guangming (55074119900)	2020	International Microbiology		23	3		441	451	10	10.1007/s10123-020-00117-1	https://www.scopus.com/inward/record.uri?eid=2-s2.0-85078633339&doi=10.1007%2fs10123-020-00117-1&partnerID=40&md5=45f89148253ab97ae24432f2be3cbf5e	Article	Final	Scopus
Effects of Radiofrequency Exposure and Co-Exposure on Human Lymphocytes: The Influence of Signal Modulation and Bandwidth	Romeo S.; Sannino A.; Zeni O.; Angrisani L.; Massa R.; Scarfi M.R.	Romeo, Stefania (36239169500); Sannino, Anna (57321173700); Zeni, Olga (6601971095); Angrisani, Leopoldo (7006649427); Massa, Rita (55983356300); Scarfi, Maria Rosaria (7004365821)	2020	IEEE Journal of Electromagnetics, RF and Microwaves in Medicine and Biology		4	1	8718560	17	23	6	10.1109/JERM.2019.2918023	https://www.scopus.com/inward/record.uri?eid=2-s2.0-85067065435&doi=10.1109%2fJERM.2019.2918023&partnerID=40&md5=eb4b81bc3fb24b34b5196d7bfe584f21	Article	Final	Scopus
Continuous Exposure to 1.7 GHz LTE Electromagnetic Fields Increases Intracellular Reactive Oxygen Species to Decrease Human Cell Proliferation and Induce Senescence	Choi J.; Min K.; Jeon S.; Kim N.; Pack J.-K.; Song K.	Choi, Jisu (57217095507); Min, Kyeongrae (57217095650); Jeon, Sangbong (55032726200); Kim, Nam (35494120000); Pack, Jeong-Ki (7004097342); Song, Kiwon (7401740318)	2020	Scientific Reports		10	1	9238				10.1038/s41598-020-65732-4	https://www.scopus.com/inward/record.uri?eid=2-s2.0-85086159472&doi=10.1038%2fs41598-020-65732-4&partnerID=40&md5=1e61d44dffef316731cd9c53871157c7	Article	Final	Scopus
Histological, immunohistochemical and molecular alterations in immature mice testes due to chronic exposure to mobile phone radiofrequency radiation	Nassar S.A.; Algazeery A.; Sayed Ahmed G.A.; Abo El-Maaty W.A.	Nassar, Samir A. (57214315950); Algazeery, Ahmed (55618061600); Sayed Ahmed, Gamal A. (57331276100); Abo El-Maaty, Wafaa A. (57330777600)	2020	Egyptian Journal of Hospital Medicine		78	1	18	128	135	7	10.21608/EJHM.2020.68482	https://www.scopus.com/inward/record.uri?eid=2-s2.0-85109439587&doi=10.21608%2fEJHM.2020.68482&partnerID=40&md5=d7f9e3f1799cc28bb7a745999c869cbd	Article	Final	Scopus
Low-power density radiations emitted from common wi-fi routers influence sperm concentration and sperm histomorphometric parameters: A new horizon on male infertility treatment	Delavarifar S.; Razi Z.; Tamadon A.; Rahmanifar F.; Mehrabani D.; Owjfard M.; Koohi-Hoseinabadi O.; Zaker Abasali S.	Delavarifar, S. (56707398600); Razi, Z. (55669119300); Tamadon, A. (57216732429); Rahmanifar, F. (36716662600); Mehrabani, D. (6602632282); Owjfard, M. (57163642600); Koohi-Hoseinabadi, O. (57216634014); Zaker Abasali, S. (57216633866)	2020	Journal of Biomedical Physics and Engineering		10	2		167	176	9	10.31661/jbpe.v0i0.581	https://www.scopus.com/inward/record.uri?eid=2-s2.0-85071768239&doi=10.31661%2fjbpe.v0i0.581&partnerID=40&md5=6a9525dd4aca619d35ab2cc5d19efa23	Article	Final	Scopus
Comparative cyto- and genotoxicity of 900 MHz and 1800 MHz electromagnetic field radiations in root meristems of Allium cepa	Kumar A.; Kaur S.; Chandel S.; Singh H.P.; Batish D.R.; Kohli R.K.	Kumar, Arvind (57226074565); Kaur, Shalinder (57204645071); Chandel, Shikha (25824738400); Singh, Harminder Pal (57223760354); Batish, Daizy Rani (6603363194); Kohli, Ravinder Kumar (7102235205)	2020	Ecotoxicology and Environmental Safety		188		109786				10.1016/j.ecoenv.2019.109786	https://www.scopus.com/inward/record.uri?eid=2-s2.0-85074278245&doi=10.1016%2fj.ecoenv.2019.109786&partnerID=40&md5=5290cc1fc1b4bdca867fa24543698bc9	Article	Final	Scopus
Effect of electromagnetic radiation on redox status, acetylcholine esterase activity and cellular damage contributing to the diminution of the brain working memory in rats	Sharma S.; Shukla S.	Sharma, Samta (55855252700); Shukla, Sangeeta (7202528424)	2020	Journal of Chemical Neuroanatomy		106		101784				10.1016/j.jchemneu.2020.101784	https://www.scopus.com/inward/record.uri?eid=2-s2.0-85083016852&doi=10.1016%2fj.jchemneu.2020.101784&partnerID=40&md5=fa1660432e9789f5e2a3747312913aef	Article	Final	Scopus
Why do we disagree?	Woodward A.; Wild K.; Samet J.M.	Woodward, Alistair (7101708625); Wild, Kirsty (57213658052); Samet, Jonathan M (35396805300)	2020	International Journal of Epidemiology		49	5		1427	1433	6	10.1093/ije/dyaa117	https://www.scopus.com/inward/record.uri?eid=2-s2.0-85098742053&doi=10.1093%2fije%2fdyaa117&partnerID=40&md5=93fa8965dbec0780f665ddfb0592f108	Article	Final	Scopus
Silver nanorods induced oxidative stress and chromosomal aberrations in the Allium cepa model	Durairaj K.; Roy B.; Chandrasekaran N.; Suresh P.K.; Mukherjee A.	Durairaj, Karthiga (57216341645); Roy, Barsha (57191662786); Chandrasekaran, Natarajan (35304625200); Suresh, Palamadai Krishnan (55253263800); Mukherjee, Amitava (7401843330)	2020	IET Nanobiotechnology		14	2		161	166	5	10.1049/iet-nbt.2019.0224	https://www.scopus.com/inward/record.uri?eid=2-s2.0-85083204623&doi=10.1049%2fiet-nbt.2019.0224&partnerID=40&md5=3a04f695aa9f48d4d8db36992cd98a7e	Article	Final	Scopus
Evaluation of the genotoxicity of cell phone radiofrequency radiation in male and female rats and mice following subchronic exposure	Smith-Roe S.L.; Wyde M.E.; Stout M.D.; Winters J.W.; Hobbs C.A.; Shepard K.G.; Green A.S.; Kissling G.E.; Shockley K.R.; Tice R.R.; Bucher J.R.; Witt K.L.	Smith-Roe, Stephanie L. (6507830651); Wyde, Michael E. (6602483730); Stout, Matthew D. (23101254500); Winters, John W. (57211781739); Hobbs, Cheryl A. (35734134700); Shepard, Kim G. (55146539400); Green, Amanda S. (57214131188); Kissling, Grace E. (56745892300); Shockley, Keith R. (6701739086); Tice, Raymond R. (7006627056); Bucher, John R. (7102499052); Witt, Kristine L. (7005842562)	2020	Environmental and Molecular Mutagenesis		61	2		276	290	14	10.1002/em.22343	https://www.scopus.com/inward/record.uri?eid=2-s2.0-85074976901&doi=10.1002%2fem.22343&partnerID=40&md5=10081d655f7861fcd6a5eae2801f8960	Article	Final	Scopus
The 1800 mhz radiofrequency electromagnetic fields can lead to a reduction in the number of cd4+t cells, il-2, il-10, and il-17a on pbmc cultures	Arthamin M.Z.; Sulalah A.; Resvina R.; Widodo C.; Endharti A.T.; Widjajanto E.; Juliandhy T.	Arthamin, Maimun Z. (57192949466); Sulalah, Anis (57217592065); Resvina, Resvina (57217595691); Widodo, Chomsin (55587976000); Endharti, Agustina T. (9632620000); Widjajanto, Edi (56006172100); Juliandhy, Tedy (57200987274)	2020	Acta Medica Iranica		58	9		430	438	8		https://www.scopus.com/inward/record.uri?eid=2-s2.0-85096397666&partnerID=40&md5=c62fb21e5c01ee0ec4da07269ebd56b1	Article	Final	Scopus
In vitro mechanistic investigation of polycyclic cage-like heterocyclic hybrid possessing diverse pharmacophoric units	Suresh Kumar R.; Almansour A.I.; Arumugam N.	Suresh Kumar, Raju (57987669900); Almansour, Abdulrahman I. (6603003502); Arumugam, Natarajan (8351597600)	2020	Journal of King Saud University - Science		32	4		2406	2413	7	10.1016/j.jksus.2020.03.029	https://www.scopus.com/inward/record.uri?eid=2-s2.0-85082809783&doi=10.1016%2fj.jksus.2020.03.029&partnerID=40&md5=f196ef496ac33796d79cbdfb1ef5af58	Article	Final	Scopus
Double-strand breaks in lymphocyte DNA of humans exposed to [18F]fluorodeoxyglucose and the static magnetic field in PET/MRI	Brix G.; Günther E.; Rössler U.; Endesfelder D.; Kamp A.; Beer A.; Eiber M.	Brix, Gunnar (7006163845); Günther, Elisabeth (57210895141); Rössler, Ute (35863394700); Endesfelder, David (57205164438); Kamp, Alexandra (57216581030); Beer, Ambros (8140150600); Eiber, Matthias (16835828400)	2020	EJNMMI Research		10	1	43				10.1186/s13550-020-00625-1	https://www.scopus.com/inward/record.uri?eid=2-s2.0-85083983590&doi=10.1186%2fs13550-020-00625-1&partnerID=40&md5=6a02b756b7d187eea0eac8159540c1ba	Article	Final	Scopus
Coupling of cell fate selection model enhances DNA damage response and may underlie BE phenomenon	Demirkiran G.; Demir G.K.; Güzeliş C.	Demirkiran, Gökhan (57200319546); Demir, Güleser Kalayci (7004830013); Güzeliş, Cüneyt (55937768800)	2020	IET Systems Biology		14	2		96	106	10	10.1049/iet-syb.2019.0081	https://www.scopus.com/inward/record.uri?eid=2-s2.0-85082004657&doi=10.1049%2fiet-syb.2019.0081&partnerID=40&md5=7929b9bb7e1fd84cb30cc16dfd68aaec	Article	Final	Scopus
Effect of acute intermediate frequency electromagnetic field exposure on human neural cells	Halašová E.; Tóthová B.; Sivoňová M.K.; Okajčeková T.; Škovierová H.; Špánik P.; Pavelek M.; Frivaldský M.	Halašová, Erika (6603220533); Tóthová, Barbara (56480821000); Sivoňová, Monika Kmeťová (6506710951); Okajčeková, Terézia (57200374722); Škovierová, Henrieta (13609495600); Špánik, Pavol (55908961000); Pavelek, Miroslav (57193450260); Frivaldský, Michal (23488355700)	2020	13th International Conference ELEKTRO 2020, ELEKTRO 2020 - Proceedings		2020-May		9130239				10.1109/ELEKTRO49696.2020.9130239	https://www.scopus.com/inward/record.uri?eid=2-s2.0-85104356715&doi=10.1109%2fELEKTRO49696.2020.9130239&partnerID=40&md5=c50ae44f969729c474aad8a0b278a4d8	Conference paper	Final	Scopus
The Effects of Mobile Phone Radiofrequency Radiation on Cochlear Stria Marginal Cells in Sprague–Dawley Rats	Yang H.; Zhang Y.; Wang Z.; Zhong S.; Hu G.; Zuo W.	Yang, Honghong (57215028274); Zhang, Yuanyuan (56685947100); Wang, Zhihai (56084222700); Zhong, Shixun (7202152641); Hu, Guohua (55259760100); Zuo, Wenqi (57192960255)	2020	Bioelectromagnetics		41	3		219	229	10	10.1002/bem.22255	https://www.scopus.com/inward/record.uri?eid=2-s2.0-85079701363&doi=10.1002%2fbem.22255&partnerID=40&md5=b7a11cbe41186aea05bce822e45c8c94	Article	Final	Scopus
Ascorbic acid 2-glucoside pretreatment protects cells from ionizing radiation, uvc, and short wavelength of uvb	Maeda J.; Allum A.J.; Mussallem J.T.; Froning C.E.; Haskins A.H.; Buckner M.A.; Miller C.D.; Kato T.A.	Maeda, Junko (55338420000); Allum, Allison J. (57189629329); Mussallem, Jacob T. (57215617177); Froning, Coral E. (57189708608); Haskins, Alexis H. (57008877200); Buckner, Mark A. (7004541608); Miller, Chris D. (57215616926); Kato, Takamitsu A. (14037298300)	2020	Genes		11	3	238				10.3390/genes11030238	https://www.scopus.com/inward/record.uri?eid=2-s2.0-85081414615&doi=10.3390%2fgenes11030238&partnerID=40&md5=564080a0640787c6566836ec5ffe403d	Article	Final	Scopus
Effects of different mobile phone UMTS signals on DNA, apoptosis and oxidative stress in human lymphocytes	Gulati S.; Kosik P.; Durdik M.; Skorvaga M.; Jakl L.; Markova E.; Belyaev I.	Gulati, Sachin (55361308500); Kosik, Pavol (56108813600); Durdik, Matus (57190799090); Skorvaga, Milan (6603752137); Jakl, Lukas (57191252156); Markova, Eva (9238166700); Belyaev, Igor (7005663186)	2020	Environmental Pollution		267		115632				10.1016/j.envpol.2020.115632	https://www.scopus.com/inward/record.uri?eid=2-s2.0-85091241082&doi=10.1016%2fj.envpol.2020.115632&partnerID=40&md5=57d229ddda902ce94ee5d7dba790d1fe	Article	Final	Scopus
Treatment with 3-aminobenzamide negates the radiofrequency-induced adaptive response in two cell models	Sannino A.; Zeni O.; Romeo S.; Lioi M.B.; Scarfì M.R.	Sannino, Anna (57321173700); Zeni, Olga (6601971095); Romeo, Stefania (36239169500); Lioi, Maria Brigida (6603699045); Scarfì, Maria Rosaria (7004365821)	2019	International Journal of Environmental Research and Public Health		16	15	2768				10.3390/ijerph16152768	https://www.scopus.com/inward/record.uri?eid=2-s2.0-85070967456&doi=10.3390%2fijerph16152768&partnerID=40&md5=5ef6cac57c67608dbc03016f1c40ae15	Article	Final	Scopus
Whole-body exposures to radiofrequency-electromagnetic energy can cause DNA damage in mouse spermatozoa via an oxidative mechanism	Houston B.J.; Nixon B.; McEwan K.E.; Martin J.H.; King B.V.; Aitken R.J.; De Iuliis G.N.	Houston, Brendan J. (56673779800); Nixon, Brett (34571659200); McEwan, Kristen E. (57203941567); Martin, Jacinta H. (56650359200); King, Bruce V. (35581220700); Aitken, R. John (7201959888); De Iuliis, Geoffry N. (8076493000)	2019	Scientific Reports		9	1	17478				10.1038/s41598-019-53983-9	https://www.scopus.com/inward/record.uri?eid=2-s2.0-85075581745&doi=10.1038%2fs41598-019-53983-9&partnerID=40&md5=d766f2d657309fa652b0deea077ab5a3	Article	Final	Scopus
5g technology: Why should we expect a shift from RF-induced brain cancers to skin cancers?	Mehdizadeh A.R.; Mortazavi S.M.J.	Mehdizadeh, A.R. (8869731300); Mortazavi, S.M.J. (57199416316)	2019	Journal of Biomedical Physics and Engineering		9	5		505	506	1	10.31661/jbpe.v0i0.1225	https://www.scopus.com/inward/record.uri?eid=2-s2.0-85088129032&doi=10.31661%2fjbpe.v0i0.1225&partnerID=40&md5=6627214becaba97b69f38dc02729ed05	Article	Final	Scopus
Chromosome damage in human cells induced by UMTS mobile telephony radiation	Panagopoulos D.J.	Panagopoulos, Dimitris J. (6602370568)	2019	General Physiology and Biophysics		38	5		445	454	9	10.4149/gpb_2019032	https://www.scopus.com/inward/record.uri?eid=2-s2.0-85073079629&doi=10.4149%2fgpb_2019032&partnerID=40&md5=32d22c376fa2f7312a4c051bdd1147ec	Article	Final	Scopus
Studies on genotoxic effects of mobile phone radiation on A375 cells	Manna D.; Sanyal S.; Ghosh R.	Manna, Debashri (57188870880); Sanyal, Sagar (57207032572); Ghosh, Rita (7201778911)	2019	Iranian Journal of Medical Physics		16	1		75	84	9	10.22038/ijmp.2018.29992.1329	https://www.scopus.com/inward/record.uri?eid=2-s2.0-85062180530&doi=10.22038%2fijmp.2018.29992.1329&partnerID=40&md5=7afdbb2ecbf4f21e509067164af402fb	Article	Final	Scopus
The chromosomal DNA damage in buccal mucosa cells among schools children in the vicinity of mobile base stations in Selangor	Chokeli R.; Baharuddin N.A.; How V.; Yuswir N.S.; Noor S.A.M.; Bin H.Y.; Ying L.P.; Jalaludin J.; Hashim Z.	Chokeli, Raihanah (57211582638); Baharuddin, Nur Azira (57218591491); How, Vivien (56003813100); Yuswir, Nurul Syazani (56098653800); Noor, Shariza Afini Mohd (57218591997); Bin, Ho Yu (57203456534); Ying, Lim Poh (56471289300); Jalaludin, Juliana (16316064900); Hashim, Zailina (6603361335)	2019	Malaysian Journal of Medicine and Health Sciences		15	SP4		124	129	5		https://www.scopus.com/inward/record.uri?eid=2-s2.0-85089712065&partnerID=40&md5=6e778691388f5f1e76223b327ba23b9a	Article	Final	Scopus
Main Regularities and Health Risks from Exposure to Non-Thermal Microwaves of Mobile Communication	Belyaev I.	Belyaev, Igor (7005663186)	2019	2019 14th International Conference on Advanced Technologies, Systems and Services in Telecommunications, TELSIKS 2019 - Proceedings				9002324	111	116	5	10.1109/TELSIKS46999.2019.9002324	https://www.scopus.com/inward/record.uri?eid=2-s2.0-85080854340&doi=10.1109%2fTELSIKS46999.2019.9002324&partnerID=40&md5=b24f41544f056f28757495b32b6875ce	Conference paper	Final	Scopus
Telecommunications, electromagnetic fields, and human health	Michaels R.A.	Michaels, Robert A. (7005666696)	2019	Environmental Claims Journal		31	2		93	132	39	10.1080/10406026.2019.1603442	https://www.scopus.com/inward/record.uri?eid=2-s2.0-85066086163&doi=10.1080%2f10406026.2019.1603442&partnerID=40&md5=42e92b9dd8dcc2641248402e4b31011f	Article	Final	Scopus
Exposure to mobile phone radiations at 2350 MHz incites cyto- and genotoxic effects in root meristems of Allium cepa	Chandel S.; Kaur S.; Issa M.; Singh H.P.; Batish D.R.; Kohli R.K.	Chandel, Shikha (25824738400); Kaur, Shalinder (57204645071); Issa, Mohd (57208927439); Singh, Harminder Pal (57223760354); Batish, Daizy Rani (6603363194); Kohli, Ravinder Kumar (7102235205)	2019	Journal of Environmental Health Science and Engineering		17	1		97	104	7	10.1007/s40201-018-00330-1	https://www.scopus.com/inward/record.uri?eid=2-s2.0-85067595970&doi=10.1007%2fs40201-018-00330-1&partnerID=40&md5=13c8493de1e221c6278e967243bd1c48	Article	Final	Scopus
Capacitive hyperthermia as an alternative to brachytherapy in DNA damages of human prostate cancer cell line (DU-145)	Mahdavi S.R.; Janati Esfahani A.; Khoei S.; Bakhshandeh M.; Rajabi A.	Mahdavi, Seied Rabi (6603806138); Janati Esfahani, Azam (57194414996); Khoei, Samideh (56045399700); Bakhshandeh, Mohsen (52663120100); Rajabi, Ali (57524069300)	2019	International Journal of Radiation Biology		95	2		193	200	7	10.1080/09553002.2019.1532608	https://www.scopus.com/inward/record.uri?eid=2-s2.0-85055540557&doi=10.1080%2f09553002.2019.1532608&partnerID=40&md5=3fdf8e5c93079265d3ec0ffa031de9e6	Article	Final	Scopus
Genotoxic effects of intermediate frequency magnetic fields on blood leukocytes in vitro	Brech A.; Kubinyi G.; Németh Z.; Bakos J.; Fiocchi S.; Thuróczy G.	Brech, Annamária (57209249453); Kubinyi, Györgyi (6602361232); Németh, Zsuzsanna (57209256173); Bakos, József (56014998100); Fiocchi, Serena (6602377338); Thuróczy, György (6701402428)	2019	Mutation Research - Genetic Toxicology and Environmental Mutagenesis		845		403060				10.1016/j.mrgentox.2019.05.016	https://www.scopus.com/inward/record.uri?eid=2-s2.0-85066976760&doi=10.1016%2fj.mrgentox.2019.05.016&partnerID=40&md5=eb0de6f4c5f282f7368bddd1fb063f68	Article	Final	Scopus
Translocation Frequency in Patients with Repeated CT Exposure: Comparison with CT-Naive Patients	Lee J.K.; Lee M.S.; Moon M.H.; Woo H.; Hong Y.J.; Jang S.; Oh S.	Lee, Jin Kyung (35205593600); Lee, Myoung Seok (56143616800); Moon, Min Hoan (56654804500); Woo, Hyunsik (55545101500); Hong, Young Jun (57217801645); Jang, Seongjae (15750593000); Oh, Sohee (55509767900)	2019	Radiation Research		192	1		23	27	4	10.1667/RR15286.1	https://www.scopus.com/inward/record.uri?eid=2-s2.0-85068401194&doi=10.1667%2fRR15286.1&partnerID=40&md5=d99d6872cb9ac785be2a246781d330ec	Article	Final	Scopus
Room-Temperature and Selective Triggering of Supramolecular DNA Assembly/Disassembly by Nonionizing Radiation	Greschner A.A.; Ropagnol X.; Kort M.; Zuberi N.; Perreault J.; Razzari L.; Ozaki T.; Gauthier M.A.	Greschner, Andrea A. (55351116700); Ropagnol, Xavier (26530684700); Kort, Mohamed (57206722667); Zuberi, Nabilah (57206728392); Perreault, Jonathan (7006938875); Razzari, Luca (7801522659); Ozaki, Tsuneyuki (57202447307); Gauthier, Marc A. (56235658300)	2019	Journal of the American Chemical Society		141	8		3456	3469	13	10.1021/jacs.8b10355	https://www.scopus.com/inward/record.uri?eid=2-s2.0-85061928289&doi=10.1021%2fjacs.8b10355&partnerID=40&md5=ada7f0b1d59ae2126cc2bb631c4e9a3a	Article	Final	Scopus
Radioprotective effect of olanzapine as an anti-psychotic drug against genotoxicity and apoptosis induced by ionizing radiation on human lymphocytes	Asghari M.; Shaghaghi Z.; Farzipour S.; Ghasemi A.; Hosseinimehr S.J.	Asghari, Mohammad (57205295670); Shaghaghi, Zahra (37100372300); Farzipour, Soghra (55990139000); Ghasemi, Arash (56644232700); Hosseinimehr, Seyed Jalal (6505898135)	2019	Molecular Biology Reports		46	6		5909	5917	8	10.1007/s11033-019-05024-x	https://www.scopus.com/inward/record.uri?eid=2-s2.0-85070646707&doi=10.1007%2fs11033-019-05024-x&partnerID=40&md5=a5850a7c0e7e1ad9e766991ad53fa652	Article	Final	Scopus
Microwaves from mobile phone induce reactive oxygen species but not DNA damage, preleukemic fusion genes and apoptosis in hematopoietic stem/progenitor cells	Durdik M.; Kosik P.; Markova E.; Somsedikova A.; Gajdosechova B.; Nikitina E.; Horvathova E.; Kozics K.; Davis D.; Belyaev I.	Durdik, Matus (57190799090); Kosik, Pavol (56108813600); Markova, Eva (9238166700); Somsedikova, Alexandra (56662113800); Gajdosechova, Beata (56108644000); Nikitina, Ekaterina (57197169080); Horvathova, Eva (6603075436); Kozics, Katarina (14046884600); Davis, Devra (7404612698); Belyaev, Igor (7005663186)	2019	Scientific Reports		9	1	16182				10.1038/s41598-019-52389-x	https://www.scopus.com/inward/record.uri?eid=2-s2.0-85074684150&doi=10.1038%2fs41598-019-52389-x&partnerID=40&md5=676c47721b04b6b88c137d3488ca2d50	Article	Final	Scopus
An unusual cause of obstructive sleep apnea syndrome	Briganti G.; Lechien J.R.; Theate I.; Saussez S.	Briganti, Giovanni (57201876595); Lechien, Jérôme R. (36637838000); Theate, Ivan (6602442594); Saussez, Sven (6602725570)	2019	Clinical Case Reports		7	9		1694	1696	2	10.1002/ccr3.2345	https://www.scopus.com/inward/record.uri?eid=2-s2.0-85073074367&doi=10.1002%2fccr3.2345&partnerID=40&md5=00384d5aae38c5ea83a86e1ca6d2b023	Article	Final	Scopus
Effect of Radiofrequency on DNA Damage and Oxidative Status in Patients with Turbinate Hypertrophy	Senturk E.; Tugrul S.; Doğan R.; Eren S.B.; Ozturan O.; Koçyiğit A.; Kesgin S.	Senturk, Erol (56266486800); Tugrul, Selahattin (55629118900); Doğan, Remzi (55330860900); Eren, Sabri Baki (36445695200); Ozturan, Orhan (7003373872); Koçyiğit, Abdurrahim (7003776669); Kesgin, Sıddıka (56041760000)	2019	Indian Journal of Otolaryngology and Head and Neck Surgery		71			1810	1815	5	10.1007/s12070-017-1176-4	https://www.scopus.com/inward/record.uri?eid=2-s2.0-85026819735&doi=10.1007%2fs12070-017-1176-4&partnerID=40&md5=35d94b5c580d02c391b43f74caa1d7e4	Article	Final	Scopus
Influence of microwave irradiation on DNA hybridization and polymerase reactions	Sun J.; Vanloon J.; Yan H.	Sun, Jinyu (57210595498); Vanloon, Jesse (57201072637); Yan, Hongbin (15849886200)	2019	Tetrahedron Letters		60	39	151060				10.1016/j.tetlet.2019.151060	https://www.scopus.com/inward/record.uri?eid=2-s2.0-85071087302&doi=10.1016%2fj.tetlet.2019.151060&partnerID=40&md5=b1c464daff153096b63dd20a179bf26f	Article	Final	Scopus
Long-term exposure to a 40-GHz electromagnetic field does not affect genotoxicity or heat shock protein expression in HCE-T or SRA01/04 cells	Koyama S.; Narita E.; Suzuki Y.; Shiina T.; Taki M.; Shinohara N.; Miyakoshi J.	Koyama, Shin (8863998600); Narita, Eijiro (37057843300); Suzuki, Yukihisa (55562270500); Shiina, Takeo (56825278200); Taki, Masao (55311650400); Shinohara, Naoki (7102309284); Miyakoshi, Junji (7006705851)	2019	Journal of Radiation Research		60	4		417	423	6	10.1093/jrr/rrz017	https://www.scopus.com/inward/record.uri?eid=2-s2.0-85070181097&doi=10.1093%2fjrr%2frrz017&partnerID=40&md5=2d77d7c4ad386a3686adad56ecf70790	Article	Final	Scopus
Direct and indirect effects of exposure to 900 MHz GSM radiofrequency electromagnetic fields on CHO cell line: Evidence of bystander effect by non-ionizing radiation	Jooyan N.; Goliaei B.; Bigdeli B.; Faraji-Dana R.; Zamani A.; Entezami M.; Mortazavi S.M.J.	Jooyan, Najmeh (55414194500); Goliaei, Bahram (55968486700); Bigdeli, Bahareh (56433294300); Faraji-Dana, Reza (6601966749); Zamani, Ali (18435585800); Entezami, Milad (57196390052); Mortazavi, Seyed Mohammad Javad (57199416316)	2019	Environmental Research		174			176	187	11	10.1016/j.envres.2019.03.063	https://www.scopus.com/inward/record.uri?eid=2-s2.0-85065902736&doi=10.1016%2fj.envres.2019.03.063&partnerID=40&md5=0c1de8969d7a529b44c931bc8ec36b5b	Article	Final	Scopus
Appraisal of immediate and late effects of mobile phone radiations at 2100 MHz on mitotic activity and DNA integrity in root meristems of Allium cepa	Chandel S.; Kaur S.; Issa M.; Singh H.P.; Batish D.R.; Kohli R.K.	Chandel, Shikha (25824738400); Kaur, Shalinder (57204645071); Issa, Mohd (57208927439); Singh, Harminder Pal (57223760354); Batish, Daizy Rani (6603363194); Kohli, Ravinder Kumar (7102235205)	2019	Protoplasma		256	5		1399	1407	8	10.1007/s00709-019-01386-y	https://www.scopus.com/inward/record.uri?eid=2-s2.0-85066115258&doi=10.1007%2fs00709-019-01386-y&partnerID=40&md5=55a414d96efe77157517713800f63829	Article	Final	Scopus
Laser-driven ultrashort pulsed electron beam radiation at doses of 0.5 and 1.0 gy induces apoptosis in human fibroblasts	Babayan N.; Grigoryan B.; Khondkaryan L.; Tadevosyan G.; Sarkisyan N.; Grigoryan R.; Apresyan L.; Aroutiounian R.; Vorobyeva N.; Pustovalova M.; Grekhova A.; Osipov A.N.	Babayan, Nelly (56613652600); Grigoryan, Bagrat (6506350014); Khondkaryan, Lusine (57196393449); Tadevosyan, Gohar (57208565871); Sarkisyan, Natalya (6701333399); Grigoryan, Ruzanna (7003645468); Apresyan, Lilit (56063566100); Aroutiounian, Rouben (24597040000); Vorobyeva, Natalia (35390357700); Pustovalova, Margarita (56192748800); Grekhova, Anna (55761428000); Osipov, Andreyan N. (55736694700)	2019	International Journal of Molecular Sciences		20	20	5140				10.3390/ijms20205140	https://www.scopus.com/inward/record.uri?eid=2-s2.0-85073595591&doi=10.3390%2fijms20205140&partnerID=40&md5=eb0b5afc80e632cf0b3ad6839d5c088a	Article	Final	Scopus
Effect of 900-, 1800-, and 2100-MHz radiofrequency radiation on DNA and oxidative stress in brain	Alkis M.E.; Bilgin H.M.; Akpolat V.; Dasdag S.; Yegin K.; Yavas M.C.; Akdag M.Z.	Alkis, Mehmet Esref (56835631600); Bilgin, Hakki Murat (15757094600); Akpolat, Veysi (24823840200); Dasdag, Suleyman (6701813185); Yegin, Korkut (6603181563); Yavas, Mehmet Cihan (36459301300); Akdag, Mehmet Zulkuf (6602894685)	2019	Electromagnetic Biology and Medicine		38	1		32	47	15	10.1080/15368378.2019.1567526	https://www.scopus.com/inward/record.uri?eid=2-s2.0-85060646039&doi=10.1080%2f15368378.2019.1567526&partnerID=40&md5=26cb0a8cd05efff5f4a06ccebfdff794	Article	Final	Scopus
Single-strand DNA breaks and oxidative changes in rat testes exposed to radiofrequency radiation emitted from cellular phones	Alkis M.E.; Akdag M.Z.; Dasdag S.; Yegin K.; Akpolat V.	Alkis, Mehmet Esref (56835631600); Akdag, Mehmet Zulkuf (6602894685); Dasdag, Suleyman (6701813185); Yegin, Korkut (6603181563); Akpolat, Veysi (24823840200)	2019	Biotechnology and Biotechnological Equipment		33	1		1733	1740	7	10.1080/13102818.2019.1696702	https://www.scopus.com/inward/record.uri?eid=2-s2.0-85076151952&doi=10.1080%2f13102818.2019.1696702&partnerID=40&md5=178f7b9b0cd0c04c727de7c91acf5947	Article	Final	Scopus
Elucidation of a non-thermal mechanism for DNA/RNA fragmentation and protein degradation when using Lyse-It	Santaus T.M.; Greenberg K.; Suri P.; Geddes C.D.	Santaus, Tonya M. (57190292597); Greenberg, Ken (57212034516); Suri, Prabhdeep (57212036550); Geddes, Chris D. (7006054989)	2019	PLoS ONE		14	12	e0225475				10.1371/journal.pone.0225475	https://www.scopus.com/inward/record.uri?eid=2-s2.0-85075789524&doi=10.1371%2fjournal.pone.0225475&partnerID=40&md5=09e6b9cbffb89677492ba450c531d32f	Article	Final	Scopus
Oxidative and mutagenic effects of low intensity GSM 1800 MHz microwave radiation	Yakymenko I.; Burlaka A.; Tsybulin O.; Brieieva O.; Buchynska L.; Tsehmistrenko S.; Chekhun V.	Yakymenko, I. (36171249800); Burlaka, A. (6505986268); Tsybulin, O. (41262599500); Brieieva, O. (55845090400); Buchynska, L. (6505691699); Tsehmistrenko, S. (6505991467); Chekhun, V. (7003728286)	2018	Experimental Oncology		40	4		282	287	5	10.31768/2312-8852.2018.40(4):282-287	https://www.scopus.com/inward/record.uri?eid=2-s2.0-85059233857&doi=10.31768%2f2312-8852.2018.40%284%29%3a282-287&partnerID=40&md5=df71d35f7841beb399c965a055d5d2ed	Article	Final	Scopus
The Protective Effect of Autophagy on DNA Damage in Mouse Spermatocyte-Derived Cells Exposed to 1800 MHz Radiofrequency Electromagnetic Fields	Li R.; Ma M.; Li L.; Zhao L.; Zhang T.; Gao X.; Zhang D.; Zhu Y.; Peng Q.; Luo X.; Wang M.	Li, Renyan (55779616000); Ma, Mingfu (25622536800); Li, Lianbing (55627097900); Zhao, Letian (55371370200); Zhang, Tianfeng (55492321200); Gao, Xiaohan (57202941993); Zhang, Danyan (55558136700); Zhu, Yijian (57201243260); Peng, Qiang (36617532000); Luo, Xue (35976466800); Wang, Minglian (36480577700)	2018	Cellular Physiology and Biochemistry		48	1		29	41	12	10.1159/000491660	https://www.scopus.com/inward/record.uri?eid=2-s2.0-85049877757&doi=10.1159%2f000491660&partnerID=40&md5=68e7a501ab9d5d6bcaa3e7fe6fab6bde	Article	Final	Scopus
Effects of 1800 MHz RF-EMF exposure on DNA damage and cellular functions in primary cultured neurogenic cells	Su L.; Yimaer A.; Xu Z.; Chen G.	Su, Liling (55966160000); Yimaer, Aziguli (57194657988); Xu, Zhengping (8413083200); Chen, Guangdi (35232711300)	2018	International Journal of Radiation Biology		94	3		295	305	10	10.1080/09553002.2018.1432913	https://www.scopus.com/inward/record.uri?eid=2-s2.0-85041551200&doi=10.1080%2f09553002.2018.1432913&partnerID=40&md5=8731e6d953c897098c0d237f14f0ac43	Article	Final	Scopus
Genotoxic studies performed after radiofrequency radiation exposure	Gurbuz N.; Sirav B.; Seyhan N.	Gurbuz, Neslihan (22950768500); Sirav, Bahriye (34870631500); Seyhan, Nesrin (10639838700)	2018	Gazi Medical Journal		29	2		87	93	6	10.12996/gmj.2018.25	https://www.scopus.com/inward/record.uri?eid=2-s2.0-85045945712&doi=10.12996%2fgmj.2018.25&partnerID=40&md5=56aedafee7ffb92ccfc24dd948e86679	Article	Final	Scopus
Probing the Origins of 1,800 MHz Radio Frequency Electromagnetic Radiation Induced Damage in Mouse Immortalized Germ Cells and Spermatozoa in vitro	Houston B.J.; Nixon B.; King B.V.; Aitken R.J.; De Iuliis G.N.	Houston, Brendan J. (56673779800); Nixon, Brett (34571659200); King, Bruce V. (35581220700); Aitken, R. John (7201959888); De Iuliis, Geoffry N. (8076493000)	2018	Frontiers in Public Health		6		270				10.3389/fpubh.2018.00270	https://www.scopus.com/inward/record.uri?eid=2-s2.0-85056421004&doi=10.3389%2ffpubh.2018.00270&partnerID=40&md5=093debd26c9804339a176ef6a8c74e7d	Article	Final	Scopus
Modulated electro-hyperthermia induced loco-regional and systemic tumor destruction in colorectal cancer allografts	Vancsik T.; Kovago C.; Kiss E.; Papp E.; Forika G.; Benyo Z.; Meggyeshazi N.; Krenacs T.	Vancsik, Tamas (56545658000); Kovago, Csaba (26656832400); Kiss, Eva (57202692165); Papp, Edina (57206160558); Forika, Gertrud (57197807703); Benyo, Zoltan (57203556120); Meggyeshazi, Nora (55782603000); Krenacs, Tibor (7003455951)	2018	Journal of Cancer		9	1		41	53	12	10.7150/jca.21520	https://www.scopus.com/inward/record.uri?eid=2-s2.0-85034954196&doi=10.7150%2fjca.21520&partnerID=40&md5=19477ccdeac8b9508492f67c4ebde3a2	Article	Final	Scopus
Melatonin attenuates radiofrequency radiation (900 MHz)-induced oxidative stress, DNA damage and cell cycle arrest in germ cells of male Swiss albino mice	Pandey N.; Giri S.	Pandey, Neelam (56275904000); Giri, Sarbani (7103058547)	2018	Toxicology and Industrial Health		34	5		315	327	12	10.1177/0748233718758092	https://www.scopus.com/inward/record.uri?eid=2-s2.0-85044350964&doi=10.1177%2f0748233718758092&partnerID=40&md5=669d23ed55078aacd43ced5756da53fc	Article	Final	Scopus
Exposure to non-ionizing electromagnetic fields emitted from mobile phones induced DNA damage in human ear canal hair follicle cells	Akdag M.; Dasdag S.; Canturk F.; Akdag M.Z.	Akdag, Mehmet (57224669224); Dasdag, Suleyman (6701813185); Canturk, Fazile (47160992700); Akdag, Mehmet Zulkuf (6602894685)	2018	Electromagnetic Biology and Medicine		37	2		66	75	9	10.1080/15368378.2018.1463246	https://www.scopus.com/inward/record.uri?eid=2-s2.0-85045617975&doi=10.1080%2f15368378.2018.1463246&partnerID=40&md5=550dc1d1e6630697e6ed556d9eab812e	Article	Final	Scopus
Rapid sample preparation with Lyse-It® for Listeria monocytogenes and Vibrio cholerae	Santaus T.M.; Li S.; Ladd P.; Harvey A.; Cole S.; Stine O.C.; Geddes C.D.	Santaus, Tonya M. (57190292597); Li, Shan (55241889500); Ladd, Paula (56611636800); Harvey, Amanda (57197764715); Cole, Shannon (57198529600); Stine, O. Colin (55665274900); Geddes, Chris D. (7006054989)	2018	PLoS ONE		13	7	e0201070				10.1371/journal.pone.0201070	https://www.scopus.com/inward/record.uri?eid=2-s2.0-85050657200&doi=10.1371%2fjournal.pone.0201070&partnerID=40&md5=592854338a4cd435924a63142d8a73ad	Article	Final	Scopus
Effect of 2.45 GHz microwave radiation on the fertility pattern in male mice	Jonwal C.; Sisodia R.; Saxena V.K.; Kesari K.K.	Jonwal, Chhoteylal (57203534075); Sisodia, Rashmi (20735432700); Saxena, Virender K. (35453137500); Kesari, Kavindra K. (24332073300)	2018	General Physiology and Biophysics		37	4		453	460	7	10.4149/gpb_2017059	https://www.scopus.com/inward/record.uri?eid=2-s2.0-85052101455&doi=10.4149%2fgpb_2017059&partnerID=40&md5=81af0d53fabd587187cb7c1970ce31bb	Article	Final	Scopus
Assessing Exposures to Magnetic Resonance Imaging’s Complex Mixture of Magnetic Fields for In Vivo, In Vitro, and Epidemiologic Studies of Health Effects for Staff and Patients	Frankel J.; Wilén J.; Hansson Mild K.	Frankel, Jennifer (57191262187); Wilén, Jonna (7003487901); Hansson Mild, Kjell (55666685500)	2018	Frontiers in Public Health		6		66				10.3389/fpubh.2018.00066	https://www.scopus.com/inward/record.uri?eid=2-s2.0-85057822404&doi=10.3389%2ffpubh.2018.00066&partnerID=40&md5=5c56d3f5f78b159061d20d9f83de8ab8	Article	Final	Scopus
Impact of long-term RF-EMF on oxidative stress and neuroinflammation in aging brains of C57BL/6 mice	Jeong Y.J.; Son Y.; Han N.-K.; Choi H.-D.; Pack J.-K.; Kim N.; Lee Y.-S.; Lee H.-J.	Jeong, Ye Ji (56680567700); Son, Yeonghoon (55801593200); Han, Na-Kyung (26640365600); Choi, Hyung-Do (7404340037); Pack, Jeong-Ki (7004097342); Kim, Nam (35494120000); Lee, Yun-Sil (17137192000); Lee, Hae-June (57195000661)	2018	International Journal of Molecular Sciences		19	7	2103				10.3390/ijms19072103	https://www.scopus.com/inward/record.uri?eid=2-s2.0-85050581134&doi=10.3390%2fijms19072103&partnerID=40&md5=a38b07f65cb8940c287d9f7b23239dff	Article	Final	Scopus
Influence of 1 GHz radiation at low specific absorption rate of energy deposition on plant mitotic division process	Răcuciu M.; Iftode C.; Miclăuş S.	Răcuciu, M. (10242173300); Iftode, C. (53984547600); Miclăuş, S. (8570087600)	2018	International Journal of Environmental Science and Technology		15	6		1233	1242	9	10.1007/s13762-017-1490-0	https://www.scopus.com/inward/record.uri?eid=2-s2.0-85046999499&doi=10.1007%2fs13762-017-1490-0&partnerID=40&md5=1bca2914eb2e558d4d75171bb130ea77	Article	Final	Scopus
Protective effect of 1950 MHz electromagnetic field in human neuroblastoma cells challenged with menadione	Falone S.; Sannino A.; Romeo S.; Zeni O.; Santini S., Jr.; Rispoli R.; Amicarelli F.; Scarfì M.R.	Falone, Stefano (20733797600); Sannino, Anna (57321173700); Romeo, Stefania (36239169500); Zeni, Olga (6601971095); Santini, Silvano (56177504200); Rispoli, Roberta (57203780594); Amicarelli, Fernanda (7004068067); Scarfì, Maria Rosaria (7004365821)	2018	Scientific Reports		8	1	13234				10.1038/s41598-018-31636-7	https://www.scopus.com/inward/record.uri?eid=2-s2.0-85052947821&doi=10.1038%2fs41598-018-31636-7&partnerID=40&md5=e58a4878ce9a5ac116c745ffc73ec0fb	Article	Final	Scopus
Assessment of genotoxicity and genomic instability in rat primary astrocytes exposed to 872 MHz radiofrequency radiation and chemicals	Herrala M.; Mustafa E.; Naarala J.; Juutilainen J.	Herrala, Mikko (57193518263); Mustafa, Ehab (57201333312); Naarala, Jonne (6701834100); Juutilainen, Jukka (7003286242)	2018	International Journal of Radiation Biology		94	10		883	889	6	10.1080/09553002.2018.1450534	https://www.scopus.com/inward/record.uri?eid=2-s2.0-85044377939&doi=10.1080%2f09553002.2018.1450534&partnerID=40&md5=a1e3ed7bff8a086797918ba208a56cb5	Article	Final	Scopus
Planetary electromagnetic pollution: it is time to assess its impact	Bandara P.; Carpenter D.O.	Bandara, Priyanka (57191481640); Carpenter, David O (7201795413)	2018	The Lancet Planetary Health		2	12		e512	e514	2	10.1016/S2542-5196(18)30221-3	https://www.scopus.com/inward/record.uri?eid=2-s2.0-85057778147&doi=10.1016%2fS2542-5196%2818%2930221-3&partnerID=40&md5=1c3d44d5a5ee40cc3f6b61c9649f056a	Note	Final	Scopus
Efficient inactivation of Pseudomonas aeruginosa by Cu/Co-Α-NiMoO4 in visible light	Ray S.K.; Dhakal D.; Sohng J.K.; Kim S.-Y.; Lee S.W.	Ray, Schindra Kumar (57199001943); Dhakal, Dipesh (55316744300); Sohng, Jae Kyung (7003827998); Kim, Seung-Young (55323167100); Lee, Soo Wohn (57211724363)	2018	Chemical Engineering Journal		347			366	378	12	10.1016/j.cej.2018.04.122	https://www.scopus.com/inward/record.uri?eid=2-s2.0-85046340261&doi=10.1016%2fj.cej.2018.04.122&partnerID=40&md5=2bfa058e232e592598d9caa10e363fd8	Article	Final	Scopus
Light as a broad-spectrum antimicrobial	Gwynne P.J.; Gallagher M.P.	Gwynne, Peter J. (57538498800); Gallagher, Maurice P. (7202220892)	2018	Frontiers in Microbiology		9	FEB	119				10.3389/fmicb.2018.00119	https://www.scopus.com/inward/record.uri?eid=2-s2.0-85041831516&doi=10.3389%2ffmicb.2018.00119&partnerID=40&md5=416abe93bdbf82bf7994d7101f2ec23a	Article	Final	Scopus
The effect of exposure to 1800 MHz radiofrequency radiation on epidermal growth factor, caspase-3, Hsp27 and p38MAPK gene expressions in the rat eye	Eker E.D.; Arslan B.; Yildirim M.; Akar A.; Aras N.	Eker, E.D. (56699960200); Arslan, B. (57201738826); Yildirim, M. (57193389683); Akar, A. (37121437600); Aras, N. (7006821408)	2018	Bratislava Medical Journal		119	9		588	592	4	10.4149/BLL_2018_106	https://www.scopus.com/inward/record.uri?eid=2-s2.0-85053463223&doi=10.4149%2fBLL_2018_106&partnerID=40&md5=162a545e30dd8b6794152212ea3e90d5	Article	Final	Scopus
Genotoxic Effects in Human Fibroblasts Exposed to Microwave Radiation	Franchini V.; Regalbuto E.; De Amicis A.; De Sanctis S.; Di Cristofaro S.; Coluzzi E.; Marinaccio J.; Sgura A.; Ceccuzzi S.; Doria A.; Gallerano G.P.; Giovenale E.; Ravera G.L.; Bei R.; Benvenuto M.; Modesti A.; Masuelli L.; Lista F.	Franchini, Valeria (56149036500); Regalbuto, Elisa (55521383300); De Amicis, Andrea (6506336835); De Sanctis, Stefania (8227371200); Di Cristofaro, Sara (56149213800); Coluzzi, Elisa (56404662000); Marinaccio, Jessica (57189325304); Sgura, Antonella (6603581031); Ceccuzzi, Silvio (36623272000); Doria, Andrea (56156376800); Gallerano, Gian Piero (56133306300); Giovenale, Emilio (6603830678); Raver…	2018	Health Physics		115	1		126	139	13	10.1097/HP.0000000000000871	https://www.scopus.com/inward/record.uri?eid=2-s2.0-85048046477&doi=10.1097%2fHP.0000000000000871&partnerID=40&md5=b8800eb5a9763965e36388ef7dbdb659	Conference paper	Final	Scopus
Effect of microwaves-induced plasma on some parameters of sperms, histopathological and sperm DNA fragmentation in mice	Al-Ahmed H.I.; Mazhir S.N.; Abdullah N.A.; Ali A.H.	Al-Ahmed, Hazim I. (57201182901); Mazhir, Sabah N. (56091601100); Abdullah, Nada A. (57201186160); Ali, Alyaa H. (57195066428)	2018	Bioscience Research		15	2		1153	1162	9		https://www.scopus.com/inward/record.uri?eid=2-s2.0-85050234869&partnerID=40&md5=6e1f6014bf3fb31622804f50b4913ebe	Article	Final	Scopus
Public health and the radio frequency radiation emitted by cellphone technology, smart meters and WiFi	Pockett S.	Pockett, Susan (7003265964)	2018	New Zealand Medical Journal		131	1487		97	107	10		https://www.scopus.com/inward/record.uri?eid=2-s2.0-85058758553&partnerID=40&md5=49dc965cae7b267e642d117f0c586692	Article	Final	Scopus
Inactivation of Staphylococcus aureus in visible light by morphology tuned α-NiMoO4	Ray S.K.; Dhakal D.; Regmi C.; Yamaguchui T.; Lee S.W.	Ray, Schindra Kumar (57199001943); Dhakal, Dipesh (55316744300); Regmi, Chhabilal (57191226914); Yamaguchui, Tokutaro (57195957315); Lee, Soo Wohn (57211724363)	2018	Journal of Photochemistry and Photobiology A: Chemistry		350			59	68	9	10.1016/j.jphotochem.2017.09.042	https://www.scopus.com/inward/record.uri?eid=2-s2.0-85030461214&doi=10.1016%2fj.jphotochem.2017.09.042&partnerID=40&md5=63b5b2b31c805dac596f91cd3bb25ed1	Article	Final	Scopus
The role of toxic stimuli combinations in determining safe exposure limits	Kostoff R.N.; Goumenou M.; Tsatsakis A.	Kostoff, Ronald N. (7004915437); Goumenou, Marina (6508216071); Tsatsakis, Aristidis (35596169100)	2018	Toxicology Reports		5			1169	1172	3	10.1016/j.toxrep.2018.10.010	https://www.scopus.com/inward/record.uri?eid=2-s2.0-85056002571&doi=10.1016%2fj.toxrep.2018.10.010&partnerID=40&md5=a5b2fd7f1f81ec15ef058060f01a3bba	Editorial	Final	Scopus
Does electromagnetic radiation affect drug stability?	Parasuraman S.; Kumar K.V.	Parasuraman, Subramani (36176088600); Kumar, Krishnamoorthy Venkates (57198856443)	2018	Journal of Young Pharmacists		10	1		1	2	1	10.5530/jyp.2018.10.1	https://www.scopus.com/inward/record.uri?eid=2-s2.0-85042521972&doi=10.5530%2fjyp.2018.10.1&partnerID=40&md5=5b41cd6211e3ae36662b0a566290d422	Editorial	Final	Scopus
Microwave therapy for cutaneous human papilloma virus infection	Bristow I.; Lim W.C.; Lee A.; Holbrook D.; Savelyeva N.; Thomson P.; Webb C.; Polak M.; Ardern-Jones M.R.	Bristow, Ivan (8979731000); Lim, Wen Chean (57196422258); Lee, Alvin (57196416562); Holbrook, Daniel (57196416539); Savelyeva, Natalia (8660306000); Thomson, Peter (57196413079); Webb, Christopher (57195240396); Polak, Marta (8856432800); Ardern-Jones, Michael R. (6602969881)	2017	European Journal of Dermatology		27	5		511	518	7	10.1684/ejd.2017.3086	https://www.scopus.com/inward/record.uri?eid=2-s2.0-85032981811&doi=10.1684%2fejd.2017.3086&partnerID=40&md5=13c238486ad98619f80da63789e9450c	Article	Final	Scopus
Neurophysiological and behavioral dysfunctions after electromagnetic field exposure: A dose response relationship	Sharma A.; Kesari K.K.; Verma H.N.; Sisodia R.	Sharma, Archana (57212274397); Kesari, Kavindra Kumar (24332073300); Verma, H.N. (36103263800); Sisodia, Rashmi (20735432700)	2017	Environmental Science and Engineering (Subseries: Environmental Science)			9783319462479		1	30	29	10.1007/978-3-319-46248-6_1	https://www.scopus.com/inward/record.uri?eid=2-s2.0-85029514541&doi=10.1007%2f978-3-319-46248-6_1&partnerID=40&md5=2f767e830af5c1e2ec444d7376a9a6d7	Article	Final	Scopus
The action of osmolytes on the destructive effect of ionizing radiation, hyperthermia, microwave radiation, and ultrasound	Morozov I.I.; Petin V.G.; Khryachkova A.V.	Morozov, I.I. (7202960811); Petin, V.G. (7005955046); Khryachkova, A.V. (57196058957)	2017	Cell and Tissue Biology		11	5		399	404	5	10.1134/S1990519X17050042	https://www.scopus.com/inward/record.uri?eid=2-s2.0-85031493886&doi=10.1134%2fS1990519X17050042&partnerID=40&md5=d3be32bb82cf51dac2cbf7c6ea721267	Article	Final	Scopus
Radiofrequency radiation (900 MHz)-induced DNA damage and cell cycle arrest in testicular germ cells in swiss albino mice	Pandey N.; Giri S.; Das S.; Upadhaya P.	Pandey, Neelam (56275904000); Giri, Sarbani (7103058547); Das, Samrat (57188557581); Upadhaya, Puja (57189632019)	2017	Toxicology and Industrial Health		33	4		373	384	11	10.1177/0748233716671206	https://www.scopus.com/inward/record.uri?eid=2-s2.0-85016083134&doi=10.1177%2f0748233716671206&partnerID=40&md5=298b79dc98f6a8519d45d3e2e2c275cb	Article	Final	Scopus
Effect of radiofrequency radiation emitted from 2G and 3G cell phone on developing liver of chick embryo – A comparative study	D’Silva M.H.; Swer R.T.; Anbalagan J.; Rajesh B.	D’Silva, Mary Hydrina (57195240900); Swer, Rijied Thompson (55614146800); Anbalagan, J. (6505895923); Rajesh, Bhargavan (57225067753)	2017	Journal of Clinical and Diagnostic Research		11	7		AC05	AC09	4	10.7860/JCDR/2017/26360.10275	https://www.scopus.com/inward/record.uri?eid=2-s2.0-85026475015&doi=10.7860%2fJCDR%2f2017%2f26360.10275&partnerID=40&md5=0aaeb522c243b7259e1dbaaf95f7e57c	Article	Final	Scopus
Evaluation of the potential of mobile phone specific electromagnetic fields (UMTS) to produce micronuclei in human glioblastoma cell lines	Al-Serori H.; Kundi M.; Ferk F.; Mišík M.; Nersesyan A.; Murbach M.; Lah T.T.; Knasmüller S.	Al-Serori, Halh (56574258600); Kundi, Michael (26643440000); Ferk, Franziska (24066638700); Mišík, Miroslav (6701830402); Nersesyan, Armen (7005293135); Murbach, Manuel (37081387000); Lah, Tamara T. (56935970200); Knasmüller, Siegfried (7005175653)	2017	Toxicology in Vitro		40			264	271	7	10.1016/j.tiv.2017.01.012	https://www.scopus.com/inward/record.uri?eid=2-s2.0-85012303164&doi=10.1016%2fj.tiv.2017.01.012&partnerID=40&md5=9d2dbf7c2cee196c3070c9545a5c18d4	Article	Final	Scopus
Impact of radiofrequency radiation on DNA damage and antioxidants in peripheral blood lymphocytes of humans residing in the vicinity of mobile phone base stations	Zothansiama; Zosangzuali M.; Lalramdinpuii M.; Jagetia G.C.	Zothansiama (55751056200); Zosangzuali, Mary (57195300921); Lalramdinpuii, Miriam (57195298252); Jagetia, Ganesh Chandra (55662969000)	2017	Electromagnetic Biology and Medicine		36	3		295	305	10	10.1080/15368378.2017.1350584	https://www.scopus.com/inward/record.uri?eid=2-s2.0-85026887722&doi=10.1080%2f15368378.2017.1350584&partnerID=40&md5=cff8279db7483c64dfa3e1beb4c20b03	Article	Final	Scopus
Micronuclei Formation and 8-Hydroxy-2-Deoxyguanosine Enzyme Detection in Ovarian Tissues After Radiofrequency Exposure at 1800 MHz in Adult Sprague–Dawley Rats	Alchalabi A.S.H.; Rahim H.; AbdulMalek M.F.; Aklilu E.; Aziz A.R.; Ronald S.H.; Khan M.A.	Alchalabi, Ali Saeed Hammoodi (57189091009); Rahim, Hasliza (57202496362); AbdulMalek, Mohamed Fareq (23098429000); Aklilu, Erkihun (50461056400); Aziz, Abd Rahman (57189092994); Ronald, Suzanna Harun (54918475800); Khan, Mohd Azam (36613174600)	2017	HAYATI Journal of Biosciences		24	2		79	86	7	10.1016/j.hjb.2017.08.007	https://www.scopus.com/inward/record.uri?eid=2-s2.0-85033370902&doi=10.1016%2fj.hjb.2017.08.007&partnerID=40&md5=cbddc3512fac05b036fff8bfa92a752b	Article	Final	Scopus
Mobile phone radiofrequency exposure has no effect on DNA double strand breaks (DSB) in human lymphocytes	Danese E.; Lippi G.; Buonocore R.; Benati M.; Bovo C.; Bonaguri C.; Salvagno G.L.; Brocco G.; Roggenbuck D.; Montagnana M.	Danese, Elisa (26640951800); Lippi, Giuseppe (57205413642); Buonocore, Ruggero (56574352500); Benati, Marco (34881562800); Bovo, Chiara (57132555100); Bonaguri, Chiara (16023835700); Salvagno, Gian Luca (8878046000); Brocco, Giorgio (6701584190); Roggenbuck, Dirk (6602574293); Montagnana, Martina (9242287700)	2017	Annals of Translational Medicine		5	13	272				10.21037/atm.2017.04.35	https://www.scopus.com/inward/record.uri?eid=2-s2.0-85024877803&doi=10.21037%2fatm.2017.04.35&partnerID=40&md5=1e4b1f2f42ed0ae173df08836ceb0785	Article	Final	Scopus
Assessment of equivalence of adipose tissue treatment with a noncontact field RF system delivering 200 W for 30 min and 300 W for 20 min: An in vivo porcine study	Kwon T.-R.; Kim J.H.; Joon S.; Mun S.K.; Kim C.W.; Kim B.J.	Kwon, Tae-Rin (56417110300); Kim, Jong Hwan (56156515100); Joon, Seok (6602582912); Mun, Seok Kyun (24544600100); Kim, Chan Woong (24485168000); Kim, Beom Joon (57201952605)	2017	Laser Therapy		26	1		39	52	13	10.5978/islsm.17-OR-5	https://www.scopus.com/inward/record.uri?eid=2-s2.0-85016811379&doi=10.5978%2fislsm.17-OR-5&partnerID=40&md5=a98e668bb8b69f53230170e997cc60f7	Article	Final	Scopus
Structural integrity and developmental potential of spermatozoa following microwave-assisted drying in the domestic cat model	Patrick J.L.; Elliott G.D.; Comizzoli P.	Patrick, Jennifer L. (57194067126); Elliott, Gloria D. (7202434231); Comizzoli, Pierre (6603004150)	2017	Theriogenology		103			36	43	7	10.1016/j.theriogenology.2017.07.037	https://www.scopus.com/inward/record.uri?eid=2-s2.0-85026478712&doi=10.1016%2fj.theriogenology.2017.07.037&partnerID=40&md5=b3f4bfd77c485c8ef466ce3c0f62d31a	Article	Final	Scopus
Radiofrequency radiations induced genotoxic and carcinogenic effects on chickpea (Cicer arietinum L.) root tip cells	Qureshi S.T.; Memon S.A.; Abassi A.R.; Sial M.A.; Bughio F.A.	Qureshi, Sadaf Tabasum (56026726700); Memon, Sajjad Ahmed (57200886066); Abassi, Abdul Rasool (57189242410); Sial, Mahboob Ali (36972624900); Bughio, Farooque Ali (55889278800)	2017	Saudi Journal of Biological Sciences		24	4		883	891	8	10.1016/j.sjbs.2016.02.011	https://www.scopus.com/inward/record.uri?eid=2-s2.0-84966460137&doi=10.1016%2fj.sjbs.2016.02.011&partnerID=40&md5=34450c6b3f9be6f9eedfd98441a5fa86	Article	Final	Scopus
Effects of cell phone use on semen parameters: Results from the MARHCS cohort study in Chongqing, China	Mortazavi S.A.R.; Shekoohi-Shooli F.; Mortazavi G.; Mortazavi S.M.J.	Mortazavi, S.A.R. (56049565300); Shekoohi-Shooli, Fatemeh (56664477600); Mortazavi, Ghazal (26637103200); Mortazavi, S.M.J. (57199416316)	2017	Environment International		98			229	230	1	10.1016/j.envint.2016.10.027	https://www.scopus.com/inward/record.uri?eid=2-s2.0-84997638185&doi=10.1016%2fj.envint.2016.10.027&partnerID=40&md5=b776a1a9373ec711cd81a5c0f3c5ab5b	Letter	Final	Scopus
Kinetics, mechanisms, and influencing factors on the treatment of haloacetonitriles (HANs) in water by two household heating devices	Shi W.; Wang L.; Chen B.	Shi, Wendong (57192909778); Wang, Lei (57070596600); Chen, Baiyang (55584186700)	2017	Chemosphere		172			278	285	7	10.1016/j.chemosphere.2017.01.017	https://www.scopus.com/inward/record.uri?eid=2-s2.0-85008967242&doi=10.1016%2fj.chemosphere.2017.01.017&partnerID=40&md5=dde8b574b4762e1973cdf1fce7bd7ac3	Article	Final	Scopus
RF-EMF exposure at 1800 MHz did not elicit DNA damage or abnormal cellular behaviors in different neurogenic cells	Su L.; Wei X.; Xu Z.; Chen G.	Su, Liling (55966160000); Wei, Xiaoxia (57188879717); Xu, Zhengping (8413083200); Chen, Guangdi (35232711300)	2017	Bioelectromagnetics		38	3		175	185	10	10.1002/bem.22032	https://www.scopus.com/inward/record.uri?eid=2-s2.0-85008500215&doi=10.1002%2fbem.22032&partnerID=40&md5=520d44ab00313468d573eeec50f89ebc	Article	Final	Scopus
The role of radiofrequency hyperthermia in the radiosensitization of a human prostate cancer cell line	Esfahani A.J.; Mahdavi S.R.; Shiran M.B.; Khoei S.	Esfahani, Azam Janati (57194414996); Mahdavi, Seied Rabi (6603806138); Shiran, Mohammad Bagher (55400365800); Khoei, Samideh (56045399700)	2017	Cell Journal		19			86	95	9	10.22074/cellj.2017.4460	https://www.scopus.com/inward/record.uri?eid=2-s2.0-85020023645&doi=10.22074%2fcellj.2017.4460&partnerID=40&md5=7c0f45c656750aff227c79156dea0459	Article	Final	Scopus
RAPD Profiling, DNA Fragmentation, and Histomorphometric Examination in Brains of Wistar Rats Exposed to Indoor 2.5 GHz Wi-Fi Devices Radiation	Ibitayo A.O.; Afolabi O.B.; Akinyemi A.J.; Ojiezeh T.I.; Adekoya K.O.; Ojewunmi O.O.	Ibitayo, A.O. (57195576655); Afolabi, O.B. (56503401700); Akinyemi, A.J. (57195562139); Ojiezeh, T.I. (37054377300); Adekoya, K.O. (36102171900); Ojewunmi, O.O. (55543920900)	2017	BioMed Research International		2017		8653286				10.1155/2017/8653286	https://www.scopus.com/inward/record.uri?eid=2-s2.0-85029146655&doi=10.1155%2f2017%2f8653286&partnerID=40&md5=d7c9c02abc01373b045ce0a1218c2b7e	Article	Final	Scopus
Enhanced DNA Damages of Human Prostate Cancer Cells Induced by Radiofrequency Capacitive Hyperthermia Pre-And Post X-rays: 6 MV versus 15 MV	Mahdavi S.R.; Esfahani A.J.; Shiran M.B.; Khoei S.; Estiri N.	Mahdavi, Seied Rabi (6603806138); Esfahani, Azam Janati (57194414996); Shiran, Mohammad Bagher (55400365800); Khoei, Samideh (56045399700); Estiri, Nader (57194412549)	2017	Cell Journal		19			79	85	6	10.22074/cellj.2017.4749	https://www.scopus.com/inward/record.uri?eid=2-s2.0-85020044454&doi=10.22074%2fcellj.2017.4749&partnerID=40&md5=6ce8273be81ccc578aeea5cc60708274	Article	Final	Scopus
Evaluation of the potential of mobile phone specific electromagnetic fields (UMTS) to produce micronuclei in human glioblastoma cell lines	Mortazavi S.M.J.; Mortazavi S.A.R.; Paknahad M.	Mortazavi, S.M.J. (57199416316); Mortazavi, S.A.R. (56049565300); Paknahad, Maryam (57154583100)	2017	Toxicology in Vitro		44			414	415	1	10.1016/j.tiv.2017.07.029	https://www.scopus.com/inward/record.uri?eid=2-s2.0-85027976906&doi=10.1016%2fj.tiv.2017.07.029&partnerID=40&md5=da4b30ed90b0ab936e49f7c0444f637e	Letter	Final	Scopus
Adverse and beneficial effects in Chinese hamster lung fibroblast cells following radiofrequency exposure	Sannino A.; Zeni O.; Romeo S.; Massa R.; Scarfi M.R.	Sannino, Anna (57321173700); Zeni, Olga (6601971095); Romeo, Stefania (36239169500); Massa, Rita (55983356300); Scarfi, Maria Rosaria (7004365821)	2017	Bioelectromagnetics		38	4		245	254	9	10.1002/bem.22034	https://www.scopus.com/inward/record.uri?eid=2-s2.0-85009452965&doi=10.1002%2fbem.22034&partnerID=40&md5=96bb1cc08eafe59b5b08f961ac4d68df	Article	Final	Scopus
Effects of short-term exposure to mobile phone radiofrequency (900 MHz) on the oxidative response and genotoxicity in honey bee larvae; [Efectos a corto plazo de la exposición a la radiofrecuencia de los teléfonos móviles (900 MHz) sobre la respuesta oxidativa y la genotoxicidad en las larvas de abejas]	Vilić M.; Tlak Gajger I.; Tucak P.; Štambuk A.; Šrut M.; Klobučar G.; Malarić K.; Žura Žaja I.; Pavelić A.; Manger M.; Tkalec M.	Vilić, Marinko (8276779800); Tlak Gajger, Ivana (24337982800); Tucak, Perica (57194713935); Štambuk, Anamaria (23996278600); Šrut, Maja (35769705300); Klobučar, Göran (6603088749); Malarić, Krešimir (6602533870); Žura Žaja, Ivona (57188808750); Pavelić, Ana (57194713672); Manger, Marin (57194718663); Tkalec, Mirta (6508132067)	2017	Journal of Apicultural Research		56	4		430	438	8	10.1080/00218839.2017.1329798	https://www.scopus.com/inward/record.uri?eid=2-s2.0-85021841330&doi=10.1080%2f00218839.2017.1329798&partnerID=40&md5=e2f5b75cc98931c72c6bf4708a644aa3	Article	Final	Scopus
Adaptive response in mouse bone marrow stromal cells exposed to 900 MHz radiofrequency fields: Impact of poly (ADP-ribose) polymerase (PARP)	He Q.; Zong L.; Sun Y.; Vijayalaxmi; Prihoda T.J.; Tong J.; Cao Y.	He, Qina (56542262600); Zong, Lin (57189215628); Sun, Yulong (57189225712); Vijayalaxmi (57216377486); Prihoda, Thomas J. (7005130530); Tong, Jian (7202724441); Cao, Yi (57193646059)	2017	Mutation Research - Genetic Toxicology and Environmental Mutagenesis		820			19	25	6	10.1016/j.mrgentox.2017.05.007	https://www.scopus.com/inward/record.uri?eid=2-s2.0-85020020809&doi=10.1016%2fj.mrgentox.2017.05.007&partnerID=40&md5=2f3cea6da5799caa11b3092e5c568bc0	Article	Final	Scopus
Comment on "Mobile phone radiofrequency exposure has no effect on DNA double strand breaks (DSB) in human lymphocytes"	Javad Mortazavi S.M.	Javad Mortazavi, S.M. (57199416316)	2017	Annals of Translational Medicine		5	21	441				10.21037/atm.2017.08.39	https://www.scopus.com/inward/record.uri?eid=2-s2.0-85032802877&doi=10.21037%2fatm.2017.08.39&partnerID=40&md5=dffd590ea1b9303458f5441938366f57	Letter	Final	Scopus
Pharmacological and Toxicological Screening of Novel Benzimidazole-Morpholine Derivatives as Dual-Acting Inhibitors	Can N.N.; Evik U.A.; Saglık B.M.N.; Zkay Y.; Atlı Z.; Baysal M.; Zkay M.D.; Can Z.R.D.	Can, Nafiz nc (25724065000); Evik, Ulviye Acar (57195431538); Saglık, Beg m Nurpelin (57191603559); Zkay, Yusuf (23478273900); Atlı, Zlem (57195436626); Baysal, Merve (57189895999); Zkay, mide Demir (57195430085); Can, zg r Devrim (57195429475)	2017	Molecules		22	8	1374				10.3390/molecules22081374	https://www.scopus.com/inward/record.uri?eid=2-s2.0-85028056146&doi=10.3390%2fmolecules22081374&partnerID=40&md5=df6ff5f59e26f9c675a965321939cdb1	Article	Final	Scopus
Structural damages of human DNA of peripheral blood lymphocytes under the influence of physical factors	Tekutskaya E.E.; Vasiliadi R.V.	Tekutskaya, E.E. (55735357900); Vasiliadi, R.V. (57198777169)	2017	Human Ecology (Russian Federation)			12		9	14	5	10.33396/1728-0869-2017-12-9-14	https://www.scopus.com/inward/record.uri?eid=2-s2.0-85037027103&doi=10.33396%2f1728-0869-2017-12-9-14&partnerID=40&md5=da0164561026b766e59beb9d164f563a	Article	Final	Scopus
Exposure to radiofrequency radiation emitted from mobile phone jammers adversely affects the quality of human sperm	Parsanezhad M.E.; Mortazavi S.M.J.; Doohandeh T.; Namavar Jahromi B.; Mozdarani H.; Zarei A.; Davari M.; Amjadi S.; Soleimani A.; Haghani M.	Parsanezhad, M.E. (6701643360); Mortazavi, S.M.J. (57199416316); Doohandeh, T. (57193697782); Namavar Jahromi, B. (55663326500); Mozdarani, H. (6701665253); Zarei, A. (26657778900); Davari, M. (55857944600); Amjadi, S. (57193687391); Soleimani, A. (56661938800); Haghani, M. (56488449100)	2017	International Journal of Radiation Research		15	1		63	70	7	10.18869/acadpub.ijrr.15.1.63	https://www.scopus.com/inward/record.uri?eid=2-s2.0-85015966862&doi=10.18869%2facadpub.ijrr.15.1.63&partnerID=40&md5=0eb8fcdbac68193f66591ed421ef4553	Article	Final	Scopus
Resolving the enigma of effect of mobile phone usage on spermatogenesis in humans in south Indian population	Malini S.S.	Malini, S.S. (6603462533)	2017	Asian Journal of Pharmaceutical and Clinical Research		10	2		233	237	4	10.22159/ajpcr.2017.v10i2.15392	https://www.scopus.com/inward/record.uri?eid=2-s2.0-85012008502&doi=10.22159%2fajpcr.2017.v10i2.15392&partnerID=40&md5=4b90452c798f3e3cef663fd2d44664bf	Article	Final	Scopus
Is mobile phone radiation genotoxic? An analysis of micronucleus frequency in exfoliated buccal cells	de Oliveira F.M.; Carmona A.M.; Ladeira C.	de Oliveira, F.M. (57195426387); Carmona, A.M. (57195429205); Ladeira, C. (36463788000)	2017	Mutation Research - Genetic Toxicology and Environmental Mutagenesis		822			41	46	5	10.1016/j.mrgentox.2017.08.001	https://www.scopus.com/inward/record.uri?eid=2-s2.0-85028086343&doi=10.1016%2fj.mrgentox.2017.08.001&partnerID=40&md5=f015d723349da2a14377e0dcedc306a0	Article	Final	Scopus
Influence of radiofrequency–electromagnetic waves from 3rd-generation cellular phones on fertilization and embryo development in mice	Suzuki S.; Okutsu M.; Suganuma R.; Komiya H.; Nakatani-Enomoto S.; Kobayashi S.; Ugawa Y.; Tateno H.; Fujimori K.	Suzuki, Satoshi (57312618500); Okutsu, Miho (57190674095); Suganuma, Ryota (9534645000); Komiya, Hiromi (57194585269); Nakatani-Enomoto, Setsu (6506513989); Kobayashi, Shunsuke (56508693300); Ugawa, Yoshikazu (7005460744); Tateno, Hiroyuki (7005767142); Fujimori, Keiya (55746571200)	2017	Bioelectromagnetics		38	6		466	473	7	10.1002/bem.22063	https://www.scopus.com/inward/record.uri?eid=2-s2.0-85021087264&doi=10.1002%2fbem.22063&partnerID=40&md5=816f36dc0e1bd92e6035197968f96f9a	Article	Final	Scopus
Normothermic Microwave Irradiation Induces Death of HL-60 Cells through Heat-Independent Apoptosis	Asano M.; Tanaka S.; Sakaguchi M.; Matsumura H.; Yamaguchi T.; Fujita Y.; Tabuse K.	Asano, Mamiko (55848391700); Tanaka, Satoshi (55588755700); Sakaguchi, Minoru (36570945900); Matsumura, Hitoshi (7202025465); Yamaguchi, Takako (7406907076); Fujita, Yoshikazu (57192050501); Tabuse, Katsuyoshi (7003718456)	2017	Scientific Reports		7	1	11406				10.1038/s41598-017-11784-y	https://www.scopus.com/inward/record.uri?eid=2-s2.0-85029329501&doi=10.1038%2fs41598-017-11784-y&partnerID=40&md5=bb79ec958e9184ddba30f170543bf199	Article	Final	Scopus
When theory and observation collide: Can non-ionizing radiation cause cancer?	Havas M.	Havas, Magda (6602756061)	2017	Environmental Pollution		221			501	505	4	10.1016/j.envpol.2016.10.018	https://www.scopus.com/inward/record.uri?eid=2-s2.0-85008324949&doi=10.1016%2fj.envpol.2016.10.018&partnerID=40&md5=c74b3375c050dcc5c9b719dd5c7d28d0	Letter	Final	Scopus
Mobile phone signal exposure triggers a hormesis-like effect in Atm +/+ and Atm-/-mouse embryonic fibroblasts	Sun C.; Wei X.; Fei Y.; Su L.; Zhao X.; Chen G.; Xu Z.	Sun, Chuan (55568096800); Wei, Xiaoxia (57188879717); Fei, Yue (56590276800); Su, Liling (55966160000); Zhao, Xinyuan (55803414400); Chen, Guangdi (35232711300); Xu, Zhengping (8413083200)	2016	Scientific Reports		6		37423				10.1038/srep37423	https://www.scopus.com/inward/record.uri?eid=2-s2.0-84997470893&doi=10.1038%2fsrep37423&partnerID=40&md5=0a07413158c72b1ab23c34a9e37722bf	Article	Final	Scopus
Adaption of the cytokinesis-block micronucleus cytome assay for improved triage biodosimetry	Beinke C.; Port M.; Riecke A.; Ruf C.G.; Abend M.	Beinke, C. (6508071139); Port, M. (7003572514); Riecke, A. (34977573700); Ruf, C.G. (34977602000); Abend, M. (7004603715)	2016	Radiation Research		185	5		461	472	11	10.1667/RR14294.1	https://www.scopus.com/inward/record.uri?eid=2-s2.0-84971441893&doi=10.1667%2fRR14294.1&partnerID=40&md5=09444c5ed4de0eaacde5b6eaeb17e4a2	Article	Final	Scopus
Effects of long-term exposure to 60 GHz millimeter-wavelength radiation on the genotoxicity and heat shock protein (HSP) expression of cells derived from human eye	Koyama S.; Narita E.; Shimizu Y.; Suzuki Y.; Shiina T.; Taki M.; Shinohara N.; Miyakoshi J.	Koyama, Shin (8863998600); Narita, Eijiro (37057843300); Shimizu, Yoko (57190611088); Suzuki, Yukihisa (55562270500); Shiina, Takeo (56825278200); Taki, Masao (55311650400); Shinohara, Naoki (7102309284); Miyakoshi, Junji (7006705851)	2016	International Journal of Environmental Research and Public Health		13	8	802				10.3390/ijerph13080802	https://www.scopus.com/inward/record.uri?eid=2-s2.0-84981508172&doi=10.3390%2fijerph13080802&partnerID=40&md5=34ef78109791859c6fad33ed64e3050c	Article	Final	Scopus
Does prolonged radiofrequency radiation emitted from Wi-Fi devices induce DNA damage in various tissues of rats?	Akdag M.Z.; Dasdag S.; Canturk F.; Karabulut D.; Caner Y.; Adalier N.	Akdag, Mehmet Zulkuf (6602894685); Dasdag, Suleyman (6701813185); Canturk, Fazile (47160992700); Karabulut, Derya (56595045000); Caner, Yusuf (55237976400); Adalier, Nur (57074150000)	2016	Journal of Chemical Neuroanatomy		75			116	122	6	10.1016/j.jchemneu.2016.01.003	https://www.scopus.com/inward/record.uri?eid=2-s2.0-84955245921&doi=10.1016%2fj.jchemneu.2016.01.003&partnerID=40&md5=7e6bd48b2748d8d1d8d6bebc080e61be	Article	Final	Scopus
Extremely Low Frequency Magnetic Fields Do Not Induce DNA Damage in Human Lens Epithelial Cells In Vitro	Zhu K.; Lv Y.; Cheng Q.; Hua J.; Zeng Q.	Zhu, Kan (56386624300); Lv, Ye (57158377500); Cheng, Qian (57158410100); Hua, Jianing (57158572900); Zeng, Qunli (7401806821)	2016	Anatomical Record		299	5		688	697	9	10.1002/ar.23312	https://www.scopus.com/inward/record.uri?eid=2-s2.0-84960172154&doi=10.1002%2far.23312&partnerID=40&md5=6cf9bba7539948f7f0ce5ca3fda4ecf8	Article	Final	Scopus
Chromosomal Aberration after Exposure to 2.45 Ghz Microwave Radiation	Usikalu M.R.; Aweda; Alimba C.G.; Achuka J.A.	Usikalu, M.R. (36560386900); Aweda (57190259410); Alimba, C.G. (15128746800); Achuka, J.A. (57188717384)	2016	Research Journal of Applied Sciences		11	5		232	234	2	10.3923/rjasci.2016.232.234	https://www.scopus.com/inward/record.uri?eid=2-s2.0-84978772081&doi=10.3923%2frjasci.2016.232.234&partnerID=40&md5=cc8ee5a0a453efc16aaecadd60b8839e	Article	Final	Scopus
Analysis of the genotoxic effects of mobile phone radiation using buccal micronucleus assay: A comparative evaluation	Banerjee S.; Singh N.N.; Sreedhar G.; Mukherjee S.	Banerjee, Sumita (57186075700); Singh, Narendra Nath (56035689600); Sreedhar, Gadiputi (55700316500); Mukherjee, Saikat (57198769099)	2016	Journal of Clinical and Diagnostic Research		10	3		82	85	3	10.7860/JCDR/2016/17592.7505	https://www.scopus.com/inward/record.uri?eid=2-s2.0-84961258576&doi=10.7860%2fJCDR%2f2016%2f17592.7505&partnerID=40&md5=ea9690c3462b9f3c42d35c8ca522e4c9	Article	Final	Scopus
The 2100 MHz radiofrequency radiation of a 3G-mobile phone and the DNA oxidative damage in brain	Sahin D.; Ozgur E.; Guler G.; Tomruk A.; Unlu I.; Sepici-Dinçel A.; Seyhan N.	Sahin, Duygu (16305749600); Ozgur, Elcin (25650311300); Guler, Goknur (8717730300); Tomruk, Arın (24482248900); Unlu, Ilhan (23480809600); Sepici-Dinçel, Aylin (14619697600); Seyhan, Nesrin (10639838700)	2016	Journal of Chemical Neuroanatomy		75			94	98	4	10.1016/j.jchemneu.2016.01.002	https://www.scopus.com/inward/record.uri?eid=2-s2.0-84955257038&doi=10.1016%2fj.jchemneu.2016.01.002&partnerID=40&md5=1f1e388b6eb953ee82b43a8c123873d6	Article	Final	Scopus
Adaptive response in mouse bone-marrow stromal cells exposed to 900-MHz radiofrequency fields: Gamma-radiation-induced DNA strand breaks and repair	Ji Y.; He Q.; Sun Y.; Tong J.; Cao Y.	Ji, Yongxin (55555052100); He, Qina (56542262600); Sun, Yulong (57189225712); Tong, Jian (7202724441); Cao, Yi (57193646059)	2016	Journal of Toxicology and Environmental Health - Part A: Current Issues		79	2023-10-09		419	426	7	10.1080/15287394.2016.1176618	https://www.scopus.com/inward/record.uri?eid=2-s2.0-84975247197&doi=10.1080%2f15287394.2016.1176618&partnerID=40&md5=0a922362d147af5846d07fe73de90b43	Article	Final	Scopus
Effect of Low Level Subchronic Microwave Radiation on Rat Brain	Deshmukh P.S.; Megha K.; Nasare N.; Banerjee B.D.; Ahmed R.S.; Abegaonkar M.P.; Tripathi A.K.; Mediratta P.K.	Deshmukh, Pravin Suryakantrao (55259658000); Megha, Kanu (55538288000); Nasare, Namita (55260208100); Banerjee, Basu Dev (55641458300); Ahmed, Rafat Sultana (35568394200); Abegaonkar, Mahesh Pandurang (6602534932); Tripathi, Ashok Kumar (24492529500); Mediratta, Pramod Kumari (7004163724)	2016	Biomedical and Environmental Sciences		29	12		858	867	9	10.3967/bes2016.115	https://www.scopus.com/inward/record.uri?eid=2-s2.0-85009468528&doi=10.3967%2fbes2016.115&partnerID=40&md5=07b5d3b95655f7753dc899aada9b7e4f	Article	Final	Scopus
Editorial	Kaplan S.; Davis D.	Kaplan, Süleyman (7403238396); Davis, Devra (7404612698)	2016	Journal of Chemical Neuroanatomy		75			41	42	1	10.1016/j.jchemneu.2016.07.001	https://www.scopus.com/inward/record.uri?eid=2-s2.0-84989875551&doi=10.1016%2fj.jchemneu.2016.07.001&partnerID=40&md5=1176d12a79350a770b14246ab8f581b0	Editorial	Final	Scopus
Tinnitus and cell phones: The role of electromagnetic radiofrequency radiation	Mortazavi S.M.J.; Mortazavi S.A.R.	Mortazavi, Seyed Mohammad Javad (57199416316); Mortazavi, Seyed Ali Reza (56049565300)	2016	Brazilian Journal of Otorhinolaryngology		82	2		248	249	1	10.1016/j.bjorl.2015.11.014	https://www.scopus.com/inward/record.uri?eid=2-s2.0-84961139989&doi=10.1016%2fj.bjorl.2015.11.014&partnerID=40&md5=763efc6e72a89f683bd388b1030d7fbd	Letter	Final	Scopus
Effect of Radiofrequency Radiation on Human Hematopoietic Stem Cells	Gläser K.; Rohland M.; Kleine-Ostmann T.; Schrader T.; Stopper H.; Hintzsche H.	Gläser, Katharina (57191993612); Rohland, Martina (37012854000); Kleine-Ostmann, Thomas (6602069783); Schrader, Thorsten (7005775839); Stopper, Helga (7006070934); Hintzsche, Henning (35240433200)	2016	Radiation Research		186	5		455	465	10	10.1667/RR14405.1	https://www.scopus.com/inward/record.uri?eid=2-s2.0-84995752919&doi=10.1667%2fRR14405.1&partnerID=40&md5=939061244bba0790d12092859f0edbb2	Article	Final	Scopus
Lessons and perspectives from a 25-year bioelectromagnetics research program	Wood A.W.; Lajevardipour A.; McIntosh R.L.	Wood, Andrew W. (24752300900); Lajevardipour, Alireza (25640093200); McIntosh, Robert L. (7103288225)	2016	International Journal of Environmental Research and Public Health		13	10	950				10.3390/ijerph13100950	https://www.scopus.com/inward/record.uri?eid=2-s2.0-84989208898&doi=10.3390%2fijerph13100950&partnerID=40&md5=b8c5f7b55a16e0b87ee127090b442f7a	Article	Final	Scopus
Pulsed electric field increases reproduction	Panagopoulos D.J.	Panagopoulos, Dimitris J. (6602370568)	2016	International Journal of Radiation Biology		92	2		94	106	12	10.3109/09553002.2016.1115911	https://www.scopus.com/inward/record.uri?eid=2-s2.0-84958119362&doi=10.3109%2f09553002.2016.1115911&partnerID=40&md5=f9c61f37d6ecca9ea900203020e191f1	Article	Final	Scopus
Effect of cell phone-like electromagnetic radiation on primary human thyroid cells	Silva V.; Hilly O.; Strenov Y.; Tzabari C.; Hauptman Y.; Feinmesser R.	Silva, Veronica (56018129100); Hilly, Ohad (13610656900); Strenov, Yulia (26645262300); Tzabari, Cochava (57016868800); Hauptman, Yirmi (18036987300); Feinmesser, Raphael (7006413512)	2016	International Journal of Radiation Biology		92	2		107	115	8	10.3109/09553002.2016.1117678	https://www.scopus.com/inward/record.uri?eid=2-s2.0-84958122752&doi=10.3109%2f09553002.2016.1117678&partnerID=40&md5=83db5a56a66c18b4da576456c3a3fe42	Article	Final	Scopus
Radiobiological Effectiveness of Ultrashort Laser-Driven Electron Bunches: Micronucleus Frequency, Telomere Shortening and Cell Viability	Andreassi M.G.; Borghini A.; Pulignani S.; Baffigi F.; Fulgentini L.; Koester P.; Cresci M.; Vecoli C.; Lamia D.; Russo G.; Panetta D.; Tripodi M.; Gizzi L.A.; Labate L.	Andreassi, Maria Grazia (7004571465); Borghini, Andrea (54388535800); Pulignani, Silvia (35800343800); Baffigi, Federica (32867564100); Fulgentini, Lorenzo (24398938400); Koester, Petra (12646575800); Cresci, Monica (26767743300); Vecoli, Cecilia (24598330500); Lamia, Debora (56582417000); Russo, Giorgio (36961396600); Panetta, Daniele (9335601900); Tripodi, Maria (56851866500); Gizzi, Leonida A.…	2016	Radiation Research		186	3		245	253	8	10.1667/RR14266.1	https://www.scopus.com/inward/record.uri?eid=2-s2.0-84988584423&doi=10.1667%2fRR14266.1&partnerID=40&md5=6a17aae0f78dcfdcebf353974eb95201	Article	Final	Scopus
Biochemical and histological studies on adverse effects of mobile phone radiation on rat's brain	Hussein S.; El-Saba A.-A.; Galal M.K.	Hussein, Shaymaa (56091767700); El-Saba, Abdel-Aleem (56014315400); Galal, Mona K. (56541220100)	2016	Journal of Chemical Neuroanatomy		78			10	19	9	10.1016/j.jchemneu.2016.07.009	https://www.scopus.com/inward/record.uri?eid=2-s2.0-84979759155&doi=10.1016%2fj.jchemneu.2016.07.009&partnerID=40&md5=d9fbf12d429b5086d6ced542bcc7104f	Article	Final	Scopus
Electromagnetic fields act similarly in plants as in animals: Probable activation of calcium channels via their voltage sensor	Pall M.L.	Pall, Martin L. (7005344391)	2016	Current Chemical Biology		10	1		74	82	8	10.2174/2212796810666160419160433	https://www.scopus.com/inward/record.uri?eid=2-s2.0-84981742825&doi=10.2174%2f2212796810666160419160433&partnerID=40&md5=c1e0c0f484f9c26e0e53404fa53048d5	Article	Final	Scopus
Neurodegenerative changes and apoptosis induced by intrauterine and extrauterine exposure of radiofrequency radiation	Güler G.; Ozgur E.; Keles H.; Tomruk A.; Vural S.A.; Seyhan N.	Güler, Göknur (8717730300); Ozgur, Elcin (25650311300); Keles, Hikmet (25649540400); Tomruk, Arin (24482248900); Vural, Sevil Atalay (6603956442); Seyhan, Nesrin (10639838700)	2016	Journal of Chemical Neuroanatomy		75			128	133	5	10.1016/j.jchemneu.2015.10.006	https://www.scopus.com/inward/record.uri?eid=2-s2.0-84964944628&doi=10.1016%2fj.jchemneu.2015.10.006&partnerID=40&md5=dd0ce6b7ca2f7e6aadd61072fdc1563a	Article	Final	Scopus
Influence of pulsing electromagnetic field therapy on gene expression in muscle cells, peripheral circulation, and metabolic factors in aging adults	Kóródi G.; Ihász F.; Rikk J.	Kóródi, Gyula (57190618922); Ihász, Ferenc (16175095900); Rikk, János (55701839800)	2016	Current Chemical Biology		10	1		83	91	8	10.2174/2212796810666160419153242	https://www.scopus.com/inward/record.uri?eid=2-s2.0-84981736016&doi=10.2174%2f2212796810666160419153242&partnerID=40&md5=7d4ec4a991528313ff2234cd4728a02b	Article	Final	Scopus
Small molecule glycoconjugates with anticancer activity	Pastuch-Gawołek G.; Malarz K.; Mrozek-Wilczkiewicz A.; Musioł M.; Serda M.; Czaplinska B.; Musiol R.	Pastuch-Gawołek, Gabriela (8899828200); Malarz, Katarzyna (56480488000); Mrozek-Wilczkiewicz, Anna (35747116300); Musioł, Marta (24167036300); Serda, Maciej (36673698800); Czaplinska, Barbara (55807898200); Musiol, Robert (8710921500)	2016	European Journal of Medicinal Chemistry		112			130	144	14	10.1016/j.ejmech.2016.01.061	https://www.scopus.com/inward/record.uri?eid=2-s2.0-85016950645&doi=10.1016%2fj.ejmech.2016.01.061&partnerID=40&md5=8c94a7551a93afc1e8a8af763aefc5ff	Article	Final	Scopus
Histopathological changes associated with oxidative stress induced by electromagnetic waves in rats’ ovarian and uterine tissues	Alchalabi A.S.H.; Rahim H.; Aklilu E.; Al-Sultan I.I.; Aziz A.R.; Malek M.F.; Ronald S.H.; Khan M.A.	Alchalabi, Ali S.H (57189091009); Rahim, Hasliza (57202496362); Aklilu, Erkihun (50461056400); Al-Sultan, Imad I (57191543640); Aziz, Abd Rahman (57189092994); Malek, Mohd F (23098429000); Ronald, Suzanna H (54918475800); Khan, Mohd Azam (36613174600)	2016	Asian Pacific Journal of Reproduction		5	4		301	310	9	10.1016/j.apjr.2016.06.008	https://www.scopus.com/inward/record.uri?eid=2-s2.0-84991486115&doi=10.1016%2fj.apjr.2016.06.008&partnerID=40&md5=bb999568025c13ff7fb221763871fb0d	Article	Final	Scopus
Evidence of cellular stress and caspase-3 resulting from a combined two-frequency signal in the cerebrum and cerebellum of sprague-dawley rats	López-Furelos A.; Leiro-Vidal J.M.; Salas-Sánchez A.; Ares-Pena F.J.; López-Martín M.E.	López-Furelos, Alberto (55743824000); Leiro-Vidal, José Manuel (36953986900); Salas-Sánchez, Aarón ángel (56405652500); Ares-Pena, Francisco José (7006865572); López-Martín, María Elena (6506480459)	2016	Oncotarget		7	40		64674	64689	15	10.18632/oncotarget.11753	https://www.scopus.com/inward/record.uri?eid=2-s2.0-84994106431&doi=10.18632%2foncotarget.11753&partnerID=40&md5=8139d5d3031e964ca78b5e7c701cef19	Article	Final	Scopus
Hyperthermia mediated by dextran-coated La0.7 Sr0.3 MnO3 nanoparticles: In vivo studies	Haghniaz R.; Umrani R.D.; Paknikar K.M.	Haghniaz, Reihaneh (55758301500); Umrani, Rinku D. (40361599000); Paknikar, Kishore M. (7003833578)	2016	International Journal of Nanomedicine		11			1779	1791	12	10.2147/IJN.S104617	https://www.scopus.com/inward/record.uri?eid=2-s2.0-84964869510&doi=10.2147%2fIJN.S104617&partnerID=40&md5=0929b688613dad385b5cac714450c21c	Article	Final	Scopus
Specific long non-coding RNAs response to occupational PAHs exposure in coke oven workers	Gao C.; He Z.; Li J.; Li X.; Bai Q.; Zhang Z.; Zhang X.; Wang S.; Xiao X.; Wang F.; Yan Y.; Li D.; Chen L.; Zeng X.; Xiao Y.; Dong G.; Zheng Y.; Wang Q.; Chen W.	Gao, Chen (56477879900); He, Zhini (54585323600); Li, Jie (57200551350); Li, Xiao (56997991500); Bai, Qing (56023937800); Zhang, Zhengbao (55264446200); Zhang, Xiao (36454393900); Wang, Shan (56708224000); Xiao, Xinhua (56901623000); Wang, Fangping (57061012500); Yan, Yan (57061248300); Li, Daochuan (56796919000); Chen, Liping (57061465500); Zeng, Xiaowen (56440601400); Xiao, Yongmei (56023717300…	2016	Toxicology Reports		3			160	166	6	10.1016/j.toxrep.2015.12.011	https://www.scopus.com/inward/record.uri?eid=2-s2.0-84954517643&doi=10.1016%2fj.toxrep.2015.12.011&partnerID=40&md5=46d8893163b90cf1df77c7f24cba137e	Article	Final	Scopus
Exposure to 915 MHz radiation induces micronuclei in Vicia faba root tips	Gustavino B.; Carboni G.; Petrillo R.; Paoluzzi G.; Santovetti E.; Rizzoni M.	Gustavino, Bianca (6602806152); Carboni, Giovanni (57224791382); Petrillo, Roberto (57194645027); Paoluzzi, Giovanni (12545783300); Santovetti, Emanuele (55083672200); Rizzoni, Marco (7004184467)	2016	Mutagenesis		31	2		187	192	5	10.1093/mutage/gev071	https://www.scopus.com/inward/record.uri?eid=2-s2.0-85012260376&doi=10.1093%2fmutage%2fgev071&partnerID=40&md5=2a30bc00970618eee9970471c8450bc6	Article	Final	Scopus
1800MHz microwave induces p53 and p53-Mediated caspase-3 activation leading to cell apoptosis in vitro	Xing F.; Zhan Q.; He Y.; Cui J.; He S.; Wang G.	Xing, Fuqiang (55315445600); Zhan, Qiuqiang (35202798200); He, Yiduo (57191633516); Cui, Jiesheng (56911550300); He, Sailing (36048024500); Wang, Guanyu (7407149382)	2016	PLoS ONE		11	9	e0163935				10.1371/journal.pone.0163935	https://www.scopus.com/inward/record.uri?eid=2-s2.0-84992184115&doi=10.1371%2fjournal.pone.0163935&partnerID=40&md5=765f2938edbd702f380d01e123da60f0	Article	Final	Scopus
Enhancement of cellulolytic enzymes and xylanase production via classical mutational techniques under solid-state fermentation condition	Yi T.W.; Keong L.C.; Ibrahim D.	Yi, Tai Wan (57189371012); Keong, Lee Chee (13807804300); Ibrahim, Darah (54940391300)	2016	Malaysian Journal of Microbiology		12	1		91	101	10		https://www.scopus.com/inward/record.uri?eid=2-s2.0-84969856742&partnerID=40&md5=058fcdfee396c59ebc6f8e6c6dffaaca	Article	Final	Scopus
Induction of Poly(ADP-ribose) polymerase in mouse bone marrow stromal cells exposed to 900 MHz radiofrequency fields: Preliminary observations	He Q.; Sun Y.; Zong L.; Tong J.; Cao Y.	He, Qina (56542262600); Sun, Yulong (57189225712); Zong, Lin (57189215628); Tong, Jian (7202724441); Cao, Yi (57193646059)	2016	BioMed Research International		2016		4918691				10.1155/2016/4918691	https://www.scopus.com/inward/record.uri?eid=2-s2.0-84966271220&doi=10.1155%2f2016%2f4918691&partnerID=40&md5=e6a5d3e5b5a9f5693af5286b7ddc4e0a	Article	Final	Scopus
Effects of chronic exposure to 950 MHz ultra-high-frequency electromagnetic radiation on reactive oxygen species metabolism in the right and left cerebral cortex of young rats of different ages	Furtado-Filho O.V.; Borba J.B.; Maraschin T.; Souza L.M.; Henriques J.A.P.; Moreira J.C.F.; Saffi J.	Furtado-Filho, Orlando V. (17134733500); Borba, Juliana B. (16686512500); Maraschin, Tatiana (56919763500); Souza, Larissa M. (56919247800); Henriques, João A. P. (7005542462); Moreira, José C. F. (15840187600); Saffi, Jenifer (6602366401)	2015	International Journal of Radiation Biology		91	11		891	897	6	10.3109/09553002.2015.1083629	https://www.scopus.com/inward/record.uri?eid=2-s2.0-84952639563&doi=10.3109%2f09553002.2015.1083629&partnerID=40&md5=22b6373445e0e8488d8a761f25e73cee	Article	Final	Scopus
Cognitive impairment and neurogenotoxic effects in rats exposed to low-intensity microwave radiation	Deshmukh P.S.; Nasare N.; Megha K.; Banerjee B.D.; Ahmed R.S.; Singh D.; Abegaonkar M.P.; Tripathi A.K.; Mediratta P.K.	Deshmukh, Pravin Suryakantrao (55259658000); Nasare, Namita (55260208100); Megha, Kanu (55538288000); Banerjee, Basu Dev (55641458300); Ahmed, Rafat Sultana (35568394200); Singh, Digvijay (57214416514); Abegaonkar, Mahesh Pandurang (6602534932); Tripathi, Ashok Kumar (24492529500); Mediratta, Pramod Kumari (7004163724)	2015	International Journal of Toxicology		34	3		284	290	6	10.1177/1091581815574348	https://www.scopus.com/inward/record.uri?eid=2-s2.0-84930396661&doi=10.1177%2f1091581815574348&partnerID=40&md5=d99226a12c8495fde7482812d429507d	Article	Final	Scopus
Cell phone radiation effects on cytogenetic abnormalities of oral mucosal cells	Daroit N.B.; Visioli F.; Magnusson A.S.; Vieira G.R.; Rados P.V.	Daroit, Natália Batista (56613403100); Visioli, Fernanda (23010646900); Magnusson, Alessandra Selinger (26428398100); Vieira, Geila Radunz (57191333361); Rados, Pantelis Varvaki (55667503500)	2015	Brazilian Oral Research		29	1		1	8	7	10.1590/1807-3107BOR-2015.vol29.0114	https://www.scopus.com/inward/record.uri?eid=2-s2.0-84988896073&doi=10.1590%2f1807-3107BOR-2015.vol29.0114&partnerID=40&md5=e87cc278c7305d631476b252112d633c	Article	Final	Scopus
The effects of melatonin on oxidative stress parameters and DNA fragmentation in testicular tissue of rats exposed to microwave radiation	Sokolovic D.; Djordjevic B.; Kocic G.; Stoimenov T.J.; Stanojkovic Z.; Sokolovic D.M.; Veljkovic A.; Ristic G.; Despotovic M.; Milisavljevic D.; Jankovic R.; Binic I.	Sokolovic, Dusan (13604793700); Djordjevic, Branka (55420510100); Kocic, Gordana (57203531432); Stoimenov, Tatjana J. (6507055692); Stanojkovic, Zoran (8618317300); Sokolovic, Danka M. (55418594400); Veljkovic, Andrej (35225668100); Ristic, Goran (7004596606); Despotovic, Milena (56242408000); Milisavljevic, Dusan (57193160083); Jankovic, Radmilo (15831502700); Binic, Ivana (24586943000)	2015	Advances in Clinical and Experimental Medicine		24	3		429	436	7	10.17219/acem/43888	https://www.scopus.com/inward/record.uri?eid=2-s2.0-84938065133&doi=10.17219%2facem%2f43888&partnerID=40&md5=3ec7da689e89dcb2ec0411825187a444	Article	Final	Scopus
European Code against Cancer 4th Edition: Ionising and non-ionising radiation and cancer	McColl N.; Auvinen A.; Kesminiene A.; Espina C.; Erdmann F.; de Vries E.; Greinert R.; Harrison J.; Schüz J.	McColl, Neil (56699705900); Auvinen, Anssi (7005437066); Kesminiene, Ausrele (8517269400); Espina, Carolina (56619033600); Erdmann, Friederike (55222000600); de Vries, Esther (14070133000); Greinert, Rüdiger (6701568041); Harrison, John (8629992400); Schüz, Joachim (7003322462)	2015	Cancer Epidemiology		39			S93	S100	7	10.1016/j.canep.2015.03.016	https://www.scopus.com/inward/record.uri?eid=2-s2.0-84933054905&doi=10.1016%2fj.canep.2015.03.016&partnerID=40&md5=26d798b94b483eb56f22158d6a820e00	Article	Final	Scopus
Effects of microwave electromagnetic radiations emitted from common Wi-Fi routers on rats' sperm count and motility	Mahmoudi R.; Mortazavi S.M.J.; Safari S.; Nikseresht M.; Mozdarani H.; Jafari M.; Zamani A.; Haghani M.; Davari M.; Tabatabaie A.; Soleimani A.	Mahmoudi, R. (24338209900); Mortazavi, S.M.J. (57199416316); Safari, S. (56967830100); Nikseresht, M. (35995761700); Mozdarani, H. (6701665253); Jafari, M. (55929698700); Zamani, A. (18435585800); Haghani, M. (56488449100); Davari, M. (55857944600); Tabatabaie, A. (57093858400); Soleimani, A. (56661938800)	2015	International Journal of Radiation Research		13	4		363	368	5	10.7508/ijrr.2015.04.010	https://www.scopus.com/inward/record.uri?eid=2-s2.0-84955265782&doi=10.7508%2fijrr.2015.04.010&partnerID=40&md5=7ae3a7439f5fbdca6dc96f277b7dc537	Article	Final	Scopus
A cross-sectional case control study on genetic damage in individuals residing in the vicinity of a mobile phone base station	Gandhi G.; Kaur G.; Nisar U.	Gandhi, Gursatej (56186861300); Kaur, Gurpreet (57543861900); Nisar, Uzma (56835703800)	2015	Electromagnetic Biology and Medicine		34	4		344	354	10	10.3109/15368378.2014.933349	https://www.scopus.com/inward/record.uri?eid=2-s2.0-84947029926&doi=10.3109%2f15368378.2014.933349&partnerID=40&md5=049bdccb11b383bf01a4e3cfdbe7bd21	Article	Final	Scopus
Adaptive response in mice exposed to 900 MHZ radiofrequency fields: Bleomycin-induced DNA and oxidative damage/repair	Zong C.; Ji Y.; He Q.; Zhu S.; Qin F.; Tong J.; Cao Y.	Zong, Chunyan (55372444100); Ji, Yongxin (55555052100); He, Qina (56542262600); Zhu, Shunxing (7404391244); Qin, Fenju (36523709400); Tong, Jian (7202724441); Cao, Yi (57193646059)	2015	International Journal of Radiation Biology		91	3		270	276	6	10.3109/09553002.2014.980465	https://www.scopus.com/inward/record.uri?eid=2-s2.0-84924419943&doi=10.3109%2f09553002.2014.980465&partnerID=40&md5=e9ed4fb7a8c5c37e178c032d5d4ac96d	Article	Final	Scopus
Sensitivity of spiral ganglion neurons to damage caused by mobile phone electromagnetic radiation will increase in lipopolysaccharide-induced inflammation in vitro model	Zuo W.-Q.; Hu Y.-J.; Yang Y.; Zhao X.-Y.; Zhang Y.-Y.; Kong W.; Kong W.-J.	Zuo, Wen-Qi (57192960255); Hu, Yu-Juan (8400895100); Yang, Yang (57192547794); Zhao, Xue-Yan (55705153300); Zhang, Yuan-Yuan (56685947100); Kong, Wen (13008092600); Kong, Wei-Jia (56673536800)	2015	Journal of Neuroinflammation		12	1	105				10.1186/s12974-015-0300-1	https://www.scopus.com/inward/record.uri?eid=2-s2.0-85019236921&doi=10.1186%2fs12974-015-0300-1&partnerID=40&md5=6333f05eb51ce5094682fd43a01a296d	Article	Final	Scopus
Does radio frequency radiation induce micronuclei frequency in exfoliated bladder cells of diabetic rats?	Gurbuz N.; Sirav B.; Kuzay D.; Ozer C.; Seyhan N.	Gurbuz, N. (22950768500); Sirav, B. (34870631500); Kuzay, D. (57089037800); Ozer, C. (6701525638); Seyhan, N. (10639838700)	2015	Endocrine Regulations		49	3		126	130	4	10.4149/endo_2015_03_126	https://www.scopus.com/inward/record.uri?eid=2-s2.0-84956583959&doi=10.4149%2fendo_2015_03_126&partnerID=40&md5=dfb33488c0a4f3992cb70de5356cfb1f	Article	Final	Scopus
In vitro effect of cell phone radiation on motility, DNA fragmentation and Clusterin gene expression in human sperm	Zalata A.; El-Samanoudy A.Z.; Shaalan D.; El-Baiomy Y.; Mostafa T.	Zalata, Adel (35577449300); El-Samanoudy, Ayman Z. (36027837600); Shaalan, Dalia (55334495000); El-Baiomy, Youssef (55334843700); Mostafa, Taymour (14060837800)	2015	International Journal of Fertility and Sterility		9	1		129	136	7		https://www.scopus.com/inward/record.uri?eid=2-s2.0-84928106757&partnerID=40&md5=6380383c8b6b58162de63822deda2353	Article	Final	Scopus
Resilience of oocyte germinal vesicles to microwave-assisted drying in the domestic cat model	Elliott G.D.; Lee P.-C.; Paramore E.; Van Vorst M.; Comizzoli P.	Elliott, Gloria D. (7202434231); Lee, Pei-Chih (56672277300); Paramore, Elisha (55891821300); Van Vorst, Matthew (54685230100); Comizzoli, Pierre (6603004150)	2015	Biopreservation and Biobanking		13	3		164	171	7	10.1089/bio.2014.0078	https://www.scopus.com/inward/record.uri?eid=2-s2.0-84930589016&doi=10.1089%2fbio.2014.0078&partnerID=40&md5=b6f863dfa1b22707f13defaddf19df26	Article	Final	Scopus
Dominant lethal mutation test in male mice exposed to 900MHz radiofrequency fields	Zhu S.; Zhang J.; Liu C.; He Q.; Vijayalaxmi; Prihoda T.J.; Tong J.; Cao Y.	Zhu, Shunxing (7404391244); Zhang, Jie (55859118300); Liu, Chun (56955974000); He, Qina (56542262600); Vijayalaxmi (57216377486); Prihoda, Thomas J. (7005130530); Tong, Jian (7202724441); Cao, Yi (57193646059)	2015	Mutation Research - Genetic Toxicology and Environmental Mutagenesis		792			53	57	4	10.1016/j.mrgentox.2015.07.004	https://www.scopus.com/inward/record.uri?eid=2-s2.0-84944175424&doi=10.1016%2fj.mrgentox.2015.07.004&partnerID=40&md5=ff93bef173ae38a8740ed47086c5d86f	Article	Final	Scopus
Biological and Health-promoting Activity of Vinification Byproducts Produced in Spanish Vineyards	Anter J.; Demyda-Peyras S.; De la Torre M.D.P.D.; Campos-Sanchez J.; de Castro M.D.L.; Muñoz-Serrano A.; Alonso-Moraga Á.	Anter, J. (25930844900); Demyda-Peyras, S. (58092879400); De la Torre, M. Del Pilar Delgado (56118261700); Campos-Sanchez, J. (8518890000); de Castro, M.D. Luque (55328823900); Muñoz-Serrano, A. (6602902885); Alonso-Moraga, Á. (6603136591)	2015	South African Journal of Enology and Viticulture		36	1		126	133	7	10.21548/36-1-945	https://www.scopus.com/inward/record.uri?eid=2-s2.0-84962864587&doi=10.21548%2f36-1-945&partnerID=40&md5=f8ff79f800f8150a1520ccb875b944a5	Article	Final	Scopus
8-oxoG DNA glycosylase-1 inhibition sensitizes Neuro-2a cells to oxidative DNA base damage induced by 900 MHz radiofrequency electromagnetic radiation	Wang X.; Liu C.; Ma Q.; Feng W.; Yang L.; Lu Y.; Zhou Z.; Yu Z.; Li W.; Zhang L.	Wang, Xiaoya (56868693300); Liu, Chuan (54408891600); Ma, Qinglong (55220652500); Feng, Wei (57661692700); Yang, Lingling (56645224500); Lu, Yonghui (37361413400); Zhou, Zhou (55358146000); Yu, Zhengping (16053881600); Li, Wei (57827183000); Zhang, Lei (57191834649)	2015	Cellular Physiology and Biochemistry		37	3		1075	1088	13	10.1159/000430233	https://www.scopus.com/inward/record.uri?eid=2-s2.0-84942251487&doi=10.1159%2f000430233&partnerID=40&md5=a2839f2de40133bacac10da44e75fbc3	Article	Final	Scopus
Analysis of DNA double-strand breaks and cytotoxicity after 7 tesla magnetic resonance imaging of isolated human lymphocytes	Reddig A.; Fatahi M.; Friebe B.; Guttek K.; Hartig R.; Godenschweger F.; Roggenbuck D.; Ricke J.; Reinhold D.; Speck O.	Reddig, Annika (56584618700); Fatahi, Mahsa (56305542000); Friebe, Bjorn (45861156300); Guttek, Karina (54987261800); Hartig, Roland (6602837981); Godenschweger, Frank (6506607052); Roggenbuck, Dirk (6602574293); Ricke, Jens (7006177114); Reinhold, Dirk (7004496437); Speck, Oliver (7004258252)	2015	PLoS ONE		10	7	e0132702				10.1371/journal.pone.0132702	https://www.scopus.com/inward/record.uri?eid=2-s2.0-84941339966&doi=10.1371%2fjournal.pone.0132702&partnerID=40&md5=8e96411f48b38aa50ff60f6bab633bff	Article	Final	Scopus
Effects of pulse microwave on reproductive system of male rat and its offspring	Zhang H.; Tang Y.; Zhang J.; Chen S.; Qiao D.; Wang X.	Zhang, Huan (57192485590); Tang, Yu (57199307523); Zhang, Jie (55972821600); Chen, Shude (8322654600); Qiao, Dengjiang (7005625693); Wang, Xianghui (57192623204)	2015	Qiangjiguang Yu Lizishu/High Power Laser and Particle Beams		27	7	79001			7	10.11884/HPLPB201527.079001	https://www.scopus.com/inward/record.uri?eid=2-s2.0-84937786563&doi=10.11884%2fHPLPB201527.079001&partnerID=40&md5=d0ee2f6a2d2e6edc72d8f4f3df483db4	Article	Final	Scopus
Analysis of cytotoxic effects of silver nanoclusters on human peripheral blood mononuclear cells 'in vitro'	Orta-García S.T.; Plascencia-Villa G.; Ochoa-Martínez A.C.; Ruiz-Vera T.; Pérez-Vázquez F.J.; Velázquez-Salazar J.J.; Yacamán M.J.; Navarro-Contreras H.R.; Pérez-Maldonado I.N.	Orta-García, Sandra Teresa (55070757900); Plascencia-Villa, Germán (56013675700); Ochoa-Martínez, Angeles Catalina (55965190700); Ruiz-Vera, Tania (56685610800); Pérez-Vázquez, Francisco Javier (53980406000); Velázquez-Salazar, J Jesús (56002674600); Yacamán, Miguel José (55989675800); Navarro-Contreras, Hugo Ricardo (7003745361); Pérez-Maldonado, Iván N. (56000749600)	2015	Journal of Applied Toxicology		35	10		1189	1199	10	10.1002/jat.3190	https://www.scopus.com/inward/record.uri?eid=2-s2.0-84939262486&doi=10.1002%2fjat.3190&partnerID=40&md5=268d74d197078b5aecd1a8988df527b5	Article	Final	Scopus
RKIP Regulates Neural Cell Apoptosis Induced by Exposure to Microwave Radiation Partly Through the MEK/ERK/CREB Pathway	Zuo H.; Lin T.; Wang D.; Peng R.; Wang S.; Gao Y.; Xu X.; Zhao L.; Wang S.; Su Z.	Zuo, Hongyan (56626351800); Lin, Tao (55467833500); Wang, Dewen (16154529000); Peng, Ruiyun (55631878700); Wang, Shuiming (7410348267); Gao, Yabing (7404705961); Xu, Xinping (55619297099); Zhao, Li (57118466100); Wang, Shaoxia (35747588300); Su, Zhentao (8233016700)	2015	Molecular Neurobiology		51	3		1520	1529	9	10.1007/s12035-014-8831-5	https://www.scopus.com/inward/record.uri?eid=2-s2.0-84939889677&doi=10.1007%2fs12035-014-8831-5&partnerID=40&md5=f6156d8f2b4ca0ea93dd1e47d23d0510	Article	Final	Scopus
Low intensity microwave radiation induced oxidative stress, inflammatory response and DNA damage in rat brain	Megha K.; Deshmukh P.S.; Banerjee B.D.; Tripathi A.K.; Ahmed R.; Abegaonkar M.P.	Megha, Kanu (55538288000); Deshmukh, Pravin Suryakantrao (55259658000); Banerjee, Basu Dev (55641458300); Tripathi, Ashok Kumar (24492529500); Ahmed, Rafat (35568394200); Abegaonkar, Mahesh Pandurang (6602534932)	2015	NeuroToxicology		51			158	165	7	10.1016/j.neuro.2015.10.009	https://www.scopus.com/inward/record.uri?eid=2-s2.0-84946411381&doi=10.1016%2fj.neuro.2015.10.009&partnerID=40&md5=9018bcc68e9926969a0c10b9228c7ac3	Article	Final	Scopus
A genotoxic analysis of the hematopoietic system after mobile phone type radiation exposure in rats	Kumar G.; McIntosh R.L.; Anderson V.; McKenzie R.J.; Wood A.W.	Kumar, Gaurav (57211725401); McIntosh, Robert L. (7103288225); Anderson, Vitas (7202558478); McKenzie, Ray J. (56217489700); Wood, Andrew W. (24752300900)	2015	International Journal of Radiation Biology		91	8		664	672	8	10.3109/09553002.2015.1047988	https://www.scopus.com/inward/record.uri?eid=2-s2.0-84941339772&doi=10.3109%2f09553002.2015.1047988&partnerID=40&md5=fb05914ccff0b8851818ac7e7e78ab7e	Article	Final	Scopus
Comparison of the genotoxic effects induced by 50 Hz extremely low-frequency electromagnetic fields and 1800 MHz radiofrequency electromagnetic fields in GC-2 cells	Duan W.; Liu C.; Zhang L.; He M.; Xu S.; Chen C.; Pi H.; Gao P.; Zhang Y.; Zhong M.; Yu Z.; Zhou Z.	Duan, Weixia (55577766400); Liu, Chuan (54408891600); Zhang, Lei (57191834649); He, Mindi (35368623100); Xu, Shangcheng (35209375500); Chen, Chunhai (55707799100); Pi, Huifeng (55643146900); Gao, Peng (55878206500); Zhang, Yanwen (54382613600); Zhong, Min (57203366221); Yu, Zhengping (16053881600); Zhou, Zhou (55358146000)	2015	Radiation Research		183	3		305	314	9	10.1667/RR13851.1	https://www.scopus.com/inward/record.uri?eid=2-s2.0-84925062167&doi=10.1667%2fRR13851.1&partnerID=40&md5=b569d4e5ecea134e6c9330a89789c3bc	Article	Final	Scopus
Protective effects of raw and cooked blackcurrant extract on DNA damage induced by hydrogen peroxide in human lymphoblastoid cells	Yamamoto A.; Nakashima K.; Kawamorita S.; Sugiyama A.; Miura M.; Kamitai Y.; Kato Y.	Yamamoto, Ayumi (22236190300); Nakashima, Kana (55351686600); Kawamorita, Saori (56165835100); Sugiyama, Atena (56165386500); Miura, Masanori (55851534000); Kamitai, Yoshihiro (55351040600); Kato, Yoji (55350812400)	2014	Pharmaceutical Biology		52	6		782	788	6	10.3109/13880209.2013.836721	https://www.scopus.com/inward/record.uri?eid=2-s2.0-84900830974&doi=10.3109%2f13880209.2013.836721&partnerID=40&md5=2a8738614acd0ac2839edb12a79e97e7	Article	Final	Scopus
Adaptive response in human blood lymphocytes exposed to non-ionizing radiofrequency fields: Resistance to ionizing radiation-induced damage	Sannino A.; Zeni O.; Romeo S.; Massa R.; Gialanella G.; Grossi G.; Manti L.; Vijayalaxmi V.; Scarfì M.R.	Sannino, Anna (57321173700); Zeni, Olga (6601971095); Romeo, Stefania (36239169500); Massa, Rita (55983356300); Gialanella, Giancarlo (7003752291); Grossi, Gianfranco (7005683032); Manti, Lorenzo (8369240500); Vijayalaxmi, V. (57216377486); Scarfì, Maria Rosaria (7004365821)	2014	Journal of Radiation Research		55	2		210	217	7	10.1093/jrr/rrt106	https://www.scopus.com/inward/record.uri?eid=2-s2.0-84897418449&doi=10.1093%2fjrr%2frrt106&partnerID=40&md5=9b08864437ef54c3710e99ebc8c85ff1	Article	Final	Scopus
Antifungal screening and oxidation behavior of some microwave assisted benzothiazine drugs	Mathur N.; Manna B.; Bargotya S.; Kasana A.	Mathur, Neha (26028898000); Manna, Biplab (57528882400); Bargotya, Sonlata (56074269000); Kasana, Ashok (56178313400)	2014	International Journal of Chemical Sciences		12	2		533	546	13		https://www.scopus.com/inward/record.uri?eid=2-s2.0-84901363672&partnerID=40&md5=2989f5c9f9263913f3cd510c7f72231f	Article	Final	Scopus
Effect of microwave radiation on stored product pest Ephestia kuehniella Zeller (Lepidoptera: Pyralidae) larvae	Pandir D.; Guven E.	Pandir, Dilek (55551876500); Guven, Esra (56473441100)	2014	Turkiye Entomoloji Dergisi		38	2		135	147	12	10.16970/ted.67061	https://www.scopus.com/inward/record.uri?eid=2-s2.0-84920726970&doi=10.16970%2fted.67061&partnerID=40&md5=9330f553685b28d419a8b839ccf14325	Article	Final	Scopus
Neural cell apoptosis induced by microwave exposure through mitochondria-dependent caspase-3 pathway	Zuo H.; Lin T.; Wang D.; Peng R.; Wang S.; Gao Y.; Xu X.; Li Y.; Wang S.; Zhao L.; Wang L.; Zhou H.	Zuo, Hongyan (56626351800); Lin, Tao (55467833500); Wang, Dewen (16154529000); Peng, Ruiyun (55631878700); Wang, Shuiming (7410348267); Gao, Yabing (7404705961); Xu, Xinping (55619297099); Li, Yang (55914956800); Wang, Shaoxia (35747588300); Zhao, Li (57118466100); Wang, Lifeng (57034500100); Zhou, Hongmei (55973603100)	2014	International Journal of Medical Sciences		11	5		426	435	9	10.7150/ijms.6540	https://www.scopus.com/inward/record.uri?eid=2-s2.0-84898415156&doi=10.7150%2fijms.6540&partnerID=40&md5=21ec0f5898dc13b393ff9f06ca2c5e8b	Article	Final	Scopus
Assessment of oxidant/antioxidant status in saliva of cell phone users	Khalil A.M.; Abu Khadra K.M.; Aljaberi A.M.; Gagaa M.H.; Issa H.S.	Khalil, Ahmad M. (57219768441); Abu Khadra, Khalid M. (56156728900); Aljaberi, Ahmad M. (9333508000); Gagaa, Marwan H. (37120341500); Issa, Hamzah S. (55206874300)	2014	Electromagnetic Biology and Medicine		33	2		92	97	5	10.3109/15368378.2013.783855	https://www.scopus.com/inward/record.uri?eid=2-s2.0-84900417033&doi=10.3109%2f15368378.2013.783855&partnerID=40&md5=f23836e64dfba79c0d5f454842f7b169	Article	Final	Scopus
Increased DNA oxidation (8-OHdG) and protein oxidation (AOPP) by low level electromagnetic field (2.45 GHz) in rat brain and protective effect of garlic	Gürler H.Ş.; Bilgici B.; Akar A.K.; Tomak L.; Bedir A.	Gürler, Hatice Ş. (56495241000); Bilgici, Birşen (8957332400); Akar, Ayşegül K. (37121437600); Tomak, Leman (8639397400); Bedir, Abdülkerim (6701850143)	2014	International Journal of Radiation Biology		90	10		892	896	4	10.3109/09553002.2014.922717	https://www.scopus.com/inward/record.uri?eid=2-s2.0-84921738489&doi=10.3109%2f09553002.2014.922717&partnerID=40&md5=3127e68ce73f047528817a16aa0e6c06	Article	Final	Scopus
Effects of long-term exposure to 60 GHz millimeter-wave on genotoxicities in cells derived from human eye	Koyama S.; Narita E.; Suzuki Y.; Shiina T.; Taki M.; Shinohara N.; Miyakoshi J.	Koyama, Shin (8863998600); Narita, Eijiro (37057843300); Suzuki, Yukihisa (55562270500); Shiina, Takeo (56825278200); Taki, Masao (55311650400); Shinohara, Naoki (7102309284); Miyakoshi, Junji (7006705851)	2014	2014 31th URSI General Assembly and Scientific Symposium, URSI GASS 2014				6930074				10.1109/URSIGASS.2014.6930074	https://www.scopus.com/inward/record.uri?eid=2-s2.0-84919776864&doi=10.1109%2fURSIGASS.2014.6930074&partnerID=40&md5=c8e92cf6a3322f3ded515430cfd598e7	Conference paper	Final	Scopus
DNA fragmentation and caspase-independent programmed cell death by modulated electrohyperthermia	Meggyeshazi N.; Andocs G.; Balogh L.; Balla P.; Kiszner G.; Teleki I.; Jeney A.; Krenacs T.	Meggyeshazi, N. (55782603000); Andocs, G. (6507472433); Balogh, L. (57203774910); Balla, P. (55243548700); Kiszner, G. (55243374700); Teleki, I. (55243374600); Jeney, A. (7004490905); Krenacs, T. (7003455951)	2014	Strahlentherapie und Onkologie		190	9		815	822	7	10.1007/s00066-014-0617-1	https://www.scopus.com/inward/record.uri?eid=2-s2.0-84906935559&doi=10.1007%2fs00066-014-0617-1&partnerID=40&md5=0efe626fe2499859f7056dbf8d1d16ec	Article	Final	Scopus
Biochemical Modifications and Neuronal Damage in Brain of Young and Adult Rats After Long-Term Exposure to Mobile Phone Radiations	Motawi T.K.; Darwish H.A.; Moustafa Y.M.; Labib M.M.	Motawi, Tarek K. (6506763126); Darwish, Hebatallah A. (35745500800); Moustafa, Yasser M. (7004003236); Labib, Mohammed M. (56533492000)	2014	Cell Biochemistry and Biophysics		70	2		845	855	10	10.1007/s12013-014-9990-8	https://www.scopus.com/inward/record.uri?eid=2-s2.0-84923854280&doi=10.1007%2fs12013-014-9990-8&partnerID=40&md5=3d717273cff61b19036875f08a9e2384	Article	Final	Scopus
Increased γ-H2AX by exposure to a 60-Hz magnetic fields combined with ionizing radiation, but not hydrogen peroxide, in non-tumorigenic human cell lines	Yoon H.E.; Lee J.S.; Myung S.H.; Lee Y.-S.	Yoon, Hye Eun (56096392100); Lee, Jae Seon (35463097800); Myung, Sung Ho (56560673600); Lee, Yun-Sil (17137192000)	2014	International Journal of Radiation Biology		90	4		291	298	7	10.3109/09553002.2014.887866	https://www.scopus.com/inward/record.uri?eid=2-s2.0-84897481663&doi=10.3109%2f09553002.2014.887866&partnerID=40&md5=07ed960438a9259a6ab478f7f6ecf5df	Article	Final	Scopus
Therapeutic approaches of melatonin in microwave radiations-induced oxidative stress-mediated toxicity on male fertility pattern of wistar rats	Meena R.; Kumari K.; Kumar J.; Rajamani P.; Verma H.N.; Kesari K.K.	Meena, Ramovatar (54385718400); Kumari, Kajal (57531747500); Kumar, Jitendra (57202553004); Rajamani, Paulraj (53980391900); Verma, H.N. (36103263800); Kesari, Kavindra Kumar (24332073300)	2014	Electromagnetic Biology and Medicine		33	2		81	91	10	10.3109/15368378.2013.781035	https://www.scopus.com/inward/record.uri?eid=2-s2.0-84893949574&doi=10.3109%2f15368378.2013.781035&partnerID=40&md5=1ea2626e92d66075b4c6943d4e855ae2	Article	Final	Scopus
Is mobile phone radiofrequency radiation all bad?	Mortazavi S.M.J.	Mortazavi, S.M.J. (57199416316)	2014	Journal of Medical Hypotheses and Ideas		8	1		42	43	1	10.1016/j.jmhi.2013.08.003	https://www.scopus.com/inward/record.uri?eid=2-s2.0-84890801679&doi=10.1016%2fj.jmhi.2013.08.003&partnerID=40&md5=17f7498f238a37914aeb803abb7beb1f	Letter	Final	Scopus
Quantitative ultrasound characterization of tumor cell death: Ultrasound-stimulated microbubbles for radiation enhancement	Kim H.C.; Al-Mahrouki A.; Gorjizadeh A.; Sadeghi-Naini A.; Karshafian R.; Czarnota G.J.	Kim, Hyunjung Christina (56053197400); Al-Mahrouki, Azza (6506979286); Gorjizadeh, Alborz (55661139300); Sadeghi-Naini, Ali (57194376793); Karshafian, Raffi (6506027068); Czarnota, Gregory J. (6701364513)	2014	PLoS ONE		9	7	e102343				10.1371/journal.pone.0102343	https://www.scopus.com/inward/record.uri?eid=2-s2.0-84904687014&doi=10.1371%2fjournal.pone.0102343&partnerID=40&md5=c16b72d8bf547120273572713c376be7	Article	Final	Scopus
Calreticulin Protects Rat Microvascular Endothelial Cells against Microwave Radiation-induced Injury by Attenuating Endoplasmic Reticulum Stress	Li W.-H.; Li Y.-Z.; Song D.-D.; Wang X.-R.; Liu M.; Wu X.-D.; Liu X.-H.	Li, Wei-Hong (56301657900); Li, Yu-Zhen (35205909900); Song, Dan-Dan (55570335100); Wang, Xiao-Reng (54917746900); Liu, Mi (55790212900); Wu, Xu-Dong (56301672100); Liu, Xiu-Hua (55368779700)	2014	Microcirculation		21	6		506	515	9	10.1111/micc.12126	https://www.scopus.com/inward/record.uri?eid=2-s2.0-84905444168&doi=10.1111%2fmicc.12126&partnerID=40&md5=585ac2e0cfb0a359f7db4b559ac091a5	Article	Final	Scopus
No genotoxic effect in exfoliated bladder cells of rat under the exposure of 1800 and 2100 MHz radio frequency radiation	Gurbuz N.; Sirav B.; Colbay M.; Yetkin I.; Seyhan N.	Gurbuz, Neslihan (22950768500); Sirav, B. (34870631500); Colbay, M. (15764536300); Yetkin, I. (6602182517); Seyhan, N. (10639838700)	2014	Electromagnetic Biology and Medicine		33	4		296	301	5	10.3109/15368378.2013.831354	https://www.scopus.com/inward/record.uri?eid=2-s2.0-84908895802&doi=10.3109%2f15368378.2013.831354&partnerID=40&md5=a1341c8a604deb7507b56813ef803888	Article	Final	Scopus
Effect of 3G Cell Phone Exposure with Computer Controlled 2-D Stepper Motor on Non-thermal Activation of the hsp27/p38MAPK Stress Pathway in Rat Brain	Kesari K.K.; Meena R.; Nirala J.; Kumar J.; Verma H.N.	Kesari, Kavindra Kumar (24332073300); Meena, Ramovatar (54385718400); Nirala, Jayprakash (55342630600); Kumar, Jitender (57208822728); Verma, H.N. (36103263800)	2014	Cell Biochemistry and Biophysics		68	2		347	358	11	10.1007/s12013-013-9715-4	https://www.scopus.com/inward/record.uri?eid=2-s2.0-84893905237&doi=10.1007%2fs12013-013-9715-4&partnerID=40&md5=42448921df4e69a224b57e02c53cf262	Article	Final	Scopus
Assessment of nuclear abnormalities in exfoliated cells from the oral epithelium of mobile phone users	Souza L.D.C.M.; Cerqueira E.D.M.M.; Meireles J.R.C.	Souza, Leonardo Da Cunha Menezes (56156549900); Cerqueira, Eneida De Moraes Marcílio (6602283380); Meireles, José Roberto Cardoso (54891089600)	2014	Electromagnetic Biology and Medicine		33	2		98	102	4	10.3109/15368378.2013.783856	https://www.scopus.com/inward/record.uri?eid=2-s2.0-84900451446&doi=10.3109%2f15368378.2013.783856&partnerID=40&md5=252671c523eaebcc6c6db7eb4052600d	Article	Final	Scopus
GANRA-5 protects both cultured cells and mice from various radiation types by functioning as a free radical scavenger	Pei H.; Chen W.; Hu W.; Zhu M.; Liu T.; Wang J.; Zhou G.	Pei, H. (55797228100); Chen, W. (36077391500); Hu, W. (44661208100); Zhu, M. (55998379000); Liu, T. (55933373100); Wang, J. (55945694600); Zhou, G. (8944045700)	2014	Free Radical Research		48	6		670	678	8	10.3109/10715762.2014.898843	https://www.scopus.com/inward/record.uri?eid=2-s2.0-84899962194&doi=10.3109%2f10715762.2014.898843&partnerID=40&md5=e2420a9a3e7f43d2d33473321e8cbdf4	Article	Final	Scopus
In vivo evidences of nanosecond pulsed electric fields for melanoma malignancy treatment on tumor-bearing BALB/c nude mice	Guo F.; Yao C.; Li C.; Mi Y.; Peng Q.; Tang J.	Guo, Fei (55163032200); Yao, Chenguo (7201495725); Li, Chengxiang (35215629900); Mi, Yan (7103105118); Peng, Qiao (55607496000); Tang, Junying (57199434434)	2014	Technology in Cancer Research and Treatment		13	4		337	344	7	10.7785/tcrt.2012.500385	https://www.scopus.com/inward/record.uri?eid=2-s2.0-84899859065&doi=10.7785%2ftcrt.2012.500385&partnerID=40&md5=31d5d085b3678aad8b8812b31be3e443	Article	Final	Scopus
DNA and chromosomal damage in residents near a mobile phone base station	Gandhi G.; Naru J.; Kaur M.; Kaur G.	Gandhi, G. (56186861300); Naru, Jasmine (55318964100); Kaur, Maninder (57220556130); Kaur, Gurpreet (57543861900)	2014	International Journal of Human Genetics		14	2023-04-03		107	118	11	10.1080/09723757.2014.11886234	https://www.scopus.com/inward/record.uri?eid=2-s2.0-84922781477&doi=10.1080%2f09723757.2014.11886234&partnerID=40&md5=a7ba68724eda62fae3a5d64c06b0d84b	Article	Final	Scopus
Mobile Phone Radiation Alters Proliferation of Hepatocarcinoma Cells	Ozgur E.; Guler G.; Kismali G.; Seyhan N.	Ozgur, Elcin (25650311300); Guler, Goknur (8717730300); Kismali, Gorkem (34969281600); Seyhan, Nesrin (10639838700)	2014	Cell Biochemistry and Biophysics		70	2		983	991	8	10.1007/s12013-014-0007-4	https://www.scopus.com/inward/record.uri?eid=2-s2.0-84924078407&doi=10.1007%2fs12013-014-0007-4&partnerID=40&md5=6a151d122082e97e47efa9dc0d397b44	Article	Final	Scopus
Whether or not the genotoxic effects of exposure to continuous wave (CW) radio frequency electromagnetic fields (RF-EMF) in HL-60 cells are reproducible, is still an open question	Adlkofer F.	Adlkofer, Franz (7004830030)	2014	Mutation Research - Genetic Toxicology and Environmental Mutagenesis		771			71	72	1	10.1016/j.mrgentox.2014.04.010	https://www.scopus.com/inward/record.uri?eid=2-s2.0-84922267172&doi=10.1016%2fj.mrgentox.2014.04.010&partnerID=40&md5=477d7842136b2cfdaad1aa221baf018a	Letter	Final	Scopus
Genotoxic effects of exposure to radiofrequency electromagnetic fields (RF-EMF) reported by the REFLEX project are not reproducible	Speit G.	Speit, Günter (7006524437)	2014	Mutation Research - Genetic Toxicology and Environmental Mutagenesis		771			73	74	1	10.1016/j.mrgentox.2014.04.011	https://www.scopus.com/inward/record.uri?eid=2-s2.0-84922253103&doi=10.1016%2fj.mrgentox.2014.04.011&partnerID=40&md5=ee20798ecb6da87e1e12663bd1d2c952	Letter	Final	Scopus
Fragmentation of genomic DNA using microwave irradiation	Yang Y.; Hang J.	Yang, Yu (56112656500); Hang, Jun (55116400100)	2013	Journal of Biomolecular Techniques		24	2		98	103	5	10.7171/jbt.13-2402-005	https://www.scopus.com/inward/record.uri?eid=2-s2.0-84879649144&doi=10.7171%2fjbt.13-2402-005&partnerID=40&md5=1b848149d01c919fae7102021c0a58fd	Article	Final	Scopus
Induction of adaptive response in mice exposed to 900MHz radiofrequency fields: Application of micronucleus assay	Jiang B.; Zong C.; Zhao H.; Ji Y.; Tong J.; Cao Y.	Jiang, Bingcheng (55277683700); Zong, Chunyan (55372444100); Zhao, Hua (57198972062); Ji, Yongxin (55555052100); Tong, Jian (7202724441); Cao, Yi (57193646059)	2013	Mutation Research - Genetic Toxicology and Environmental Mutagenesis		751	2		127	129	2	10.1016/j.mrgentox.2012.12.003	https://www.scopus.com/inward/record.uri?eid=2-s2.0-84874230609&doi=10.1016%2fj.mrgentox.2012.12.003&partnerID=40&md5=af3501d008de85bbe6accc261f4ec6eb	Article	Final	Scopus
Study of p53 expression and post-transcriptional modifications after GSM-900 radiofrequency exposure of human amniotic cells	Bourthoumieu S.; Magnaudeix A.; Terro F.; Leveque P.; Collin A.; Yardin C.	Bourthoumieu, Sylvie (8513083500); Magnaudeix, Amandine (25925206000); Terro, Faraj (6602670596); Leveque, Philippe (7004401310); Collin, Alice (36992957400); Yardin, Catherine (6701328640)	2013	Bioelectromagnetics		34	1		52	60	8	10.1002/bem.21744	https://www.scopus.com/inward/record.uri?eid=2-s2.0-84871160935&doi=10.1002%2fbem.21744&partnerID=40&md5=ad4d2267a0288d5110bf5871325f05cf	Article	Final	Scopus
GSM 900 MHz cellular phone radiation can either stimulate or depress early embryogenesis in Japanese quails depending on the duration of exposure	Tsybulin O.; Sidorik E.; Brieieva O.; Buchynska L.; Kyrylenko S.; Henshel D.; Yakymenko I.	Tsybulin, Olexandr (41262599500); Sidorik, Evgeniy (7003583611); Brieieva, Olga (55845090400); Buchynska, Lyubov (6505691699); Kyrylenko, Sergiy (6603399259); Henshel, Diane (56058858400); Yakymenko, Igor (36171249800)	2013	International Journal of Radiation Biology		89	9		756	763	7	10.3109/09553002.2013.791408	https://www.scopus.com/inward/record.uri?eid=2-s2.0-84883474199&doi=10.3109%2f09553002.2013.791408&partnerID=40&md5=ed9d6d16d8972e935bb7b3ac5b03e906	Article	Final	Scopus
Comparison of cytotoxic and genotoxic effects of plutonium-239 alpha particles and mobile phone GSM 900 radiation in the Allium cepa test	Pesnya D.S.; Romanovsky A.V.	Pesnya, Dmitry S. (55444484700); Romanovsky, Anton V. (55444453400)	2013	Mutation Research - Genetic Toxicology and Environmental Mutagenesis		750	2023-02-01		27	33	6	10.1016/j.mrgentox.2012.08.010	https://www.scopus.com/inward/record.uri?eid=2-s2.0-84871717526&doi=10.1016%2fj.mrgentox.2012.08.010&partnerID=40&md5=f1994e064cfa533cabd77cc18e749df1	Article	Final	Scopus
Genotoxic effects of exposure to radiofrequency electromagnetic fields (RF-EMF) in HL-60 cells are not reproducible	Speit G.; Gminski R.; Tauber R.	Speit, Günter (7006524437); Gminski, Richard (6602980535); Tauber, Rudolf (7006752547)	2013	Mutation Research - Genetic Toxicology and Environmental Mutagenesis		755	2		163	166	3	10.1016/j.mrgentox.2013.06.014	https://www.scopus.com/inward/record.uri?eid=2-s2.0-84881025349&doi=10.1016%2fj.mrgentox.2013.06.014&partnerID=40&md5=e5259ec1646523c5939a443aa2d225ef	Article	Final	Scopus
Immunohistopathologic demonstration of deleterious effects on growing rat testes of radiofrequency waves emitted from conventional Wi-Fi devices	Atasoy H.I.; Gunal M.Y.; Atasoy P.; Elgun S.; Bugdayci G.	Atasoy, Halil I. (36847924600); Gunal, Mehmet Y. (55139264600); Atasoy, Pinar (6602110349); Elgun, Serenay (6701749734); Bugdayci, Guler (15769086200)	2013	Journal of Pediatric Urology		9	2		223	229	6	10.1016/j.jpurol.2012.02.015	https://www.scopus.com/inward/record.uri?eid=2-s2.0-84875534496&doi=10.1016%2fj.jpurol.2012.02.015&partnerID=40&md5=2c46047df933e1ab03a6a1444552ade5	Article	Final	Scopus
Evaluation of the cytogenotoxic damage in immature and mature rats exposed to 900 MHz radiofrequency electromagnetic fields	Atli Şekeroǧlu Z.; Akar A.; Şekeroǧlu V.	Atli Şekeroǧlu, Zülal (37060398600); Akar, Ayşegül (37121437600); Şekeroǧlu, Vedat (37061902900)	2013	International Journal of Radiation Biology		89	11		985	992	7	10.3109/09553002.2013.809170	https://www.scopus.com/inward/record.uri?eid=2-s2.0-84887255438&doi=10.3109%2f09553002.2013.809170&partnerID=40&md5=7fdbfaeca9320e868056ab39f88e8411	Article	Final	Scopus
Cytogenetic analysis in lymphocytes from radiation workers exposed to low level of ionizing radiation in radiotherapy, CT-scan and angiocardiography units	Saberi A.; Salari E.; Latifi S.M.	Saberi, Alihossein (10142912500); Salari, Elahe (57514849100); Latifi, Sayyed Mahmood (36729567700)	2013	Mutation Research - Genetic Toxicology and Environmental Mutagenesis		750	2023-02-01		92	95	3	10.1016/j.mrgentox.2012.10.001	https://www.scopus.com/inward/record.uri?eid=2-s2.0-84871721343&doi=10.1016%2fj.mrgentox.2012.10.001&partnerID=40&md5=235d85a6d9a15c94bed1ce8c6ab33c4e	Article	Final	Scopus
Expression of p53 protein after nonablative rejuvenation: The other side of the coin	El-Domyati M.; El-Ammawi T.S.; Medhat W.; Moawad O.; Mahoney M.G.; Uitto J.	El-Domyati, Moetaz (6506685707); El-Ammawi, Tarek S. (35147852200); Medhat, Walid (36814034100); Moawad, Osama (36682970700); Mahoney, Mỹ G. (35475708000); Uitto, Jouni (35413538400)	2013	Dermatologic Surgery		39	6		934	943	9	10.1111/dsu.12145	https://www.scopus.com/inward/record.uri?eid=2-s2.0-84878754355&doi=10.1111%2fdsu.12145&partnerID=40&md5=7512e51642bac2399a42134c48704ec4	Article	Final	Scopus
Incidence of micronuclei in human peripheral blood lymphocytes exposed to modulated and unmodulated 2450MHz radiofrequency fields	Vijayalaxmi; Reddy A.B.; Mckenzie R.J.; Mcintosh R.L.; Prihoda T.J.; Wood A.W.	Vijayalaxmi (57216377486); Reddy, Abhishek B. (55972865400); Mckenzie, Raymond J. (56217489700); Mcintosh, Robert L. (7103288225); Prihoda, Thomas J. (7005130530); Wood, Andrew W. (24752300900)	2013	Bioelectromagnetics		34	7		542	548	6	10.1002/bem.21798	https://www.scopus.com/inward/record.uri?eid=2-s2.0-84890859841&doi=10.1002%2fbem.21798&partnerID=40&md5=3bdbf0142940577b4452cbd91c091080	Article	Final	Scopus
Studying the protein expression in human B lymphoblastoid cells exposed to 1.8-GHz (GSM) radiofrequency radiation (RFR) with protein microarray	Zhijian C.; Xiaoxue L.; Wei Z.; Yezhen L.; Jianlin L.; Deqiang L.; Shijie C.; Lifen J.; Jiliang H.	Zhijian, Chen (57209290002); Xiaoxue, Li (26636182500); Wei, Zheng (55245575400); Yezhen, Lu (26636120400); Jianlin, Lou (8960731900); Deqiang, Lu (8892090900); Shijie, Chen (14018820500); Lifen, Jin (8960731600); Jiliang, He (55714935100)	2013	Biochemical and Biophysical Research Communications		433	1		36	39	3	10.1016/j.bbrc.2013.02.071	https://www.scopus.com/inward/record.uri?eid=2-s2.0-84875814256&doi=10.1016%2fj.bbrc.2013.02.071&partnerID=40&md5=25fc8750dbdcdfc81cd752b18e83e991	Article	Final	Scopus
4. Other relevant data			2013	IARC Monographs on the Evaluation of Carcinogenic Risks to Humans		102			287	406	119		https://www.scopus.com/inward/record.uri?eid=2-s2.0-84876745715&partnerID=40&md5=895598bcda8ebc76865e3e2acebdb4cf	Article	Final	Scopus
Cell Type-Dependent Induction of DNA Damage by 1800 MHz Radiofrequency Electromagnetic Fields Does Not Result in Significant Cellular Dysfunctions	Xu S.; Chen G.; Chen C.; Sun C.; Zhang D.; Murbach M.; Kuster N.; Zeng Q.; Xu Z.	Xu, Shanshan (57198565203); Chen, Guangdi (35232711300); Chen, Chunjing (55502163400); Sun, Chuan (55568096800); Zhang, Danying (54411557500); Murbach, Manuel (37081387000); Kuster, Niels (7003283774); Zeng, Qunli (7401806821); Xu, Zhengping (8413083200)	2013	PLoS ONE		8	1	e54906				10.1371/journal.pone.0054906	https://www.scopus.com/inward/record.uri?eid=2-s2.0-84872764838&doi=10.1371%2fjournal.pone.0054906&partnerID=40&md5=73221c39d0a14ffa6d4752c1599904e1	Article	Final	Scopus
Complex aberrations in lymphocytes exposed to mixed beams of 241Am alpha particles and X-rays	Staaf E.; Deperas-Kaminska M.; Brehwens K.; Haghdoost S.; Czub J.; Wojcik A.	Staaf, Elina (36025835700); Deperas-Kaminska, Marta (23097177000); Brehwens, Karl (35730727000); Haghdoost, Siamak (8311341200); Czub, Joanna (41061916600); Wojcik, Andrzej (56026512400)	2013	Mutation Research - Genetic Toxicology and Environmental Mutagenesis		756	2023-02-01		95	100	5	10.1016/j.mrgentox.2013.05.001	https://www.scopus.com/inward/record.uri?eid=2-s2.0-84884211158&doi=10.1016%2fj.mrgentox.2013.05.001&partnerID=40&md5=108d5033f45fd4147aea0d9005a686b7	Article	Final	Scopus
Cytological and molecular consequences of wheat grain exposure to microwave radiations	Mekki L.; Badr A.	Mekki, L. (23009411000); Badr, A. (57195461520)	2013	Acta Botanica Hungarica		55	2023-02-01		61	79	18	10.1556/ABot.55.2013.1-2.5	https://www.scopus.com/inward/record.uri?eid=2-s2.0-84878189081&doi=10.1556%2fABot.55.2013.1-2.5&partnerID=40&md5=af05463f5e3429bd66d129804d024cb8	Article	Final	Scopus
Exposure to 1800MHz radiofrequency electromagnetic radiation induces oxidative DNA base damage in a mouse spermatocyte-derived cell line	Liu C.; Duan W.; Xu S.; Chen C.; He M.; Zhang L.; Yu Z.; Zhou Z.	Liu, Chuan (54408891600); Duan, Weixia (55577766400); Xu, Shangcheng (35209375500); Chen, Chunhai (55707799100); He, Mindi (35368623100); Zhang, Lei (57191834649); Yu, Zhengping (16053881600); Zhou, Zhou (55358146000)	2013	Toxicology Letters		218	1		2	9	7	10.1016/j.toxlet.2013.01.003	https://www.scopus.com/inward/record.uri?eid=2-s2.0-84873250771&doi=10.1016%2fj.toxlet.2013.01.003&partnerID=40&md5=9696d5376cb03a3a1cbad4166ec55435	Article	Final	Scopus
Dialkyl phosphite as a highly selective mono-N-alkylating agent using indium triflate under microwave irradiation	Kundu S.K.; Mitra K.; Majee A.	Kundu, Shrishnu Kumar (15128586000); Mitra, Kanchan (55866464200); Majee, Adinath (6603288023)	2013	RSC Advances		3	23		8649	8651	2	10.1039/c3ra40509e	https://www.scopus.com/inward/record.uri?eid=2-s2.0-84884718805&doi=10.1039%2fc3ra40509e&partnerID=40&md5=947658221e3a6560c956fdd9d7814a3e	Article	Final	Scopus
Melatonin protects rat thymus against oxidative stress caused by exposure to microwaves and modulates proliferation/apoptosis of thymocytes.	Sokolovic D.; Djordjevic B.; Kocic G.; Veljkovic A.; Marinkovic M.; Basic J.; Jevtovic-Stoimenov T.; Stanojkovic Z.; Sokolovic D.M.; Pavlovic V.; Djindjic B.; Krstic D.	Sokolovic, Dusan (13604793700); Djordjevic, Branka (55420510100); Kocic, Gordana (57203531432); Veljkovic, Andrej (35225668100); Marinkovic, Milena (36653054700); Basic, Jelena (18233282800); Jevtovic-Stoimenov, Tatjana (6507055692); Stanojkovic, Zoran (8618317300); Sokolovic, Danka M (55418594400); Pavlovic, Voja (56220618800); Djindjic, Boris (23468996500); Krstic, Dejan (15765589100)	2013	General physiology and biophysics		32	1		79	90	11	10.4149/gpb_2013002	https://www.scopus.com/inward/record.uri?eid=2-s2.0-84879164576&doi=10.4149%2fgpb_2013002&partnerID=40&md5=8048b7ea997f6597d41370d18bd51986	Article	Final	Scopus
Toxicological characterization of the landfill leachate prior/after chemical and electrochemical treatment: A study on human and plant cells	Garaj-Vrhovac V.; Oreščanin V.; Gajski G.; Gerić M.; Ruk D.; Kollar R.; Radić Brkanac S.; Cvjetko P.	Garaj-Vrhovac, Vera (7003841150); Oreščanin, Višnja (55889487800); Gajski, Goran (18634365800); Gerić, Marko (54987332500); Ruk, Damir (24779884200); Kollar, Robert (22951376900); Radić Brkanac, Sandra (7006383146); Cvjetko, Petra (25635489000)	2013	Chemosphere		93	6		939	945	6	10.1016/j.chemosphere.2013.05.059	https://www.scopus.com/inward/record.uri?eid=2-s2.0-84885852779&doi=10.1016%2fj.chemosphere.2013.05.059&partnerID=40&md5=93df1dc2d66e32ad27e74da41c471b64	Article	Final	Scopus
Detection of low level microwave radiation induced deoxyribonucleic acid damage vis-à-vis genotoxicity in brain of fischer rats	Deshmukh P.S.; Megha K.; Banerjee B.D.; Ahmed R.S.; Chandna S.; Abegaonkar M.P.; Tripathi A.K.	Deshmukh, Pravin Suryakantrao (55259658000); Megha, Kanu (55538288000); Banerjee, Basu Dev (55641458300); Ahmed, Rafat Sultana (35568394200); Chandna, Sudhir (6602003150); Abegaonkar, Mahesh Pandurang (6602534932); Tripathi, Ashok Kumar (24492529500)	2013	Toxicology International		20	1		19	24	5	10.4103/0971-6580.111549	https://www.scopus.com/inward/record.uri?eid=2-s2.0-84878451060&doi=10.4103%2f0971-6580.111549&partnerID=40&md5=10b06cb3a46bf3846f54cb87ed61fc4c	Article	Final	Scopus
Overproduction of free radical species in embryonal cells exposed to low intensity radiofrequency radiation	Burlaka A.; Tsybulin O.; Sidorik E.; Lukin S.; Polishuk V.; Tsehmistrenko S.; Yakymenko I.	Burlaka, A. (6505986268); Tsybulin, O. (41262599500); Sidorik, E. (7003583611); Lukin, S. (57214445318); Polishuk, V. (36992612000); Tsehmistrenko, S. (6505991467); Yakymenko, I. (36171249800)	2013	Experimental Oncology		35	3		219	225	6		https://www.scopus.com/inward/record.uri?eid=2-s2.0-84892151131&partnerID=40&md5=106209f1515299d2504838f277bc8d95	Article	Final	Scopus
Cellular and molecular effects of electromagnetic radiation and sonic waves	Meyer P.F.; Ronzio O.A.; De Souza Da Fonseca A.; Santos-Filho S.D.; Bernardo-Filho M.	Meyer, Patrícia Froes (55835162000); Ronzio, Oscar Ariel (26667159000); De Souza Da Fonseca, Adenilson (56208531700); Santos-Filho, Sebastião David (23475590500); Bernardo-Filho, Mario (7006430305)	2013	South African Journal of Science		109	2023-08-07	5				10.1590/sajs.2013/20130005	https://www.scopus.com/inward/record.uri?eid=2-s2.0-84883041176&doi=10.1590%2fsajs.2013%2f20130005&partnerID=40&md5=bf863c54af13851f8cca257ffb27c7a7	Article	Final	Scopus
Mutation breeding of poly(butylene succinate)-degrading strain and its degradability	Dong Q.; Liang Y.; Tian C.; Mei X.	Dong, Qian (56051590200); Liang, Yingmei (26660522400); Tian, Chengming (9737194000); Mei, Xueli (56051946000)	2013	Chinese Journal of Environmental Engineering		7	7		2788	2794	6		https://www.scopus.com/inward/record.uri?eid=2-s2.0-84894870591&partnerID=40&md5=640361b5dfda8f37626ce2686a5b4fe7	Article	Final	Scopus
2.45 GHz microwave irradiation-induced oxidative stress affects implantation or pregnancy in mice, mus musculus	Shahin S.; Singh V.P.; Shukla R.K.; Dhawan A.; Gangwar R.K.; Singh S.P.; Chaturvedi C.M.	Shahin, Saba (55555019100); Singh, Vineet Prakash (7404649182); Shukla, Ritesh K. (35559561100); Dhawan, Alok (7101776364); Gangwar, Ravi Kumar (35203333800); Singh, Surya Pal (57378218300); Chaturvedi, Chandra Mohini (7004348261)	2013	Applied Biochemistry and Biotechnology		169	5		1727	1751	24	10.1007/s12010-012-0079-9	https://www.scopus.com/inward/record.uri?eid=2-s2.0-84882252317&doi=10.1007%2fs12010-012-0079-9&partnerID=40&md5=e8b151299dd52773abadfe2c3480599a	Article	Final	Scopus
Oxidative and genotoxic effects of 900MHz electromagnetic fields in the earthworm Eisenia fetida	Tkalec M.; Štambuk A.; Šrut M.; Malarić K.; Klobučar G.I.V.	Tkalec, Mirta (6508132067); Štambuk, Anamaria (23996278600); Šrut, Maja (35769705300); Malarić, Krešimir (6602533870); Klobučar, Göran I.V. (6603088749)	2013	Ecotoxicology and Environmental Safety		90			7	12	5	10.1016/j.ecoenv.2012.12.005	https://www.scopus.com/inward/record.uri?eid=2-s2.0-84874280905&doi=10.1016%2fj.ecoenv.2012.12.005&partnerID=40&md5=9923f7a174c9bee5b6a2ba7fa6a176ec	Article	Final	Scopus
Influence of electromagnetic fields on reproductive system of male rats	Kumar S.; Behari J.; Sisodia R.	Kumar, Sanjay (56599312900); Behari, J. (57204345600); Sisodia, Rashmi (20735432700)	2013	International Journal of Radiation Biology		89	3		147	154	7	10.3109/09553002.2013.741282	https://www.scopus.com/inward/record.uri?eid=2-s2.0-84874633419&doi=10.3109%2f09553002.2013.741282&partnerID=40&md5=2f60a439b95bbff31391fd011bcf7118	Article	Final	Scopus
A simple and rapid fluorescence in situ hybridization microwave protocol for reliable dicentric chromosome analysis	Cartwright I.M.; Genet M.D.; Kato T.A.	Cartwright, Ian M. (55620830200); Genet, Matthew D. (57511234200); Kato, Takamitsu A. (14037298300)	2013	Journal of Radiation Research		54	2		344	348	4	10.1093/jrr/rrs090	https://www.scopus.com/inward/record.uri?eid=2-s2.0-84874888812&doi=10.1093%2fjrr%2frrs090&partnerID=40&md5=2e69b78cb0d0ce88a046828d6aa0358b	Article	Final	Scopus
"Curing" of plasmid DNA in acetogen using microwave or applying an electric pulse improves cell growth and metabolite production as compared to the plasmid-harboring strain	Berzin V.; Kiriukhin M.; Tyurin M.	Berzin, Vel (55206446400); Kiriukhin, Michael (6603152924); Tyurin, Michael (6603514634)	2013	Archives of Microbiology		195	3		181	188	7	10.1007/s00203-012-0862-6	https://www.scopus.com/inward/record.uri?eid=2-s2.0-84875865187&doi=10.1007%2fs00203-012-0862-6&partnerID=40&md5=78eb4c188dacbe9c0d596c2f4d9e22b5	Article	Final	Scopus
ELF Alternating Magnetic Field Decreases Reproduction by DNA Damage Induction	Panagopoulos D.J.; Karabarbounis A.; Lioliousis C.	Panagopoulos, Dimitris J. (6602370568); Karabarbounis, Andreas (6601963303); Lioliousis, Constantinos (6508051534)	2013	Cell Biochemistry and Biophysics		67	2		703	716	13	10.1007/s12013-013-9560-5	https://www.scopus.com/inward/record.uri?eid=2-s2.0-84886593964&doi=10.1007%2fs12013-013-9560-5&partnerID=40&md5=cc3ef9d4059c60ee9134f080b6b1c9d0	Article	Final	Scopus
Increased mutagenic joining of enzymatically-induced DNA double-strand breaks in high-charge and energy particle irradiated human cells	Li Z.; Hudson F.Z.; Wang H.; Wang Y.; Bian Z.; Murnane J.P.; Dynan W.S.	Li, Zhentian (55800726300); Hudson, Farlyn Z. (7006189094); Wang, Huichen (8049000000); Wang, Ya (7601486688); Bian, Zhuan (7103314705); Murnane, John P. (7006436909); Dynan, William S. (7006264686)	2013	Radiation Research		180	1		17	24	7	10.1667/RR3332.1	https://www.scopus.com/inward/record.uri?eid=2-s2.0-84880538091&doi=10.1667%2fRR3332.1&partnerID=40&md5=da5a3f8872e9235da8b147039a4eb18e	Article	Final	Scopus
Adaptive response in mice exposed to 900 mhz radiofrequency fields: Primary dna damage	Jiang B.; Nie J.; Zhou Z.; Zhang J.; Tong J.; Cao Y.	Jiang, Bingcheng (55277683700); Nie, Jihua (16301746700); Zhou, Zhen (56141131100); Zhang, Jie (55859118300); Tong, Jian (7202724441); Cao, Yi (57193646059)	2012	PLoS ONE		7	2	e32040				10.1371/journal.pone.0032040	https://www.scopus.com/inward/record.uri?eid=2-s2.0-84863269148&doi=10.1371%2fjournal.pone.0032040&partnerID=40&md5=07aebd2c161a18222b7d5fb35232c8ea	Article	Final	Scopus
Erratum: The genotoxic effect of radiofrequency waves on mouse brain (Journal of Neuro-Oncology (2012) 106 (53-58) DOI: 10.1007/s11060-011-0644-z)	Karaca E.; Durmaz B.; Aktug H.; Yildiz T.; Guducu C.; Irgi M.; Koksal M.G.C.; Ozkinay F.; Gunduz C.; Cogulu O.	Karaca, Emin (6602888517); Durmaz, Burak (23472577300); Aktug, Huseyin (8633854300); Yildiz, Teoman (7003299027); Guducu, Candan (54580825400); Irgi, Melis (41961543900); Koksal, Mehtap Gulcihan Cinar (54581196900); Ozkinay, Ferda (7004343654); Gunduz, Cumhur (6603599022); Cogulu, Ozgur (35564558800)	2012	Journal of Neuro-Oncology		107	3		665			10.1007/s11060-012-0850-3	https://www.scopus.com/inward/record.uri?eid=2-s2.0-84868377999&doi=10.1007%2fs11060-012-0850-3&partnerID=40&md5=bc1607d6000e49128d62d31005b629e2	Erratum	Final	Scopus
Cytogenetic alterations in human lymphocyte culture following exposure to radiofrequency field of mobile phone	El-Abd S.F.; Eltoweissy M.Y.	El-Abd, Sabah F. (34871738800); Eltoweissy, Marwa Y. (36967461100)	2012	Journal of Applied Pharmaceutical Science		2	2		16	20	4		https://www.scopus.com/inward/record.uri?eid=2-s2.0-84875906446&partnerID=40&md5=595ce7e24d7ee0c820072c7d5df6b3bb	Article	Final	Scopus
Cytotoxic and genotoxic effects of high-frequency electromagnetic fields (GSM 1800MHz) on immature and mature rats	Şekeroǧlu V.; Akar A.; Şekeroǧlu Z.A.	Şekeroǧlu, Vedat (37061902900); Akar, Ayşegül (37121437600); Şekeroǧlu, Zülal Atli (37060398600)	2012	Ecotoxicology and Environmental Safety		80			140	144	4	10.1016/j.ecoenv.2012.02.028	https://www.scopus.com/inward/record.uri?eid=2-s2.0-84860530368&doi=10.1016%2fj.ecoenv.2012.02.028&partnerID=40&md5=fe4baa61c9a6db4868b119151808375d	Article	Final	Scopus
Effect of exposure to radio frequency radiation emitted by cell phone on the developing dorsal root ganglion of chick embryo: a light microscopic study.	Ingole I.V.; Ghosh S.K.	Ingole, I.V. (15135852800); Ghosh, S.K. (55479006900)	2012	Nepal Medical College journal : NMCJ		14	4		337	341	4		https://www.scopus.com/inward/record.uri?eid=2-s2.0-84897578446&partnerID=40&md5=cc1d9b10fbaf22d658b452ae5e6a5ea4	Article	Final	Scopus
Microwave electromagnetic field regulates gene expression in T-lymphoblastoid leukemia CCRF-CEM cell line exposed to 900 MHz	Trivino Pardo J.C.; Grimaldi S.; Taranta M.; Naldi I.; Cinti C.	Trivino Pardo, Juan Carlos (55014216300); Grimaldi, Settimio (7005688497); Taranta, Monia (23668969300); Naldi, Ilaria (56604890700); Cinti, Caterina (7003738002)	2012	Electromagnetic Biology and Medicine		31	1		1	18	17	10.3109/15368378.2011.596251	https://www.scopus.com/inward/record.uri?eid=2-s2.0-84857287096&doi=10.3109%2f15368378.2011.596251&partnerID=40&md5=e423d5c9fe9f5bb2c896b89756eca370	Article	Final	Scopus
WHO recognizes electromagnetic dangers: Let us declare human health rights	Sage C.; Huttunen P.	Sage, Cindy (16639649900); Huttunen, Paavo (24440466400)	2012	Pathophysiology		19	1		1	3	2	10.1016/j.pathophys.2011.12.002	https://www.scopus.com/inward/record.uri?eid=2-s2.0-84857454579&doi=10.1016%2fj.pathophys.2011.12.002&partnerID=40&md5=35bac3f34f49ca858b47d135130ef051	Editorial	Final	Scopus
Translation initiation factor eIF4E is a target for tumor cell radiosensitization	Hayman T.J.; Williams E.S.; Jamal M.; Shankavaram U.T.; Camphausen K.; Tofilon P.J.	Hayman, Thomas J. (54781470100); Williams, Eli S. (57199392317); Jamal, Muhammad (26536095000); Shankavaram, Uma T. (6601932367); Camphausen, Kevin (7004130922); Tofilon, Philip J. (35494403600)	2012	Cancer Research		72	9		2362	2372	10	10.1158/0008-5472.CAN-12-0329	https://www.scopus.com/inward/record.uri?eid=2-s2.0-84860528423&doi=10.1158%2f0008-5472.CAN-12-0329&partnerID=40&md5=a5e4fe1af0eb800d38c711c40ae34574	Article	Final	Scopus
The effects of simultaneous combined exposure to CDMA and WCDMA electromagnetic fields on rat testicular function	Lee H.-J.; Jin Y.B.; Kim T.-H.; Pack J.-K.; Kim N.; Choi H.-D.; Lee J.-S.; Lee Y.-S.	Lee, Hae-June (57195000661); Jin, Yeung Bae (35344928700); Kim, Tae-Hong (57203495159); Pack, Jeong-Ki (7004097342); Kim, Nam (35494120000); Choi, Hyung-Do (7404340037); Lee, Jae-Seon (35463097800); Lee, Yun-Sil (17137192000)	2012	Bioelectromagnetics		33	4		356	364	8	10.1002/bem.20715	https://www.scopus.com/inward/record.uri?eid=2-s2.0-84859159644&doi=10.1002%2fbem.20715&partnerID=40&md5=de11c1d81332d4ca4d7c9249099dc013	Article	Final	Scopus
Induction of an adaptive response in human blood lymphocytes exposed to radiofrequency fields: Influence of the universal mobile telecommunication system (UMTS) signal and the specific absorption rate	Zeni O.; Sannino A.; Romeo S.; Massa R.; Sarti M.; Reddy A.B.; Prihoda T.J.; Vijayalaxmi; Scarfì M.R.	Zeni, Olga (6601971095); Sannino, Anna (57321173700); Romeo, Stefania (36239169500); Massa, Rita (55983356300); Sarti, Maurizio (7004550958); Reddy, Abishek B. (55972865400); Prihoda, Thomas J. (7005130530); Vijayalaxmi (57216377486); Scarfì, Maria Rosaria (7004365821)	2012	Mutation Research - Genetic Toxicology and Environmental Mutagenesis		747	1		29	35	6	10.1016/j.mrgentox.2012.03.013	https://www.scopus.com/inward/record.uri?eid=2-s2.0-84862306527&doi=10.1016%2fj.mrgentox.2012.03.013&partnerID=40&md5=5db18cbb1f523d6159ca7ae5f87eebbf	Article	Final	Scopus
Effect of mobile phones on micronucleus frequency in human exfoliated oral mucosal cells	Ros-Llor I.; Sanchez-Siles M.; Camacho-Alonso F.; Lopez-Jornet P.	Ros-Llor, I. (53868314600); Sanchez-Siles, M. (26428892800); Camacho-Alonso, F. (56264124100); Lopez-Jornet, P. (6603792732)	2012	Oral Diseases		18	8		786	792	6	10.1111/j.1601-0825.2012.01946.x	https://www.scopus.com/inward/record.uri?eid=2-s2.0-84866873896&doi=10.1111%2fj.1601-0825.2012.01946.x&partnerID=40&md5=fe3c5d27832a3d91e2132c862d113452	Article	Final	Scopus
Terahertz Electromagnetic Fields (0.106 THz) Do Not Induce Manifest Genomic Damage In Vitro	Hintzsche H.; Jastrow C.; Kleine-Ostmann T.; Kärst U.; Schrader T.; Stopper H.	Hintzsche, Henning (35240433200); Jastrow, Christian (23485697300); Kleine-Ostmann, Thomas (6602069783); Kärst, Uwe (7004395104); Schrader, Thorsten (7005775839); Stopper, Helga (7006070934)	2012	PLoS ONE		7	9	e46397				10.1371/journal.pone.0046397	https://www.scopus.com/inward/record.uri?eid=2-s2.0-84866887372&doi=10.1371%2fjournal.pone.0046397&partnerID=40&md5=f82ea2a3d053ca4041903d10f7f19ecc	Article	Final	Scopus
A comparative study on low-energy ion beam and neutralized beam modifications of naked DNA and biological effect on mutation	Sarapirom S.; Thongkumkoon P.; Prakrajang K.; Anuntalabhochai S.; Yu L.D.	Sarapirom, S. (26424016800); Thongkumkoon, P. (36961383800); Prakrajang, K. (16069323100); Anuntalabhochai, S. (56007534000); Yu, L.D. (7404163985)	2012	Nuclear Instruments and Methods in Physics Research, Section B: Beam Interactions with Materials and Atoms		272			377	381	4	10.1016/j.nimb.2011.01.105	https://www.scopus.com/inward/record.uri?eid=2-s2.0-84655176595&doi=10.1016%2fj.nimb.2011.01.105&partnerID=40&md5=9fa5a63f6fb74816f1ea1f986ddd1c60	Conference paper	Final	Scopus
The effect of radiofrequency radiation on DNA and lipid damage in female and male infant rabbits	Güler G.; Tomruk A.; Ozgur E.; Sahin D.; Sepici A.; Altan N.; Seyhan N.	Güler, Göknur (8717730300); Tomruk, Arin (24482248900); Ozgur, Elcin (25650311300); Sahin, Duygu (16305749600); Sepici, Aylin (6508306398); Altan, Nilgun (6701652019); Seyhan, Nesrin (10639838700)	2012	International Journal of Radiation Biology		88	4		367	373	6	10.3109/09553002.2012.646349	https://www.scopus.com/inward/record.uri?eid=2-s2.0-84859297760&doi=10.3109%2f09553002.2012.646349&partnerID=40&md5=91d340cd062e13f666c505290698e8c4	Article	Final	Scopus
8-Oxo-7, 8-dihydro-2′-deoxyguanosine as a biomarker of DNA damage by mobile phone radiation	Khalil A.M.; Gagaa M.H.; Alshamali A.M.	Khalil, A.M. (55584795785); Gagaa, M.H. (37120341500); Alshamali, A.M. (55932367800)	2012	Human and Experimental Toxicology		31	7		734	740	6	10.1177/0960327111433184	https://www.scopus.com/inward/record.uri?eid=2-s2.0-84864117345&doi=10.1177%2f0960327111433184&partnerID=40&md5=0addbbfd27a50be62df14d9b5ab95634	Article	Final	Scopus
Reply of the authors	Avendaño C.	Avendaño, Conrado (24723522400)	2012	Fertility and Sterility		97	4		e13			10.1016/j.fertnstert.2012.01.103	https://www.scopus.com/inward/record.uri?eid=2-s2.0-84859161910&doi=10.1016%2fj.fertnstert.2012.01.103&partnerID=40&md5=08556e1c803f876b1988205c22308442	Letter	Final	Scopus
Re: Use of laptop computers connected to internet through Wi-Fi decreases human sperm motility and increases sperm DNA fragmentation	Choy J.T.; Brannigan R.E.	Choy, Jeremy T. (55454210900); Brannigan, Robert E. (6602808018)	2012	European Urology		62	6		1196	1197	1	10.1016/j.eururo.2012.09.017	https://www.scopus.com/inward/record.uri?eid=2-s2.0-84868600224&doi=10.1016%2fj.eururo.2012.09.017&partnerID=40&md5=3e055577ff2a62c676d3f32f12fccae2	Note	Final	Scopus
Radiofrequency radiation may help astronauts in space missions	Abdollahi H.; Teymouri M.; Khademi S.	Abdollahi, Hamid (55574123365); Teymouri, Maryam (55554356200); Khademi, Sara (55554773600)	2012	Journal of Medical Hypotheses and Ideas		6	2		66	69	3	10.1016/j.jmhi.2012.08.001	https://www.scopus.com/inward/record.uri?eid=2-s2.0-84872245995&doi=10.1016%2fj.jmhi.2012.08.001&partnerID=40&md5=4ee762be46b8c5726b0217714b994b49	Article	Final	Scopus
Microwave radiation-induced genetic damage of root-tip cells in Vicia faba	Luo W.-H.; Qian X.-W.; Zhu M.-Y.	Luo, Wei-Hua (34974362200); Qian, Xiao-Wei (8322316200); Zhu, Mu-Yuan (7402909128)	2012	Journal of Zhejiang University, Science Edition		39	2		210	214+238		10.3785/j.issn.1008-9497.2012.02.018	https://www.scopus.com/inward/record.uri?eid=2-s2.0-84867170030&doi=10.3785%2fj.issn.1008-9497.2012.02.018&partnerID=40&md5=51a6ebf4999f055a7ea895ec9daf5478	Article	Final	Scopus
Radiofrequency radiation at 1950MHz (UMTS) does not affect key cellular endpoints in neuron-like PC12 cells	Zeni O.; Sannino A.; Sarti M.; Romeo S.; Massa R.; Scarfì M.R.	Zeni, Olga (6601971095); Sannino, Anna (57321173700); Sarti, Maurizio (7004550958); Romeo, Stefania (36239169500); Massa, Rita (55983356300); Scarfì, Maria R. (7004365821)	2012	Bioelectromagnetics		33	6		497	507	10	10.1002/bem.21712	https://www.scopus.com/inward/record.uri?eid=2-s2.0-84864138722&doi=10.1002%2fbem.21712&partnerID=40&md5=e4ea4b20952831e479debbf625fac6ba	Article	Final	Scopus
Reactive oxygen species formation and apoptosis in human peripheral blood mononuclear cell induced by 900MHz mobile phone radiation	Lu Y.-S.; Huang B.-T.; Huang Y.-X.	Lu, Yao-Sheng (27170913900); Huang, Bao-Tian (37109555400); Huang, Yao-Xiong (57196142200)	2012	Oxidative Medicine and Cellular Longevity				740280				10.1155/2012/740280	https://www.scopus.com/inward/record.uri?eid=2-s2.0-84863645318&doi=10.1155%2f2012%2f740280&partnerID=40&md5=8d6b73829eb3adcc5d9b058f380a93c0	Article	Final	Scopus
The genotoxic effect of radiofrequency waves on mouse brain	Karaca E.; Durmaz B.; Altug H.; Yildiz T.; Guducu C.; Irgi M.; Koksal M.G.C.; Ozkinay F.; Gunduz C.; Cogulu O.	Karaca, Emin (6602888517); Durmaz, Burak (23472577300); Altug, Huseyin (54580594400); Yildiz, Teoman (7003299027); Guducu, Candan (54580825400); Irgi, Melis (41961543900); Koksal, Mehtap Gulcihan Cinar (54581196900); Ozkinay, Ferda (7004343654); Gunduz, Cumhur (6603599022); Cogulu, Ozgur (35564558800)	2012	Journal of Neuro-Oncology		106	1		53	58	5	10.1007/s11060-011-0644-z	https://www.scopus.com/inward/record.uri?eid=2-s2.0-83055194660&doi=10.1007%2fs11060-011-0644-z&partnerID=40&md5=fe133d928162d5f2e011ac23e4d95331	Article	Final	Scopus
Laptop computers with Wi-Fi decrease human sperm motility and increase sperm DNA fragmentation	Doré J.-F.; Chignol M.-C.	Doré, Jean-Franois (57206025353); Chignol, Marie-Christine (6603712563)	2012	Fertility and Sterility		97	4		e12			10.1016/j.fertnstert.2012.01.102	https://www.scopus.com/inward/record.uri?eid=2-s2.0-84859161890&doi=10.1016%2fj.fertnstert.2012.01.102&partnerID=40&md5=5397ae338decd3996d7b80b071d8dde8	Letter	Final	Scopus
The similar effects of low-dose ionizing radiation and non-ionizing radiation from background environmental levels of exposure	Sage C.	Sage, Cindy (16639649900)	2012	Environmentalist		32	2		144	156	12	10.1007/s10669-012-9390-9	https://www.scopus.com/inward/record.uri?eid=2-s2.0-84858624978&doi=10.1007%2fs10669-012-9390-9&partnerID=40&md5=9742499ebb6061f3466353fc93dba87a	Article	Final	Scopus
Single-strand DNA breaks in human hair root cells exposed to mobile phone radiation	Çam S.T.; Seyhan N.	Çam, Semra Tepe (26040514700); Seyhan, Nesrin (10639838700)	2012	International Journal of Radiation Biology		88	5		420	424	4	10.3109/09553002.2012.666005	https://www.scopus.com/inward/record.uri?eid=2-s2.0-84860555050&doi=10.3109%2f09553002.2012.666005&partnerID=40&md5=8e54e57b7992743a5bd99db8d36a1a6b	Article	Final	Scopus
Effect of Microwave Exposure on the Ovarian Development of Drosophila melanogaster	Panagopoulos D.J.	Panagopoulos, Dimitris J. (6602370568)	2012	Cell Biochemistry and Biophysics		63	2		121	132	11	10.1007/s12013-012-9347-0	https://www.scopus.com/inward/record.uri?eid=2-s2.0-84861231487&doi=10.1007%2fs12013-012-9347-0&partnerID=40&md5=05c828fdd26ae19ed5804ee288d23569	Article	Final	Scopus
Electromagnetic fields and health: DNA-based dosimetry	Blank M.; Goodman R.M.	Blank, Martin (7202157307); Goodman, Reba M. (35556549900)	2012	Electromagnetic Biology and Medicine		31	4		243	249	6	10.3109/15368378.2011.624662	https://www.scopus.com/inward/record.uri?eid=2-s2.0-84868673734&doi=10.3109%2f15368378.2011.624662&partnerID=40&md5=11dfc67ef8cf084bedfc9a43c27059da	Article	Final	Scopus
Effect of electromagnetic waves on the frequency of micronucleated polychromatic erythrocytes and the sperm morphology of rats (rattus norvegicus)	Ab Zayed F.; Alfifi Z.; Ab Mahmoud A.	Ab Zayed, F. (57219521781); Alfifi, Z. (55220035900); Ab Mahmoud, A. (55220036000)	2012	Cytologia		77	1		23	33	10	10.1508/cytologia.77.23	https://www.scopus.com/inward/record.uri?eid=2-s2.0-84861112091&doi=10.1508%2fcytologia.77.23&partnerID=40&md5=1be288e62785383d1f41185705fb2efd	Article	Final	Scopus
Mechanism of apoptosis induced by microwave radiation in human neuroblastoma SH-SY5Y cells	Wang C.; Li Q.; Liu W.; Yan G.-L.; Xu Y.; Yu Y.; Liu S.-B.; Pan W.-G.	Wang, Cheng (57221449521); Li, Qin (55777518000); Liu, Wei (56413192100); Yan, Gang-Lin (7202089490); Xu, Ye (57102053900); Yu, Yang (56988001500); Liu, Shi-Bing (42761794500); Pan, Wen-Gan (42761983000)	2011	Journal of Jilin University Medicine Edition		37	3		422	426	4		https://www.scopus.com/inward/record.uri?eid=2-s2.0-79959519839&partnerID=40&md5=6a4ef34c9b4b16ff8d0d067941791ced	Article	Final	Scopus
Thermal thresholds for teratogenicity, reproduction, and development	Ziskin M.C.; Morrissey J.	Ziskin, Marvin C. (35866759500); Morrissey, Joseph (7402607697)	2011	International Journal of Hyperthermia		27	4		374	387	13	10.3109/02656736.2011.553769	https://www.scopus.com/inward/record.uri?eid=2-s2.0-79956226358&doi=10.3109%2f02656736.2011.553769&partnerID=40&md5=315a1ea186558a91d731efb457538789	Article	Final	Scopus
Mutagenic and morphologic impacts of 1.8GHz radiofrequency radiation on human peripheral blood lymphocytes (hPBLs) and possible protective role of pre-treatment with Ginkgo biloba (EGb 761)	Esmekaya M.A.; Aytekin E.; Ozgur E.; Güler G.; Ergun M.A.; Ömeroǧlu S.; Seyhan N.	Esmekaya, Meric Arda (37072233300); Aytekin, Ebru (25026609700); Ozgur, Elcin (25650311300); Güler, Göknur (8717730300); Ergun, Mehmet Ali (35584987700); Ömeroǧlu, Suna (56247962000); Seyhan, Nesrin (10639838700)	2011	Science of the Total Environment		410-411			59	64	5	10.1016/j.scitotenv.2011.09.036	https://www.scopus.com/inward/record.uri?eid=2-s2.0-80655124464&doi=10.1016%2fj.scitotenv.2011.09.036&partnerID=40&md5=6a49840d46ef79287ba1dcd023b8bf0d	Article	Final	Scopus
Effect of low-dose microwave radiation on Aspergillus parasiticus	Fang Y.; Hu J.; Xiong S.; Zhao S.	Fang, Yanpeng (37014515200); Hu, Jian (55499383800); Xiong, Shanbai (16025957900); Zhao, Siming (16025838600)	2011	Food Control		22	7		1078	1084	6	10.1016/j.foodcont.2011.01.004	https://www.scopus.com/inward/record.uri?eid=2-s2.0-79951854620&doi=10.1016%2fj.foodcont.2011.01.004&partnerID=40&md5=6d1203e0bc19181ce7f1ccadaa647758	Article	Final	Scopus
Evaluation of hematopoietic system effects after in vitro radiofrequency radiation exposure in rats	Kumar G.; Wood A.W.; Anderson V.; McIntosh R.L.; Chen Y.Y.; McKenzie R.J.	Kumar, Gaurav (57211725401); Wood, Andrew W. (24752300900); Anderson, Vitas (7202558478); McIntosh, Robert L. (7103288225); Chen, Yuen Y. (35110983400); McKenzie, Ray J. (56217489700)	2011	International Journal of Radiation Biology		87	2		231	240	9	10.3109/09553002.2010.518212	https://www.scopus.com/inward/record.uri?eid=2-s2.0-79551638400&doi=10.3109%2f09553002.2010.518212&partnerID=40&md5=7ef7c33c9fecfc20625009b581068d42	Article	Final	Scopus
Effects of radiofrequency electromagnetic wave exposure from cellular phones on the reproductive pattern in male Wistar rats	Kesari K.K.; Kumar S.; Behari J.	Kesari, Kavindra Kumar (24332073300); Kumar, Sanjay (56599312900); Behari, Jitendra (57204345600)	2011	Applied Biochemistry and Biotechnology		164	4		546	559	13	10.1007/s12010-010-9156-0	https://www.scopus.com/inward/record.uri?eid=2-s2.0-79955803766&doi=10.1007%2fs12010-010-9156-0&partnerID=40&md5=63d4361796131175c14bcf16cfb9d0a3	Article	Final	Scopus
Terahertz spectroscopy of biological systems	Bowen J.W.	Bowen, J.W. (7402066733)	2011	NATO Science for Peace and Security Series B: Physics and Biophysics					287	303	16	10.1007/978-90-481-9977-8_13	https://www.scopus.com/inward/record.uri?eid=2-s2.0-78650450206&doi=10.1007%2f978-90-481-9977-8_13&partnerID=40&md5=540dbc8dc21dd81e963e462270a6d2e3	Conference paper	Final	Scopus
Millimeter waves non-thermal effect on human lung cancer cells	Komoshvili K.; Levitan J.; Aronov S.; Kapilevich B.; Yahalom A.	Komoshvili, K. (6603563543); Levitan, J. (7004133297); Aronov, S. (6602465132); Kapilevich, B. (7006945718); Yahalom, A. (6603814387)	2011	2011 IEEE International Conference on Microwaves, Communications, Antennas and Electronic Systems, COMCAS 2011				6105865				10.1109/COMCAS.2011.6105865	https://www.scopus.com/inward/record.uri?eid=2-s2.0-84855757840&doi=10.1109%2fCOMCAS.2011.6105865&partnerID=40&md5=23523e68725c703850d6d2377e8d3f8a	Conference paper	Final	Scopus
Aneuploidy studies in human cells exposed in vitro to GSM-900 MHz radiofrequency radiation using FISH	Bourthoumieu S.; Terro F.; Leveque P.; Collin A.; Joubert V.; Yardin C.	Bourthoumieu, Sylvie (8513083500); Terro, Faraj (6602670596); Leveque, Philippe (7004401310); Collin, Alice (36992957400); Joubert, Vanessa (23492321300); Yardin, Catherine (6701328640)	2011	International Journal of Radiation Biology		87	4		400	408	8	10.3109/09553002.2011.542543	https://www.scopus.com/inward/record.uri?eid=2-s2.0-79953787869&doi=10.3109%2f09553002.2011.542543&partnerID=40&md5=cae9f6e42f17bae66850a046a73d5cde	Article	Final	Scopus
Induction of adaptive response in human blood lymphocytes exposed to 900 MHz radiofrequency fields: Influence of cell cycle	Sannino A.; Zeni O.; Sarti M.; Romeo S.; Reddy S.B.; Belisario M.A.; Prihoda T.J.; Vijayalaxmi; Scarfi M.R.	Sannino, Anna (57321173700); Zeni, Olga (6601971095); Sarti, Maurizio (7004550958); Romeo, Stefania (36239169500); Reddy, Siddharth B. (26667990900); Belisario, Maria Antonietta (7003406553); Prihoda, Thomas J. (7005130530); Vijayalaxmi (57216377486); Scarfi, Maria Rosaria (7004365821)	2011	International Journal of Radiation Biology		87	9		993	999	6	10.3109/09553002.2011.574779	https://www.scopus.com/inward/record.uri?eid=2-s2.0-80054787567&doi=10.3109%2f09553002.2011.574779&partnerID=40&md5=51c8a3bc203db18014218efe5758644e	Article	Final	Scopus
Effect of electromagnetic radiofrequency radiation on the rats' brain, liver and kidney cells measured by comet assay; [Utjecaj Elektromagnetskog Radiofrekvencijskog Zračenja na Stanice Mozga, Jetre i Bubrega u Štakora Mjeren Komet Testom]	Trošić I.; Pavičić I.; Milković-Kraus S.; Mladinić M.; Željezić D.	Trošić, Ivančica (6603891776); Pavičić, Ivan (6506066853); Milković-Kraus, Sanja (6603925205); Mladinić, Marin (23991033800); Željezić, Davor (6603018137)	2011	Collegium Antropologicum		35	4		1259	1264	5		https://www.scopus.com/inward/record.uri?eid=2-s2.0-84855523076&partnerID=40&md5=1489b4129299cd67bda9171dd74e4236	Article	Final	Scopus
Genotoxic effects of 3T magnetic resonance imaging in cultured human lymphocytes	Lee J.W.; Kim M.S.; Kim Y.J.; Choi Y.J.; Lee Y.; Chung H.W.	Lee, Joong Won (56497301300); Kim, Myeong Seong (50361482200); Kim, Yang Jee (57049732700); Choi, Young Joo (36128410100); Lee, Younghyun (50361585500); Chung, Hai Won (55666317000)	2011	Bioelectromagnetics		32	7		535	542	7	10.1002/bem.20664	https://www.scopus.com/inward/record.uri?eid=2-s2.0-80052272620&doi=10.1002%2fbem.20664&partnerID=40&md5=f19fe2ac9542a065a972f0318c503746	Article	Final	Scopus
Mutation breeding of antibiotics-production strain Chaetomium cupreum CH21	Wang J.; Tan H.; Zhong J.; Zhou J.-Y.; Shu D.; Yang J.	Wang, Jun (55338255000); Tan, Hong (8872591800); Zhong, Juan (9238825000); Zhou, Jin-Yan (8355752500); Shu, Dan (57192180977); Yang, Jie (57192178465)	2011	Chinese Journal of Antibiotics		36	12		895	898	3		https://www.scopus.com/inward/record.uri?eid=2-s2.0-84865080216&partnerID=40&md5=a5ba27fc976156ceee459ff14382e3eb	Article	Final	Scopus
2.45GHz (CW) Microwave irradiation alters circadian organization, spatial memory, DNA structure in the brain cells and blood cell counts of male mice, mus musculus	Chaturvedi C.M.; Singh V.P.; Singh P.; Basu P.; Singaravel M.; Shukla R.K.; Dhawan A.; Pati A.K.; Gangwar R.K.; Singh S.P.	Chaturvedi, Chandra Mohini (7004348261); Singh, V.P. (7404649182); Singh, P. (57226514159); Basu, P. (37092475400); Singaravel, M. (6602312346); Shukla, R.K. (35559561100); Dhawan, A. (7101776364); Pati, A.K. (55663233800); Gangwar, R.K. (35203333800); Singh, S.P. (57378218300)	2011	Progress In Electromagnetics Research B			29		23	42	19	10.2528/PIERB11011205	https://www.scopus.com/inward/record.uri?eid=2-s2.0-79953287981&doi=10.2528%2fPIERB11011205&partnerID=40&md5=6cf4f61032dd0f7cc03c22000584a7a4	Article	Final	Scopus
Assessment of cytogenetic damage and oxidative stress in personnel occupationally exposed to the pulsed microwave radiation of marine radar equipment	Garaj-Vrhovac V.; Gajski G.; Pažanin S.; Šarolić A.; Domijan A.-M.; Flajs D.; Peraica M.	Garaj-Vrhovac, Vera (7003841150); Gajski, Goran (18634365800); Pažanin, Senijo (6507233616); Šarolić, Antonio (55970930700); Domijan, Ana-Marija (7004392657); Flajs, Dubravka (25224423700); Peraica, Maja (6701662990)	2011	International Journal of Hygiene and Environmental Health		214	1		59	65	6	10.1016/j.ijheh.2010.08.003	https://www.scopus.com/inward/record.uri?eid=2-s2.0-79551560541&doi=10.1016%2fj.ijheh.2010.08.003&partnerID=40&md5=8a7bd300092d6bbe1feba266de7fc463	Article	Final	Scopus
Chromosomal studies of human amniotic cells exposed to GSM-900: Karyotyping and FISH	Yardin C.; Bourthoumieu B.; Leveque P.; Collin A.	Yardin, C. (6701328640); Bourthoumieu, B. (54392579100); Leveque, P. (7004401310); Collin, A. (36992957400)	2011	2011 30th URSI General Assembly and Scientific Symposium, URSIGASS 2011				6051340				10.1109/URSIGASS.2011.6051340	https://www.scopus.com/inward/record.uri?eid=2-s2.0-81255201386&doi=10.1109%2fURSIGASS.2011.6051340&partnerID=40&md5=daa5f3ccf337c0000f8658183e7ec590	Conference paper	Final	Scopus
TU‐E‐214‐02: Overhauser Oxygenation Imaging: Physics, Instrumentation and Pre‐Clinical Applications	Hristov D.; Ahn K.; Scott G.	Hristov, D. (6602709371); Ahn, K. (16070240400); Scott, G. (7402930555)	2011	Medical Physics		38	6		3772			10.1118/1.3613200	https://www.scopus.com/inward/record.uri?eid=2-s2.0-85024783975&doi=10.1118%2f1.3613200&partnerID=40&md5=999e8d83a204b5b2e6c5183ba5fbcc5d	Conference paper	Final	Scopus
The therapeutic effect of a pulsed electromagnetic field on the reproductive patterns of male Wistar rats exposed to a 2.45-ghz microwave field	Kumar S.; Kesari K.K.; Behari J.	Kumar, Sanjay (56599312900); Kesari, Kavindra Kumar (24332073300); Behari, Jitendra (57204345600)	2011	Clinics		66	7		1237	1245	8	10.1590/S1807-59322011000700020	https://www.scopus.com/inward/record.uri?eid=2-s2.0-80052164404&doi=10.1590%2fS1807-59322011000700020&partnerID=40&md5=6f491a00b57afaf706029bcf2ddbc501	Article	Final	Scopus
Control of aptamer function using radiofrequency magnetic field	Taira K.; Abe K.; Ishibasi T.; Sato K.; Ikebukuro K.	Taira, Kenichi (54411304100); Abe, Koichi (55293886400); Ishibasi, Takayuki (55481323800); Sato, Katsuaki (7406406205); Ikebukuro, Kazunori (7005474419)	2011	Journal of Nucleic Acids		2011		103872				10.4061/2011/103872	https://www.scopus.com/inward/record.uri?eid=2-s2.0-84867332163&doi=10.4061%2f2011%2f103872&partnerID=40&md5=e9f63f1a7e4892c45c5f61ad9e61a8b3	Article	Final	Scopus
A comparative study of in vitro antioxidant and DNA damage protection of soxhlet vs microwave assisted extracts of Michelia champaca Linn. Flowers	Jaishree V.; Shabna V.	Jaishree, V. (25643175300); Shabna, V. (56632083800)	2011	Indian Journal of Natural Products and Resources		2	3		330	334	4		https://www.scopus.com/inward/record.uri?eid=2-s2.0-80053326206&partnerID=40&md5=907a6cb26fb4cc66b93a40dec3922a94	Article	Final	Scopus
Exposure to 1800 MHz radiofrequency radiation induces oxidative damage to mitochondrial DNA in primary cultured neurons	Xu S.; Zhou Z.; Zhang L.; Yu Z.; Zhang W.; Wang Y.; Wang X.; Li M.; Chen Y.; Chen C.; He M.; Zhang G.; Zhong M.	Xu, Shangcheng (35209375500); Zhou, Zhou (55358146000); Zhang, Lei (57191834649); Yu, Zhengping (16053881600); Zhang, Wei (57221430670); Wang, Yuan (55976875600); Wang, Xubu (24077320700); Li, Maoquan (57199160251); Chen, Yang (8946992400); Chen, Chunhai (55707799100); He, Mindi (35368623100); Zhang, Guangbin (55739021700); Zhong, Min (57203366221)	2010	Brain Research		1311			189	196	7	10.1016/j.brainres.2009.10.062	https://www.scopus.com/inward/record.uri?eid=2-s2.0-72649106907&doi=10.1016%2fj.brainres.2009.10.062&partnerID=40&md5=56c273d8011196dedfa28e5b4cfe3110	Article	Final	Scopus
Radiofrequency Radiation is capable of inducing Adaptive Response in human blood lymphocytes	Sannino A.; Zeni O.; Sarti M.; Vijayalaxmi; Romeo S.; Scarfì M.R.	Sannino, A. (57321173700); Zeni, O. (6601971095); Sarti, M. (7004550958); Vijayalaxmi (57216377486); Romeo, S. (36239169500); Scarfì, M.R. (7004365821)	2010	EuCAP 2010 - The 4th European Conference on Antennas and Propagation				5505774					https://www.scopus.com/inward/record.uri?eid=2-s2.0-77955310173&partnerID=40&md5=dfa53de47f6b44a098a6a494d145674a	Conference paper	Final	Scopus
Biological responses of mobile phone frequency exposure	Behari J.	Behari, Jitendra (57204345600)	2010	Indian Journal of Experimental Biology		48	10		959	981	22		https://www.scopus.com/inward/record.uri?eid=2-s2.0-78049471149&partnerID=40&md5=408bea1214e6d9ea10f86a4b27bdcb32	Article	Final	Scopus
Effects of microwave at 2.45 GHz radiations on reproductive system of male rats	Kesari K.K.; Behari J.	Kesari, Kavindra Kumar (24332073300); Behari, Jitendra (57204345600)	2010	Toxicological and Environmental Chemistry		92	6		1135	1147	12	10.1080/02772240903233637	https://www.scopus.com/inward/record.uri?eid=2-s2.0-77953096383&doi=10.1080%2f02772240903233637&partnerID=40&md5=ba6675420d3cdab4a9b2f12cf1b345b0	Article	Final	Scopus
Gimeracil sensitizes cells to radiation via inhibition of homologous recombination	Takagi M.; Sakata K.-I.; Someya M.; Tauchi H.; Iijima K.; Matsumoto Y.; Torigoe T.; Takahashi A.; Hareyama M.; Fukushima M.	Takagi, Masaru (57206977958); Sakata, Koh-Ichi (35420882700); Someya, Masanori (7003952732); Tauchi, Hiroshi (7007010359); Iijima, Kenta (8763033400); Matsumoto, Yoshihisa (36135696200); Torigoe, Toshihiko (56410576900); Takahashi, Akari (12789458500); Hareyama, Masato (7004687889); Fukushima, Masakazu (7402192856)	2010	Radiotherapy and Oncology		96	2		259	266	7	10.1016/j.radonc.2010.05.020	https://www.scopus.com/inward/record.uri?eid=2-s2.0-77955717821&doi=10.1016%2fj.radonc.2010.05.020&partnerID=40&md5=77b77b0ebc2171ba40b8c4508fd1327f	Article	Final	Scopus
Reactive oxygen species levels and DNA fragmentation on astrocytes in primary culture after acute exposure to low intensity microwave electromagnetic field	Campisi A.; Gulino M.; Acquaviva R.; Bellia P.; Raciti G.; Grasso R.; Musumeci F.; Vanella A.; Triglia A.	Campisi, Agata (7004101686); Gulino, Marisa (6603844163); Acquaviva, Rosaria (6701375264); Bellia, Paolo (6507357554); Raciti, Giuseppina (57200862011); Grasso, Rosaria (24821285100); Musumeci, Francesco (9335687700); Vanella, Angelo (7006194788); Triglia, Antonio (6701581868)	2010	Neuroscience Letters		473	1		52	55	3	10.1016/j.neulet.2010.02.018	https://www.scopus.com/inward/record.uri?eid=2-s2.0-77950628413&doi=10.1016%2fj.neulet.2010.02.018&partnerID=40&md5=9bb82e6b06184ddbdd8d77ce1b8133b1	Article	Final	Scopus
Cellular phone and germ cell: A comment	Wiwanitkit V.	Wiwanitkit, Viroj (57211738320)	2010	Journal of Human Reproductive Sciences		3	1		52			10.4103/0974-1208.63126	https://www.scopus.com/inward/record.uri?eid=2-s2.0-77953379443&doi=10.4103%2f0974-1208.63126&partnerID=40&md5=54c3fbe04a748a5e263717d01cf969f0	Letter	Final	Scopus
Use of flame atomic absorption spectrometry in diagnosis of cancerous and non-cancerous breast tissues: Comparison of metal concentrations	Kaya G.; Akdeniz I.; Ozcan C.; Kilinc E.; Yaman M.	Kaya, Gokce (8224115100); Akdeniz, Ismail (7801455565); Ozcan, Cemile (35365143800); Kilinc, Ersin (24587200700); Yaman, Mehmet (7004949180)	2010	Atomic Spectroscopy		31	3		102	110	8		https://www.scopus.com/inward/record.uri?eid=2-s2.0-77954547625&partnerID=40&md5=119700ed6a2fba8932839a9c89d54b3c	Article	Final	Scopus
DNA tandem repeat instability in the Escherichia coli chromosome is stimulated by mismatch repair at an adjacent CAG·CTG trinucleotide repeat	Blackwood J.K.; Okely E.A.; Zahra R.; Eykelenboom J.K.; Leach D.R.F.	Blackwood, John K. (21734231900); Okely, Ewa A. (6507564909); Zahra, Rabaab (57212309056); Eykelenboom, John K. (23974538400); Leach, David R. F. (7103066248)	2010	Proceedings of the National Academy of Sciences of the United States of America		107	52		22582	22586	4	10.1073/pnas.1012906108	https://www.scopus.com/inward/record.uri?eid=2-s2.0-78651090023&doi=10.1073%2fpnas.1012906108&partnerID=40&md5=6f53e54e7fda63fe036d34880c68afd9	Article	Final	Scopus
Genotoxic effects of low 2.45 GHz microwave radiation exposures on Sprague Dawley rats	Aweda M.A.; Usikalu M.R.; Wan J.H.; Ding N.; Zhu J.Y.	Aweda, M.A. (6508304762); Usikalu, M.R. (36560386900); Wan, J.H. (56595436700); Ding, N. (35855539000); Zhu, J.Y. (55657837200)	2010	International Journal of Genetics and Molecular Biology		2	9		189	197	8		https://www.researchgate.net/publication/228670367_Genotoxic_effects_of_low_245_GHz_microwave_radiation_exposures_on_Sprague_Dawley_rats	Article	Final	Scopus
Characterization of Bacillus subtilis spore inactivation in low-pressure, low-temperature gas plasma sterilization processes	Roth S.; Feichtinger J.; Hertel C.	Roth, S. (57214638147); Feichtinger, J. (6603797183); Hertel, C. (35587179900)	2010	Journal of Applied Microbiology		108	2		521	531	10	10.1111/j.1365-2672.2009.04453.x	https://www.scopus.com/inward/record.uri?eid=2-s2.0-74049163253&doi=10.1111%2fj.1365-2672.2009.04453.x&partnerID=40&md5=659b536c43e8d95fdb30075225f8c5fc	Article	Final	Scopus
Preliminary study on the induction of sperm head abnormalities in mice, mus musculus, exposed to radiofrequency radiations from global system for mobile communication base stations	Otitoloju A.A.; Obe I.A.; Adewale O.A.; Otubanjo O.A.; Osunkalu V.O.	Otitoloju, A.A. (6603273875); Obe, I.A. (35847637100); Adewale, O.A. (57205337913); Otubanjo, O.A. (6507996530); Osunkalu, V.O. (35335076700)	2010	Bulletin of Environmental Contamination and Toxicology		84	1		51	54	3	10.1007/s00128-009-9894-2	https://www.scopus.com/inward/record.uri?eid=2-s2.0-73649097922&doi=10.1007%2fs00128-009-9894-2&partnerID=40&md5=d6ff192d448b9726a9012b51d18c36df	Article	Final	Scopus
Development and biological evaluation of the microwave plasma technology as an UV source for the elimination of bacteria in water/wastewater; [Entwicklung und biologische bewertung der mikrowellenplasmatechnologie als UV-Quelle für die entkeimung von wasser/abwasser]	Schwartz T.; Süß J.; Vogt J.; Kanigowski U.; Mügge H.; Kaiser M.	Schwartz, Thomas (57210460669); Süß, Jacqueline (7005307132); Vogt, Jürgen (36647075000); Kanigowski, Uwe (36646286400); Mügge, Horst (36646420800); Kaiser, Mathias (7201712940)	2010	GWF, Wasser - Abwasser		151	1		76	82	6		https://www.scopus.com/inward/record.uri?eid=2-s2.0-78649462930&partnerID=40&md5=60b8e89a2cd78e6e6ba078a49d56c20b	Article	Final	Scopus
Microwaves from mobile phones inhibit 53BP1 focus formation in human stem cells more strongly than in differentiated cells: Possible mechanistic link to cancer risk	Markovà E.; Malmgren L.O.G.; Belyaev I.Y.	Markovà, Eva (9238166700); Malmgren, Lars O. G. (7005229749); Belyaev, Igor Y. (7005663186)	2010	Environmental Health Perspectives		118	3		394	399	5	10.1289/ehp.0900781	https://www.scopus.com/inward/record.uri?eid=2-s2.0-77649229330&doi=10.1289%2fehp.0900781&partnerID=40&md5=3c8333e292125397e77b5971b2f57795	Article	Final	Scopus
Cellular effects of ultrawideband ultrashort pulsed radiation and microwave radiation exposure	Shckorbatov Y.G.; Kolchigin N.N.; Grabina V.A.; Pasiuga V.N.	Shckorbatov, Y.G. (6602567111); Kolchigin, N.N. (6603108722); Grabina, V.A. (8379841200); Pasiuga, V.N. (24448213300)	2010	2010 5th International Confernce on Ultrawideband and Ultrashort Impulse Signals, UWBUSIS'2010				5609084	34	39	5	10.1109/UWBUSIS.2010.5609084	https://www.scopus.com/inward/record.uri?eid=2-s2.0-78650077272&doi=10.1109%2fUWBUSIS.2010.5609084&partnerID=40&md5=b8eb9cba09f92fd7dd7c1534518b00a6	Conference paper	Final	Scopus
Is there any possible genotoxic effect in exfoliated bladder cells of rat under the exposure of 1800MHz GSM-like modulated radio frequency radiation (RFR)?	Gurbuz N.; Sirav B.; Yuvaci H.U.; Turhan N.; Coskun Z.K.; Seyhan N.	Gurbuz, Neslihan (22950768500); Sirav, Bahriye (34870631500); Yuvaci, Hilal Uslu (56664507600); Turhan, Nilgun (7004108620); Coskun, Zafer Kutay (24467364700); Seyhan, Nesrin (10639838700)	2010	Electromagnetic Biology and Medicine		29	3		98	104	6	10.3109/15368378.2010.482498	https://www.scopus.com/inward/record.uri?eid=2-s2.0-77955673894&doi=10.3109%2f15368378.2010.482498&partnerID=40&md5=e12953b0304e38a097cf1aa0621e0b04	Article	Final	Scopus
Radiofrequency studies on tumorigenesis and the blood-brain barrier in lab animals support the conclusion of no adverse effects without significant tissue temperature increase	Elder J.A.	Elder, Joe A. (7402076470)	2010	2010 Asia-Pacific Symposium on Electromagnetic Compatibility, APEMC 2010				5475527	13	15	2	10.1109/APEMC.2010.5475527	https://www.scopus.com/inward/record.uri?eid=2-s2.0-77954993221&doi=10.1109%2fAPEMC.2010.5475527&partnerID=40&md5=8c7ebc7c3c14465229e22f1ac6cb8258	Conference paper	Final	Scopus
Single cell gel electrophoresis assay in human biomonitoring as reasonably reliable cancer predictor after exposure to physical agents	Garaj-Vrhovac V.; Gajski G.	Garaj-Vrhovac, Vera (7003841150); Gajski, Goran (18634365800)	2010	International Journal of Cancer Research and Prevention		3	4		243	256	13		https://www.scopus.com/inward/record.uri?eid=2-s2.0-84866173595&partnerID=40&md5=dadfbec51040565bd0b2fd8cc52f767b	Article	Final	Scopus
Micronucleus frequency in buccal mucosa cells of mobile phone users	Hintzsche H.; Stopper H.	Hintzsche, Henning (35240433200); Stopper, Helga (7006070934)	2010	Toxicology Letters		193	1		124	130	6	10.1016/j.toxlet.2009.12.016	https://www.scopus.com/inward/record.uri?eid=2-s2.0-75749132722&doi=10.1016%2fj.toxlet.2009.12.016&partnerID=40&md5=d32ea9058dbfe9d13e5a7df4a8a0c8fe	Article	Final	Scopus
Determination of phenylalkylamine compounds using surface-assisted desorption/ionization from amorphous silicon	Grechnikov A.A.; Borodkov A.S.; Alimpiev S.S.; Nikiforov S.M.; Simanovskii Y.O.; Karavanskii V.A.	Grechnikov, A.A. (6602849470); Borodkov, A.S. (26040447800); Alimpiev, S.S. (35561165100); Nikiforov, S.M. (7006965448); Simanovskii, Ya. O. (6603303688); Karavanskii, V.A. (7003532685)	2010	Journal of Analytical Chemistry		65	14		1504	1510	6	10.1134/S1061934810140108	https://www.scopus.com/inward/record.uri?eid=2-s2.0-84973855971&doi=10.1134%2fS1061934810140108&partnerID=40&md5=e1778aea0304d6efc92f6189a96206fc	Article	Final	Scopus
Letter of Concern	Baan R.A.	Baan, Robert A. (7006470075)	2010	Mutation Research - Genetic Toxicology and Environmental Mutagenesis		695	2023-02-01		1			10.1016/j.mrgentox.2009.11.004	https://www.scopus.com/inward/record.uri?eid=2-s2.0-77950360245&doi=10.1016%2fj.mrgentox.2009.11.004&partnerID=40&md5=99d8c1676ed8d4719dfd2209775badf8	Letter	Final	Scopus
Combined effects of 872 MHz radiofrequency radiation and ferrous chloride on reactive oxygen species production and DNA damage in human SH-SY5Y neuroblastoma cells	Luukkonen J.; Juutilainen J.; Naarala J.	Luukkonen, Jukka (36495225200); Juutilainen, Jukka (7003286242); Naarala, Jonne (6701834100)	2010	Bioelectromagnetics		31	6		417	424	7	10.1002/bem.20580	https://www.scopus.com/inward/record.uri?eid=2-s2.0-77956945310&doi=10.1002%2fbem.20580&partnerID=40&md5=736bcd2d11eb2563bd1430a5749352c7	Article	Final	Scopus
Evaluation of the co-genotoxic effects of 1800 MHz GSM radiofrequency exposure and a chemical mutagen in cultured human cells; [Évaluation des effets co-génotoxiques d'une exposition radiofréquence à 1800 MHz de type GSM et d'un agent mutagène dans des cellules humaines en culture.]	Perrin A.; Freire M.; Bachelet C.; Collin A.; Levêque P.; Pla S.; Debouzy J.-C.	Perrin, Anne (7102298639); Freire, Maëlle (57198007862); Bachelet, Christine (16737666600); Collin, Alice (36992957400); Levêque, Philippe (7004401310); Pla, Simon (6505976838); Debouzy, Jean-Claude (7003893738)	2010	Comptes Rendus Physique		11	2023-10-09		613	621	8	10.1016/j.crhy.2010.10.006	https://www.scopus.com/inward/record.uri?eid=2-s2.0-79951946352&doi=10.1016%2fj.crhy.2010.10.006&partnerID=40&md5=8881aeb5be9df06148f852f00cdd615c	Short survey	Final	Scopus
RecA4142 causes SOS constitutive expression by loading onto reversed replication forks in Escherichia coli K-12	Long J.E.; Massoni S.C.; Sandler S.J.	Long, Jarukit Edward (25947656300); Massoni, Shawn C. (36170056900); Sandler, Steven J. (7201423802)	2010	Journal of Bacteriology		192	10		2575	2582	7	10.1128/JB.01623-09	https://www.scopus.com/inward/record.uri?eid=2-s2.0-77952042486&doi=10.1128%2fJB.01623-09&partnerID=40&md5=ed0cac2ad652a2f721c507904eb4c759	Article	Final	Scopus
The influence of 1800 MHz GSM-like signals on hepatic oxidative DNA and lipid damage in nonpregnant, pregnant, and newly born rabbits	Tomruk A.; Guler G.; Dincel A.S.	Tomruk, Arin (24482248900); Guler, Goknur (8717730300); Dincel, Aylin Sepici (14619697600)	2010	Cell Biochemistry and Biophysics		56	1		39	47	8	10.1007/s12013-009-9068-1	https://www.scopus.com/inward/record.uri?eid=2-s2.0-77951225661&doi=10.1007%2fs12013-009-9068-1&partnerID=40&md5=76d5bb4a8a173ed5e3aa5b4254133f16	Article	Final	Scopus
Mutagenic response of 2.45GHz radiation exposure on rat brain	Kesari K.K.; Behari J.; Kumar S.	Kesari, Kavindra Kumar (24332073300); Behari, J. (57204345600); Kumar, Sanjay (56599312900)	2010	International Journal of Radiation Biology		86	4		334	343	9	10.3109/09553000903564059	https://www.scopus.com/inward/record.uri?eid=2-s2.0-77950476008&doi=10.3109%2f09553000903564059&partnerID=40&md5=681320895e5514c1e689fa05641665ef	Article	Final	Scopus
Effects of low-intensity microwave radiation on Tribolium castaneum physiological and biochemical characteristics and survival	Lu H.; Zhou J.; Xiong S.; Zhao S.	Lu, Huanghua (36652827800); Zhou, Jicheng (36653340000); Xiong, Shanbai (16025957900); Zhao, Siming (16025838600)	2010	Journal of Insect Physiology		56	9		1356	1361	5	10.1016/j.jinsphys.2010.04.019	https://www.scopus.com/inward/record.uri?eid=2-s2.0-77955172460&doi=10.1016%2fj.jinsphys.2010.04.019&partnerID=40&md5=208c097e063aa6983705309768024a74	Article	Final	Scopus
Evaluation of genotoxic effects in male wistar rats following microwave exposure	Kumar S.; Kesari K.K.; Behari J.	Kumar, Sanjay (56599312900); Kesari, Kavindra Kumar (24332073300); Behari, Jitendra (57204345600)	2010	Indian Journal of Experimental Biology		48	6		586	592	6		https://www.scopus.com/inward/record.uri?eid=2-s2.0-77954284589&partnerID=40&md5=0cc3819e9e2a0830daad5d5e0445a1e4	Article	Final	Scopus
Impact of 1.8-GHz radiofrequency radiation (RFR) on DNA damage and repair induced by doxorubicin in human B-cell lymphoblastoid cells	Zhijian C.; Xiaoxue L.; Yezhen L.; Shijie C.; Lifen J.; Jianlin L.; Deqiang L.; Jiliang H.	Zhijian, Chen (57209290002); Xiaoxue, Li (26636182500); Yezhen, Lu (26636120400); Shijie, Chen (14018820500); Lifen, Jin (8960731600); Jianlin, Lou (8960731900); Deqiang, Lu (8892090900); Jiliang, He (55714935100)	2010	Mutation Research - Genetic Toxicology and Environmental Mutagenesis		695	2023-02-01		16	21	5	10.1016/j.mrgentox.2009.10.001	https://www.scopus.com/inward/record.uri?eid=2-s2.0-77950365854&doi=10.1016%2fj.mrgentox.2009.10.001&partnerID=40&md5=c35a0fad56c29309a317b54fb7de534d	Article	Final	Scopus
Effect of mobile phone station on micronucleus frequency and chromosomal aberrations in human blood cells	Yildirim M.S.; Yildirim A.; Zamani A.G.; Okudan N.	Yildirim, M. Selman (7102181609); Yildirim, A. (57214414739); Zamani, A.G. (12800772200); Okudan, N. (6507088914)	2010	Genetic Counseling		21	2		243	251	8		https://www.scopus.com/inward/record.uri?eid=2-s2.0-77954740903&partnerID=40&md5=d32766b0cfca64013d0434243ab5e495	Article	Final	Scopus
Cytogenetic studies in human cells exposed in vitro to GSM-900 MHz radiofrequency radiation using R-banded karyotyping	Bourthoumieu S.; Joubert V.; Marin B.; Collin A.; Leveque P.; Terro F.; Yardin C.	Bourthoumieu, S. (8513083500); Joubert, V. (23492321300); Marin, B. (8436867400); Collin, A. (36992957400); Leveque, P. (7004401310); Terro, F. (6602670596); Yardin, C. (6701328640)	2010	Radiation Research		174	06:00:00		712	718	6	10.1667/RR2137.1	https://www.scopus.com/inward/record.uri?eid=2-s2.0-78650008142&doi=10.1667%2fRR2137.1&partnerID=40&md5=c9d4c46a528dfb15ce74b5d7c6cf85c1	Article	Final	Scopus
The effect of radiofrequency radiation on DNA and lipid damage in non-pregnant and pregnant rabbits and their newborns	Guler G.; Tomruk A.; Ozgur E.; Seyhan N.	Guler, Goknur (8717730300); Tomruk, Arin (24482248900); Ozgur, Elcin (25650311300); Seyhan, Nesrin (10639838700)	2010	General Physiology and Biophysics		29	1		59	66	7	10.4149/gpb_2010_01_59	https://www.scopus.com/inward/record.uri?eid=2-s2.0-77952034707&doi=10.4149%2fgpb_2010_01_59&partnerID=40&md5=a532c9b354c7b63103fba431e6859c40	Article	Final	Scopus
Evaluation of basal DNA damage and oxidative stress in Wistar rat leukocytes after exposure to microwave radiation	Garaj-Vrhovac V.; Gajski G.; Trošić I.; Pavičić I.	Garaj-Vrhovac, Vera (7003841150); Gajski, Goran (18634365800); Trošić, Ivančica (6603891776); Pavičić, Ivan (6506066853)	2009	Toxicology		259	3		107	112	5	10.1016/j.tox.2009.02.008	https://www.scopus.com/inward/record.uri?eid=2-s2.0-63449140856&doi=10.1016%2fj.tox.2009.02.008&partnerID=40&md5=92de23b4bde5a37a9b0ed0596a6d3c07	Article	Final	Scopus
Microwaves from UMTS/GSM mobile phones induce long-lasting inhibition of 53BP1/γ-H2AX DNARepair foci in human lymphocytes	Belyaev I.Y.; Markova E.; Hillert L.; Malmgren L.O.G.; Persson B.R.R.	Belyaev, Igor Y. (7005663186); Markova, Eva (9238166700); Hillert, Lena (57203192717); Malmgren, Lars O.G. (7005229749); Persson, Bertil R.R. (7403298027)	2009	Bioelectromagnetics		30	2		129	141	12	10.1002/bem.20445	https://www.scopus.com/inward/record.uri?eid=2-s2.0-63149182158&doi=10.1002%2fbem.20445&partnerID=40&md5=86d59079d02cf4d3ae02e4a4ff7bdcd6	Article	Final	Scopus
Effects of radiofrequency electromagnetic waves (RF-EMW) from cellular phones on human ejaculated semen: an in vitro pilot study	Agarwal A.; Desai N.R.; Makker K.; Varghese A.; Mouradi R.; Sabanegh E.; Sharma R.	Agarwal, Ashok (7401480880); Desai, Nisarg R. (24173315300); Makker, Kartikeya (57989975200); Varghese, Alex (15038413600); Mouradi, Rand (24825231400); Sabanegh, Edmund (6603838743); Sharma, Rakesh (56464514400)	2009	Fertility and Sterility		92	4		1318	1325	7	10.1016/j.fertnstert.2008.08.022	https://www.scopus.com/inward/record.uri?eid=2-s2.0-70349454140&doi=10.1016%2fj.fertnstert.2008.08.022&partnerID=40&md5=b28144fd6ec68a0ac1de195aa16593ca	Article	Final	Scopus
Nanosized As2O3/Fe2O3 complexes combined with magnetic fluid hyperthermia selectively target liver cancer cells	Wang Z.-Y.; Song J.; Zhang D.-S.	Wang, Zi-Yu (57209621766); Song, Jian (8564936400); Zhang, Dong-Sheng (57196466335)	2009	World Journal of Gastroenterology		15	24		2995	3002	7	10.3748/wjg.15.2995	https://www.scopus.com/inward/record.uri?eid=2-s2.0-67651242226&doi=10.3748%2fwjg.15.2995&partnerID=40&md5=0595150bc2248b7aa6e3d1eac474487a	Article	Final	Scopus
Assessment of DNA sensitivity in peripheral blood leukocytes after occupational exposure to microwave radiation: The alkaline comet assay and chromatid breakage assay	Garaj-Vrhovac V.; Oreščanin V.	Garaj-Vrhovac, Vera (7003841150); Oreščanin, Višnja (55889487800)	2009	Cell Biology and Toxicology		25	1		33	43	10	10.1007/s10565-008-9060-3	https://www.scopus.com/inward/record.uri?eid=2-s2.0-58149190438&doi=10.1007%2fs10565-008-9060-3&partnerID=40&md5=2943b8e6640b6b127815a315ea9c05aa	Article	Final	Scopus
Absence of genotoxic potential of 902MHz (GSM) and 1747MHz (DCS) wireless communication signals: In vivo two-year bioassay in B6C3F1 mice	Ziemann C.; Brockmeyer H.; Reddy S.B.; Vijaylaxmi; Prihoda T.J.; Kuster N.; Tillmann T.; Dasenbrock C.	Ziemann, Christina (6602830868); Brockmeyer, Heidrun (26667447200); Reddy, Siddharth B. (26667990900); Vijaylaxmi (57216377486); Prihoda, Thomas J. (7005130530); Kuster, Niels (7003283774); Tillmann, Thomas (55992821300); Dasenbrock, Clemens (6603937597)	2009	International Journal of Radiation Biology		85	5		454	464	10	10.1080/09553000902818907	https://www.scopus.com/inward/record.uri?eid=2-s2.0-67649870569&doi=10.1080%2f09553000902818907&partnerID=40&md5=7fb077923ae0db91d028af5743ed3b0b	Article	Final	Scopus
Mobile phone radiation induces reactive oxygen species production and DNA damage in human spermatozoa in vitro	De Iuliis G.N.; Newey R.J.; King B.V.; Aitken R.J.	De Iuliis, Geoffry N. (8076493000); Newey, Rhiannon J. (34969516800); King, Bruce V. (35581220700); Aitken, R. John (7201959888)	2009	PLoS ONE		4	7	e6446				10.1371/journal.pone.0006446	https://www.scopus.com/inward/record.uri?eid=2-s2.0-68149117538&doi=10.1371%2fjournal.pone.0006446&partnerID=40&md5=6ab1c559d059cc4d0f0188cf3f3d7b66	Article	Final	Scopus
Mercury speciation analysis on cell lines of the human central nervous system to explain genotoxic effects	Nevado J.J.B.; Martín-Doimeadios R.C.R.; Moreno M.J.; do Nascimento J.L.M.; Herculano A.M.; Crespo-López M.E.	Nevado, J.J. Berzas (7003294250); Martín-Doimeadios, R.C. Rodríguez (6506614168); Moreno, M. Jiménez (23060736500); do Nascimento, J.L. Martins (7004473713); Herculano, A.M. (8230111200); Crespo-López, M.E. (8230111500)	2009	Microchemical Journal		93	1		12	16	4	10.1016/j.microc.2009.03.008	https://www.scopus.com/inward/record.uri?eid=2-s2.0-68149087712&doi=10.1016%2fj.microc.2009.03.008&partnerID=40&md5=b208dd7c8a8f78a8cbf811fb94007781	Article	Final	Scopus
Extending the range of microsecond-to-millisecond chemical exchange Detected in labeled and unlabeled nucleic acids by selective carbon R NMR spectroscopy	Hansen A.L.; Nikolova E.N.; Casiano-Negroni A.; Al-Hashimi H.M.	Hansen, Alexandar L. (7401928416); Nikolova, Evgenia N. (24485115600); Casiano-Negroni, Anette (16425602800); Al-Hashimi, Hashim M. (6602984450)	2009	Journal of the American Chemical Society		131	11		3818	3819	1	10.1021/ja8091399	https://www.scopus.com/inward/record.uri?eid=2-s2.0-67849097846&doi=10.1021%2fja8091399&partnerID=40&md5=d2c4987feb5e85799fae6f1c4bf863eb	Article	Final	Scopus
Public health implications of wireless technologies	Sage C.; Carpenter D.O.	Sage, Cindy (16639649900); Carpenter, David O. (7201795413)	2009	Pathophysiology		16	2023-03-02		233	246	13	10.1016/j.pathophys.2009.01.011	https://www.scopus.com/inward/record.uri?eid=2-s2.0-67650707057&doi=10.1016%2fj.pathophys.2009.01.011&partnerID=40&md5=3621af110a3a0d4f3a7c62e15a74fca9	Article	Final	Scopus
Microwave irradiation enhances gene and oligonucleotide delivery and induces effective exon skipping in myoblasts	Doran T.J.; Lu P.J.; Vanier G.S.; Collins M.J.; Wu B.; Lu Q.L.	Doran, T.J. (57196690930); Lu, P.J. (25622376200); Vanier, G.S. (15519609500); Collins, M.J. (8674491300); Wu, B. (55075634100); Lu, Q.L. (26637784600)	2009	Gene Therapy		16	1		119	126	7	10.1038/gt.2008.144	https://www.scopus.com/inward/record.uri?eid=2-s2.0-58149456651&doi=10.1038%2fgt.2008.144&partnerID=40&md5=db2cc9b41fbfe5af26fde05f36121c79	Article	Final	Scopus
Answer to comments by A. Lerchl on "Radiofrequency electromagnetic fields (UMTS, 1,950 MHz) induce genotoxic effects in vitro in human fibroblasts but not in lymphocytes" published by C. Schwarz et al. 2008	Rüdiger H.W.	Rüdiger, Hugo W. (16948834100)	2009	International Archives of Occupational and Environmental Health		82	2		279	283	4	10.1007/s00420-008-0330-4	https://www.scopus.com/inward/record.uri?eid=2-s2.0-58249137364&doi=10.1007%2fs00420-008-0330-4&partnerID=40&md5=42146684e970d9e8be5d94f5a5eb0dd5	Note	Final	Scopus
Radioprotective effects of honeybee venom (Apis mellifera) against 915-MHz microwave radiation-induced DNA damage in wistar rat lymphocytes: In vitro study	Gajski G.; Garaj-Vrhovac V.	Gajski, Goran (18634365800); Garaj-Vrhovac, Vera (7003841150)	2009	International Journal of Toxicology		28	2		88	98	10	10.1177/1091581809335051	https://www.scopus.com/inward/record.uri?eid=2-s2.0-68649114545&doi=10.1177%2f1091581809335051&partnerID=40&md5=4ef019f8d7693f0a05c976649e87a4d0	Article	Final	Scopus
Genotoxic effects of radiofrequency electromagnetic fields	Ruediger H.W.	Ruediger, Hugo W. (57225262396)	2009	Pathophysiology		16	2023-03-02		89	102	13	10.1016/j.pathophys.2008.11.004	https://www.scopus.com/inward/record.uri?eid=2-s2.0-67650704488&doi=10.1016%2fj.pathophys.2008.11.004&partnerID=40&md5=d8ebaf5f0e31b94656cb3f6d2f7bc0e5	Article	Final	Scopus
Genetic damage in mammalian somatic cells exposed to extremely low frequency electro-magnetic fields: A meta-analysis of data from 87 publications (1990-2007)	Vijayalaxmi; Prihoda T.J.	Vijayalaxmi (57216377486); Prihoda, Thomas J. (7005130530)	2009	International Journal of Radiation Biology		85	3		196	213	17	10.1080/09553000902748575	https://www.scopus.com/inward/record.uri?eid=2-s2.0-67449087609&doi=10.1080%2f09553000902748575&partnerID=40&md5=856f05f13f75872ff8db8a01f070e769	Article	Final	Scopus
Fifty-gigahertz microwave exposure effect of radiations on rat brain	Kesari K.K.; Behari J.	Kesari, Kavindra Kumar (24332073300); Behari, J. (57204345600)	2009	Applied Biochemistry and Biotechnology		158	1		126	139	13	10.1007/s12010-008-8469-8	https://www.scopus.com/inward/record.uri?eid=2-s2.0-70349562380&doi=10.1007%2fs12010-008-8469-8&partnerID=40&md5=259354cd6ebedcc6b60096d0299e4e68	Article	Final	Scopus
Editorial	Baan R.A.	Baan, Robert A. (7006470075)	2009	Mutation Research - Genetic Toxicology and Environmental Mutagenesis		673	1		1			10.1016/j.mrgentox.2008.11.003	https://www.scopus.com/inward/record.uri?eid=2-s2.0-58749106931&doi=10.1016%2fj.mrgentox.2008.11.003&partnerID=40&md5=85e3c47a98fc349474d53cc65d99be6d	Editorial	Final	Scopus
Comments on "Radiofrequency electromagnetic fields (UMTS, 1,950 MHz) induce genotoxic effects in vitro in human fibroblasts but not in lymphocytes" by Schwarz et al. (Int Arch Occup Environ Health 2008: doi: 10.1007/s00420-008-0305-5)	Lerchl A.	Lerchl, Alexander (56277238900)	2009	International Archives of Occupational and Environmental Health		82	2		275	278	3	10.1007/s00420-008-0323-3	https://www.scopus.com/inward/record.uri?eid=2-s2.0-58249133180&doi=10.1007%2fs00420-008-0323-3&partnerID=40&md5=119d64d1fefab563e86ca6be1745c578	Note	Final	Scopus
2.45 GHz low level CW microwave radiation affects embryo implantation sites and single strand DNA damage in brain cells of mice, mus musculus	Singh V.P.; Singh P.; Chaturvedi C.M.; Shukla R.K.; Dhawan A.; Gangwar R.K.; Singh S.P.	Singh, Vineet Prakash (7404649182); Singh, Priyanka (57226514159); Chaturvedi, Chandra Mohini (7004348261); Shukla, Ritesh K. (35559561100); Dhawan, Alok (7101776364); Gangwar, Ravi Kumar (35203333800); Singh, Surya Pal (57378218300)	2009	2009 International Conference on Emerging Trends in Electronic and Photonic Devices and Systems, ELECTRO '09				5441089	379	382	3	10.1109/electro.2009.5441089	https://www.scopus.com/inward/record.uri?eid=2-s2.0-77952561062&doi=10.1109%2felectro.2009.5441089&partnerID=40&md5=38fd74fc9713a647da13292af95ef963	Conference paper	Final	Scopus
Genotoxicity evaluation of human populations exposed to radio frequency radiation	Rekhadevi P.V.; Sailaja N.; Mahboob M.; Rahman M.F.; Grover P.	Rekhadevi, P.V. (14325798500); Sailaja, N. (14325700300); Mahboob, M. (6701800401); Rahman, M.F. (56249514300); Grover, P. (7101758367)	2009	Toxicology International		16	1		9	19	10		https://www.scopus.com/inward/record.uri?eid=2-s2.0-78650367824&partnerID=40&md5=273b760517d911f6cacad8bb93655ea0	Article	Final	Scopus
Microwave cell death: Molecular analysis using DNA electrophoresis, PCR amplification and TUNEL	Mori I.; Ozaki T.; Tabuse K.; Utsunomiya H.; Taniguchi E.; Kakudo K.	Mori, Ichiro (35353187400); Ozaki, Takashi (18635043400); Tabuse, Katsuyoshi (7003718456); Utsunomiya, Hirotoshi (7102139679); Taniguchi, Emiko (7006980841); Kakudo, Kennichi (57195026520)	2009	Pathology International		59	5		294	299	5	10.1111/j.1440-1827.2009.02368.x	https://www.scopus.com/inward/record.uri?eid=2-s2.0-65349146426&doi=10.1111%2fj.1440-1827.2009.02368.x&partnerID=40&md5=1618fd75977a308b399b6708b64ac423	Article	Final	Scopus
Influence of 1.8-GHz (GSM) radiofrequency radiation (RFR) on DNA damage and repair induced by X-rays in human leukocytes in vitro	Zhijian C.; Xiaoxue L.; Yezhen L.; Deqiang L.; Shijie C.; Lifen J.; Jianlin L.; Jiliang H.	Zhijian, Chen (57209290002); Xiaoxue, Li (26636182500); Yezhen, Lu (26636120400); Deqiang, Lu (8892090900); Shijie, Chen (14018820500); Lifen, Jin (8960731600); Jianlin, Lou (8960731900); Jiliang, He (55714935100)	2009	Mutation Research - Genetic Toxicology and Environmental Mutagenesis		677	2023-02-01		100	104	4	10.1016/j.mrgentox.2009.05.015	https://www.scopus.com/inward/record.uri?eid=2-s2.0-67650074238&doi=10.1016%2fj.mrgentox.2009.05.015&partnerID=40&md5=d800df30d0d04d7e410d2ce3adb27843	Article	Final	Scopus
Human fibroblasts and 900 MHz radiofrequency radiation: Evaluation of DNA damage after exposure and co-exposure to 3-chloro-4-(dichloromethyl)-5-hydroxy- 2(5h)-furanone (MX)	Sannino A.; Di Costanzo G.; Brescia F.; Sarti M.; Zeni O.; Juutilainen J.; Scarf M.R.	Sannino, A. (57321173700); Di Costanzo, G. (57198178641); Brescia, F. (12775766100); Sarti, M. (7004550958); Zeni, O. (6601971095); Juutilainen, J. (7003286242); Scarf, M.R. (7004365821)	2009	Radiation Research		171	6		743	751	8	10.1667/RR1642.1	https://www.scopus.com/inward/record.uri?eid=2-s2.0-67849114330&doi=10.1667%2fRR1642.1&partnerID=40&md5=15b01d7d77cebb7b5f22cb863242e2e6	Article	Final	Scopus
Erratum to "Effect of superposed electromagnetic noise on DNA damage of lens epithelial cells induced by microwave radiation" (Invest Ophthalmol Vis Sci., (2008), 49, 5, (2009-2015), 10.1167/iovs.07-1333)			2009	Investigative Ophthalmology and Visual Science		50	10		4530				https://www.scopus.com/inward/record.uri?eid=2-s2.0-84863845739&partnerID=40&md5=3bb2cd7249096d3b80a8bb89d4c100a2	Erratum	Final	Scopus
Effect of microwave irradiation on covalent ligand-DNA interactions	Rahman K.M.; Thurston D.E.	Rahman, Khondaker M. (56232895400); Thurston, David E. (7005776849)	2009	Chemical Communications			20		2875	2877	2	10.1039/b902357g	https://www.scopus.com/inward/record.uri?eid=2-s2.0-67449094294&doi=10.1039%2fb902357g&partnerID=40&md5=b4f09e854a764fc607680cf0b4cb3345	Article	Final	Scopus
Proliferation, oxidative stress and cell death in cells exposed to 872 MHz radiofrequency radiation and oxidants	Höytö A.; Luukkonen J.; Juutilainen J.; Naarala J.	Höytö, Anne (14323569300); Luukkonen, Jukka (36495225200); Juutilainen, Jukka (7003286242); Naarala, Jonne (6701834100)	2008	Radiation Research		170	2		235	243	8	10.1667/RR1322.1	https://www.scopus.com/inward/record.uri?eid=2-s2.0-49249119352&doi=10.1667%2fRR1322.1&partnerID=40&md5=fa697ad1f4b65786ba965780ae53669d	Article	Final	Scopus
Electromagnetic fields in environment and its health hazards	Singh B.K.; Sharma R.S.; Ajumeera R.; Mathur A.K.	Singh, B.K. (57212223482); Sharma, R.S. (57206887646); Ajumeera, R. (36709212600); Mathur, A.K. (24481519800)	2008	2008 International Conference of Recent Advances in Microwave Theory and Applications, MICROWAVE 2008				4763040	558	560	2	10.1109/AMTA.2008.4763040	https://www.scopus.com/inward/record.uri?eid=2-s2.0-63049092845&doi=10.1109%2fAMTA.2008.4763040&partnerID=40&md5=e1b2a3ec67d4edad806c03bba0842461	Conference paper	Final	Scopus
50GHz microwave exposure effect of radiations on offspring and rats brain	Kesari K.K.; Behari J.	Kesari, Kavindra Kumar (24332073300); Behari, J. (57204345600)	2008	33rd International Conference on Infrared and Millimeter Waves and the 16th International Conference on Terahertz Electronics, 2008, IRMMW-THz 2008				4665476				10.1109/ICIMW.2008.4665476	https://www.scopus.com/inward/record.uri?eid=2-s2.0-58049094570&doi=10.1109%2fICIMW.2008.4665476&partnerID=40&md5=b1592360c0f794a22ce9471a65c69b67	Conference paper	Final	Scopus
Combinative exposure effect of radio frequency signals from CDMA mobile phones and aphidicolin on DNA integrity	Tiwari R.; Lakshmi N.K.; Surender V.; Rajesh A.D.V.; Bhargava S.C.; Ahuja Y.R.	Tiwari, R. (23977239200); Lakshmi, N.K. (9274891000); Surender, V. (8632501800); Rajesh, A.D.V. (57198099703); Bhargava, S.C. (57196547630); Ahuja, Y.R. (7004296175)	2008	Electromagnetic Biology and Medicine		27	4		418	425	7	10.1080/15368370802473554	https://www.scopus.com/inward/record.uri?eid=2-s2.0-57049120184&doi=10.1080%2f15368370802473554&partnerID=40&md5=0d5611b8523078ee569e7370bd36a9e9	Article	Final	Scopus
Response	Vogel G.	Vogel, Gretchen (7202459351)	2008	Science		322	5906		1325				https://www.scopus.com/inward/record.uri?eid=2-s2.0-57149091745&partnerID=40&md5=0be2ba6ebe8e7d0dd1ae4cd75eca5d47	Letter	Final	Scopus
Characterization of biological effect of 1763 MHz radiofrequency exposure on auditory hair cells	Huang T.-Q.; Lee M.S.; Oh E.-H.; Kalinec F.; Zhang B.-T.; Seo J.-S.; Park W.-Y.	Huang, Tai-Qin (12142936800); Lee, Min Su (57191729878); Oh, Eun-Ha (25031651300); Kalinec, Federico (6701681257); Zhang, Byoung-Tak (55765845700); Seo, Jeong-Sun (16640202500); Park, Woong-Yang (7402229389)	2008	International Journal of Radiation Biology		84	11		909	915	6	10.1080/09553000802460123	https://www.scopus.com/inward/record.uri?eid=2-s2.0-57049169280&doi=10.1080%2f09553000802460123&partnerID=40&md5=8cf1b73b7f29ed88988ffb2c518230c6	Article	Final	Scopus
Evaluation of genotoxic potential of radiofrequency/microwave electromagnetic field (RF/MW EMF) using comet assay in earthworms (Eisenia fetida)	Malarić K.; Štambuk A.; Šrut M.; Tkalec M.	Malarić, Krešimir (6602533870); Štambuk, Anamaria (23996278600); Šrut, Maja (35769705300); Tkalec, Mirta (6508132067)	2008	16th IMEKO TC4 Int. Symp.: Exploring New Frontiers of Instrum. and Methods for Electrical and Electronic Measurements; 13th TC21 Int. Workshop on ADC Modelling and Testing - Joint Session, Proc.					883	887	4		https://www.scopus.com/inward/record.uri?eid=2-s2.0-84883629071&partnerID=40&md5=692e3c8d25d55e636214024990376f1a	Conference paper	Final	Scopus
Evaluation of genotoxic effects in human leukocytes after in vitro exposure to 1950 MHz UMTS radiofrequency field	Zeni O.; Schiavoni A.; Perrotta A.; Forigo D.; Deplano M.; Scarfì M.R.	Zeni, O. (6601971095); Schiavoni, A. (6602494422); Perrotta, A. (8505296300); Forigo, D. (57213479770); Deplano, M. (23984904300); Scarfì, M.R. (7004365821)	2008	Bioelectromagnetics		29	3		177	184	7	10.1002/bem.20378	https://www.scopus.com/inward/record.uri?eid=2-s2.0-41149102332&doi=10.1002%2fbem.20378&partnerID=40&md5=256bc09e0884abc6d1c6e8309041f951	Article	Final	Scopus
Molecular responses of Jurkat T-cells to 1763 MHz radiofrequency radiation	Huang T.-Q.; Lee M.S.; Oh E.; Zhang B.-T.; Seo J.-S.; Park W.-Y.	Huang, Tai-Qin (12142936800); Lee, Min Su (57191729878); Oh, Eunha (25031651300); Zhang, Byoung-Tak (55765845700); Seo, Jeong-Sun (16640202500); Park, Woong-Yang (7402229389)	2008	International Journal of Radiation Biology		84	9		734	741	7	10.1080/09553000802317760	https://www.scopus.com/inward/record.uri?eid=2-s2.0-52949086458&doi=10.1080%2f09553000802317760&partnerID=40&md5=00bffb62d7b2553ed333cd2ab1419992	Article	Final	Scopus
Spindle disturbances in human-hamster hybrid (AL) cells induced by mobile communication frequency range signals	Schrader T.; Münter K.; Kleine-Ostmann T.; Schmid E.	Schrader, Thorsten (7005775839); Münter, Klaus (7003868108); Kleine-Ostmann, Thomas (6602069783); Schmid, Ernst (7203006389)	2008	Bioelectromagnetics		29	8		626	639	13	10.1002/bem.20428	https://www.scopus.com/inward/record.uri?eid=2-s2.0-57149109616&doi=10.1002%2fbem.20428&partnerID=40&md5=cc8cd78f88815387d49d1a20cc89dc9f	Article	Final	Scopus
Evaluation of HSP70 expression and DNA damage in cells of a human trophoblast cell line exposed to 1.8 GHz amplitude-modulated radiofrequency fields	Valbonesi P.; Franzellitti S.; Piano A.; Contin A.; Biondi C.; Fabbri E.	Valbonesi, Paola (6602084480); Franzellitti, Silvia (8963791900); Piano, Annamaria (6701490495); Contin, Andrea (35354910500); Biondi, Carla (35607678200); Fabbri, Elena (57193196102)	2008	Radiation Research		169	3		270	279	9	10.1667/RR1061.1	https://www.scopus.com/inward/record.uri?eid=2-s2.0-41649084998&doi=10.1667%2fRR1061.1&partnerID=40&md5=fbc00ac2527efd23e9701fcea640e68c	Article	Final	Scopus
Case-only study of interactions between DNA repair genes (hMLH1, APEX1, MGMT, XRCC1 and XPD) and low-frequency electromagnetic fields in childhood acute leukemia	Yang Y.; Jin X.; Yan C.; Tian Y.; Tang J.; Shen X.	Yang, You (37760913300); Jin, Xingming (7402589749); Yan, Chonghuai (7401746381); Tian, Ying (7402840598); Tang, Jingyan (13907115100); Shen, Xiaoming (7402721490)	2008	Leukemia and Lymphoma		49	12		2344	2350	6	10.1080/10428190802441347	https://www.scopus.com/inward/record.uri?eid=2-s2.0-57449120044&doi=10.1080%2f10428190802441347&partnerID=40&md5=0944798bdc6312fb2827a1dfbcf43cfd	Article	Final	Scopus
In vitro assessment of clastogenicity of mobile-phone radiation (835 MHz) using the alkaline comet assay and chromosomal aberration test	Kim J.-Y.; Hong S.-Y.; Lee Y.-M.; Yu S.-A.; Woo S.K.; Hong J.-R.; Son T.; Chang S.-K.; Lee M.	Kim, Ji-Young (57221537257); Hong, Sae-Yong (35253800800); Lee, Young-Mi (57203798757); Yu, Shin-Ae (24282246000); Woo, Suk Koh (16641683300); Hong, Joong-Rak (36808249400); Son, Taeho (56186802100); Chang, Sung-Keun (7405602830); Lee, Michael (55716905400)	2008	Environmental Toxicology		23	3		319	327	8	10.1002/tox.20347	https://www.scopus.com/inward/record.uri?eid=2-s2.0-43949118450&doi=10.1002%2ftox.20347&partnerID=40&md5=7570e617171881b4cd7a7ad946470bf5	Article	Final	Scopus
Effects of modulated microwave radiation at cellular telephone frequency (1.95 GHz) on X-ray-induced chromosome aberrations in human lymphocytes in vitro	Manti L.; Braselmann H.; Calabrese M.L.; Massa R.; Pugliese M.; Scampoli P.; Sicignano G.; Grossi G.	Manti, L. (8369240500); Braselmann, H. (7003392059); Calabrese, M.L. (40261132700); Massa, R. (55983356300); Pugliese, M. (7005587075); Scampoli, P. (6603903844); Sicignano, G. (6506160597); Grossi, G. (7005683032)	2008	Radiation Research		169	5		575	583	8	10.1667/RR1044.1	https://www.scopus.com/inward/record.uri?eid=2-s2.0-43449125923&doi=10.1667%2fRR1044.1&partnerID=40&md5=8e144aa8159949f045b513c97ca0fb4c	Article	Final	Scopus
Radiofrequency electromagnetic fields (UMTS, 1,950 MHz) induce genotoxic effects in vitro in human fibroblasts but not in lymphocytes	Schwarz C.; Kratochvil E.; Pilger A.; Kuster N.; Adlkofer F.; Rüdiger H.W.	Schwarz, Claudia (57197222354); Kratochvil, Elisabeth (12773184400); Pilger, Alexander (6603786004); Kuster, Niels (7003283774); Adlkofer, Franz (7004830030); Rüdiger, Hugo W. (16948834100)	2008	International Archives of Occupational and Environmental Health		81	6		755	767	12	10.1007/s00420-008-0305-5	https://www.scopus.com/inward/record.uri?eid=2-s2.0-40349108520&doi=10.1007%2fs00420-008-0305-5&partnerID=40&md5=5e2adda9f3cb475083ba1fb251a72fd9	Article	Final	Scopus
Electromagnetic noise inhibits radiofrequency radiation-induced DNA damage and reactive oxygen species increase in human lens epithelial cells	Yao K.; Wu W.; Wang K.J.; Ni S.; Ye P.P.; Yu Y.B.; Ye J.; Sun L.X.	Yao, Ke (57192106020); Wu, Wei (57213422127); Wang, Kai Jun (55501470500); Ni, Shuang (57201752800); Ye, Pan Pan (15770416600); Yu, Yi Bo (55534379700); Ye, Juan (55273861100); Sun, Li Xia (55492977800)	2008	Molecular Vision		14			964	969	5		https://www.scopus.com/inward/record.uri?eid=2-s2.0-44449099137&partnerID=40&md5=b6b3fed99fede72184601e1180260fdf	Article	Final	Scopus
Increased levels of numerical chromosome aberrations after in vitro exposure of human peripheral blood lymphocytes to radiofrequency electromagnetic fields for 72 hours	Mazor R.; Korenstein-Ilan A.; Barbul A.; Eshet Y.; Shahadi A.; Jerby E.; Korenstein R.	Mazor, Ronit (56242107200); Korenstein-Ilan, Avital (6505882615); Barbul, Alexander (7006209402); Eshet, Yael (22940759100); Shahadi, Avi (6602615323); Jerby, Eli (7006463973); Korenstein, Rafi (7006796312)	2008	Radiation Research		169	1		28	37	9	10.1667/RR0872.1	https://www.scopus.com/inward/record.uri?eid=2-s2.0-39049083380&doi=10.1667%2fRR0872.1&partnerID=40&md5=d8a1f88cdcac14cacb7f7a2aff05579f	Article	Final	Scopus
Effects of 50 Hz magnetic fields on gene expression in MCF-7 cells	Chen G.D.; Lu D.Q.; Jiang H.; Xu Z.P.	Chen, Guang-di (35232711300); Lu, De-qiang (7403079172); Jiang, Huai (7404466940); Xu, Zhen-ping (56173561300)	2008	Zhejiang da xue xue bao. Yi xue ban = Journal of Zhejiang University. Medical sciences		37	1		15	22	7		https://www.scopus.com/inward/record.uri?eid=2-s2.0-67649807966&partnerID=40&md5=0720a095302f79aca7c669150b162ec3	Article	Final	Scopus
Apparent low-field microwave absorption in Escherichia coli endonuclease III: A possible way for increased DNA damage by the microwave effect	Kim S.H.; Kim H.D.; Youn B.; Lee C.H.; Kim J.	Kim, Sang Hwa (57196226151); Kim, Hag Dong (7410135537); Youn, BuHyun (35075479200); Lee, Chang Hoon (55700514400); Kim, Joon (7601371861)	2008	Journal of the Korean Physical Society		52	4		1065	1069	4	10.3938/jkps.52.1065	https://www.scopus.com/inward/record.uri?eid=2-s2.0-43149103409&doi=10.3938%2fjkps.52.1065&partnerID=40&md5=45c556ff1ee5dece2cb1dabf17128eb9	Article	Final	Scopus
Apoptosis is induced by radiofrequency fields through the caspase-independent mitochondrial pathway in cortical neurons	Joubert V.; Bourthoumieu S.; Leveque P.; Yardin C.	Joubert, Vanessa (23492321300); Bourthoumieu, Sylvie (8513083500); Leveque, Philippe (7004401310); Yardin, Catherine (6701328640)	2008	Radiation Research		169	1		38	45	7	10.1667/RR1077.1	https://www.scopus.com/inward/record.uri?eid=2-s2.0-39049143786&doi=10.1667%2fRR1077.1&partnerID=40&md5=d62030720d3b4cab229d1b362949cd26	Article	Final	Scopus
Biological effects from electromagnetic field exposure and public exposure standards	Hardell L.; Sage C.	Hardell, Lennart (26643518400); Sage, Cindy (16639649900)	2008	Biomedicine and Pharmacotherapy		62	2		104	109	5	10.1016/j.biopha.2007.12.004	https://www.scopus.com/inward/record.uri?eid=2-s2.0-38949139037&doi=10.1016%2fj.biopha.2007.12.004&partnerID=40&md5=a58533ea6c6b93901a7dd2da1881aa53	Article	Final	Scopus
Effect of superposed electromagnetic noise on DNA damage of lens epithelial cells induced by microwave radiation	Yao K.; Wu W.; Yu Y.; Zeng Q.; He J.; Lu D.; Wang K.	Yao, Ke (57192106020); Wu, Wei (57213422127); Yu, Yibo (55534379700); Zeng, Qunli (7401806821); He, Jiliang (55714935100); Lu, Deqiang (7403079172); Wang, Kaijun (55501470500)	2008	Investigative Ophthalmology and Visual Science		49	5		2009	2015	6	10.1167/iovs.07-1333	https://www.scopus.com/inward/record.uri?eid=2-s2.0-44449100069&doi=10.1167%2fiovs.07-1333&partnerID=40&md5=fa99f8e4625b770839bdf4ef75de089f	Article	Final	Scopus
Deleterious effects of MRI on chondrocytes	Hsieh C.-H.; Lee M.-C.; Tsai-Wu J.-J.; Chen M.-H.; Lee H.-S.; Chiang H.; Herbert Wu C.H.; Jiang C.-C.	Hsieh, C.-H. (55599363000); Lee, M.-C. (57206632466); Tsai-Wu, J.-J. (6602999313); Chen, M.-H. (34973945900); Lee, H.-S. (8909184300); Chiang, H. (35204659400); Herbert Wu, C.H. (6508330032); Jiang, C.-C. (7403665246)	2008	Osteoarthritis and Cartilage		16	3		343	351	8	10.1016/j.joca.2007.07.001	https://www.scopus.com/inward/record.uri?eid=2-s2.0-39749099929&doi=10.1016%2fj.joca.2007.07.001&partnerID=40&md5=c51289bf0544641aa02a7370e19c6e9f	Article	Final	Scopus
Blocking 1800 MHz mobile phone radiation-induced reactive oxygen species production and DNA damage in lens epithelial cells by noise magnetic fields	Wu W.; Yao K.; Wang K.J.; Lu D.Q.; He J.L.; Xu L.H.; Sun W.J.	Wu, Wei (57213422127); Yao, K. (57192106020); Wang, Kai-jun (55501470500); Lu, De-qiang (7403079172); He, Ji-liang (55714935100); Xu, Li-hong (57199909552); Sun, Wen-jun (55726605700)	2008	Zhejiang da xue xue bao. Yi xue ban = Journal of Zhejiang University. Medical sciences		37	1		34	38	4		https://www.scopus.com/inward/record.uri?eid=2-s2.0-67649757357&partnerID=40&md5=6afd2d6e4ae5357784cdd05550ba4571	Article	Final	Scopus
Increased frequency of micronucleated exfoliated cells among humans exposed in vivo to mobile telephone radiations	Yadav A.S.; Sharma M.K.	Yadav, Abhay Singh (35582639800); Sharma, Manoj Kumar (57203328362)	2008	Mutation Research - Genetic Toxicology and Environmental Mutagenesis		650	2		175	180	5	10.1016/j.mrgentox.2007.11.005	https://www.scopus.com/inward/record.uri?eid=2-s2.0-39049162329&doi=10.1016%2fj.mrgentox.2007.11.005&partnerID=40&md5=cb893f1ee30240d6655dbd2ddbd2f27a	Article	Final	Scopus
Causes and clinical implications of sperm DNA damages; [Causes et implications cliniques des altérations de l'ADN des spermatozoïdes]	Hazout A.; Menezo Y.; Madelenat P.; Yazbeck C.; Selva J.; Cohen-Bacrie P.	Hazout, A. (7006011428); Menezo, Y. (7004635937); Madelenat, P. (36014872900); Yazbeck, C. (6603521832); Selva, J. (35864853900); Cohen-Bacrie, P. (6602108743)	2008	Gynecologie Obstetrique et Fertilite		36	11		1109	1117	8	10.1016/j.gyobfe.2008.07.017	https://www.scopus.com/inward/record.uri?eid=2-s2.0-56049105598&doi=10.1016%2fj.gyobfe.2008.07.017&partnerID=40&md5=de93532628df7f6bc6dc2d45654836d5	Short survey	Final	Scopus
Evaluation of genotoxic potential of microwave electromagnetic field in onion (Allium cepa)	Tkalec M.; Vidakovic-Cifrek Z.; Pevalek-Kozlina B.; Malaric K.; Malaric R.	Tkalec, Mirta (6508132067); Vidakovic-Cifrek, Zeljka (6602821789); Pevalek-Kozlina, Branka (6602411766); Malaric, Kresimir (6602533870); Malaric, Roman (7801612445)	2007	IEEE International Symposium on Electromagnetic Compatibility				4305715				10.1109/ISEMC.2007.135	https://www.scopus.com/inward/record.uri?eid=2-s2.0-47749089028&doi=10.1109%2fISEMC.2007.135&partnerID=40&md5=6592d1d49f9cdeff1c9a7728130a2961	Conference paper	Final	Scopus
Round table: Waves and radiations: Cellular effects. Electromagnetic waves: Characteristics, resonance and implementation; [Table ronde : ondes et rayonnements : effets cellulaires. Ondes électromagnétiques : définition, spectre et propriétés]	Bourthoumieu S.	Bourthoumieu, Sylvie (8513083500)	2007	Morphologie		91	293		80			10.1016/j.morpho.2007.09.002	https://www.scopus.com/inward/record.uri?eid=2-s2.0-36849053400&doi=10.1016%2fj.morpho.2007.09.002&partnerID=40&md5=85be567a859fc5a8321f27bbf35476bf	Article	Final	Scopus
Genotoxic effects of exposure to radiofrequency electromagnetic fields (RF-EMF) in cultured mammalian cells are not independently reproducible	Speit G.; Schütz P.; Hoffmann H.	Speit, Günter (7006524437); Schütz, Petra (7004237295); Hoffmann, Heike (55431141200)	2007	Mutation Research - Genetic Toxicology and Environmental Mutagenesis		626	2023-02-01		42	47	5	10.1016/j.mrgentox.2006.08.003	https://www.scopus.com/inward/record.uri?eid=2-s2.0-33845309628&doi=10.1016%2fj.mrgentox.2006.08.003&partnerID=40&md5=5cacd2d6a2867ad060249d28ed5a2f82	Article	Final	Scopus
[Influence of 1.8 GHz microwave on DNA damage induced by ultraviolet C ray].	Wang B.H.; Lu D.Q.; Jin L.F.; Chen S.J.; Lou J.L.; Zheng W.; He J.L.	Wang, Bao-hong (57216234646); Lu, De-qiang (7403079172); Jin, Li-feng (36012571400); Chen, Shi-jie (55333006200); Lou, Jian-Ling (55784205400); Zheng, Wei (57197956489); He, Ji-liang (55714935100)	2007	Zhonghua lao dong wei sheng zhi ye bing za zhi = Zhonghua laodong weisheng zhiyebing zazhi = Chinese journal of industrial hygiene and occupational diseases		25	8		470	472	2		https://www.scopus.com/inward/record.uri?eid=2-s2.0-84862833008&partnerID=40&md5=d0f930ba14a0c7376be07f3e6526608f	Article	Final	Scopus
Novel DNA staining method and processing technique for the quantification of undamaged double-stranded DNA in epidermal tissue sections by PicoGreen probe staining and microspectrophotometry	Gagna C.E.; Kuo H.-R.; Chan N.J.; Mitacek E.J.; Spivak A.; Pasquariello T.D.; Balgobin C.; Mukhi R.; Lambert W.C.	Gagna, Claude E. (7004606759); Kuo, Hon-Reen (7201654762); Chan, Norman J. (15058658400); Mitacek, Eugene J. (6603256544); Spivak, Alia (21743501900); Pasquariello, Tiffany D. (21743474500); Balgobin, Chandrika (21741710800); Mukhi, Ruhayna (21743127800); Lambert, W. Clark (35310945300)	2007	Journal of Histochemistry and Cytochemistry		55	10		999	1014	15	10.1369/jhc.7A7194.2007	https://www.scopus.com/inward/record.uri?eid=2-s2.0-34548768827&doi=10.1369%2fjhc.7A7194.2007&partnerID=40&md5=315d6429fef3f9bda43b4c16f1fb9ecc	Article	Final	Scopus
Micronucleus frequency in erythrocytes of mice after long-term exposure to radiofrequency radiation	Juutilainen J.; Heikkinen P.; Soikkeli H.; Mäki-Paakkanen J.	Juutilainen, Jukka (7003286242); Heikkinen, Päivi (7003569183); Soikkeli, Harri (16040298100); Mäki-Paakkanen, Jorma (7003416701)	2007	International Journal of Radiation Biology		83	4		213	220	7	10.1080/09553000601169800	https://www.scopus.com/inward/record.uri?eid=2-s2.0-33947168770&doi=10.1080%2f09553000601169800&partnerID=40&md5=6fba56bf8d02a4ab5435bfd6b84879d6	Article	Final	Scopus
Electromagnetic fields: Damage to health due to the nocebo effect [1]; [Elektromagnetische velden: Gezondheidsschade door het nocebo-effect]	Reijnders L.	Reijnders, L. (57197925548)	2007	Nederlands Tijdschrift voor Geneeskunde		151	27		1544	1545	1		https://www.scopus.com/inward/record.uri?eid=2-s2.0-34547184525&partnerID=40&md5=a864307866ce6b872ba59b8e1d9f256c	Letter	Final	Scopus
Radio frequency electromagnetic field (900 MHz) induces oxidative damage to DNA and biomembrane in tobacco shoot cells (Nicotiana tabacum)	Radic S.; Cvjetko P.; Malaric K.; Tkalec M.; Pevalek-Kozlina B.	Radic, Sandra (7006383146); Cvjetko, Petra (25635489000); Malaric, Kresimir (6602533870); Tkalec, Mirta (6508132067); Pevalek-Kozlina, Branka (6602411766)	2007	IEEE MTT-S International Microwave Symposium Digest				4264312	2213	2216	3	10.1109/MWSYM.2007.380400	https://www.scopus.com/inward/record.uri?eid=2-s2.0-34748845700&doi=10.1109%2fMWSYM.2007.380400&partnerID=40&md5=73681f92dc46e3227fcec0a5701337d9	Conference paper	Final	Scopus
Exploration of methods to identify polymorphisms associated with variation in DNA repair capacity phenotypes	Jones I.M.; Thomas C.B.; Xi T.; Mohrenweiser H.W.; Nelson D.O.	Jones, Irene M. (7401689414); Thomas, Cynthia B. (15739020000); Xi, Tina (7003887581); Mohrenweiser, Harvey W. (7005331180); Nelson, David O. (7404329871)	2007	Mutation Research - Fundamental and Molecular Mechanisms of Mutagenesis		616	2023-02-01		213	220	7	10.1016/j.mrfmmm.2006.11.005	https://www.scopus.com/inward/record.uri?eid=2-s2.0-33846688928&doi=10.1016%2fj.mrfmmm.2006.11.005&partnerID=40&md5=f2f27b4e11164b971680fffe108d77a9	Article	Final	Scopus
Evaluating the combinative effects on human lymphocyte DNA damage induced by Ultraviolet ray C plus 1.8 GHz microwaves using comet assay in vitro	Baohong W.; Lifen J.; Lanjuan L.; Jianlin L.; Deqiang L.; Wei Z.; Jiliang H.	Baohong, Wang (8960732000); Lifen, Jin (8960731600); Lanjuan, Li (55540790300); Jianlin, Lou (8960731900); Deqiang, Lu (8892090900); Wei, Zheng (55245575400); Jiliang, He (55714935100)	2007	Toxicology		232	3		311	316	5	10.1016/j.tox.2007.01.019	https://www.scopus.com/inward/record.uri?eid=2-s2.0-33947312336&doi=10.1016%2fj.tox.2007.01.019&partnerID=40&md5=2ccd55d7f25f81a112fc0a340851c75e	Article	Final	Scopus
High power microwave pulses are not genotoxic and possess anti-inflammatory effects	Chemeris N.K.; Rubanik A.V.; Gapeyev A.B.	Chemeris, N.K. (7004924110); Rubanik, A.V. (15045672900); Gapeyev, A.B. (7003458374)	2007	2007 17th International Crimean Conference - Microwave and Telecommunication Technology, CRIMICO				4368615	33	35	2	10.1109/CRMICO.2007.4368615	https://www.scopus.com/inward/record.uri?eid=2-s2.0-50149106991&doi=10.1109%2fCRMICO.2007.4368615&partnerID=40&md5=7b9531ebf035dfae82e5bdaf6b64b4a5	Conference paper	Final	Scopus
Erythropoietic dynamic equilibrium in rats maintained after microwave irradiation	Trosic I.; Busljeta I.	Trosic, Ivancica (6603891776); Busljeta, Ivana (6507584420)	2006	Experimental and Toxicologic Pathology		57	3		247	251	4	10.1016/j.etp.2005.08.002	https://www.scopus.com/inward/record.uri?eid=2-s2.0-30344475817&doi=10.1016%2fj.etp.2005.08.002&partnerID=40&md5=b1ee8d651912c8598fd6f4d73afe66a9	Article	Final	Scopus
Cytogenetic investigation of subjects professionally exposed to radiofrequency radiation	Maes A.; Van Gorp U.; Verschaeve L.	Maes, Annemarie (8768353000); Van Gorp, Urbain (6603236722); Verschaeve, Luc (7006255980)	2006	Mutagenesis		21	2		139	142	3	10.1093/mutage/gel008	https://www.scopus.com/inward/record.uri?eid=2-s2.0-33645858532&doi=10.1093%2fmutage%2fgel008&partnerID=40&md5=98c879f9092b338e076e5b70eaf4746d	Article	Final	Scopus
Comments on: "DNA strand breaks" by Diem et al. [Mutat. Res. 583 (2005) 178-183] and Ivancsits et al. [Mutat. Res. 583 (2005) 184-188] [1]	Vijayalaxmi; McNamee J.P.; Scarfi M.R.	Vijayalaxmi (57216377486); McNamee, James P. (7006793899); Scarfi, Maria Rosaria (7004365821)	2006	Mutation Research - Genetic Toxicology and Environmental Mutagenesis		603	1		104	106	2	10.1016/j.mrgentox.2005.11.004	https://www.scopus.com/inward/record.uri?eid=2-s2.0-33644840396&doi=10.1016%2fj.mrgentox.2005.11.004&partnerID=40&md5=0f4d9750cd5d55a2856d950f4159fd06	Letter	Final	Scopus
Exposure to radiofrequency radiation (900 MHz, GSM signal) does not affect micronucleus frequency and cell proliferation in human peripheral blood lymphocytes: An interlaboratory study	Scarfì M.R.; Fresegna A.M.; Villani P.; Pinto R.; Marino C.; Sarti M.; Altavista P.; Sannino A.; Lovisolo G.A.	Scarfì, Maria Rosaria (7004365821); Fresegna, Anna Maria (6507488853); Villani, Paola (35779106900); Pinto, Rosanna (7202606261); Marino, Carmela (7102632278); Sarti, Maurizio (7004550958); Altavista, Pierluigi (6603470953); Sannino, Anna (57321173700); Lovisolo, Giorgio A. (6604049162)	2006	Radiation Research		165	6		655	663	8	10.1667/RR3570.1	https://www.scopus.com/inward/record.uri?eid=2-s2.0-33744807754&doi=10.1667%2fRR3570.1&partnerID=40&md5=187d601f873790d0d903207477dcfa11	Article	Final	Scopus
Microarray gene expression profiling of a human glioblastoma cell line exposed in vitro to a 1.9 GHz pulse-modulated radiofrequency field	Qutob S.S.; Chauhan V.; Bellier P.V.; Yauk C.L.; Douglas G.R.; Berndt L.; Williams A.; Gajda G.B.; Lemay E.; Thansandote A.; McNamee J.P.	Qutob, S.S. (6508305762); Chauhan, V. (55574215826); Bellier, P.V. (57217618937); Yauk, C.L. (6603264156); Douglas, G.R. (7202370171); Berndt, L. (8734448700); Williams, A. (23567318700); Gajda, G.B. (6603939849); Lemay, E. (13907024100); Thansandote, A. (6603879078); McNamee, J.P. (7006793899)	2006	Radiation Research		165	6		636	644	8	10.1667/RR3561.1	https://www.scopus.com/inward/record.uri?eid=2-s2.0-33744796822&doi=10.1667%2fRR3561.1&partnerID=40&md5=1a13d46b95936277aac11419f70a7d3f	Article	Final	Scopus
Cytogenetic studies in human blood lymphocytes exposed in vitro to 2.45 GHz or 8.2 GHz radiofrequency radiation	Vijayalaxmi	Vijayalaxmi (57216377486)	2006	Radiation Research		166	3		532	538	6	10.1667/RR0643.1	https://www.scopus.com/inward/record.uri?eid=2-s2.0-33748441345&doi=10.1667%2fRR0643.1&partnerID=40&md5=8edfb9fdcf17061a778a4285b03c3cb8	Article	Final	Scopus
Repeated fluorescence in situ hybridization by a microwave-enhanced protocol	Kitayama Y.; Igarashi H.; Kozu T.; Nagura K.; Ohashi Y.; Sugimura H.	Kitayama, Yasuhiko (7006860702); Igarashi, Hisaki (57214925758); Kozu, Taeko (14071677900); Nagura, Kiyoko (56689683600); Ohashi, Yohei (16053244500); Sugimura, Haruhiko (35936651600)	2006	Pathology International		56	9		490	493	3	10.1111/j.1440-1827.2006.01996.x	https://www.scopus.com/inward/record.uri?eid=2-s2.0-33747495548&doi=10.1111%2fj.1440-1827.2006.01996.x&partnerID=40&md5=4a719a57e4687deb3e3c269206e79608	Article	Final	Scopus
Validation of QF-PCR for prenatal aneuploidy screening in the United States	Brown L.; Abigania M.; Warburton D.; Brown S.	Brown, Lucia (7404220634); Abigania, Melissa (15072578900); Warburton, Dorothy (55429302900); Brown, Stephen (7501416460)	2006	Prenatal Diagnosis		26	11		1068	1074	6	10.1002/pd.1558	https://www.scopus.com/inward/record.uri?eid=2-s2.0-33751347059&doi=10.1002%2fpd.1558&partnerID=40&md5=e4800893c42447ea750e3eb7eca71a51	Article	Final	Scopus
Effect of acute exposure to microwave from mobile phone on DNA damage and repair of cultured human lens epithelial cells in vitro	Sun L.X.; Yao K.; He J.L.; Lu D.Q.; Wang K.J.; Li H.W.	Sun, Li-xia (55492977800); Yao, K. (57192106020); He, Ji-liang (55714935100); Lu, De-qiang (7403079172); Wang, Kai-jun (55501470500); Li, Hong-wu (36068236200)	2006	Zhonghua lao dong wei sheng zhi ye bing za zhi = Zhonghua laodong weisheng zhiyebing zazhi = Chinese journal of industrial hygiene and occupational diseases		24	8		465	467	2		https://www.scopus.com/inward/record.uri?eid=2-s2.0-39049179350&partnerID=40&md5=6510cc0fda8026c147f6dddf8a777b64	Article	Final	Scopus
Lack of direct DNA damage in human blood leukocytes and lymphocytes after in vitro exposure to high power microwave pulses	Chemeris N.K.; Gapeyev A.B.; Sirota N.P.; Gudkova O.Yu.; Tankanag A.V.; Konovalov I.V.; Buzoverya M.E.; Suvorov V.G.; Logunov V.A.	Chemeris, N.K. (7004924110); Gapeyev, A.B. (7003458374); Sirota, N.P. (7005635981); Gudkova, O.Yu. (6507738658); Tankanag, A.V. (6504374861); Konovalov, I.V. (7006307273); Buzoverya, M.E. (8282775500); Suvorov, V.G. (7007098437); Logunov, V.A. (7004004902)	2006	Bioelectromagnetics		27	3		197	203	6	10.1002/bem.20196	https://www.scopus.com/inward/record.uri?eid=2-s2.0-33645730500&doi=10.1002%2fbem.20196&partnerID=40&md5=18c9e8bb9be60e73be75aeecbc914561	Article	Final	Scopus
Effects of GSM 1800 MHz radiofrequency electromagnetic fields on DNA damage in Chinese hamster lung cells	Zhang D.Y.; Xu Z.P.; Chiang H.; Lu D.Q.; Zeng Q.L.	Zhang, Dan-ying (54411557500); Xu, Zheng-ping (8413083200); Chiang, Huai (7402270386); Lu, De-qiang (7403079172); Zeng, Qun-li (7401806821)	2006	Zhonghua yu fang yi xue za zhi [Chinese journal of preventive medicine]		40	3		149	152	3		https://www.scopus.com/inward/record.uri?eid=2-s2.0-58249136805&partnerID=40&md5=567844e9c895d161b8c3aacbe7e48975	Article	Final	Scopus
DNA strand breaks are not induced in human cells exposed to 2.1425 GHz band CW and W-CDMA modulated radiofrequency fields allocated to mobile radio base stations	Sakuma N.; Komatsubara Y.; Takeda H.; Hirose H.; Sekijima M.; Nojima T.; Miyakoshi J.	Sakuma, N. (11138844600); Komatsubara, Y. (8531183900); Takeda, H. (55437892800); Hirose, Hideki (56187286300); Sekijima, M. (6603347026); Nojima, T. (7102428761); Miyakoshi, J. (7006705851)	2006	Bioelectromagnetics		27	1		51	57	6	10.1002/bem.20179	https://www.scopus.com/inward/record.uri?eid=2-s2.0-30344474572&doi=10.1002%2fbem.20179&partnerID=40&md5=8bd2e5185fff8098817078634c85acbc	Article	Final	Scopus
Chromosomal numerical abnormality profiles of gastrointestinal stromal tumors	Yamashita K.; Igarashi H.; Kitayama Y.; Ozawa T.; Kiyose S.; Konno H.; Kazui T.; Ishikawa S.; Aburatani H.; Tanioka F.; Suzuki M.; Sugimura H.	Yamashita, Kimihiro (57217726099); Igarashi, Hisaki (57214925758); Kitayama, Yasuhiko (7006860702); Ozawa, Takachika (7402330094); Kiyose, Shinichiro (11641110600); Konno, Hiroyuki (7201801250); Kazui, Teruhisa (7102083728); Ishikawa, Shumpei (7402582153); Aburatani, Hiroyuki (7005377301); Tanioka, Fumihiko (36772219000); Suzuki, Masaya (57202110293); Sugimura, Haruhiko (35936651600)	2006	Japanese Journal of Clinical Oncology		36	2		85	92	7	10.1093/jjco/hyi227	https://www.scopus.com/inward/record.uri?eid=2-s2.0-33645147840&doi=10.1093%2fjjco%2fhyi227&partnerID=40&md5=5504ce40b9950bf86d94403ad48a22d6	Article	Final	Scopus
935 MHz cellular phone radiation. An in vitro study of genotoxicity in human lymphocytes	Stronati L.; Testa A.; Moquet J.; Edwards A.; Cordelli E.; Villani P.; Marino C.; Fresegna A.; Appolloni M.; Lloyd D.	Stronati, L. (6508196503); Testa, A. (55376870000); Moquet, J. (6603082067); Edwards, A. (7403547785); Cordelli, E. (6701869988); Villani, P. (35779106900); Marino, C. (7102632278); Fresegna, A. (6507488853); Appolloni, M. (17343323900); Lloyd, D. (7402321507)	2006	International Journal of Radiation Biology		82	5		339	346	7	10.1080/09553000600739173	https://www.scopus.com/inward/record.uri?eid=2-s2.0-33745311958&doi=10.1080%2f09553000600739173&partnerID=40&md5=3eb25fea623fc2010006fa585f086ef1	Article	Final	Scopus
No effects of radiofrequency radiation on 3-chloro-4-(dichloromethyl)-5- hydroxy-2(5H)-furanone-induced tumorigenesis in female Wistar rats	Heikkinen P.; Ernst H.; Huuskonen H.; Komulainen H.; Kumlin T.; Mäki-Paakkanen J.; Puranen L.; Juutilainen J.	Heikkinen, Päivi (7003569183); Ernst, Heinrich (7102385450); Huuskonen, Hannele (7003846669); Komulainen, Hannu (7006350885); Kumlin, Timo (6604079595); Mäki-Paakkanen, Jorma (7003416701); Puranen, Lauri (6602323145); Juutilainen, Jukka (7003286242)	2006	Radiation Research		166	2		397	408	11	10.1667/RR3588.1	https://www.scopus.com/inward/record.uri?eid=2-s2.0-33746622103&doi=10.1667%2fRR3588.1&partnerID=40&md5=2c304db13e2fbece678ce27088171900	Article	Final	Scopus
T Rays vs. terrorists: Widening the security spectrum	Brown V.J.	Brown, Valerie J. (7202220241)	2006	Environmental Health Perspectives		114	9		A540	A543	3	10.1289/ehp.114-a540	https://www.scopus.com/inward/record.uri?eid=2-s2.0-33748148257&doi=10.1289%2fehp.114-a540&partnerID=40&md5=5a6cfda8a66f70f14799f01d2eee7fba	Article	Final	Scopus
Gene expression profile of medullary thyroid carcinoma - Preliminary results; [Profil ekspresji genów w raku rdzeniastym tarczycy - Doniesienie wstêpne]	Oczko-Wojciechowska M.; Włoch J.; Wiench M.; Fujarewicz K.; Simek K.; Gala G.; Gubała E.; Ulczok-Szpak S.; Jarza̧b B.	Oczko-Wojciechowska, Małgorzata (22958357900); Włoch, Jan (7004076711); Wiench, Małgorzata (6602471764); Fujarewicz, Krzysztof (6506185866); Simek, Krzysztof (7005449465); Gala, Grzegorz (23496294000); Gubała, Elzbieta (6603033054); Ulczok-Szpak, Sylwia (12783117700); Jarza̧b, Barbara (7004634791)	2006	Endokrynologia Polska		57	4		420	426	6		https://www.scopus.com/inward/record.uri?eid=2-s2.0-38749151980&partnerID=40&md5=fba787c98532e9163e4be4ea2f10a270	Article	Final	Scopus
Phosphorylation and gene expression of p53 are not affected in human cells exposed to 2.1425 GHz band CW or W-CDMA modulated radiation allocated to mobile radio base stations	Hirose H.; Sakuma N.; Kaji N.; Suhara T.; Sekijima M.; Nojima T.; Miyakoshi J.	Hirose, Hideki (56187286300); Sakuma, N. (11138844600); Kaji, N. (12779132200); Suhara, T. (57197680883); Sekijima, M. (6603347026); Nojima, T. (7102428761); Miyakoshi, J. (7006705851)	2006	Bioelectromagnetics		27	6		494	504	10	10.1002/bem.20238	https://www.scopus.com/inward/record.uri?eid=2-s2.0-33748463742&doi=10.1002%2fbem.20238&partnerID=40&md5=a88a5120a84246898681b2fdf5d8d1d5	Article	Final	Scopus
Investigation of co-genotoxic effects of radiofrequency electromagnetic fields in vivo	Verschaeve L.; Heikkinen P.; Verheyen G.; Van Gorp U.; Boonen F.; Vander Plaetse F.; Maes A.; Kumlin T.; Mäki-Paakkanen J.; Puranen L.; Juutilainen J.	Verschaeve, L. (7006255980); Heikkinen, P. (7003569183); Verheyen, G. (7007163355); Van Gorp, U. (6603236722); Boonen, F. (13406764200); Vander Plaetse, F. (6602681758); Maes, A. (8768353000); Kumlin, T. (6604079595); Mäki-Paakkanen, J. (7003416701); Puranen, L. (6602323145); Juutilainen, J. (7003286242)	2006	Radiation Research		165	5		598	607	9	10.1667/RR3559.1	https://www.scopus.com/inward/record.uri?eid=2-s2.0-33646451174&doi=10.1667%2fRR3559.1&partnerID=40&md5=11f6e418a2eb5a843852ec9fe7cf366a	Article	Final	Scopus
Effects of GSM 1800 MHz radiofrequency electromagnetic fields on protein expression profile of human breast cancer cell MCF-7	Zeng Q.L.; Weng Y.; Chen G.D.; Lu D.Q.; Chiang H.; Xu Z.P.	Zeng, Qun-li (7401806821); Weng, Y. (57210536778); Chen, Guang-di (35232711300); Lu, De-qiang (7403079172); Chiang, Huai (7402270386); Xu, Zheng-ping (8413083200)	2006	Zhonghua yu fang yi xue za zhi [Chinese journal of preventive medicine]		40	3		153	158	5		https://www.scopus.com/inward/record.uri?eid=2-s2.0-66049099509&partnerID=40&md5=4f9e0d092cca8b0bece558f269084566	Article	Final	Scopus
Joint effects of microwave and chromium trioxide on root tip cells of Vicia faba.	Qian X.W.; Luo W.H.; Zheng O.X.	Qian, Xiao-wei (8322316200); Luo, Wei-hua (34974362200); Zheng, Ou-xiang (34975007500)	2006	Journal of Zhejiang University. Science. B.		7	3		221	227	6	10.1631/jzus.2006.B0221	https://www.scopus.com/inward/record.uri?eid=2-s2.0-33646684729&doi=10.1631%2fjzus.2006.B0221&partnerID=40&md5=45b8a8f0f8bd64b423c1fc52fd13bb78	Article	Final	Scopus
Single strand DNA breaks in rat brain cells exposed to microwave radiation	Paulraj R.; Behari J.	Paulraj, R. (53980391900); Behari, J. (7005685171)	2006	Mutation Research - Fundamental and Molecular Mechanisms of Mutagenesis		596	1-2 SPEC. ISS.		76	80	4	10.1016/j.mrfmmm.2005.12.006	https://www.scopus.com/inward/record.uri?eid=2-s2.0-33645960154&doi=10.1016%2fj.mrfmmm.2005.12.006&partnerID=40&md5=c0161b954279b2ccb27498a57973367d	Article	Final	Scopus
Simultaneous detection of a cell surface antigen and apoptosis by microwave-sensitized TUNEL assay on paraffin sections	Christina M.; Angelika H.-L.; Bernd P.; Martina P.	Christina, Mayerl (56815157100); Angelika, Hammerer-Lercher (40161026700); Bernd, Puschendorf (40160991800); Martina, Prelog (18434638400)	2006	Journal of Immunological Methods		316	2023-02-01		163	166	3	10.1016/j.jim.2006.08.013	https://www.scopus.com/inward/record.uri?eid=2-s2.0-33750010938&doi=10.1016%2fj.jim.2006.08.013&partnerID=40&md5=fadcacd21709dd0ad72ec7ee8f29bd47	Article	Final	Scopus
DNA damage and repair induced by acute exposure of microwave from mobile phone on cultured human lens epithelial cells	Sun L.-X.; Yao K.; Jiang H.; He J.-L.; Lu D.-Q.; Wang K.-J.; Li H.-W.	Sun, Li-Xia (55492977800); Yao, Ke (57192106020); Jiang, Huai (7404466940); He, Ji-Liang (55714935100); Lu, De-Qiang (7403079172); Wang, Kai-Jun (55501470500); Li, Hong-Wu (36068236200)	2006	Chinese Journal of Ophthalmology		42	12		1084	1088	4		https://www.scopus.com/inward/record.uri?eid=2-s2.0-33847004391&partnerID=40&md5=6948071d467e6bd1b1601e2ec8129bde	Article	Final	Scopus
Effects of 1.8 GHz radiofrequency field on DNA damage and expression of heat shock protein 70 in human lens epithelial cells	Lixia S.; Yao K.; Kaijun W.; Deqiang L.; Huajun H.; Xiangwei G.; Baohong W.; Wei Z.; Jianling L.; Wei W.	Lixia, Sun (57203168179); Yao, Ke (57192106020); Kaijun, Wang (23980293800); Deqiang, Lu (8892090900); Huajun, Hu (57202350102); Xiangwei, Gao (15053593200); Baohong, Wang (8960732000); Wei, Zheng (55245575400); Jianling, Lou (15053278900); Wei, Wu (57696652800)	2006	Mutation Research - Fundamental and Molecular Mechanisms of Mutagenesis		602	2023-02-01		135	142	7	10.1016/j.mrfmmm.2006.08.010	https://www.scopus.com/inward/record.uri?eid=2-s2.0-33750628440&doi=10.1016%2fj.mrfmmm.2006.08.010&partnerID=40&md5=9be1657b1f9abc2e863fcfc47fe50eb3	Article	Final	Scopus
Non-thermal DNA breakage by mobile-phone radiation (1800 MHz) in human fibroblasts and in transformed GFSH-R17 rat granulosa cells in vitro	Diem E.; Schwarz C.; Adlkofer F.; Jahn O.; Rüdiger H.	Diem, Elisabeth (7006298934); Schwarz, Claudia (57197222354); Adlkofer, Franz (7004830030); Jahn, Oswald (7006036751); Rüdiger, Hugo (16948834100)	2005	Mutation Research - Genetic Toxicology and Environmental Mutagenesis		583	2		178	183	5	10.1016/j.mrgentox.2005.03.006	https://www.scopus.com/inward/record.uri?eid=2-s2.0-20144375601&doi=10.1016%2fj.mrgentox.2005.03.006&partnerID=40&md5=83f0598cfecddfb14496bfd4352fa435	Article	Final	Scopus
Evaluation of genotoxic effects in human peripheral blood leukocytes following an acute in vitro exposure to 900 MHz radiofrequency fields	Zeni O.; Romanò M.; Perrotta A.; Lioi M.B.; Barbieri R.; D'Ambrosio G.; Massa R.; Scarfi M.R.	Zeni, O. (6601971095); Romanò, M. (57201844154); Perrotta, A. (8505296300); Lioi, M.B. (6603699045); Barbieri, R. (7202282567); D'Ambrosio, G. (7005385817); Massa, R. (55983356300); Scarfi, M.R. (7004365821)	2005	Bioelectromagnetics		26	4		258	265	7	10.1002/bem.20078	https://www.scopus.com/inward/record.uri?eid=2-s2.0-18044392741&doi=10.1002%2fbem.20078&partnerID=40&md5=04b5358c446231a243f7c114bdc4c3c3	Article	Final	Scopus
Frequency of micronucleated erythrocytes in rat bone marrow exposed to 2.45 GHz radiation	Trosic I.; Busljeta I.	Trosic, I. (6603891776); Busljeta, I. (6507584420)	2005	Physica Scripta T		T118			168	170	2	10.1238/Physica.Topical.118a00168	https://www.scopus.com/inward/record.uri?eid=2-s2.0-30344470128&doi=10.1238%2fPhysica.Topical.118a00168&partnerID=40&md5=a0b43fa29f3fbe75fab2bf3cb2772ada	Article	Final	Scopus
Nonrandom chromosomal numerical abnormality as a new molecular cytogenetic tumor marker--a retrospective study of 60 gastric cancer cases.	Kitayama Y.; Sugimura H.	Kitayama, Yasuhiko (7006860702); Sugimura, Haruhiko (35936651600)	2005	Rinsho byori. The Japanese journal of clinical pathology		53	10		881	886	5		https://www.scopus.com/inward/record.uri?eid=2-s2.0-33644807751&partnerID=40&md5=2e32248041fcad60326df953cf6b08e0	Article	Final	Scopus
Genetic damage in mobile phone users: Some preliminary findings	Gandhi G.; Anita	Gandhi, Gursatej (56186861300); Anita (12241704200)	2005	Indian Journal of Human Genetics		11	2		99	104	5	10.4103/0971-6866.16810	https://www.scopus.com/inward/record.uri?eid=2-s2.0-31044451165&doi=10.4103%2f0971-6866.16810&partnerID=40&md5=c88e299e15dcd30949ed23d708e90f11	Article	Final	Scopus
Influence of 1.8 GHz microwave on DNA damage induced by 4 chemical mutagens	Wang B.H.; Lu D.Q.; Jin L.F.; Zheng W.; Lou J.L.; Deng H.P.; Li Q.Y.; He J.L.	Wang, Bao-hong (57216234646); Lu, De-qiang (7403079172); Jin, Li-fen (36012571400); Zheng, Wei (57197956489); Lou, Jian-lin (8649191400); Deng, Hong-ping (23495281900); Li, Qing-yu (56142759800); He, Ji-liang (55714935100)	2005	Zhonghua lao dong wei sheng zhi ye bing za zhi = Zhonghua laodong weisheng zhiyebing zazhi = Chinese journal of industrial hygiene and occupational diseases		23	3		163	166	3		https://www.scopus.com/inward/record.uri?eid=2-s2.0-39049178700&partnerID=40&md5=72275c928d39dbc797f2c3fe50991a64	Article	Final	Scopus
Impact of radio frequency electromagnetic radiation on DNA integrity in the male germline	Aitken R.J.; Bennetts L.E.; Sawyer D.; Wiklendt A.M.; King B.V.	Aitken, R.J. (7201959888); Bennetts, L.E. (8599312800); Sawyer, D. (7201550770); Wiklendt, A.M. (36967391800); King, B.V. (35581220700)	2005	International Journal of Andrology		28	3		171	179	8	10.1111/j.1365-2605.2005.00531.x	https://www.scopus.com/inward/record.uri?eid=2-s2.0-20344405740&doi=10.1111%2fj.1365-2605.2005.00531.x&partnerID=40&md5=4035fadcfb66df3620c8622524ff85c6	Article	Final	Scopus
915 MHz microwaves and 50 Hz magnetic field affect chromatin conformation and 53BP1 foci in human lymphocytes from hypersensitive and healthy persons	Belyaev I.Y.; Hillert L.; Protopopova M.; Tamm C.; Malmgren L.O.G.; Persson B.R.R.; Selivanova G.; Harms-Ringdahl M.	Belyaev, Igor Y. (7005663186); Hillert, Lena (57203192717); Protopopova, Marina (8560542700); Tamm, Christoffer (7006400802); Malmgren, Lars O.G. (7005229749); Persson, Bertil R.R. (7403298027); Selivanova, Galina (7006099800); Harms-Ringdahl, Mats (7004091848)	2005	Bioelectromagnetics		26	3		173	184	11	10.1002/bem.20103	https://www.scopus.com/inward/record.uri?eid=2-s2.0-16244392374&doi=10.1002%2fbem.20103&partnerID=40&md5=b10c1b7f430bc5b8cc23ae08ef96b714	Article	Final	Scopus
Effects of 1-week and 6-week exposure to GSM/DCS radiofrequency radiation on micronucleus formation in B6C3F1 mice	Görlitz B.-D.; Müller M.; Ebert S.; Hecker H.; Kuster N.; Dasenbrock C.	Görlitz, Bernd-D. (8265870100); Müller, Meike (7404688817); Ebert, Sven (23666759700); Hecker, Hartmut (7005465713); Kuster, Niels (7003283774); Dasenbrock, Clemens (6603937597)	2005	Radiation Research		164	4 I		431	439	8	10.1667/RR3440.1	https://www.scopus.com/inward/record.uri?eid=2-s2.0-25444524540&doi=10.1667%2fRR3440.1&partnerID=40&md5=ea136f5ffa60b68af709e4d0698ae6b3	Article	Final	Scopus
Low-dose binary behavior of bystander cell killing after microbeam irradiation of a single cell with focused CK X rays	Schettino G.; Folkard M.; Michael B.D.; Prise K.M.	Schettino, Giuseppe (35576798300); Folkard, Melvyn (7003690578); Michael, Barry D. (7005825476); Prise, Kevin M. (7005557662)	2005	Radiation Research		163	3		332	336	4	10.1667/RR3319	https://www.scopus.com/inward/record.uri?eid=2-s2.0-14344262744&doi=10.1667%2fRR3319&partnerID=40&md5=9b05a6fd2e5484c73355f0b6d1c5cc19	Article	Final	Scopus
Increased efficiency of fluorescence in situ hybridization (FISH) using the microwave	Weise A.; Liehr T.; Claussen U.; Halbhuber K.-J.	Weise, Anja (7004902238); Liehr, Thomas (56404741200); Claussen, Uwe (7004884599); Halbhuber, Karl-Jürgen (7005536950)	2005	Journal of Histochemistry and Cytochemistry		53	10		1301	1303	2	10.1369/jhc.5B6632.2005	https://www.scopus.com/inward/record.uri?eid=2-s2.0-24944456772&doi=10.1369%2fjhc.5B6632.2005&partnerID=40&md5=99863c37bfd4b1a9ab14ad03388aadea	Article	Final	Scopus
Partial volume rat lung irradiation: Temporal fluctuations of in-field and out-of-field DNA damage and inflammatory cytokines following irradiation	Calveley V.L.; Khan M.A.; Yeung I.W.T.; Vandyk J.; Hill R.P.	Calveley, Victoria L. (12773411000); Khan, Mohammad A. (57199444469); Yeung, Ivan W. T. (6701564828); Vandyk, Jake (6602630537); Hill, Richard P. (7404751901)	2005	International Journal of Radiation Biology		81	12		887	899	12	10.1080/09553000600568002	https://www.scopus.com/inward/record.uri?eid=2-s2.0-33644839430&doi=10.1080%2f09553000600568002&partnerID=40&md5=0b5f07ed11fe66f1ede88ab7a97d871e	Article	Final	Scopus
Radioprotective effect of sesamol on γ-radiation induced DNA damage, lipid peroxidation and antioxidants levels in cultured human lymphocytes	Prasad N.R.; Menon V.P.; Vasudev V.; Pugalendi K.V.	Prasad, N. Rajendra (8063432700); Menon, Venugopal P. (7103250015); Vasudev, V. (7003274367); Pugalendi, K.V. (7004187882)	2005	Toxicology		209	3		225	235	10	10.1016/j.tox.2004.12.009	https://www.scopus.com/inward/record.uri?eid=2-s2.0-15944362568&doi=10.1016%2fj.tox.2004.12.009&partnerID=40&md5=8727f34703576877dd90cb1bdd0ed558	Article	Final	Scopus
Comparison of trace metal concentrations in malign and benign human prostate	Yaman M.; Atici D.; Bakirdere S.; Akdeniz I.	Yaman, Mehmet (7004949180); Atici, Demet (6505682250); Bakirdere, Sezgin (6506190285); Akdeniz, Ismail (7801455565)	2005	Journal of Medicinal Chemistry		48	2		630	634	4	10.1021/jm0494568	https://www.scopus.com/inward/record.uri?eid=2-s2.0-12344304194&doi=10.1021%2fjm0494568&partnerID=40&md5=7300e9a19843721eeb5862ebabe4a2ca	Article	Final	Scopus
Electromagnetic fields affect transcript levels of apoptosis-related genes in embryonic stem cell-derived neural progenitor cells	Nikolova T.; Czyz J.; Rolletschek A.; Blyszczuk P.; Fuchs J.; Jovtchev G.; Schuderer J.; Kuster N.; Wobus A.M.	Nikolova, Teodora (6603741327); Czyz, Jaroslaw (7003963353); Rolletschek, Alexandra (6506160495); Blyszczuk, Przemyslaw (24070173800); Fuchs, Jörg (7202688341); Jovtchev, Gabriele (23392496700); Schuderer, Jürgen (6601954030); Kuster, Niels (7003283774); Wobus, Anna M. (7005287845)	2005	FASEB Journal		19	12		1686	1688	2	10.1096/fj.04-3549fje	https://www.scopus.com/inward/record.uri?eid=2-s2.0-26444455604&doi=10.1096%2ffj.04-3549fje&partnerID=40&md5=dc69ed32a5f2e23da015477b35a74c55	Article	Final	Scopus
Studying the synergistic damage effects induced by 1.8 GHz radiofrequency field radiation (RFR) with four chemical mutagens on human lymphocyte DNA using comet assay in vitro	Baohong W.; Jiliang H.; Lifen J.; Deqiang L.; Wei Z.; Jianlin L.; Hongping D.	Baohong, Wang (8960732000); Jiliang, He (55714935100); Lifen, Jin (8960731600); Deqiang, Lu (8892090900); Wei, Zheng (55245575400); Jianlin, Lou (8960731900); Hongping, Deng (8960732100)	2005	Mutation Research - Fundamental and Molecular Mechanisms of Mutagenesis		578	2023-02-01		149	157	8	10.1016/j.mrfmmm.2005.05.001	https://www.scopus.com/inward/record.uri?eid=2-s2.0-25844484034&doi=10.1016%2fj.mrfmmm.2005.05.001&partnerID=40&md5=aecbb794384b9f1cfa8d2537d117b675	Article	Final	Scopus
Expression of p21waf1, p53 and proliferating cell nuclear antigen in lung cancer	Ding X.-H.; Wu X.-J.; Tian S.-M.; Yang J.; Li Q.-Q.	Ding, Xu-Hong (15519034700); Wu, Xiao-Jun (57216592920); Tian, Sui-Mei (12042634700); Yang, Jiong (35217405500); Li, Qing-Quan (57219134415)	2005	Chinese Journal of Clinical Rehabilitation		9	38		176	178	2		https://www.scopus.com/inward/record.uri?eid=2-s2.0-31544433671&partnerID=40&md5=81940271c44c0115fc0d78c1737ffeaf	Article	Final	Scopus
High power microwave irradiation effects on sperm cells of male rats	Zeng L.-H.; Guo G.-Z.; Ren D.-Q.; Wei L.-C.; Zhao T.; Zeng G.-Y.; Fan Y.-J.; Guo Y.	Zeng, Li-Hua (15119339200); Guo, Guo-Zhen (8843474500); Ren, Dong-Qing (8843474600); Wei, Li-Chun (57051878900); Zhao, Tao (7402268070); Zeng, Gui-Ying (8843474900); Fan, Ya-Jun (57198563513); Guo, Yao (7406309853)	2005	Qiangjiguang Yu Lizishu/High Power Laser and Particle Beams		17	8		1267	1271	4		https://www.scopus.com/inward/record.uri?eid=2-s2.0-26644470822&partnerID=40&md5=7a14b0a5884bdbc2dacef188a9956ebd	Article	Final	Scopus
Microwaves from GSM mobile telephones affect 53BP1 and γ-H2AX foci in human lymphocytes from hypersensitive and healthy persons	Markovà E.; Hillert L.; Malmgren L.; Persson B.R.R.; Belyaev I.Y.	Markovà, Eva (9238166700); Hillert, Lena (57203192717); Malmgren, Lars (7005229749); Persson, Bertil R.R. (7403298027); Belyaev, Igor Y. (7005663186)	2005	Environmental Health Perspectives		113	9		1172	1177	5	10.1289/ehp.7561	https://www.scopus.com/inward/record.uri?eid=2-s2.0-25844432196&doi=10.1289%2fehp.7561&partnerID=40&md5=6861d25dc9880f2984ef017e85daacd6	Article	Final	Scopus
Individual responsiveness to induction of micronuclei in human lymphocytes after exposure in vitro to 1800-MHz microwave radiation	Zotti-Martelli L.; Peccatori M.; Maggini V.; Ballardin M.; Barale R.	Zotti-Martelli, Laura (21136748900); Peccatori, Mario (8267777000); Maggini, Valentina (22980535500); Ballardin, Michela (7801529732); Barale, Roberto (55412293800)	2005	Mutation Research - Genetic Toxicology and Environmental Mutagenesis		582	2023-02-01		42	52	10	10.1016/j.mrgentox.2004.12.014	https://www.scopus.com/inward/record.uri?eid=2-s2.0-15244347193&doi=10.1016%2fj.mrgentox.2004.12.014&partnerID=40&md5=0cc5b283b1203ae2808be4ae530ab081	Article	Final	Scopus
Interaction of microwaves and a temporally incoherent magnetic field on single and double DNA strand breaks in rat brain cells	Lai H.; Singh N.P.	Lai, H. (7201967306); Singh, N.P. (55458876700)	2005	Electromagnetic Biology and Medicine		24	1		23	29	6	10.1081/JBC-200055046	https://www.scopus.com/inward/record.uri?eid=2-s2.0-19044364218&doi=10.1081%2fJBC-200055046&partnerID=40&md5=fcddff1eaecfd94149daa86f6877dcf3	Article	Final	Scopus
In vitro and in vivo induction of human LoVo cells into apoptotic process by non-invasive microwave treatment: A potentially novel approach for physical therapy of human colorectal cancer	Maeda K.; Maeda T.; Qi Y.	Maeda, Karo (8312093300); Maeda, Tomohiro (37043789300); Qi, Yunlong (8279113200)	2004	Oncology Reports		11	4		771	775	4	10.3892/or.11.4.771	https://www.scopus.com/inward/record.uri?eid=2-s2.0-16544381163&doi=10.3892%2for.11.4.771&partnerID=40&md5=53edccccc25dcd9d47c25de7a9fb65e4	Article	Final	Scopus
Improved 1-h rapid immunostaining method using intermittent microwave irradiation: Practicability on 5 years application in Toyama Medical and Pharmaceutical University Hospital	Kumada T.; Tsuneyama K.; Hatta H.; Ishizawa S.; Takano Y.	Kumada, Tokimasa (7103190455); Tsuneyama, Koichi (56232985200); Hatta, Hideki (7005443258); Ishizawa, Shin (7007031985); Takano, Yasuo (55171688300)	2004	Modern Pathology		17	9		1141	1149	8	10.1038/modpathol.3800165	https://www.scopus.com/inward/record.uri?eid=2-s2.0-4344717313&doi=10.1038%2fmodpathol.3800165&partnerID=40&md5=00451d2ba94f90d877d8d01b491dc96a	Article	Final	Scopus
Effects of 2.45-GHz electromagnetic fields with a wide range of SARs on micronucleus formation in CHO-K1 cells.	Koyama S.; Isozumi Y.; Suzuki Y.; Taki M.; Miyakoshi J.	Koyama, S. (8863998600); Isozumi, Y. (7004703201); Suzuki, Y. (55562270500); Taki, M. (55311650400); Miyakoshi, J. (7006705851)	2004	TheScientificWorldJournal		4 Suppl 2			29	40	11	10.1100/tsw.2004.176	https://www.scopus.com/inward/record.uri?eid=2-s2.0-16644385839&doi=10.1100%2ftsw.2004.176&partnerID=40&md5=46e610ba9bf20a7895bda2249d41fb46	Article	Final	Scopus
Cytogenetic analysis of the effects of 2.5 and 10.5 GHz microwaves on human lymphocytes	Figueiredo A.B.S.; Alves R.N.; Ramalho A.T.	Figueiredo, André B.S. (56516942100); Alves, Rex N. (7102691289); Ramalho, Adriana T. (7004419734)	2004	Genetics and Molecular Biology		27	3		460	466	6	10.1590/S1415-47572004000300024	https://www.scopus.com/inward/record.uri?eid=2-s2.0-30644474627&doi=10.1590%2fS1415-47572004000300024&partnerID=40&md5=c8b641e132d842736d4ed418b92b3800	Article	Final	Scopus
Measurement of DNA damage after acute exposure to pulsed-wave 2450 MHz microwaves in rat brain cells by two alkaline comet assay methods	Lagroye I.; Anane R.; Wettring B.A.; Moros E.G.; Straube W.L.; Laregina M.; Niehoff M.; Pickard W.F.; Baty J.; Roti Roti J.L.	Lagroye, I. (6602669247); Anane, R. (6701446880); Wettring, B.A. (6508143142); Moros, E.G. (35498758600); Straube, W.L. (55630217100); Laregina, M. (6701425973); Niehoff, M. (7003320809); Pickard, W.F. (7005888162); Baty, J. (35846332400); Roti Roti, J.L. (7005433388)	2004	International Journal of Radiation Biology		80	1		11	20	9	10.1080/09553000310001642911	https://www.scopus.com/inward/record.uri?eid=2-s2.0-12144290378&doi=10.1080%2f09553000310001642911&partnerID=40&md5=39e0e76c871ea7c35189d5eb89d00210	Article	Final	Scopus
Erythropoietic changes in rats after 2.45 GHz nonthermal irradiation	Busljeta I.; Trosic I.; Milkovic-Kraus S.	Busljeta, Ivana (6507584420); Trosic, Ivancica (6603891776); Milkovic-Kraus, Sanja (6603925205)	2004	International Journal of Hygiene and Environmental Health		207	6		549	554	5	10.1078/1438-4639-00326	https://www.scopus.com/inward/record.uri?eid=2-s2.0-20444457524&doi=10.1078%2f1438-4639-00326&partnerID=40&md5=8a3943edcd12de2130349140af3698fa	Article	Final	Scopus
Measurements of Alkali-Labile DNA Damage and Protein-DNA Crosslinks after 2450 MHz Microwave and Low-Dose Gamma Irradiation in Vitro	Lagroye I.; Hook G.J.; Wettring B.A.; Baty J.D.; Moros E.G.; Straube W.L.; Roti Roti J.L.	Lagroye, I. (6602669247); Hook, G.J. (8762299400); Wettring, B.A. (6508143142); Baty, J.D. (35846332400); Moros, E.G. (35498758600); Straube, W.L. (55630217100); Roti Roti, J.L. (7005433388)	2004	Radiation Research		161	2		201	214	13	10.1667/RR3122	https://www.scopus.com/inward/record.uri?eid=2-s2.0-1642580827&doi=10.1667%2fRR3122&partnerID=40&md5=b3ace930bd4c8a81d321cde3a0aa23f2	Article	Final	Scopus
Measurement of DNA Damage and Apoptosis in Molt-4 Cells after In Vitro Exposure to Radiofrequency Radiation	Hook G.J.; Zhang P.; Lagroye I.; Li L.; Higashikubo R.; Moros E.G.; Straube W.L.; Pickard W.F.; Baty J.D.; Roti Roti J.L.	Hook, Graham J. (8762299400); Zhang, Peng (55491544900); Lagroye, I. (6602669247); Li, Li (57196178174); Higashikubo, Ryuji (7003908271); Moros, Eduardo G. (35498758600); Straube, William L. (55630217100); Pickard, William F. (7005888162); Baty, Jack D. (35846332400); Roti Roti, Joseph L. (7005433388)	2004	Radiation Research		161	2		193	200	7	10.1667/RR3127	https://www.scopus.com/inward/record.uri?eid=2-s2.0-9144225344&doi=10.1667%2fRR3127&partnerID=40&md5=626f0b536fcf973d0b1a16f95ff19141	Article	Final	Scopus
Effect of electromagnetic radiation of millimeter wave band on genome of somatic cells	Konoplya E.F.; Nikolaevich L.N.; Shalatonin V.I.	Konoplya, E.F. (6603783946); Nikolaevich, L.N. (57204555759); Shalatonin, V.I. (6602448310)	2004	Radiatsionnaya Biologiya. Radioekologiya		44	4		432	437	5		https://www.scopus.com/inward/record.uri?eid=2-s2.0-5644238711&partnerID=40&md5=62f0578fc25a9ab1b78b3a6ac27242f0	Article	Final	Scopus
Electrosmog: Hazard of mobile phones; [Elektrosmog: Gefahrenquelle handy]	Schröder I.	Schröder, Imme (7005546463)	2004	Pharmazeutische Zeitung		149	38		42+44				https://www.scopus.com/inward/record.uri?eid=2-s2.0-4744351695&partnerID=40&md5=c008cf5ec4c4474084708a6ef051e936	Note	Final	Scopus
Erratum: Measurement of DNA damage and apoptosis in molt-4 cells after In vitro exposure to radiofrequency radiation (Radiation Research (2004) 161, 2 (193-200))	Hook G.J.; Zhang P.; Lagroye I.; Li L.; Higashikubo R.; Moros E.G.; Straube W.L.; Pickard W.F.; Baty J.D.; Roti Roti J.L.	Hook, Graham J. (8762299400); Zhang, Peng (55491544900); Lagroye, I. (6602669247); Li, Li (57196178174); Higashikubo, Ryuiji (7003908271); Moros, Eduardo G. (35498758600); Straube, William L. (55630217100); Pickard, William F. (7005888162); Baty, Jack D. (35846332400); Roti Roti, Joseph L. (7005433388)	2004	Radiation Research		162	1		106			10.1667/RR3195	https://www.scopus.com/inward/record.uri?eid=2-s2.0-3843075130&doi=10.1667%2fRR3195&partnerID=40&md5=5dd2209b1dadc9b7400e1ce4e3d34516	Erratum	Final	Scopus
The effect of microwave on the cellular differentiation bacillus subtilis yb 886 and rec derivatives yb 886 a4	Otludil B.; Otludil B.; Tolan V.; Akbayın H.	Otludil, Birol (6601977133); Otludil, Birgül (10840264900); Tolan, V. (55945039100); Akbayın, H. (6602365248)	2004	Biotechnology and Biotechnological Equipment		18	3		107	112	5	10.1080/13102818.2004.10817129	https://www.scopus.com/inward/record.uri?eid=2-s2.0-85024056838&doi=10.1080%2f13102818.2004.10817129&partnerID=40&md5=46bd85307dd223f51863e7668e33ee10	Article	Final	Scopus
Micronuclei in peripheral blood and bone marrow cells of mice exposed to 42 GHz electromagnetic millimeter waves	Vijayalaxmi; Logani M.K.; Bhanushali A.; Ziskin M.C.; Prihoda T.J.	Vijayalaxmi (57216377486); Logani, Mahendra K. (57199573415); Bhanushali, Ashok (6506135632); Ziskin, Marvin C. (35866759500); Prihoda, Thomas J. (7005130530)	2004	Radiation Research		161	3		341	345	4	10.1667/RR3121	https://www.scopus.com/inward/record.uri?eid=2-s2.0-2442691936&doi=10.1667%2fRR3121&partnerID=40&md5=b0ee87ec8f65f604337fb92442d57e20	Article	Final	Scopus
Investigation of the genotoxic effect of microwave irradiation in rat bone marrow cells: In vivo exposure	Trosic I.; Busljeta I.; Modlic B.	Trosic, Ivancica (6603891776); Busljeta, Ivana (6507584420); Modlic, B. (6602928929)	2004	Mutagenesis		19	5		361	364	3	10.1093/mutage/geh042	https://www.scopus.com/inward/record.uri?eid=2-s2.0-6444225671&doi=10.1093%2fmutage%2fgeh042&partnerID=40&md5=4fa7c4a49767b8a7bc5dee5b8da8a066	Article	Final	Scopus
1800 MHz radiofrequency electromagnetic fields cause energy-dependent genotoxic effects in human promyelocytic HL-60 cells	Fitzner R.; Gminski R.; Schlatterer K.	Fitzner, R. (6603855311); Gminski, R. (6602980535); Schlatterer, K. (6602280225)	2004	PIERS 2004 - Progress in Electromagnetics Research Symposium, Extended Papers Proceedings					501	504	3		https://www.scopus.com/inward/record.uri?eid=2-s2.0-54249095171&partnerID=40&md5=5b369b16f093da269d008600773bf979	Conference paper	Final	Scopus
Analysis of colorectal tumor progression by microdissection and comparative genomic hybridization	Alcock H.E.; Stephenson T.J.; Royds J.A.; Hammond D.W.	Alcock, Helen E. (6506409815); Stephenson, Timothy J. (57210720078); Royds, Janice A. (7003622251); Hammond, David W. (7202006701)	2003	Genes Chromosomes and Cancer		37	4		369	380	11	10.1002/gcc.10201	https://www.scopus.com/inward/record.uri?eid=2-s2.0-0038461945&doi=10.1002%2fgcc.10201&partnerID=40&md5=21d8ea4533ed2bc28476f1103bd391fa	Article	Final	Scopus
Genotoxic potential of 1.6 GHz wireless communication signal: In vivo two-year bioassay	Vijayalaxmi; Sasser L.B.; Morris J.E.; Wilson B.W.; Anderson L.E.	Vijayalaxmi (57216377486); Sasser, Lyle B. (7003302185); Morris, James E. (55730083800); Wilson, Bary W. (7403562362); Anderson, Larry E. (57203793500)	2003	Radiation Research		159	4		558	564	6	10.1667/0033-7587(2003)159[0558:GPOGWC]2.0.CO;2	https://www.scopus.com/inward/record.uri?eid=2-s2.0-0037383003&doi=10.1667%2f0033-7587%282003%29159%5b0558%3aGPOGWC%5d2.0.CO%3b2&partnerID=40&md5=9edd12f10575793fa6ca14b0bd8be890	Article	Final	Scopus
Analysis of aneuploidy in spermatozoa from testicular biopsies from men with nonobstructive azoospermia	Martin R.H.; Greene C.; Rademaker A.W.; Ko E.; Chernos J.	Martin, Renée H. (7501382467); Greene, Calvin (7202136263); Rademaker, Alfred W. (7101751036); Ko, Evelyn (7005763400); Chernos, Judy (6603519096)	2003	Journal of Andrology		24	1		100	103	3		https://www.scopus.com/inward/record.uri?eid=2-s2.0-2942589927&partnerID=40&md5=107ed94cff58532c52215cc8d8a90189	Article	Final	Scopus
Exposure of Human Peripheral Blood Lymphocytes to Electromagnetic Fields Associated with Cellular Phones Leads to Chromosomal Instability	Mashevich M.; Folkman D.; Kesar A.; Barbul A.; Korenstein R.; Jerby E.; Avivi L.	Mashevich, Maya (14033357400); Folkman, Dan (6508364001); Kesar, Amit (8727746900); Barbul, Alexander (7006209402); Korenstein, Rafi (7006796312); Jerby, Eli (7006463973); Avivi, Lydia (7003941670)	2003	Bioelectromagnetics		24	2		82	90	8	10.1002/bem.10086	https://www.scopus.com/inward/record.uri?eid=2-s2.0-0038160038&doi=10.1002%2fbem.10086&partnerID=40&md5=1dec187075a82539b784650d6c5594ad	Article	Final	Scopus
Absorption and diffusion measurements of biological samples using a THz free electron laser	Giovenale E.; D'Arienzo M.; Doria A.; Gallerano G.P.; Lai A.; Messina G.; Piccinelli D.	Giovenale, E. (6603830678); D'Arienzo, M. (6701797554); Doria, A. (56156376800); Gallerano, G.P. (56133306300); Lai, A. (15925433000); Messina, G. (7103136115); Piccinelli, D. (9733727000)	2003	Journal of Biological Physics		29	2023-03-02		159	170	11	10.1023/A:1024488624873	https://www.scopus.com/inward/record.uri?eid=2-s2.0-0038035037&doi=10.1023%2fA%3a1024488624873&partnerID=40&md5=e52b92d12120bf68906f54b525080cbb	Conference paper	Final	Scopus
Comment on "Exposure of Human Peripheral Blood Lymphocytes to Electromagnetic Fields Associated with Cellular Phones Leads to Chromosomal Instability," by Mashevich et al. Bioelectromagnetics 2003;24(2):82-90	Chou C.-K.; Swicord M.; Korenstein R.; Barbul A.	Chou, C.-K. (24452192400); Swicord, Mays (6701513132); Korenstein, Rafi (7006796312); Barbul, A. (7006209402)	2003	Bioelectromagnetics		24	8		582			10.1002/bem.10170	https://www.scopus.com/inward/record.uri?eid=2-s2.0-2442476364&doi=10.1002%2fbem.10170&partnerID=40&md5=f5b23668eba02a571fdc8e27c09dfd3e	Note	Final	Scopus
Intermittent extremely low frequency electromagnetic fields cause DNA damage in a dose-dependent way	Ivancsits S.; Diem E.; Jahn O.; Rüdiger H.W.	Ivancsits, Sabine (6603479856); Diem, Elisabeth (7006298934); Jahn, Oswald (7006036751); Rüdiger, Hugo W. (16948834100)	2003	International Archives of Occupational and Environmental Health		76	6		431	436	5	10.1007/s00420-003-0446-5	https://www.scopus.com/inward/record.uri?eid=2-s2.0-0041425190&doi=10.1007%2fs00420-003-0446-5&partnerID=40&md5=1efeb920fb96118ae39941c39b268a6f	Article	Final	Scopus
Carcinogenic effects of hyperthermia	Dewhirst M.W.; Lora-Michiels M.; Viglianti B.L.; Dewey W.C.; Repacholi M.	Dewhirst, M.W. (36046300600); Lora-Michiels, M. (6602456181); Viglianti, B.L. (6507742164); Dewey, W.C. (7103390465); Repacholi, M. (7004634981)	2003	International Journal of Hyperthermia		19	3		236	251	15	10.1080/0265673031000070811	https://www.scopus.com/inward/record.uri?eid=2-s2.0-0038714554&doi=10.1080%2f0265673031000070811&partnerID=40&md5=9ca02f7735a375d123c04939394cf99e	Conference paper	Final	Scopus
Experimental data concerning radiofrequencies; [Dati sperimentali sulle radiofrequenze]	Terrana T.	Terrana, T. (6602698472)	2003	Giornale Italiano di Medicina del Lavoro ed Ergonomia		25	3		367	368	1		https://www.scopus.com/inward/record.uri?eid=2-s2.0-0142075730&partnerID=40&md5=1e0453893afbfd7737ec76e257d54394	Conference paper	Final	Scopus
Regulation of manganese uptake in Synechocystis 6803 by rfrA, a member of a novel family of proteins containing a repeated five-residues domain	Chandler L.E.; Bartsevich V.V.; Pakrasi H.B.	Chandler, Leeann E. (7103270663); Bartsevich, Victor V. (6603257255); Pakrasi, Himadri B. (7006603763)	2003	Biochemistry		42	18		5508	5514	6	10.1021/bi027113a	https://www.scopus.com/inward/record.uri?eid=2-s2.0-0038558128&doi=10.1021%2fbi027113a&partnerID=40&md5=425c47c5a8892a072749dd401b6ea392	Article	Final	Scopus
No evidence for genotoxic effects from 24 h exposure of human leukocytes to 1.9 GHz radiofrequency fields	McNamee J.P.; Bellier P.V.; Gajda G.B.; Lavallée B.F.; Marro L.; Lemay E.; Thansandote A.	McNamee, J.P. (7006793899); Bellier, P.V. (57217618937); Gajda, G.B. (6603939849); Lavallée, B.F. (56821789900); Marro, L. (6506619237); Lemay, E. (13907024100); Thansandote, A. (6603879078)	2003	Radiation Research		159	5		693	697	4	10.1667/0033-7587(2003)159[0693:NEFGEF]2.0.CO;2	https://www.scopus.com/inward/record.uri?eid=2-s2.0-0037964191&doi=10.1667%2f0033-7587%282003%29159%5b0693%3aNEFGEF%5d2.0.CO%3b2&partnerID=40&md5=a84cd4ea7848bdf46916bbfc7283ae63	Article	Final	Scopus
Multiple (multicentric and multifocal) cancers in the ipsilateral breast with different histologies: Profiles of chromosomal numerical abnormality	Nakamura R.; Song J.-P.; Isogaki J.; Kitayama Y.; Sugimura H.	Nakamura, Ritsuko (57153399800); Song, Jian-Ping (55568341700); Isogaki, Jun (22937361700); Kitayama, Yasuhiko (7006860702); Sugimura, Haruhiko (35936651600)	2003	Japanese Journal of Clinical Oncology		33	9		463	469	6	10.1093/jjco/hyg089	https://www.scopus.com/inward/record.uri?eid=2-s2.0-0642372045&doi=10.1093%2fjjco%2fhyg089&partnerID=40&md5=cc107b403d40cb82d2de8df282372327	Article	Final	Scopus
Effects of 2,450 MHz microwave on DNA damage induced by three chemical mutagens in vitro	Zhang M.B.; Jin L.F.; He J.L.; Hu J.; Zheng W.	Zhang, Mei-bian (8649190800); Jin, Li-fen (36012571400); He, Ji-liang (55714935100); Hu, Jun (55499428100); Zheng, Wei (57197956489)	2003	Zhonghua lao dong wei sheng zhi ye bing za zhi = Zhonghua laodong weisheng zhiyebing zazhi = Chinese journal of industrial hygiene and occupational diseases		21	4		266	269	3		https://www.scopus.com/inward/record.uri?eid=2-s2.0-16544366736&partnerID=40&md5=53211b95bf4b8366f92d26237e84058c	Article	Final	Scopus
The effect of 835.62 MHz FDMA or 847.74 MHz CDMA modulated radiofrequency radiation on the induction of micronuclei in C3H 10T1/2 cells	Bisht K.S.; Moros E.G.; Straube W.L.; Baty J.D.; Roti Roti J.L.	Bisht, Kheem S. (7005370416); Moros, Eduardo G. (35498758600); Straube, William L. (55630217100); Baty, Jack D. (35846332400); Roti Roti, Joseph L. (7005433388)	2002	Radiation Research		157	5		506	515	9	10.1667/0033-7587(2002)157[0506:TEOMFO]2.0.CO;2	https://www.scopus.com/inward/record.uri?eid=2-s2.0-0036254442&doi=10.1667%2f0033-7587%282002%29157%5b0506%3aTEOMFO%5d2.0.CO%3b2&partnerID=40&md5=64e11b67984b232a5bb79a681e02d612	Article	Final	Scopus
Microwave-stimulated antigen retrieval - An update	Leong A.S.-Y.; Leong F.J.W.-M.	Leong, Anthony S.-Y. (7102048476); Leong, F. Joel W.-M. (7006454445)	2002	Acta Histochemica et Cytochemica		35	5		367	374	7	10.1267/ahc.35.367	https://www.scopus.com/inward/record.uri?eid=2-s2.0-0036909807&doi=10.1267%2fahc.35.367&partnerID=40&md5=46d4189b2534760378e4fa8052d20265	Article	Final	Scopus
Genotoxicity of Radiofrequency Signals. I. Investigation of DNA Damage and Micronuclei Induction in Cultured Human Blood Cells	Tice R.R.; Hook G.G.; Donner M.; McRee D.I.; Guy A.W.	Tice, Raymond R. (7006627056); Hook, Graham G. (8762299400); Donner, Maria (57190141500); McRee, Donald I. (7006894965); Guy, Arthur W. (7103362082)	2002	Bioelectromagnetics		23	2		113	126	13	10.1002/bem.104	https://www.scopus.com/inward/record.uri?eid=2-s2.0-0036483990&doi=10.1002%2fbem.104&partnerID=40&md5=97f34b8506292706a2f749f65e1d5926	Article	Final	Scopus
Detection of chromosomal aberrations in well-differentiated hepatocellular carcinoma by bright-field in situ hybridization	Wilkens L.; Bredt M.; Flemming A.; Mengel M.; Klempnauer J.; Kreipe H.; Flemming P.	Wilkens, Ludwig (7007036542); Bredt, Martin (6701548450); Flemming, Antje (36740410700); Mengel, Michael (7005344125); Klempnauer, Juergen (7102483628); Kreipe, Hans (7004456341); Flemming, Peer (7005147650)	2002	Modern Pathology		15	4		470	475	5	10.1038/modpathol.3880548	https://www.scopus.com/inward/record.uri?eid=2-s2.0-0036223317&doi=10.1038%2fmodpathol.3880548&partnerID=40&md5=27dba97043afc019b05fe7d6d5eab12b	Article	Final	Scopus
Study of low-intensity 2450-MHz microwave exposure enhancing the genotoxic effects of mitomycin C using micronucleus test and comet assay in vitro.	Zhang M.B.; He J.L.; Jin L.F.; Lu D.Q.	Zhang, Mei-Bian (8649190800); He, Ji-Liang (55714935100); Jin, Li-Fen (36012571400); Lu, De-Qiang (7403079172)	2002	Biomedical and environmental sciences : BES		15	4		283	290	7		https://www.scopus.com/inward/record.uri?eid=2-s2.0-0037852180&partnerID=40&md5=7fcc82a0641d4f9254bfce4fe45f4f35	Article	Final	Scopus
Centromere numerical abnormality in the papillary, papillotubular type of early gastric cancer, a further characterization of a subset of gastric cancer.	Song J.P.; Kitayama Y.; Igarashi H.; Guo R.J.; Wang Y.J.; Kobayashi T.; Konno H.; Kataoka H.; Tanaka M.; Sugimura H.	Song, Jian-Ping (55568341700); Kitayama, Yasuhiko (7006860702); Igarashi, Hisaki (57214925758); Guo, Rong-Jun (27169203400); Wang, You-Jie (57200051406); Kobayashi, Toshihiko (57207092661); Konno, Hiroyuki (7201801250); Kataoka, Hideki (36855782100); Tanaka, Masamitsu (55502227400); Sugimura, Haruhiko (35936651600)	2002	International journal of oncology		21	6		1205	1211	6	10.3892/ijo.21.6.1205	https://www.scopus.com/inward/record.uri?eid=2-s2.0-0141807867&doi=10.3892%2fijo.21.6.1205&partnerID=40&md5=98d466b15245d4d2229dd72cf2541267	Article	Final	Scopus
Dependence of microwave effect on the secondary structure of DNA on molecular weight of polynucleotide	Semin Yu.A.; Shvartsburg L.K.; Zhavoronkov L.P.	Semin, Yu.A. (6603591749); Shvartsburg, L.K. (6602528856); Zhavoronkov, L.P. (7004203498)	2002	Radiatsionnaya Biologiya. Radioekologiya		42	2		186	190	4		https://www.scopus.com/inward/record.uri?eid=2-s2.0-0036415588&partnerID=40&md5=8ff25c9ab097896700fa241ca684b23a	Article	Final	Scopus
DNA damage in human leukocytes after acute in vitro exposure to a 1.9 GHz pulse-modulated radiofrequency field	McNamee J.P.; Bellier P.V.; Gajda G.B.; Lavallée B.F.; Lemay E.P.; Marro L.; Thansandote A.	McNamee, J.P. (7006793899); Bellier, P.V. (57217618937); Gajda, G.B. (6603939849); Lavallée, B.F. (56821789900); Lemay, E.P. (13907024100); Marro, L. (6506619237); Thansandote, A. (6603879078)	2002	Radiation Research		158	4		534	537	3	10.1667/0033-7587(2002)158[0534:DDIHLA]2.0.CO;2	https://www.scopus.com/inward/record.uri?eid=2-s2.0-0036789659&doi=10.1667%2f0033-7587%282002%29158%5b0534%3aDDIHLA%5d2.0.CO%3b2&partnerID=40&md5=07d5ed1cd0d740fc1689f416c288dbb8	Article	Final	Scopus
DNA damage and micronucleus induction in human leukocytes after acute in vitro exposure to a 1.9 GHz continuous-wave radiofrequency field	McNamee J.P.; Bellier P.V.; Gajda G.B.; Miller S.M.; Lemay E.P.; Lavallée B.F.; Marro L.; Thansandote A.	McNamee, J.P. (7006793899); Bellier, P.V. (57217618937); Gajda, G.B. (6603939849); Miller, S.M. (55615405900); Lemay, E.P. (13907024100); Lavallée, B.F. (56821789900); Marro, L. (6506619237); Thansandote, A. (6603879078)	2002	Radiation Research		158	4		523	533	10	10.1667/0033-7587(2002)158[0523:DDAMII]2.0.CO;2	https://www.scopus.com/inward/record.uri?eid=2-s2.0-0036787470&doi=10.1667%2f0033-7587%282002%29158%5b0523%3aDDAMII%5d2.0.CO%3b2&partnerID=40&md5=cc7c5bf53c82477e4141261e20a04cc2	Article	Final	Scopus
Effect of low-intensity microwave of on mitomycin C-induced genotoxicity in vitro	Zhang M.; Lu D.; He J.; Jin L.	Zhang, Meibian (8649190800); Lu, Deqiang (7403079172); He, Jiliang (55714935100); Jin, Lifen (36012571400)	2002	Zhonghua lao dong wei sheng zhi ye bing za zhi = Zhonghua laodong weisheng zhiyebing zazhi = Chinese journal of industrial hygiene and occupational diseases		20	4		273	276	3		https://www.scopus.com/inward/record.uri?eid=2-s2.0-46649089975&partnerID=40&md5=90e855f5165e8b0ac9c062a1d2ae8cc7	Article	Final	Scopus
Techniques for the detection of fragmented DNA	Angelopoulou R.; Kyriazoglou M.	Angelopoulou, R. (14828577800); Kyriazoglou, M. (8774710600)	2002	Archives of Hellenic Medicine		19	2		167	178	11		https://www.scopus.com/inward/record.uri?eid=2-s2.0-0036521445&partnerID=40&md5=5db07cc26a9f659622d154ce2bfce87f	Article	Final	Scopus
Chromosome abnormalities caused by computer video display monitors' radiation	Estécio M.R.H.; Silva A.E.	Estécio, Marcos Roberto Higino (6507169822); Silva, Ana Elizabete (7403221923)	2002	Revista de Saude Publica		36	3		330	336	6	10.1590/s0034-89102002000300012	https://www.scopus.com/inward/record.uri?eid=2-s2.0-0036591630&doi=10.1590%2fs0034-89102002000300012&partnerID=40&md5=8058fcb6c340622b8d689831e92cb999	Article	Final	Scopus
Micronucleus induction after whole-body microwave irradiation of rats	Trosic I.; Busljeta I.; Kasuba V.; Rozgaj R.	Trosic, Ivancica (6603891776); Busljeta, Ivana (6507584420); Kasuba, Vilena (55908519500); Rozgaj, Ruzica (35578564200)	2002	Mutation Research - Genetic Toxicology and Environmental Mutagenesis		521	2023-02-01		73	79	6	10.1016/S1383-5718(02)00214-0	https://www.scopus.com/inward/record.uri?eid=2-s2.0-0037180359&doi=10.1016%2fS1383-5718%2802%2900214-0&partnerID=40&md5=0ffb9a14a6658c29cf34d31cae2d9bb6	Article	Final	Scopus
Cytogenetic Damage in Human Lymphocytes Following GMSK Phase Modulated Microwave Exposure	D'Ambrosio G.; Massa R.; Scarfl M.R.; Zeni O.	D'Ambrosio, Guglielmo (7005385817); Massa, Rita (55983356300); Scarfl, Maria Rosaria (6508271421); Zeni, Olga (6601971095)	2002	Bioelectromagnetics		23	1		7	13	6	10.1002/bem.93	https://www.scopus.com/inward/record.uri?eid=2-s2.0-0036356592&doi=10.1002%2fbem.93&partnerID=40&md5=4294c0cbe897b17006ed77f066a61dd3	Conference paper	Final	Scopus
Microchemical Journal: Editorial	Sneddon J.	Sneddon, J. (7102878937)	2001	Microchemical Journal		69	3		177	178	1	10.1016/S0026-265X(01)00099-6	https://www.scopus.com/inward/record.uri?eid=2-s2.0-0034908773&doi=10.1016%2fS0026-265X%2801%2900099-6&partnerID=40&md5=4567481187dbe808eeb6365e92a933e1	Editorial	Final	Scopus
Cellular radio	Otto M.; von Mühlendahl K.-E.	Otto, M. (7201539745); von Mühlendahl, K.-E. (7006287774)	2001	Chirurgische Praxis		58	4		765	768	3		https://www.scopus.com/inward/record.uri?eid=2-s2.0-0034879596&partnerID=40&md5=ea5787863851923bb415b7087e278abb	Article	Final	Scopus
Cytogenetic effects of 900 MHz (GSM) microwaves on human lymphocytes	Maes A.; Collier M.; Verschaeve L.	Maes, A. (8768353000); Collier, M. (7101626036); Verschaeve, L. (7006255980)	2001	Bioelectromagnetics		22	2		91	96	5	10.1002/1521-186X(200102)22:2<91::AID-BEM1011>3.0.CO;2-W	https://www.scopus.com/inward/record.uri?eid=2-s2.0-0035260561&doi=10.1002%2f1521-186X%28200102%2922%3a2%3c91%3a%3aAID-BEM1011%3e3.0.CO%3b2-W&partnerID=40&md5=fee441229e62eaac22baf8ce13792ab5	Article	Final	Scopus
Chromosome damage and micronucleus formation in human blood lymphocytes exposed in vitro to radiofrequency radiation at a cellular telephone frequency (847.74 MHz, CDMA)	Vijayalaxmi; Bisht K.S.; Pickard W.F.; Meltz M.L.; Roti Roti J.L.; Moros E.G.	Vijayalaxmi (57216377486); Bisht, K.S. (7005370416); Pickard, W.F. (7005888162); Meltz, M.L. (36857559600); Roti Roti, J.L. (7005433388); Moros, E.G. (35498758600)	2001	Radiation Research		156	4		430	432	2	10.1667/0033-7587(2001)156[0430:cdamfi]2.0.co;2	https://www.scopus.com/inward/record.uri?eid=2-s2.0-0034802053&doi=10.1667%2f0033-7587%282001%29156%5b0430%3acdamfi%5d2.0.co%3b2&partnerID=40&md5=7ff3a69e91293bd9f72c92b1e29363e2	Article	Final	Scopus
Neoplastic transformation in C3H 10T1/2 cells after exposure to 835.62 MHz FDMA and 847.74 MHz CDMA radiations	Roti Roti J.L.; Malyapa R.S.; Bisht K.S.; Ahern E.W.; Moros E.G.; Pickard W.F.; Straube W.L.	Roti Roti, J.L. (7005433388); Malyapa, R.S. (6701739856); Bisht, K.S. (7005370416); Ahern, E.W. (6701483169); Moros, E.G. (35498758600); Pickard, W.F. (7005888162); Straube, W.L. (55630217100)	2001	Radiation Research		155	1		239	247	8	10.1667/0033-7587(2001)155[0239:NTICCA]2.0.CO;2	https://www.scopus.com/inward/record.uri?eid=2-s2.0-0035219383&doi=10.1667%2f0033-7587%282001%29155%5b0239%3aNTICCA%5d2.0.CO%3b2&partnerID=40&md5=85f80214ba535e31b108afee23c9beaa	Article	Final	Scopus
The influence of heating on the anticancer properties of garlic	Song K.; Milner J.A.	Song, Kun (7401740289); Milner, John A. (35378667600)	2001	Journal of Nutrition		131	3 SUPPL.		1054S	1057S	3	10.1093/jn/131.3.1054s	https://www.scopus.com/inward/record.uri?eid=2-s2.0-0035125670&doi=10.1093%2fjn%2f131.3.1054s&partnerID=40&md5=199fe72cf8334d19f9b8a4b40629e90a	Conference paper	Final	Scopus
Micronuclei in the peripheral blood and bone marrow cells of rats exposed to 2450 MHz radiofrequency radiation	Pickard W.F.; Bisht K.S.; Prihoda T.J.; Meltz M.L.; LaRegina M.C.; Roti J.L.R.; Straube W.L.; Moros E.G.	Pickard, W.F. (7005888162); Bisht, K.S. (7005370416); Prihoda, T.J. (7005130530); Meltz, M.L. (36857559600); LaRegina, M.C. (6701425973); Roti, J. L. Roti (7005433388); Straube, W.L. (55630217100); Moros, E.G. (35498758600)	2001	International Journal of Radiation Biology		77	11		1109	1115	6	10.1080/09553000110069100	https://www.scopus.com/inward/record.uri?eid=2-s2.0-0034754710&doi=10.1080%2f09553000110069100&partnerID=40&md5=e37de20553ef3431e009d21daf2be6d7	Article	Final	Scopus
Measurement of DNA damage in mammalian cells exposed in vitro to radiofrequency fields at SARs of 3-5 W/kg	Li L.; Bisht K.S.; LaGroye I.; Zhang P.; Straube W.L.; Moros E.G.; Roti Roti J.L.	Li, L. (57196178174); Bisht, K.S. (7005370416); LaGroye, I. (6602669247); Zhang, P. (55491544900); Straube, W.L. (55630217100); Moros, E.G. (35498758600); Roti Roti, J.L. (7005433388)	2001	Radiation Research		156	3		328	332	4	10.1667/0033-7587(2001)156[0328:MODDIM]2.0.CO;2	https://www.scopus.com/inward/record.uri?eid=2-s2.0-0034872539&doi=10.1667%2f0033-7587%282001%29156%5b0328%3aMODDIM%5d2.0.CO%3b2&partnerID=40&md5=4d48dc541d874d2fee9ab6760b306f2c	Article	Final	Scopus
Cytogenetic studies in human blood lymphocytes exposed in vitro to radiofrequency radiation at a cellular telephone frequency (835.62 MHz, FDMA)	Vijayalaxmi; Pickard W.F.; Bisht K.S.; Leal B.Z.; Meltz M.L.; Roti Roti J.L.; Straube W.L.; Moros E.G.	Vijayalaxmi (57216377486); Pickard, W.F. (7005888162); Bisht, K.S. (7005370416); Leal, B.Z. (6602531593); Meltz, M.L. (36857559600); Roti Roti, J.L. (7005433388); Straube, W.L. (55630217100); Moros, E.G. (35498758600)	2001	Radiation Research		155	1		113	121	8	10.1667/0033-7587(2001)155[0113:csihbl]2.0.co;2	https://www.scopus.com/inward/record.uri?eid=2-s2.0-0035141343&doi=10.1667%2f0033-7587%282001%29155%5b0113%3acsihbl%5d2.0.co%3b2&partnerID=40&md5=9513dab79cd4c6a2299dabdd3d204518	Article	Final	Scopus
Comparison of chromosome aberrations in peripheral blood lymphocytes from people occupationally exposed to ionizing and radiofrequency radiation	Lalić H.; Lekié A.; Radošević-Stašić B.	Lalić, Hrvoje (55378224400); Lekié, Andrica (6505741120); Radošević-Stašić, Biserka (7003723129)	2001	Acta Medica Okayama		55	2		117	127	10		https://www.scopus.com/inward/record.uri?eid=2-s2.0-0035317107&partnerID=40&md5=3087b0dac6fb494e8233ef566029858c	Article	Final	Scopus
Effect of exposure to 900 MHz radiofrequency radiation on intrachromosomal recombination in pKZ1 mice	Sykes P.J.; McCallum B.D.; Bangay M.J.; Hooker A.M.; Morley A.A.	Sykes, P.J. (7101668527); McCallum, B.D. (7004507522); Bangay, M.J. (6602876764); Hooker, A.M. (6603967511); Morley, A.A. (35501308900)	2001	Radiation Research		156	5 I		495	502	7	10.1667/0033-7587(2001)156[0495:EOETMR]2.0.CO;2	https://www.scopus.com/inward/record.uri?eid=2-s2.0-0034753135&doi=10.1667%2f0033-7587%282001%29156%5b0495%3aEOETMR%5d2.0.CO%3b2&partnerID=40&md5=3d5bdbec5fea1707c7e58a4500bece60	Article	Final	Scopus
No mutagenic or recombinogenic effects of mobile phone fields at 900 MHz detected in the yeast Saccharomyces cerevisiae	Gos P.; Eicher B.; Kohli J.; Heyer W.-D.	Gos, Pascal (55247502900); Eicher, Bernhard (6602556673); Kohli, Jürg (57206285838); Heyer, Wolf-Dietrich (7004933017)	2000	Bioelectromagnetics		21	7		515	523	8	10.1002/1521-186X(200010)21:7<515::AID-BEM5>3.0.CO;2-K	https://www.scopus.com/inward/record.uri?eid=2-s2.0-0034295134&doi=10.1002%2f1521-186X%28200010%2921%3a7%3c515%3a%3aAID-BEM5%3e3.0.CO%3b2-K&partnerID=40&md5=6500b4b90d7038780c4155f1b5460f28	Article	Final	Scopus
Improvements of preimplantation diagnosis of aneuploidy by using microwave hybridization, cell recycling and monocolour labelling of probes	Bahçe M.; Escudero T.; Sandalinas M.; Morrison L.; Legator M.; Munné S.	Bahçe, M. (6602647539); Escudero, T. (6603596480); Sandalinas, M. (6602124217); Morrison, L. (7202021034); Legator, M. (13806473000); Munné, S. (7006055723)	2000	Molecular Human Reproduction		6	9		849	854	5	10.1093/molehr/6.9.849	https://www.scopus.com/inward/record.uri?eid=2-s2.0-0033840894&doi=10.1093%2fmolehr%2f6.9.849&partnerID=40&md5=f3e007ad2921b830833c4b28544fd325	Article	Final	Scopus
Cytogenetic investigation of microwaves emitted by a 455.7 MHz car phone	Maes A.; Collier M.; Verschaeve L.	Maes, A. (8768353000); Collier, M. (7101626036); Verschaeve, L. (7006255980)	2000	Folia Biologica		46	5		175	180	5		https://www.scopus.com/inward/record.uri?eid=2-s2.0-0034573148&partnerID=40&md5=247efbc193b753d01db6823196449bfe	Article	Final	Scopus
RB protein expression in human endometrial carcinomas - An immunohistochemical study	Semczuk A.; Schneider-Stock R.; Miturski R.; Skomra D.; Tomaszewski J.; Roessner A.; Jakowicki J.A.	Semczuk, Andrzej (56088933300); Schneider-Stock, Regine (56238483800); Miturski, Roman (6603847483); Skomra, Danuta (6701393405); Tomaszewski, Jacek (56548281900); Roessner, Albert (7102176417); Jakowicki, Jerzy A. (7005148797)	2000	Pathology Research and Practice		196	1		41	46	5	10.1016/S0344-0338(00)80020-5	https://www.scopus.com/inward/record.uri?eid=2-s2.0-0033968520&doi=10.1016%2fS0344-0338%2800%2980020-5&partnerID=40&md5=11eca247c8397f370571c56d9713c124	Article	Final	Scopus
Induction of micronuclei in human lymphocytes exposed in vitro to microwave radiation	Zotti-Martelli L.; Peccatori M.; Scarpato R.; Migliore L.	Zotti-Martelli, Laura (21136748900); Peccatori, Mario (8267777000); Scarpato, Roberto (6701435861); Migliore, Lucia (7005957228)	2000	Mutation Research - Genetic Toxicology and Environmental Mutagenesis		472	2023-02-01		51	58	7	10.1016/S1383-5718(00)00112-1	https://www.scopus.com/inward/record.uri?eid=2-s2.0-0034695033&doi=10.1016%2fS1383-5718%2800%2900112-1&partnerID=40&md5=243c962f1c0df3e8620f9658ad6b1f8e	Article	Final	Scopus
Frequency of radiation-induced micronuclei in neuronal cells does not correlate with clonogenic survival	Akudugu J.M.; Slabbert J.P.; Serafin A.; Bohm L.	Akudugu, J.M. (6603205245); Slabbert, J.P. (7004466014); Serafin, A. (6603621052); Bohm, L. (7005145612)	2000	Radiation Research		153	1		62	67	5	10.1667/0033-7587(2000)153[0062:FORIMI]2.0.CO;2	https://www.scopus.com/inward/record.uri?eid=2-s2.0-0034000264&doi=10.1667%2f0033-7587%282000%29153%5b0062%3aFORIMI%5d2.0.CO%3b2&partnerID=40&md5=6947db7782150c42d72d366533859c88	Article	Final	Scopus
Primary DNA damage in human blood lymphocytes exposed in vitro to 2450 MHz radiofrequency radiation	Vijayalaxmi; Leal B.Z.; Szilagyi M.; Prihoda T.J.; Meltz M.L.	Vijayalaxmi (57216377486); Leal, Belinda Z. (6602531593); Szilagyi, Maria (7004387836); Prihoda, Thomas J. (7005130530); Meltz, Martin L. (36857559600)	2000	Radiation Research		153	4		479	486	7	10.1667/0033-7587(2000)153[0479:pddihb]2.0.co;2	https://www.scopus.com/inward/record.uri?eid=2-s2.0-0034029553&doi=10.1667%2f0033-7587%282000%29153%5b0479%3apddihb%5d2.0.co%3b2&partnerID=40&md5=f663a85b82fbdb71f606415ee353826e	Article	Final	Scopus
Different vulnerability among chromosomes to numerical instability in gastric carcinogenesis: Stage-dependent analysis by FISH with the use of microwave irradiation	Kitayama Y.; Igarashi H.; Sugimura H.	Kitayama, Yasuhiko (7006860702); Igarashi, Hisaki (57214925758); Sugimura, Haruhiko (35936651600)	2000	Clinical Cancer Research		6	8		3139	3146	7		https://www.scopus.com/inward/record.uri?eid=2-s2.0-0033870354&partnerID=40&md5=236e5e71e963ad9f12bc9af4f3dbae75	Article	Final	Scopus
Intratumor heterogeneity of centromere numerical abnormality in multiple primary gastric cancers: Application of fluorescence in situ hybridization with intermittent microwave irradiation on paraffin-embedded tissue	Kobayashi K.; Kitayama Y.; Igarashi H.; Yoshino G.; Kobayashi T.; Kazui T.; Sugimura H.	Kobayashi, Keiko (57193990330); Kitayama, Yasuhiko (7006860702); Igarashi, Hisaki (57214925758); Yoshino, Goro (35576877300); Kobayashi, Toshihiko (57207092661); Kazui, Teruhisa (7102083728); Sugimura, Haruhiko (35936651600)	2000	Japanese Journal of Cancer Research		91	11		1134	1141	7	10.1111/j.1349-7006.2000.tb00896.x	https://www.scopus.com/inward/record.uri?eid=2-s2.0-0033636132&doi=10.1111%2fj.1349-7006.2000.tb00896.x&partnerID=40&md5=0a9bdb4820cb4ea51fe518986c8e1d4c	Article	Final	Scopus
Micronucleus assay and lymphocyte mitotic activity in risk assessment of occupational exposure to microwave radiation	Garaj-Vrhovac V.	Garaj-Vrhovac, Vera (7003841150)	1999	Chemosphere		39	13		2301	2312	11	10.1016/S0045-6535(99)00139-3	https://www.scopus.com/inward/record.uri?eid=2-s2.0-0033486516&doi=10.1016%2fS0045-6535%2899%2900139-3&partnerID=40&md5=ff8ba066aa5f260e32f5fd074bdc4764	Article	Final	Scopus
Dielectric behaviour of frozen DNA in solution	Gabriel C.; Grant E.	Gabriel, Camelia (15841802400); Grant, Edward (22997014800)	1999	Bioelectromagnetics		20	SUPPL. 4		40	45	5	10.1002/(SICI)1521-186X(1999)20:4+<40::AID-BEM6>3.0.CO;2-K	https://www.scopus.com/inward/record.uri?eid=2-s2.0-0041784316&doi=10.1002%2f%28SICI%291521-186X%281999%2920%3a4%2b%3c40%3a%3aAID-BEM6%3e3.0.CO%3b2-K&partnerID=40&md5=531ed2ce0d40d66760bb86b81881767e	Article	Final	Scopus
Ductal carcinoma in situ of the breast: Frequency of biomarkers according to histologic subtype	Bhoola S.; DeRose P.B.; Cohen C.	Bhoola, Snehal (6603006241); DeRose, Patricia B. (7004180490); Cohen, Cynthia (7401692966)	1999	Applied Immunohistochemistry		7	2		108	115	7	10.1097/00022744-199906000-00002	https://www.scopus.com/inward/record.uri?eid=2-s2.0-0032837023&doi=10.1097%2f00022744-199906000-00002&partnerID=40&md5=be9172599c0578177e4f3d63b9f27740	Article	Final	Scopus
Dual colour fluorescence in situ hybridization to paraffin-embedded samples to deduce the presence of the der(X)t(X;18)(P11.2;q11.2) and involvement of either the SSX1 or SSX2 gene: A diagnostic and prognostic aid for synovial sarcoma	Lu Y.-J.; Birdsall S.; Summersgill B.; Smedley D.; Osin P.; Fisher C.; Shipley J.	Lu, Yong-Jie (58009383600); Birdsall, Sandra (7003392194); Summersgill, Brenda (6603449607); Smedley, Damian (57207566844); Osin, Pinchas (57225247942); Fisher, Cyril (7402131310); Shipley, Janet (7103081370)	1999	Journal of Pathology		187	4		490	496	6	10.1002/(SICI)1096-9896(199903)187:4<490::AID-PATH274>3.0.CO;2-X	https://www.scopus.com/inward/record.uri?eid=2-s2.0-0033053672&doi=10.1002%2f%28SICI%291096-9896%28199903%29187%3a4%3c490%3a%3aAID-PATH274%3e3.0.CO%3b2-X&partnerID=40&md5=b2b00cc64cb796123aa46252ceabba41	Article	Final	Scopus
Bacterial mutation in high magnetic fields and radiofrequency radiation	Mineta M.; Katada R.; Yamada T.; Nagasawa K.; Takahashi K.; Aburano T.; Yoshida I.	Mineta, M. (7003296467); Katada, R. (6602516456); Yamada, T. (55528224300); Nagasawa, K. (7202171460); Takahashi, K. (57204965487); Aburano, T. (7005454793); Yoshida, I. (57205892513)	1999	Nihon Igaku Hōshasen Gakkai zasshi. Nippon acta radiologica		59	9		467	469	2		https://www.scopus.com/inward/record.uri?eid=2-s2.0-0033173315&partnerID=40&md5=9605be33718d085fc86bc39faea55ca3	Article	Final	Scopus
Studies on the screening high yield acid protease producing strain L336 by combining microwave irradiation with chemical inducing	Li Y.; Weng X.; He X.	Li, Y. (57192532403); Weng, X. (7102593981); He, X. (55491497200)	1999	Wei sheng wu xue bao = Acta microbiologica Sinica		39	2		181	184	3		https://www.scopus.com/inward/record.uri?eid=2-s2.0-0006702057&partnerID=40&md5=88bc1399313b18003258ee133c2bb199	Article	Final	Scopus
Utilization of developmental basic science principles in the evaluation of reproductive risks from pre- and postconception environmental radiation exposures	Brent R.L.	Brent, Robert L. (7103203734)	1999	Teratology		59	4		182	204	22	10.1002/(SICI)1096-9926(199904)59:4<182::AID-TERA2>3.0.CO;2-H	https://www.scopus.com/inward/record.uri?eid=2-s2.0-0032927644&doi=10.1002%2f%28SICI%291096-9926%28199904%2959%3a4%3c182%3a%3aAID-TERA2%3e3.0.CO%3b2-H&partnerID=40&md5=ebbe8402266b67a54e507530f7052447	Conference paper	Final	Scopus
TP53 tumor suppressor protein in normal human fibroblasts does not respond to 837 mhz microwave exposure	Li J.R.; Chou C.K.; McDougall J.A.; Dasgupta G.; Wu H.-H.; Ren R.L.; Lee A.; Han J.; Momand J.	Li, J.R. (57196156566); Chou, C.K. (24452192400); McDougall, J.A. (7102481508); Dasgupta, G. (57208994246); Wu, H.-H. (57207022425); Ren, R.L. (7006493620); Lee, A. (7405628473); Han, J. (57210099844); Momand, J. (6701514229)	1999	Radiation Research		151	6		710	716	6	10.2307/3580210	https://www.scopus.com/inward/record.uri?eid=2-s2.0-0033044902&doi=10.2307%2f3580210&partnerID=40&md5=b4ccdf8bf84cdd610f0041dee1e45363	Article	Final	Scopus
Microwave treatment alters garlic's protection against 7,12-dimethylbenz(a)anthrancene-induced rat mammary DNA adducts	Song K.; Milner J.A.	Song, K. (7401740289); Milner, J.A. (35378667600)	1998	FASEB Journal		12	5		A831				https://www.scopus.com/inward/record.uri?eid=2-s2.0-33749287865&partnerID=40&md5=61a3a0974b70ce9f895e4aebb44bf535	Article	Final	Scopus
ESR studies of γ-irradiated histone octamer and the histone H3	Lin W.; Tu T.; Dong J.; Zhang J.; Lin N.	Lin, Weizhen (7406520740); Tu, Tiecheng (7005133158); Dong, Jirong (57190921508); Zhang, Jiashang (7601352804); Lin, Nianyun (7202487327)	1998	Radiation Physics and Chemistry		53	6		651	655	4	10.1016/S0969-806X(97)00271-5	https://www.scopus.com/inward/record.uri?eid=2-s2.0-0032402731&doi=10.1016%2fS0969-806X%2897%2900271-5&partnerID=40&md5=a5799427ccfa99949d40b8b1f91c3392	Article	Final	Scopus
Cell proliferation studies in primary synovial chondromatosis	Davis R.I.; Foster H.; Arthur K.; Trewin S.; Hamilton P.W.; Biggart D.J.	Davis, Richard I. (7410192881); Foster, Heather (7103147144); Arthur, Ken (7006189845); Trewin, Sid (6603041449); Hamilton, Peter W. (7201998091); Biggart, Denis J. (7801375505)	1998	Journal of Pathology		184	1		18	23	5	10.1002/(SICI)1096-9896(199801)184:1<18::AID-PATH956>3.0.CO;2-J	https://www.scopus.com/inward/record.uri?eid=2-s2.0-0031933690&doi=10.1002%2f%28SICI%291096-9896%28199801%29184%3a1%3c18%3a%3aAID-PATH956%3e3.0.CO%3b2-J&partnerID=40&md5=48dd0a19e359ed7e8096c72174f5b679	Article	Final	Scopus
The destruction by microwave radiation of bacterial endospores and amplification of the released DNA	Vaid A.; Bishop A.H.	Vaid, A. (57197652920); Bishop, A.H. (7201937980)	1998	Journal of Applied Microbiology		85	1		115	122	7	10.1046/j.1365-2672.1998.00475.x	https://www.scopus.com/inward/record.uri?eid=2-s2.0-0031904441&doi=10.1046%2fj.1365-2672.1998.00475.x&partnerID=40&md5=219a572aedb4c8ed6bbfce0979a5464f	Article	Final	Scopus
Cytogenetic changes induced by low-intensity microwaves in the species Triticum aestivum; [Modificari citogenetice induse de microunde de mica intensitate la specia Triticum aestivum.]	Pavel A.; Ungureanu C.E.; Bara I.I.; Gassner P.; Creanga D.E.	Pavel, A. (7005628178); Ungureanu, C.E. (7004288953); Bara, I.I. (6508384075); Gassner, P. (56635756100); Creanga, D.E. (55884387300)	1998	Revista medico-chirurgicala a Societaţii de Medici ş̧i Naturaliş̧ti din Iaş̧i		102	2023-04-03		89	92	3		https://www.scopus.com/inward/record.uri?eid=2-s2.0-18844464241&partnerID=40&md5=4f74cdc3221b03f21f592a664678d9d3	Article	Final	Scopus
DNA damage in molt-4 T-lymphoblastoid cells exposed to cellular telephone radiofrequency fields in vitro	Phillips J.L.; Ivaschuk O.; Ishida-Jones T.; Jones R.A.; Campbell-Beachler M.; Haggren W.	Phillips, Jerry L. (37019718000); Ivaschuk, Oleg (7801578869); Ishida-Jones, Tamako (6506790152); Jones, Robert A. (57197987051); Campbell-Beachler, Mary (7801532640); Haggren, Wendy (6603491839)	1998	Bioelectrochemistry and Bioenergetics		45	1		103	110	7	10.1016/S0302-4598(98)00074-9	https://www.scopus.com/inward/record.uri?eid=2-s2.0-0032029274&doi=10.1016%2fS0302-4598%2898%2900074-9&partnerID=40&md5=ffeaecefcafbbe2f98079d22916d8e6b	Article	Final	Scopus
Erratum: Frequency of micronuclei in the peripheral blood and bone marrow of cancer-prone mice chronically exposed to 2450 MHz radiofrequency radiation (Radiation Research (1997) 147 (495-500))	Vijayalaxmi; Frei M.R.; Dusch S.J.; Guel V.; Meltz M.L.; Jauchem J.R.	Vijayalaxmi (57216377486); Frei, M.R. (7006294497); Dusch, S.J. (6506558592); Guel, V. (6506772894); Meltz, M.L. (36857559600); Jauchem, J.R. (7005609105)	1998	Radiation Research		149	3		308			10.2307/3579965	https://www.scopus.com/inward/record.uri?eid=2-s2.0-0032011620&doi=10.2307%2f3579965&partnerID=40&md5=cd8860be8b183878fa9197442c0d1272	Erratum	Final	Scopus
Immunohistochemical visualization of wild-type p53 protein in paraffin-embedded rat liver using tyramide amplification: Zonal hepatic distribution of p53 protein after N-hydroxy-2-acetylaminofluorene administration	Van Gijssel H.E.; Van Gijlswijk R.P.M.; De Haas R.R.; Stark C.; Mulder G.J.; Meerman J.H.N.	Van Gijssel, Hilde E. (6603171880); Van Gijlswijk, Rob P.M. (6701460001); De Haas, Richard R. (6701613931); Stark, Claudia (16640322700); Mulder, Gerard J. (7102213984); Meerman, John H.N. (7006664314)	1998	Carcinogenesis		19	1		219	222	3	10.1093/carcin/19.1.219	https://www.scopus.com/inward/record.uri?eid=2-s2.0-0031817411&doi=10.1093%2fcarcin%2f19.1.219&partnerID=40&md5=5eaffbfc2ccac6eb3bbbe1b71ee3f9b6	Article	Final	Scopus
Synergistic effect of microwave heating and hydrogen peroxide on inactivation of microorganisms	Kuchma T.	Kuchma, T. (6602161401)	1998	Journal of Microwave Power and Electromagnetic Energy		33	2		77	87	10	10.1080/08327823.1998.11688363	https://www.scopus.com/inward/record.uri?eid=2-s2.0-0031595629&doi=10.1080%2f08327823.1998.11688363&partnerID=40&md5=69e7663177d418fd88aa968e6018da69	Article	Final	Scopus
Importance of DNA fragmentation in apoptosis with regard to TUNEL specificity	Negoescu A.; Guillermet C.; Lorimier P.; Brambilla E.; Labat-Moleur F.	Negoescu, A. (6603900278); Guillermet, C. (6603036587); Lorimier, P. (6701583468); Brambilla, E. (7101832502); Labat-Moleur, F. (6603812200)	1998	Biomedicine and Pharmacotherapy		52	6		252	258	6	10.1016/S0753-3322(98)80010-3	https://www.scopus.com/inward/record.uri?eid=2-s2.0-0032126575&doi=10.1016%2fS0753-3322%2898%2980010-3&partnerID=40&md5=3887add61d3480203460b2ff49fad721	Article	Final	Scopus
Erratum: Frequency of micronuclei in the peripheral blood and bone marrow of cancer-prone mice chronically exposed to 2450 MHz radiofrequency radiation (Radiation Research (1997) 149:3 (495-500))	Vijayalaxmi; Frei M.R.; Dusch S.J.; Guel V.; Meltz M.L.; Jauchem J.R.	Vijayalaxmi (57216377486); Frei, M.R. (7006294497); Dusch, S.J. (6506558592); Guel, V. (6506772894); Meltz, M.L. (36857559600); Jauchem, J.R. (7005609105)	1998	Radiation Research		149	4		408			10.2307/3579706	https://www.scopus.com/inward/record.uri?eid=2-s2.0-0031923989&doi=10.2307%2f3579706&partnerID=40&md5=042f2d2852a5fdc676d26a40c32af043	Erratum	Final	Scopus
Cytogenetic effects of 935.2-MHz (GSM) microwaves alone and in combination with mitomycin C	Maes A.; Collier M.; Van Gorp U.; Vandoninck S.; Verschaeve L.	Maes, A. (8768353000); Collier, M. (7101626036); Van Gorp, U. (6603236722); Vandoninck, S. (55446275900); Verschaeve, L. (7006255980)	1997	Mutation Research - Genetic Toxicology and Environmental Mutagenesis		393	2023-02-01		151	156	5	10.1016/S1383-5718(97)00100-9	https://www.scopus.com/inward/record.uri?eid=2-s2.0-0030720852&doi=10.1016%2fS1383-5718%2897%2900100-9&partnerID=40&md5=5728b996b3b1f1a1df736a28ca4f79ed	Article	Final	Scopus
Melatonin and a Spin-Trap Compound Block Radiofrequency Electromagnetic Radiation-Induced DNA Strand Breaks in Rat Brain Cells	Lai H.; Singh N.P.	Lai, Henry (7201967306); Singh, Narendra P. (55458876700)	1997	Bioelectromagnetics		18	6		446	454	8	10.1002/(SICI)1521-186X(1997)18:6<446::AID-BEM7>3.0.CO;2-2	https://www.scopus.com/inward/record.uri?eid=2-s2.0-0030633720&doi=10.1002%2f%28SICI%291521-186X%281997%2918%3a6%3c446%3a%3aAID-BEM7%3e3.0.CO%3b2-2&partnerID=40&md5=9e05d215b42e9e3a577d8e572a83273f	Article	Final	Scopus
Morphological changes in prostatic adenomas after transurethral microwave thermotherapy	Brehmer M.	Brehmer, M. (55907464400)	1997	British Journal of Urology		80	1		123	127	4	10.1046/j.1464-410x.1997.00262.x	https://www.scopus.com/inward/record.uri?eid=2-s2.0-0031403272&doi=10.1046%2fj.1464-410x.1997.00262.x&partnerID=40&md5=adee5b35b17389e56daf03f101fc8b50	Article	Final	Scopus
Millimeter wave-induced vibrational modes in DNA as a possible alternative to animal tests to probe for carcinogenic mutations	Woolard D.L.; Koscica T.; Rhodes D.L.; Cui H.L.; Pastore R.A.; Jensen J.O.; Jensen J.L.; Loerop W.R.; Jacobsen R.H.; Mittleman D.; Nuss M.C.	Woolard, D.L. (7004566387); Koscica, T. (6603614101); Rhodes, D.L. (7202594651); Cui, H.L. (36484139900); Pastore, R.A. (7007039902); Jensen, J.O. (7404522269); Jensen, J.L. (7404521370); Loerop, W.R. (6505762380); Jacobsen, R.H. (7101646653); Mittleman, D. (7004931461); Nuss, M.C. (7006058277)	1997	Journal of Applied Toxicology		17	4		243	246	3	10.1002/(SICI)1099-1263(199707)17:4<243::AID-JAT436>3.0.CO;2-6	https://www.scopus.com/inward/record.uri?eid=2-s2.0-8544225702&doi=10.1002%2f%28SICI%291099-1263%28199707%2917%3a4%3c243%3a%3aAID-JAT436%3e3.0.CO%3b2-6&partnerID=40&md5=6afee916d8e4bc8381b2b98efde61a2d	Article	Final	Scopus
Modification of bactericidal effects of microwave heating and hyperthermia by hydrogen peroxide	Kuchma T.	Kuchma, T. (6602161401)	1997	Journal of Microwave Power and Electromagnetic Energy		32	4		205	214	9	10.1080/08327823.1997.11688343	https://www.scopus.com/inward/record.uri?eid=2-s2.0-0031283036&doi=10.1080%2f08327823.1997.11688343&partnerID=40&md5=134a0275c716b114eb2f40f2fcb37df5	Article	Final	Scopus
Proliferation and cytogenetic studies in human blood lymphocytes exposed in vitro to 2450 MHz radiofrequency radiation	Vijayalaxmi; Mohan N.; Meltz M.L.; Wittler M.A.	Vijayalaxmi (57216377486); Mohan, N. (7102581801); Meltz, M.L. (36857559600); Wittler, M.A. (57190121532)	1997	International Journal of Radiation Biology		72	6		751	757	6	10.1080/095530097142915	https://www.scopus.com/inward/record.uri?eid=2-s2.0-0031459832&doi=10.1080%2f095530097142915&partnerID=40&md5=89d5656f3660f7243523b2e08d47a632	Article	Final	Scopus
Measurement of DNA damage after exposure to 2450 MHz electromagnetic radiation	Malyapa R.S.; Ahern E.W.; Straube W.L.; Moros E.G.; Pickard W.F.; Roti Roti J.L.	Malyapa, Robert S. (6701739856); Ahern, Eric W. (6701483169); Straube, William L. (55630217100); Moros, Eduardo G. (35498758600); Pickard, William F. (7005888162); Roti Roti, Joseph L. (7005433388)	1997	Radiation Research		148	6		608	617	9	10.2307/3579737	https://www.scopus.com/inward/record.uri?eid=2-s2.0-0030725474&doi=10.2307%2f3579737&partnerID=40&md5=c1aedf1d96d92733c237e4b992a979d4	Article	Final	Scopus
Naltrexone blocks RFR-induced DNA double strand breaks in rat brain cells	Lai H.; Carino M.; Singh N.	Lai, Henry (7201967306); Carino, Monserrat (7006390570); Singh, Narendra (55458876700)	1997	Wireless Networks		3	6		471	476	5	10.1023/A:1019154611749	https://www.scopus.com/inward/record.uri?eid=2-s2.0-0031276391&doi=10.1023%2fA%3a1019154611749&partnerID=40&md5=eb81c3ef6801f114355523daecfab9c8	Article	Final	Scopus
Wireless Technology Research, L.L.C.'s ongoing surveillance	Sund K.G.; Carlo G.L.	Sund, Kelly G. (56466488700); Carlo, George L. (35464602600)	1997	Human and Ecological Risk Assessment (HERA)		3	1		15	23	8	10.1080/10807039709383665	https://www.scopus.com/inward/record.uri?eid=2-s2.0-31744449358&doi=10.1080%2f10807039709383665&partnerID=40&md5=3d0c80a7a21082da3a00577bfd3d43cb	Article	Final	Scopus
Organocobalt(III) complexes as a new type of thermo-chemosensitizer: In vivo action and possible mechanisms	Osinsky S.P.; Levitin I.Ya.; Bubnovskaya L.N.; Kornuta N.A.; Ganusevich I.I.; Tsikalova M.V.; Vol'pin M.E.	Osinsky, S.P. (56071627800); Levitin, I.Ya. (55953153300); Bubnovskaya, L.N. (6701737655); Kornuta, N.A. (7801569529); Ganusevich, I.I. (6507222892); Tsikalova, M.V. (16415493100); Vol'pin, M.E. (7004079764)	1997	Medecine Biologie Environnement		25	1		75	79	4		https://www.scopus.com/inward/record.uri?eid=2-s2.0-0030877306&partnerID=40&md5=bd209dfc8a0ed67f0427df1ca52a8d4b	Conference paper	Final	Scopus
Correlation between the intramucosal growth type and the incidence of P53-overexpression and point mutations of K-RAS gene in the development of colorectal cancer less than 20MM in diameter	Otsuka M.; Nagasako K.; Sano Y.; Fujimori T.; Hayashi N.	Otsuka, Motoko (7202037853); Nagasako, Kou (7005173573); Sano, Yasushi (7402344617); Fujimori, Takahiro (14628677500); Hayashi, Naoaki (7403551056)	1997	Gastroenterological Endoscopy		39	4		784	785	1		https://www.scopus.com/inward/record.uri?eid=2-s2.0-6244303681&partnerID=40&md5=9ae1ebeb74f5600f9e5909d887dd2c9c	Article	Final	Scopus
BCL-6 protein expression in normal and neoplastic lymphoid tissues	Falini B.; Fizzotti M.; Pileri S.; Liso A.; Pasqualucci L.; Flenghi L.	Falini, B. (7006446786); Fizzotti, M. (57190086238); Pileri, S. (55401104200); Liso, A. (6701696327); Pasqualucci, L. (6701805303); Flenghi, L. (57190242450)	1997	Annals of Oncology		8	SUPPL. 2		S101	S104	3	10.1093/annonc/8.suppl_2.S101	https://www.scopus.com/inward/record.uri?eid=2-s2.0-0030800097&doi=10.1093%2fannonc%2f8.suppl_2.S101&partnerID=40&md5=1f89382afd02ba7c1f4e80b7118a763c	Conference paper	Final	Scopus
Frequency of micronuclei in the peripheral blood and bone marrow of cancer-prone mice chronically exposed to 2450 MHz radiofrequency radiation	Vijayalaxmi; Frei M.R.; Dusch S.J.; Guel V.; Meltz M.L.; Jauchem J.R.	Vijayalaxmi (57216377486); Frei, Melvin R. (7006294497); Dusch, Steve J. (6506558592); Guel, Veronica (6506772894); Meltz, Martin L. (36857559600); Jauchem, James R. (7005609105)	1997	Radiation Research		147	4		495	500	5	10.2307/3579508	https://www.scopus.com/inward/record.uri?eid=2-s2.0-0030998108&doi=10.2307%2f3579508&partnerID=40&md5=352e5ea7c131b378e41e5200587bad41	Article	Final	Scopus
Detection of point mutation of p53 gene by silver staining PCR-SSCP in paraffin-embedded malignant fibrous histiocytoma	Jialing L.; Guanghua Y.; Gandi L.	Jialing, Li (56767195700); Guanghua, Yang (36973036100); Gandi, Li (24782784600)	1996	Chinese Journal of Cancer Research		8	3		192	195	3	10.1007/BF02675487	https://www.scopus.com/inward/record.uri?eid=2-s2.0-84864892616&doi=10.1007%2fBF02675487&partnerID=40&md5=e388c86204fa622a2d5fbc56049e85a5	Article	Final	Scopus
Microwave absorption by magnetite: A possible mechanism for coupling nonthermal levels of radiation to biological systems	Kirschvink J.L.	Kirschvink, Joseph L. (7006291845)	1996	Bioelectromagnetics		17	3		187	194	7	10.1002/(sici)1521-186x(1996)17:3<187::aid-bem4>3.0.co;2-%23	https://www.scopus.com/inward/record.uri?eid=2-s2.0-0030329173&doi=10.1002%2f%28sici%291521-186x%281996%2917%3a3%3c187%3a%3aaid-bem4%3e3.0.co%3b2-%2523&partnerID=40&md5=5770a5d9276ca5d3a50b08349bfb7722	Article	Final	Scopus
954 MHz microwaves enhance the mutagenic properties of mitomycin C	Maes A.; Collier M.; Slaets D.; Verschaeve L.	Maes, Annemarie (8768353000); Collier, Monique (7101626036); Slaets, Daniël (6508090473); Verschaeve, Luc (7006255980)	1996	Environmental and Molecular Mutagenesis		28	1		26	30	4	10.1002/(SICI)1098-2280(1996)28:1<26::AID-EM6>3.0.CO;2-C	https://www.scopus.com/inward/record.uri?eid=2-s2.0-0029764313&doi=10.1002%2f%28SICI%291098-2280%281996%2928%3a1%3c26%3a%3aAID-EM6%3e3.0.CO%3b2-C&partnerID=40&md5=846b5a65759712069432f9c166632077	Article	Final	Scopus
Genotoxic effects of mitomycin-c and microwave radiation on bovine lymphocytes	Scarfi M.R.; Lioi M.B.; D'Ambrosio G.; Massa R.; Zeni O.; Di Pietro R.; Di Berardino D.	Scarfi, Maria Rosaria (7004365821); Lioi, M.B. (6603699045); D'Ambrosio, G. (7005385817); Massa, R. (55983356300); Zeni, O. (6601971095); Di Pietro, R. (7006905802); Di Berardino, D. (7004820430)	1996	Electromagnetic Biology and Medicine		15	2		99	107	8		https://www.scopus.com/inward/record.uri?eid=2-s2.0-2542594006&partnerID=40&md5=adc895b4a848709cc397f7bff4803118	Article	Final	Scopus
Association between 8-hydroxy-2′-deoxyguanosine formation and DNA strand breaks mediated by copper and iron	Toyokuni S.; Sagripanti J.-L.	Toyokuni, Shinya (7004288600); Sagripanti, Jose-Luis (7004269259)	1996	Free Radical Biology and Medicine		20	6		859	864	5	10.1016/0891-5849(95)02184-1	https://www.scopus.com/inward/record.uri?eid=2-s2.0-0029924049&doi=10.1016%2f0891-5849%2895%2902184-1&partnerID=40&md5=df3884bd8a08466ffaeeb658b2ab1d5a	Article	Final	Scopus
Detection of point mutation of p53 gene by silver staining PCR-SSCP in paraffin-embedded malignant fibrous histiocytoma	Li J.; Yang G.; Li G.	Li, J. (57842482200); Yang, G. (8846412700); Li, G. (35113316800)	1996	Chinese Journal of Oncology		18	1		13	15	2		https://www.scopus.com/inward/record.uri?eid=2-s2.0-0029872125&partnerID=40&md5=716963d3ed726c85b3836b78a46f030c	Article	Final	Scopus
Assessment of radio-frequency electromagnetic radiation by the micronucleus test in bovine peripheral erythrocytes	Balode Z.	Balode, Zanda (6504273136)	1996	Science of the Total Environment		180	1		81	85	4	10.1016/0048-9697(95)04923-1	https://www.scopus.com/inward/record.uri?eid=2-s2.0-0029926001&doi=10.1016%2f0048-9697%2895%2904923-1&partnerID=40&md5=592e8b581fbd8e2f13c1f264b8fa80a1	Conference paper	Final	Scopus
Engineering a novel iron-sulfur cluster into the catalytic subunit of Escherichia coli dimethyl-sulfoxide reductase	Triebert C.A.; Rothery R.A.; Weiner J.H.	Triebert, Catharine A. (6505682471); Rothery, Richard A. (7003797096); Weiner, Joel H. (7201521997)	1996	Journal of Biological Chemistry		271	9		4620	4626	6	10.1074/jbc.271.9.4620	https://www.scopus.com/inward/record.uri?eid=2-s2.0-0029912192&doi=10.1074%2fjbc.271.9.4620&partnerID=40&md5=04bce51f91c370dc18dc24d306072fcd	Article	Final	Scopus
Comment on "Acute low-intensity microwave exposure increases DNA single-strand breaks in rat brain cells" by Henry Lai and Narendra P. Singh.	Williams G.M.	Williams, G.M. (24433485700)	1996	Bioelectromagnetics		17	2		165			10.1002/(sici)1521-186x(1996)17:2<165::aid-bem12>3.0.co;2-r	https://www.scopus.com/inward/record.uri?eid=2-s2.0-0030323565&doi=10.1002%2f%28sici%291521-186x%281996%2917%3a2%3c165%3a%3aaid-bem12%3e3.0.co%3b2-r&partnerID=40&md5=c3a3743110996d443ed75abced3395d4	Article	Final	Scopus
Expression of p53 in adenocarcinoma of the gallbladder and bile ducts	Washington K.	Washington, Kay (7007171283)	1996	Liver		16	2		99	104	5	10.1111/j.1600-0676.1996.tb00712.x	https://www.scopus.com/inward/record.uri?eid=2-s2.0-0029871026&doi=10.1111%2fj.1600-0676.1996.tb00712.x&partnerID=40&md5=e36373452e537d8a64430ed84b38f8cb	Article	Final	Scopus
Genotoxic effects of mitomycin-C and microwave radiation on bovine lymphocytes	Scarfi M.R.; Lioi M.B.; D'Ambrosio G.; Massa R.; Zeni O.; Di Pietro R.; Di Berardino D.	Scarfi, M.R. (7004365821); Lioi, M.B. (6603699045); D'Ambrosio, G. (7005385817); Massa, R. (55983356300); Zeni, O. (6601971095); Di Pietro, R. (7006905802); Di Berardino, D. (7004820430)	1996	Electro- and Magnetobiology		15	2		99	107	8	10.3109/15368379609009826	https://www.scopus.com/inward/record.uri?eid=2-s2.0-0030544764&doi=10.3109%2f15368379609009826&partnerID=40&md5=8a1197a1a6aed8844e689fb82dc9bbf4	Article	Final	Scopus
Decreased levels of CD44 protein and mRNA in prostate carcinoma: Correlation with tumor grade and ploidy	Kallakury B.V.S.; Yang F.; Figge J.; Smith K.E.; Kausik S.J.; Tacy N.J.; Fisher H.A.G.; Kaufman R.; Figge H.; Ross J.S.	Kallakury, Bhaskar V. S. (7004041348); Yang, Fan (55238769400); Figge, James (7005513601); Smith, Karen E. (57220736565); Kausik, Sankar J. (6506832998); Tacy, Nelson J. (36665439400); Fisher, Hugh A. G. (57210953463); Kaufman, Ronald (35513278800); Figge, Helen (35603318800); Ross, Jeffrey S. (57199223112)	1996	Cancer		78	7		1461	1469	8	10.1002/(SICI)1097-0142(19961001)78:7<1461::AID-CNCR13>3.0.CO;2-Y	https://www.scopus.com/inward/record.uri?eid=2-s2.0-0346422159&doi=10.1002%2f%28SICI%291097-0142%2819961001%2978%3a7%3c1461%3a%3aAID-CNCR13%3e3.0.CO%3b2-Y&partnerID=40&md5=f90dd6806feaf06ae05a4cceabf3d503	Article	Final	Scopus
Single- and double-strand DNA breaks in rat brain cells after acute exposure to radiofrequency electromagnetic radiation	Lai H.; Singh N.P.	Lai, H. (7201967306); Singh, N.P. (55458876700)	1996	International Journal of Radiation Biology		69	4		513	521	8	10.1080/095530096145814	https://www.scopus.com/inward/record.uri?eid=2-s2.0-0029931526&doi=10.1080%2f095530096145814&partnerID=40&md5=c88d6da0665e893a15545bef5fe56245	Article	Final	Scopus
MIB-1 immunostaining and DNA flow cytometry in meningiomas.	Yasue M.; Akasaki Y.; Numoto T.R.; Abe S.; Abe T.; Takeuchi Y.; Tanaka J.	Yasue, M. (7005758822); Akasaki, Y. (7004656937); Numoto, T.R. (36850997700); Abe, S. (57206959928); Abe, T. (57220995568); Takeuchi, Y. (57225667011); Tanaka, J. (57207173706)	1996	Nōshuyō byōri = Brain tumor pathology		13	1		17	20	3		https://www.scopus.com/inward/record.uri?eid=2-s2.0-0030113069&partnerID=40&md5=efb8eb9f58540a8894164b93bb0d07a7	Article	Final	Scopus
Evaluation of Ki-67 Reactivity in Neuroblastoma Using Paraffin Embedded Tissue	Graham D.; Magee H.; Kierce B.; Ball R.; Dervan P.; O'Meara A.	Graham, D. (56292504200); Magee, H. (16939325000); Kierce, B. (6508232012); Ball, R. (56794885000); Dervan, P. (57224695246); O'Meara, A. (7004934082)	1995	Pathology Research and Practice		191	2		87	91	4	10.1016/S0344-0338(11)80557-1	https://www.scopus.com/inward/record.uri?eid=2-s2.0-0029019059&doi=10.1016%2fS0344-0338%2811%2980557-1&partnerID=40&md5=1401d58f3075ea7a52333b44e2aa2227	Article	Final	Scopus
Inactivation of Lactobacillus Bacteriophage PL-1 by Microwave Irradiation	Kakita Y.; Kashige N.; Watanabe K.; Murata K.; Kuroiwa A.; Funatsu M.	Kakita, Yukari (7003431459); Kashige, Nobuhiro (6603866078); Watanabe, Kenji (55704890400); Murata, Kunihiko (7403723192); Kuroiwa, Ataru (7102710283); Funatsu, Michiko (7004241547)	1995	Microbiology and Immunology		39	8		571	576	5	10.1111/j.1348-0421.1995.tb02244.x	https://www.scopus.com/inward/record.uri?eid=2-s2.0-0029152778&doi=10.1111%2fj.1348-0421.1995.tb02244.x&partnerID=40&md5=457a14caf98a39ad5dc7c4b348487f9d	Article	Final	Scopus
Genotoxic effects of amplitude-modulated microwaves on human lymphocytes exposed in vitro under controlled conditions	D'ambrosio G.; Lioi M.B.; Massa R.; Scarfi M.R.; Zeni O.	D'ambrosio, G. (7005385817); Lioi, M.B. (6603699045); Massa, R. (55983356300); Scarfi, M.R. (7004365821); Zeni, O. (6601971095)	1995	Electromagnetic Biology and Medicine		14	3		157	164	7	10.3109/15368379509030726	https://www.scopus.com/inward/record.uri?eid=2-s2.0-84907041267&doi=10.3109%2f15368379509030726&partnerID=40&md5=a413e25fa834e00bcd8c3aaf057fb090	Article	Final	Scopus
Acute low‐intensity microwave exposure increases DNA single‐strand breaks in rat brain cells	Lai H.; Singh N.P.	Lai, Henry (7201967306); Singh, Narendra P. (55458876700)	1995	Bioelectromagnetics		16	3		207	210	3	10.1002/bem.2250160309	https://www.scopus.com/inward/record.uri?eid=2-s2.0-0029187206&doi=10.1002%2fbem.2250160309&partnerID=40&md5=dfcfbde2d273eb8f9ced6a6b52800ae3	Article	Final	Scopus
Atypical fibroxanthoma versus benign and malignant fibrous histiocytoma. A comparative study of their proliferative activity using MIB‐1, DNA flow cytometry, and p53 immunostaining	Oshiro Y.; Fukuda T.; Tsuneyoshi M.	Oshiro, Yumi (7005082415); Fukuda, Toshiro (35476305800); Tsuneyoshi, Masazumi (55931915800)	1995	Cancer		75	5		1128	1134	6	10.1002/1097-0142(19950301)75:5<1128::AID-CNCR2820750512>3.0.CO;2-H	https://www.scopus.com/inward/record.uri?eid=2-s2.0-0028965021&doi=10.1002%2f1097-0142%2819950301%2975%3a5%3c1128%3a%3aAID-CNCR2820750512%3e3.0.CO%3b2-H&partnerID=40&md5=1cba9b0aabd94066b069d5ee8158a10c	Article	Final	Scopus
The modifying action of a complex of physiologically active substances isolated from the human amnion on chromosome damage; [Modifitsruiushchee vliianie kompleksa fiziologicheski aktivnykh veshchestv, vydelennykh iz amniona cheloveka, na povrezhdenie khromosom.]	Timchenko O.I.; Borshchevskaia M.I.; Ianchevskaia N.V.	Timchenko, O.I. (6701742885); Borshchevskaia, M.I. (6506072357); Ianchevskaia, N.V. (7801568306)	1995	TSitologiia i genetika		29	5		49	54	5		https://www.scopus.com/inward/record.uri?eid=2-s2.0-0029367636&partnerID=40&md5=e7b406e7258a23e6bb493c849f66ed33	Article	Final	Scopus
Microwave-enhanced in situ end-labeling of fragmented DNA: Parametric studies in relation to postmortem delay and fixation of rat and human brain	Lucassen P.J.; Chung W.C.J.; Vermeulen J.P.; Campagne M.V.L.; Van Dierendonck J.H.; Swaab D.F.	Lucassen, P.J. (7004019804); Chung, W.C.J. (7401983182); Vermeulen, J.P. (57196675802); Campagne, M.V.L. (57191548875); Van Dierendonck, J.H. (7004160540); Swaab, D.F. (35378149600)	1995	Journal of Histochemistry and Cytochemistry		43	11		1163	1171	8	10.1177/43.11.7560899	https://www.scopus.com/inward/record.uri?eid=2-s2.0-0028880724&doi=10.1177%2f43.11.7560899&partnerID=40&md5=1bdc0d89d93b84a57b23fc3145b2843f	Article	Final	Scopus
Microwave irradiation of paraffin-embedded tissue sensitizes the TUNEL method for in situ detection of apoptotic cells	Sträter J.; Günthert A.R.; Brüderlein S.; Möller P.	Sträter, Jörn (55985524200); Günthert, Andreas R. (57225440915); Brüderlein, Silke (6701312678); Möller, Peter (36071513500)	1995	Histochemistry and Cell Biology		103	2		157	160	3	10.1007/BF01454013	https://www.scopus.com/inward/record.uri?eid=2-s2.0-0028985804&doi=10.1007%2fBF01454013&partnerID=40&md5=035d3de562eb3533fe50678da1c2bb82	Article	Final	Scopus
Immunohistochcmical Study of p53 Protein in Colon, Gastric and Lung Cancer and Comparison with the Study of Genetic Alteration by the Method of Reverse Transcription Polymerase Chain Reaction Single Strand Conformation Polymorphisms	Kataoka M.; Okabayashi T.; Nakashima A.; Nakatani S.; Johira H.; Orita K.; Noumi T.; Kanazawa H.	Kataoka, Masafumi (7201555183); Okabayashi, Takahiro (57200170653); Nakashima, Akira (35868841000); Nakatani, Shin (7102785677); Johira, Hiroki (8323324000); Orita, Kunzo (35374829600); Noumi, Takato (7005473266); Kanazawa, Hiroshi (57188639055)	1994	the japanese journal of gastroenterological surgery		27	1		71	77	6	10.5833/jjgs.27.71	https://www.scopus.com/inward/record.uri?eid=2-s2.0-85008122280&doi=10.5833%2fjjgs.27.71&partnerID=40&md5=248c22a9c38f538faebdc797a0a25735	Article	Final	Scopus
Enhancement of hybridization efficiency in interphase cytogenetics on paraffin-embedded tissue sections by microwave treatment	Henke R.-P.; Ayhan N.	Henke, Rolf-Peter (7103306881); Ayhan, Nebahat (6603534064)	1994	Analytical Cellular Pathology		6	4		319	325	6		https://www.scopus.com/inward/record.uri?eid=2-s2.0-0028305524&partnerID=40&md5=b24eb338c98cbb1d137db2e6bb35e981	Article	Final	Scopus
Genotoxic effects of Doppler ultrasound and microwave radiation on microbial systems	Nekic K.; Latin V.; Garaj-Vrhovac V.; Koren Z.; Franekic J.	Nekic, K. (6507463807); Latin, V. (7003900325); Garaj-Vrhovac, V. (7003841150); Koren, Z. (7006201263); Franekic, J. (6602381436)	1994	Periodicum Biologorum		96	4		389	390	1		https://www.scopus.com/inward/record.uri?eid=2-s2.0-0028652009&partnerID=40&md5=eec39f15ebcb171a0b46b17066c5a111	Conference paper	Final	Scopus
Clastogenic effects of radiofrequency radiations on chromosomes of Tradescantia	Haider T.; Knasmueller S.; Kundi M.; Haider M.	Haider, Thomas (7004726737); Knasmueller, Siegfried (7005175653); Kundi, Michael (26643440000); Haider, Manfred (7103399310)	1994	Mutation Research Letters		324	2023-02-01		65	68	3	10.1016/0165-7992(94)90069-8	https://www.scopus.com/inward/record.uri?eid=2-s2.0-0028178276&doi=10.1016%2f0165-7992%2894%2990069-8&partnerID=40&md5=83ed1c512adcc86b296d532b65e2d3eb	Article	Final	Scopus
Effects of gamma rays, ultraviolet radiation, sunlight, microwaves and electromagnetic fields on gene expression mediated by human immunodeficiency virus promoter	Libertin C.R.; Panozzo J.; Groh K.R.; Chang-Liu C.-M.; Schreck S.; Woloschak G.E.	Libertin, C.R. (57511258000); Panozzo, J. (6603689695); Groh, K.R. (57202410364); Chang-Liu, C.-M. (6603553279); Schreck, S. (57197074771); Woloschak, G.E. (7005165328)	1994	Radiation Research		140	1		91	96	5	10.2307/3578573	https://www.scopus.com/inward/record.uri?eid=2-s2.0-0028028265&doi=10.2307%2f3578573&partnerID=40&md5=6d5d1febc72647a60a0ceace094f00cc	Article	Final	Scopus
Microfluorocytometric detection of nuclear DNA damage to cancer cells in squamous cell carcinoma after hyperthermia	Ishiguro K.; Hatcho M.; Miyoshi N.; Fukuda M.; Ueda K.	Ishiguro, Kazumori (7102075645); Hatcho, Masahiro (6507379065); Miyoshi, Norio (7102720215); Fukuda, Masaru (57361245200); Ueda, Keiichi (7404314709)	1994	Journal of Dermatology		21	2		92	97	5	10.1111/j.1346-8138.1994.tb01421.x	https://www.scopus.com/inward/record.uri?eid=2-s2.0-0028260039&doi=10.1111%2fj.1346-8138.1994.tb01421.x&partnerID=40&md5=469ffdc5f22ee967314e72376b766c3a	Article	Final	Scopus
The correlation of P53 protein expression with proliferative activity and occult metastases in clinical stage I non-seminomatous germ cell tumors of the testis.	Ulbright T.M.; Orazi A.; de Riese W.; de Riese C.; Messemer J.E.; Foster R.S.; Donohue J.P.; Eble J.N.	Ulbright, T.M. (7006860004); Orazi, A. (7006816846); de Riese, W. (7004341752); de Riese, C. (6507135374); Messemer, J.E. (6603046260); Foster, R.S. (7402461838); Donohue, J.P. (7202771492); Eble, J.N. (7006215374)	1994	Modern pathology : an official journal of the United States and Canadian Academy of Pathology, Inc		7	1		64	68	4		https://www.scopus.com/inward/record.uri?eid=2-s2.0-0028313364&partnerID=40&md5=dc7c690a57b754786fb1061206f27313	Article	Final	Scopus
In vitro cytogenetic effects of 2450 MHz waves on human peripheral blood lymphocytes	Maes A.; Verschaeve L.; Arroyo A.; De Wagter C.; Vercruyssen L.	Maes, A. (8768353000); Verschaeve, L. (7006255980); Arroyo, A. (7005609248); De Wagter, C. (7004233068); Vercruyssen, L. (6504505943)	1993	Bioelectromagnetics		14	6		495	501	6	10.1002/bem.2250140602	https://www.scopus.com/inward/record.uri?eid=2-s2.0-0027727197&doi=10.1002%2fbem.2250140602&partnerID=40&md5=c857debf30a8ed9fcd9a0c8fc6142c26	Article	Final	Scopus
Effect of Gd-DTPA and/or magnetic field and radiofrequency exposure on sister chromatid exchange in human peripheral lymphocytes	Yamazaki E.; Matsubara S.; Yamada I.	Yamazaki, E. (7004983098); Matsubara, S. (7201982967); Yamada, I. (57201695529)	1993	Acta Radiologica		34	6		607	611	4	10.1177/028418519303400615	https://www.scopus.com/inward/record.uri?eid=2-s2.0-0027484650&doi=10.1177%2f028418519303400615&partnerID=40&md5=6887d56123fa0681b160b30f59fcd98b	Article	Final	Scopus
The rate of elimination of chromosomal aberrations after accidental exposure to microwave radiation	Garaj-Vrhovac V.; Fučić A.; Pevalek-Kozlina B.	Garaj-Vrhovac, Vera (7003841150); Fučić, Aleksandra (7004179122); Pevalek-Kozlina, Branka (6602411766)	1993	Bioelectrochemistry and Bioenergetics		30	C		319	325	6	10.1016/0302-4598(93)80091-8	https://www.scopus.com/inward/record.uri?eid=2-s2.0-38249002933&doi=10.1016%2f0302-4598%2893%2980091-8&partnerID=40&md5=6422f7d0bf5bda1331fe90880b8cfb42	Article	Final	Scopus
Effect of gd-DTPA and/or magnetic Field and radiofrequency exposure on sister chromatid exchange in human peripheral lymphocytes	Yamazaki E.; Matsubara S.; Yamada I.	Yamazaki, Etsuo (7004983098); Matsubara, S. (7201982967); Yamada, I. (57201695529)	1993	Acta Radiologica		34	6		607	611	4	10.3109/02841859309175416	https://www.scopus.com/inward/record.uri?eid=2-s2.0-84965911592&doi=10.3109%2f02841859309175416&partnerID=40&md5=ebd28f63e5e0377ccc78beded1a7bcf4	Article	Final	Scopus
Effects of diet and folate on levels of micronucleated polychromatic erythrocytes	Tucker J.D.; Vanderlaan M.; Chinnie Kwan T.; Moore II D.H.; Felton J.S.	Tucker, James D. (7401465795); Vanderlaan, Martin (7003350786); Chinnie Kwan, T. (24346501700); Moore II, Dan H. (7404566197); Felton, James S. (7102208894)	1993	Mutation Research Letters		301	1		19	26	7	10.1016/0165-7992(93)90051-V	https://www.scopus.com/inward/record.uri?eid=2-s2.0-0027455063&doi=10.1016%2f0165-7992%2893%2990051-V&partnerID=40&md5=da0f3337cd7f237781e7ceaf98f0c77d	Article	Final	Scopus
Proliferating cell nuclear antigen immunohistochemistry using monoclonal antibody 19A2 and a new antigen retrieval technique has prognostic impact in archival paraffin-embedded node-negative breast cancer	Siitonen S.M.; Kallioniemi O.-P.; Isola J.J.	Siitonen, S.M. (6603881811); Kallioniemi, O.-P. (7005031465); Isola, J.J. (7006138553)	1993	American Journal of Pathology		142	4		1081	1089	8		https://www.scopus.com/inward/record.uri?eid=2-s2.0-0027715684&partnerID=40&md5=91bd9a0aecc360f7215f2c9221800f3a	Article	Final	Scopus
Detection of MYCN gene amplification and deletions of chromosome 1p in neuroblastoma by in situ hybridization using routine histologic sections	Leong P.K.; Thorner P.; Yeger H.; Ng K.; Zhang Z.; Squire J.	Leong, P.K. (36947684500); Thorner, P. (7005811935); Yeger, H. (7005277088); Ng, K. (56312294500); Zhang, Z. (57192638409); Squire, J. (7102094488)	1993	Laboratory Investigation		69	1		43	50	7		https://www.scopus.com/inward/record.uri?eid=2-s2.0-0027306135&partnerID=40&md5=85660c41879b545adfec18dce4766391	Article	Final	Scopus
Free radical yields in A:T polydeoxynucleotides, oligodeoxynucleotides, and monodeoxynucleotides at 4 K	Spalletta R.A.; Bernhard W.A.	Spalletta, R.A. (8711160000); Bernhard, W.A. (7102221942)	1992	Radiation Research		130	1		7	14	7	10.2307/3578473	https://www.scopus.com/inward/record.uri?eid=2-s2.0-0026682877&doi=10.2307%2f3578473&partnerID=40&md5=5b32980b8dc8dd5dc29be4d778278e47	Article	Final	Scopus
Chromosome DNA as a target of resonant interaction between escherichia coli cells and low-intensity millimeter waves	Ya Belyaev I.; Alipov Y.D.; Shcheglov V.S.	Ya Belyaev, Igor (7005663186); Alipov, Yevgeny D. (6602402587); Shcheglov, Victor S. (7103013269)	1992	Electromagnetic Biology and Medicine		11	2		97	108	11	10.3109/15368379209009820	https://www.scopus.com/inward/record.uri?eid=2-s2.0-84907039021&doi=10.3109%2f15368379209009820&partnerID=40&md5=5de73c9adf983c079a123274f9e6e84f	Article	Final	Scopus
X-rays, microwaves and vinyl chloride monomer: their clastogenic and aneugenic activity, using the micronucleus assay on human lymphocytes	Fučić A.; Garaj-Vrhovac V.; Škara M.; Dimitrovič B.	Fučić, Aleksandra (7004179122); Garaj-Vrhovac, Vera (7003841150); Škara, Mladen (16224922800); Dimitrovič, Boris (6507103936)	1992	Mutation Research Letters		282	4		265	271	6	10.1016/0165-7992(92)90133-3	https://www.scopus.com/inward/record.uri?eid=2-s2.0-0026767168&doi=10.1016%2f0165-7992%2892%2990133-3&partnerID=40&md5=464a3ec5012c995c226acefaf5f48605	Article	Final	Scopus
The correlation between the frequency of micronuclei and specific chromosome aberrations in human lymphocytes exposed to microwave radiation in vitro	Garaj-Vrhovac V.; Fučić A.; Horvat D.	Garaj-Vrhovac, Vera (7003841150); Fučić, Aleksandra (7004179122); Horvat, Durda (24325474900)	1992	Mutation Research Letters		281	3		181	186	5	10.1016/0165-7992(92)90006-4	https://www.scopus.com/inward/record.uri?eid=2-s2.0-0026542658&doi=10.1016%2f0165-7992%2892%2990006-4&partnerID=40&md5=c56f7e09326a9a4411354854836e70b3	Article	Final	Scopus
Chemical analysis, prevention, and low-level dosimetry of heterocyclic amines from cooked food	Felton J.S.; Knize M.G.; Roper M.; Fultz E.; Shen N.H.; Turteltaub K.W.	Felton, J.S. (7102208894); Knize, M.G. (57208068242); Roper, M. (7005191244); Fultz, E. (6602146892); Shen, N.H. (7102785709); Turteltaub, K.W. (7006949992)	1992	Cancer Research		52	7 SUPPL.		2103s	2107s	4		https://www.scopus.com/inward/record.uri?eid=2-s2.0-0026511970&partnerID=40&md5=19b6d98560a23196b96635dcebfd13df	Conference paper	Final	Scopus
Altered restriction patterns of microwave irradiated lambdaphage DNA	Narasimhan V.; Huh W.K.	Narasimhan, V. (8838409400); Huh, W.K. (35965179300)	1991	Biochemistry International		25	2		363	370	7		https://www.scopus.com/inward/record.uri?eid=2-s2.0-0026345660&partnerID=40&md5=fbf0f1efc7279cfa30ce39d709132a9e	Article	Final	Scopus
On the quantitative regularities of the cytogenetic effect of microwaves	Koveshnikova I.V.; Antipenko E.N.	Koveshnikova, I.V. (6602809514); Antipenko, E.N. (7006092297)	1991	Radiobiologiya		31	1		149	151	2		https://www.scopus.com/inward/record.uri?eid=2-s2.0-0026073617&partnerID=40&md5=4d85cbd5c6c800ce99008bfc3b46105f	Article	Final	Scopus
On the contribution of thyroid hormones to modification of the mutagenic effect of microwaves	Koveshnikova I.V.; Antipenko E.N.	Koveshnikova, I.V. (6602809514); Antipenko, E.N. (7006092297)	1991	Radiobiologiya		31	1		147	149	2		https://www.scopus.com/inward/record.uri?eid=2-s2.0-0025928416&partnerID=40&md5=504b5a4de06817309060754bf58460bc	Article	Final	Scopus
The relationship between colony-forming ability, chromosome aberrations and incidence of micronuclei in V79 Chinese hamster cells exposed to microwave radiation	Garaj-Vrhovac V.; Horvat D.; Koren Z.	Garaj-Vrhovac, Vera (7003841150); Horvat, Durda (24325474900); Koren, Zlatko (7006201263)	1991	Mutation Research Letters		263	3		143	149	6	10.1016/0165-7992(91)90054-8	https://www.scopus.com/inward/record.uri?eid=2-s2.0-0025895185&doi=10.1016%2f0165-7992%2891%2990054-8&partnerID=40&md5=6f89ae1fd78213736ccefa86a0aaf040	Article	Final	Scopus
Absence of a synergistic effect between moderate‐power radio‐frequency electromagnetic radiation and adriamycin on cell‐cycle progression and sister‐chromatid exchange	Ciaravino V.; Meltz M.L.; Erwin D.N.	Ciaravino, Victor (6603784876); Meltz, Martin L. (36857559600); Erwin, David N. (7006470960)	1991	Bioelectromagnetics		12	5		289	298	9	10.1002/bem.2250120504	https://www.scopus.com/inward/record.uri?eid=2-s2.0-0026366133&doi=10.1002%2fbem.2250120504&partnerID=40&md5=580b61178207bc9e8a4b41536dc06838	Article	Final	Scopus
Proflavin and microwave radiation: Absence of a mutagenic interaction	Meltz M.L.; Eagan P.; Erwin D.N.	Meltz, Martin L. (36857559600); Eagan, Phyllis (57225258156); Erwin, David N. (7006470960)	1990	Bioelectromagnetics		11	2		149	157	8	10.1002/bem.2250110206	https://www.scopus.com/inward/record.uri?eid=2-s2.0-0025062059&doi=10.1002%2fbem.2250110206&partnerID=40&md5=d35ae07bf8b6c8c5feb8d154bd9f9682	Article	Final	Scopus
Influence of radiofrequency radiation on chromosome aberrations in CHO cells and its interaction with DNA-damaging agents	Kerbacher J.J.; Meltz M.L.; Erwin D.N.	Kerbacher, J.J. (7801479347); Meltz, M.L. (36857559600); Erwin, D.N. (7006470960)	1990	Radiation Research		123	3		311	319	8	10.2307/3577738	https://www.scopus.com/inward/record.uri?eid=2-s2.0-0025104493&doi=10.2307%2f3577738&partnerID=40&md5=c6acd9fcff691fec1a0ce1f22acaca5d	Article	Final	Scopus
Comparison of chromosome aberration and micronucleus induction in human lymphocytes after occupational exposure to vinyl chloride monomer and microwave radiation	Garaj-Vrhovac V.; Fucic A.; Horvat D.	Garaj-Vrhovac, V. (7003841150); Fucic, A. (7004179122); Horvat, D. (24325474900)	1990	Periodicum Biologorum		92	4		411	416	5		https://www.scopus.com/inward/record.uri?eid=2-s2.0-0025612937&partnerID=40&md5=be735ad47f89b538fba1fd21c4e20ffb	Article	Final	Scopus
Absence of mutagenic interaction between microwaves and mitomycin C in mammalian cells	Meltz M.L.; Eagan P.; Erwin D.N.	Meltz, Martin L. (36857559600); Eagan, Phyllis (57225258156); Erwin, David N. (7006470960)	1989	Environmental and Molecular Mutagenesis		13	4		294	303	9	10.1002/em.2850130404	https://www.scopus.com/inward/record.uri?eid=2-s2.0-0024361691&doi=10.1002%2fem.2850130404&partnerID=40&md5=5aaf9ed13b12365cf44d8dd0377f2135	Article	Final	Scopus
Effect of microwave irradiation on incidence of micronucleus of poly-chromatic erythrocytes (PCE) in the bone marrow and the malformation rate of sperm in mice	Liu W.; Qi Y.; Du L.; Yang Y.	Liu, W. (55723587200); Qi, Y. (7401900700); Du, L. (7201904870); Yang, Y. (56071967100)	1989	Chinese Journal of Pharmacology and Toxicology		3	2		120	124	4		https://www.scopus.com/inward/record.uri?eid=2-s2.0-0024339885&partnerID=40&md5=8154ddfab54917af36b31fc20d7adcaf	Article	Final	Scopus
Singlet molecular oxygen causes loss of biological activity in plasmid and bacteriophage DNA and induces single-strand breaks	Di Mascio P.; Wefers H.; Do-Thi H.-P.; Lafleur M.V.M.; Sies H.	Di Mascio, Paolo (7005495086); Wefers, Heribert (6601930792); Do-Thi, Hong-Phuc (6507185030); Lafleur, M.Vincent M. (7006421127); Sies, Helmust (7201590033)	1989	BBA - Gene Structure and Expression		1007	2		151	157	6	10.1016/0167-4781(89)90033-X	https://www.scopus.com/inward/record.uri?eid=2-s2.0-0024538121&doi=10.1016%2f0167-4781%2889%2990033-X&partnerID=40&md5=c63f2b5f8fcc7eed71c1e520994ce033	Article	Final	Scopus
The effect of hyperthermia on the chromosome aberration output in the irradiation of human lymphocytes at the G1 stage with 252Cf and 60Co sources of various dose rates	Potetnya O.I.; Sevankaev A.V.	Potetnya, O.I. (6508143462); Sevankaev, A.V. (7005965332)	1989	Meditsinskaya Radiologiya		34	5		54	57	3		https://www.scopus.com/inward/record.uri?eid=2-s2.0-0024588240&partnerID=40&md5=fbc1c6f5346282c114ad1e8f939742fc	Article	Final	Scopus
ACUTE MYELOGENOUS LEUKAEMIA FOLLOWING EXPOSURE TO MICROWAVES	Archimbaud E.; Charrin C.; Guyotat D.; Viala J.‐J.	Archimbaud, Eric (7005645191); Charrin, Christiane (7004073439); Guyotat, Denis (7005516099); Viala, Jean‐Jacques (24428825500)	1989	British Journal of Haematology		73	2		272	273	1	10.1111/j.1365-2141.1989.tb00266.x	https://www.scopus.com/inward/record.uri?eid=2-s2.0-0024357802&doi=10.1111%2fj.1365-2141.1989.tb00266.x&partnerID=40&md5=228397636020093599c229a4ac2933ab	Article	Final	Scopus
Effects of singlet oxygen on the biological activity of DNA and its involvement in single strand-break formation.	Wefers H.; Di Mascio P.; Do-Thi H.P.; Schulte-Frohlinde D.; Sies H.	Wefers, H. (6601930792); Di Mascio, P. (7005495086); Do-Thi, H.P. (6507185030); Schulte-Frohlinde, D. (7005337449); Sies, H. (7201590033)	1988	Basic life sciences		49			473	477	4	10.1007/978-1-4684-5568-7_73	https://www.scopus.com/inward/record.uri?eid=2-s2.0-0024234313&doi=10.1007%2f978-1-4684-5568-7_73&partnerID=40&md5=02d70b17a8842c0fc91bec3194319920	Article	Final	Scopus
Microwave male contraception studies in China	Chiang H.	Chiang, H. (57225698757)	1988	IEEE/Engineering in Medicine and Biology Society Annual Conference		10 pt 4			1883				https://www.scopus.com/inward/record.uri?eid=2-s2.0-0024168261&partnerID=40&md5=049ac5a650c705d2ef995839ec2f3ac8	Conference paper	Final	Scopus
Studies of the induction of dominant lethals and translocations in Male mice after chronic exposure to microwave radiation	Saunders R.D.; Kowalczuk C.I.; Beechey C.V.; Dunford R.	Saunders, R.D. (7201706508); Kowalczuk, C.I. (6603431918); Beechey, C.V. (7003303899); Dunford, R. (7005247961)	1988	International Journal of Radiation Biology		53	6		983	992	9	10.1080/09553008814551341	https://www.scopus.com/inward/record.uri?eid=2-s2.0-0023932989&doi=10.1080%2f09553008814551341&partnerID=40&md5=25fc92705a34edec29c831acafafb667	Article	Final	Scopus
Loss of transforming activity of plasmid DNA (pBR322) in E. coli caused by singlet molecular oxygen	Wefers H.; Schulte-Frohlinde D.; Sies H.	Wefers, Heribert (6601930792); Schulte-Frohlinde, Dietrich (7005337449); Sies, Helmut (7201590033)	1987	FEBS Letters		211	1		49	52	3	10.1016/0014-5793(87)81272-3	https://www.scopus.com/inward/record.uri?eid=2-s2.0-0023098105&doi=10.1016%2f0014-5793%2887%2981272-3&partnerID=40&md5=724080651018d064c177e7d97c49c478	Article	Final	Scopus
Effects of radiofrequency radiation and simultaneous exposure with mitomycin C on the frequency of sister chromatid exchanges in chinese hamster ovary cells	Ciaravino V.; Meitz M.L.; Erwin D.N.	Ciaravino, Victor (6603784876); Meitz, Martin L. (36857559600); Erwin, David N. (7006470960)	1987	Environmental Mutagenesis		9	4		393	399	6	10.1002/em.2860090405	https://www.scopus.com/inward/record.uri?eid=2-s2.0-0023225250&doi=10.1002%2fem.2860090405&partnerID=40&md5=e901b3b9657ffcb237c0b567f944b4fb	Article	Final	Scopus
Possible approaches to the hygienic standardization of microwaves taking into account the results of cytogenetic research; [Vozmozhnye podkhody k gigienicheskomu normirovaniiu mikrovoln s uchetom rezul'tatov tsitogeneticheskikh issledovaniǐ.]	Shandala M.G.; Atipenko E.N.; Koveshnikova I.V.	Shandala, M.G. (7005013526); Atipenko, E.N. (6504584108); Koveshnikova, I.V. (6602809514)	1987	Gigiena i sanitariia			7		19	22	3		https://www.scopus.com/inward/record.uri?eid=2-s2.0-0023376398&partnerID=40&md5=f2385685214d2d6d62f6a2c4d3a222d0	Article	Final	Scopus
Influence of microwaves on the frequency of human peripheral blood lymphocyte sister chromatid exchange in male contraception	Wu L.F.; Bao T.R.; Liao D.Y.; Li X.Q.; Wan Q.Z.; Guo C.K.; Yin L.L.	Wu, L.F. (56127420300); Bao, T.R. (57217602376); Liao, D.Y. (7202026837); Li, X.Q. (7501694205); Wan, Q.Z. (7102267067); Guo, C.K. (7402496794); Yin, L.L. (7203060653)	1987	Journal of West China University of Medical Sciences		18	1		22	24	2		https://www.scopus.com/inward/record.uri?eid=2-s2.0-0023302409&partnerID=40&md5=8ead45712cc12333da78936a651dd8f7	Article	Final	Scopus
Cytogenetic effects of microwaves of nonthermal intensity in mammals; [Tsitogeneticheskie éffekty mikrovoln neteplovoǐ intensivnosti u mlekopitaiushchikh.]	Antipenko E.N.; Koveshnikova I.V.	Antipenko, E.N. (7006092297); Koveshnikova, I.V. (6602809514)	1987	Doklady Akademii nauk SSSR		296	3		724	726	2		https://www.scopus.com/inward/record.uri?eid=2-s2.0-0023461050&partnerID=40&md5=9eaf4b123c6e657041b5e63b573b90d5	Article	Final	Scopus
DNA structural changes caused by microwave radiation	Sagripanti J.-L.; Swicord M.L.	Sagripanti, Jose-Luis (7004269259); Swicord, Mays L. (6701513132)	1986	International Journal of Radiation Biology		50	1		47	50	3	10.1080/09553008614550431	https://www.scopus.com/inward/record.uri?eid=2-s2.0-0022539514&doi=10.1080%2f09553008614550431&partnerID=40&md5=07131ca38b75dde22fe9730377df923b	Article	Final	Scopus
Cytogenetic effects of microwave irradiation on Male germ cells of the mouse	Beechey C.V.; Brooker D.; Kowalczuk C.I.; Saunders R.D.; Searle A.G.	Beechey, C.V. (7003303899); Brooker, D. (57197026002); Kowalczuk, C.I. (6603431918); Saunders, R.D. (7201706508); Searle, A.G. (7006049396)	1986	International Journal of Radiation Biology		50	5		909	918	9	10.1080/09553008614551321	https://www.scopus.com/inward/record.uri?eid=2-s2.0-0022967682&doi=10.1080%2f09553008614551321&partnerID=40&md5=733435d2008b898a5a021858c47d7f57	Article	Final	Scopus
Association of microwaves and ionizing radiation: Potentiation of teratogenic effects in the rat	Roux C.; Elefant E.; Gaboriaud G.; Jaullery C.; Gardette J.; Dupuis R.; Lambert D.	Roux, C. (7202017830); Elefant, E. (7004338432); Gaboriaud, G. (7004680237); Jaullery, C. (55610762200); Gardette, J. (7006975666); Dupuis, R. (7101713329); Lambert, D. (57206026893)	1986	Radiation Research		108	3		317	326	9	10.2307/3576919	https://www.scopus.com/inward/record.uri?eid=2-s2.0-0022967234&doi=10.2307%2f3576919&partnerID=40&md5=21d6b3f701a27d47832e9291f285e081	Article	Final	Scopus
Absence of chromosomal damage in human lymphocytes exposed to microwave radiation with hyperthermia	Lloyd D.C.; Saunders R.D.; Moquet J.E.; Kowalczuk C.I.	Lloyd, D.C. (7402321507); Saunders, R.D. (7201706508); Moquet, J.E. (6603082067); Kowalczuk, C.I. (6603431918)	1986	Bioelectromagnetics		7	2		235	237	2	10.1002/bem.2250070212	https://www.scopus.com/inward/record.uri?eid=2-s2.0-0022654608&doi=10.1002%2fbem.2250070212&partnerID=40&md5=d0b555566a49cf1832883f8e6164335f	Article	Final	Scopus
IV. Effect of microwave on frequency of spermatogonia sister chromatid exchange (SCE) of mice testis	Bao Tianran; Wu Liangfang; Liao Deyang	Bao Tianran (7409717010); Wu Liangfang (7409555399); Liao Deyang (7409726938)	1985	Acta Academiae Medicinae Sichuan		16	3		204	207	3		https://www.scopus.com/inward/record.uri?eid=2-s2.0-0022368002&partnerID=40&md5=eb18fb000dab3ead1041615557472ee5	Article	Final	Scopus
Research works in china On radiation effects for protection*	Deping L.	Deping, Li (57193020312)	1985	Journal of Radiation Research		26	2		151	168	17	10.1269/jrr.26.151	https://www.scopus.com/inward/record.uri?eid=2-s2.0-0022070978&doi=10.1269%2fjrr.26.151&partnerID=40&md5=7ec7afec8c13573563cb0b7c5750cc71	Article	Final	Scopus
Effect of microwave irradiation on the hematopoietic and immunological systems. II. Experimental animal studies, cell cultures and human studies; [Wpływ promieniowania mikrofalowego na układ krwiotwórczy i immunologiczny. Cz. II. Badania doświadczalne u zwierzat, hodowle komórkowe, obserwacje u ludzi.]	Lisiewicz J.; Moszczyński P.	Lisiewicz, J. (7102074860); Moszczyński, P. (7102965732)	1985	Przeglad lekarski		42	7		584	587	3		https://www.scopus.com/inward/record.uri?eid=2-s2.0-18344405230&partnerID=40&md5=2fd3b7158989207fbdbd687188e55c5c	Article	Final	Scopus
Effects of 2.45 ghz microwaves on meiotic chromosomes of male cba/cay mice	Manikowska-Czerska E.; Czerskl P.; Leach W.M.	Manikowska-Czerska, E. (6507293279); Czerskl, P. (57154083300); Leach, W.M. (7006185894)	1985	Journal of Heredity		76	1		71	73	2	10.1093/oxfordjournals.jhered.a110027	https://www.scopus.com/inward/record.uri?eid=2-s2.0-0021994750&doi=10.1093%2foxfordjournals.jhered.a110027&partnerID=40&md5=295f73ce95dfe921c9c26132b8f1e337	Article	Final	Scopus
Preliminary observation on induction of chromosome aberrations and SCE of human peripheral lymphocytes in vitro with microwave	Zhang J.B.; Cai Y.Y.; Lu C.H.; Liu Y.; Xu C.L.; Yuan J.	Zhang, J.B. (57206849267); Cai, Y.Y. (56326955200); Lu, C.H. (56174631100); Liu, Y. (57192568148); Xu, C.L. (55725643500); Yuan, J. (56388994700)	1984	Zhongguo yi xue ke xue yuan xue bao. Acta Academiae Medicinae Sinicae		6	2		147	149	2		https://www.scopus.com/inward/record.uri?eid=2-s2.0-0021403939&partnerID=40&md5=38ad3f6751e95a2348bcd0fa3c518e9a	Article	Final	Scopus
Biological effects of microwave radiation on cells and their role in treating cancer	Lu Y.Y.	Lu, Y.Y. (55506622700)	1984	Sheng li ke xue jin zhan [Progress in physiology]		15	1		62	67	5		https://www.scopus.com/inward/record.uri?eid=2-s2.0-0021299890&partnerID=40&md5=1790bdc85d23c7fffdbecfc7b6bafcb5	Article	Final	Scopus
Effect of microwaves of nonthermal intensity on the number of aberrant hepatocytes in rats; [Vliianie mikrovoln neteplovoǐ intensivnosti na chislo aberrantnykh gepatotsitov u krys.]	Antipenko E.N.; Koveshnikova I.V.; Timchenko O.I.	Antipenko, E.N. (7006092297); Koveshnikova, I.V. (6602809514); Timchenko, O.I. (6701742885)	1984	Radiobiologiya		24	3		403	405	2		https://www.scopus.com/inward/record.uri?eid=2-s2.0-0021434065&partnerID=40&md5=910be885f5d866cbcbd28314a745cd9c	Article	Final	Scopus
No clastogenic effect from in vitro microwave irradiation of g0 human lymphocytes	Lloyd D.C.; Saunders R.D.; Finnon P.; Kowalczuk C.I.	Lloyd, D.C. (7402321507); Saunders, R.D. (7201706508); Finnon, P. (6602884105); Kowalczuk, C.I. (6603431918)	1984	International Journal of Radiation Biology		46	2		135	141	6	10.1080/09553008414551211	https://www.scopus.com/inward/record.uri?eid=2-s2.0-0021137676&doi=10.1080%2f09553008414551211&partnerID=40&md5=fc27e8eb8836d4527255a366a78a25a1	Article	Final	Scopus
Sister chromatid exchanges and chromosome aberrations induced by radiosensitizing agents in bone marrow cells of treated tumor-bearing mice	Banerjee R.; Goldfeder A.; Mitra J.	Banerjee, R. (57196905474); Goldfeder, A. (7004225618); Mitra, J. (24519291100)	1983	Journal of the National Cancer Institute		70	3		517	521	4		https://www.scopus.com/inward/record.uri?eid=2-s2.0-0020620959&partnerID=40&md5=4103cc252c649cde074e476ca959278a	Article	Final	Scopus
Combined effects of misonidazole, microwave hyperthermia, and x-rays on the in vivo sister chromatid exchanges and chromosomal abnormalities of the dbrb tumor and on the survival of its host	Banerjee R.; Goldfeder A.	Banerjee, Ranjit (57196905474); Goldfeder, Anna (7004225618)	1983	Cancer Research		43	5		2210	2215	5		https://www.scopus.com/inward/record.uri?eid=2-s2.0-0020505080&partnerID=40&md5=0789ddfbe678d85113a60c51762f2809	Article	Final	Scopus
Statistical aspects of the design of biological tests for the detection of low genotoxic activity	EHRENBERG L.; ANDERSTAM B.; HUSSAIN S.; HAMNERIUS Y.	EHRENBERG, L. (7006194531); ANDERSTAM, B. (6603911330); HUSSAIN, S. (7403344807); HAMNERIUS, Y. (56406315500)	1983	Hereditas		98	1		33	41	8	10.1111/j.1601-5223.1983.tb00576.x	https://www.scopus.com/inward/record.uri?eid=2-s2.0-0020579007&doi=10.1111%2fj.1601-5223.1983.tb00576.x&partnerID=40&md5=ec2dabb5597a4834797a3a53089dbd5a	Article	Final	Scopus
Cytogenetic consequences of microwave irradiation on mammalian cells incubated in vitro	Yao K.T.S.	Yao, Kenneth T.S. (56221355300)	1982	Journal of Heredity		73	2		133	138	5	10.1093/oxfordjournals.jhered.a109596	https://www.scopus.com/inward/record.uri?eid=2-s2.0-0020035099&doi=10.1093%2foxfordjournals.jhered.a109596&partnerID=40&md5=1abaa068e51d5a4da6f8d3367bd051e1	Article	Final	Scopus
Genetic hazard of microradiowaves of nonheat intensity and its hygienic aspects; [Geneticheskaia opasnost' mikroradiovoln neteplovoǐ intensivnosti i ee gigienicheskie aspekty.]	Shandala M.G.; Antipenko E.N.; Koveshnikova I.V.; Timchenko O.I.	Shandala, M.G. (7005013526); Antipenko, E.N. (7006092297); Koveshnikova, I.V. (6602809514); Timchenko, O.I. (6701742885)	1982	Gigiena i sanitariia			10		38	41	3		https://www.scopus.com/inward/record.uri?eid=2-s2.0-0020197890&partnerID=40&md5=4c395b4c3b01f980fb41e9756bfeccf3	Article	Final	Scopus
Incidence of sister chromatid exchange in bone marrow cells of the mouse following microwave exposure	McRee D.I.; MacNichols G.; Livingston G.K.	McRee, D.I. (7006894965); MacNichols, G. (6505767607); Livingston, G.K. (7006347351)	1981	Radiation Research		85	2		340	348	8	10.2307/3575567	https://www.scopus.com/inward/record.uri?eid=2-s2.0-0019422358&doi=10.2307%2f3575567&partnerID=40&md5=faa8a7a0e9235d24441741d0c0547d86	Article	Final	Scopus
Genetic, growth, and reproductive effects of microwave radiation	Leach W.M.	Leach, W.M. (7006185894)	1980	Bulletin of the New York Academy of Medicine: Journal of Urban Health		56	2		249	257	8		https://www.scopus.com/inward/record.uri?eid=2-s2.0-0018851529&partnerID=40&md5=c7ed43e4c587d16c233819d83e145f8a	Article	Final	Scopus
Action of UHF microwaves on the germ and somatic cells of mammals; [Izuchenie deǐstviia mikrovoln SVCh na polovye i somaticheskie kletki mlekopitaliushchikh.]	Ramaǐia L.K.; Pomerantseva M.D.; Vilkina G.A.; Tikhonchuk V.S.	Ramaǐia, L.K. (6701307958); Pomerantseva, M.D. (7007078456); Vilkina, G.A. (6701514060); Tikhonchuk, V.S. (7005353465)	1980	TSitologiia i genetika		14	6		3	8	5		https://www.scopus.com/inward/record.uri?eid=2-s2.0-0019083514&partnerID=40&md5=cbf04fb0bb16c0d9d453df321aeacfac	Article	Final	Scopus
The effects of microwave radiation and heat on specific mutants of Salmonella typhimurium LT2	Blevins R.D.; Crenshaw Jr. R.C.; Hougland A.E.; Clark C.E.	Blevins, R.D. (7005224536); Crenshaw Jr., R.C. (7003542254); Hougland, A.E. (6602901964); Clark, C.E. (57198558371)	1980	Radiation Research		81	3		511	517	6	10.2307/3575317	https://www.scopus.com/inward/record.uri?eid=2-s2.0-0019180863&doi=10.2307%2f3575317&partnerID=40&md5=f942a860254ea41472365d3fb6fdd084	Article	Final	Scopus
Comparative efficiency of three different tests for estimation of mutagenicity of some factors in mammals. II. The frequency of abnormal sperm head in mice treated with different factors	Pomerantzeva M.D.; Ramaya L.K.; Vilkina G.A.	Pomerantzeva, M.D. (6603660197); Ramaya, L.K. (6603104606); Vilkina, G.A. (6701514060)	1980	Genetika		16	8		1397	1403	6		https://www.scopus.com/inward/record.uri?eid=2-s2.0-0019303295&partnerID=40&md5=fd245239ba8a8f1b6d48dcbf02ee6a1a	Article	Final	Scopus
Effects of 9.4 GHz microwave exposure on meiosis in mice	Manikowska E.; Luciani J.M.; Servantie B.; Czerski P.; Obrenovitch J.; Stahl A.	Manikowska, Ewa (6602960585); Luciani, J.M. (7005953243); Servantie, B. (6603407888); Czerski, P. (7006794592); Obrenovitch, Jeanine (6504616782); Stahl, A. (7102076306)	1979	Experientia		35	3		388	390	2	10.1007/BF01964370	https://www.scopus.com/inward/record.uri?eid=2-s2.0-0018390932&doi=10.1007%2fBF01964370&partnerID=40&md5=4633855bb94121d99f9617c9879720e3	Article	Final	Scopus
Biological oxidation in cells exposed to microwaves in the millimeter range; [Biologicheskoe okislenie v kletke pri deǐstvii radiovoln millimetrovogo diapazona.]	Zaliubovskaia N.P.; Kiselev R.I.	Zaliubovskaia, N.P. (6603147298); Kiselev, R.I. (7003599339)	1978	TSitologiia i genetika		12	3		232	236	4		https://www.scopus.com/inward/record.uri?eid=2-s2.0-0017965726&partnerID=40&md5=da9f4f18a994489f14fab87b365ed2f8	Article	Final	Scopus
Failure of chronic exposure to nonthermal FM radio waves to mutate Drosophila.	Mittler S.	Mittler, S. (7004519571)	1977	The Journal of heredity		68	4		257	258	1	10.1093/oxfordjournals.jhered.a108826	https://www.scopus.com/inward/record.uri?eid=2-s2.0-0017513191&doi=10.1093%2foxfordjournals.jhered.a108826&partnerID=40&md5=046e349a2da84216e9166996860eee63	Article	Final	Scopus
Chromosomal Aberrations of Living Cells Induced By Microwave Radiation	Chen K.M.; Samuel A.; Hoopingarner R.	Chen, K.M. (7410237364); Samuel, Albert (57017049200); Hoopingarner, Roger (6602130031)	1974	Environmental Letters		6	1		37	46	9	10.1080/00139307409437344	https://www.scopus.com/inward/record.uri?eid=2-s2.0-84951394093&doi=10.1080%2f00139307409437344&partnerID=40&md5=759699d73b65909ddc319c01cd49cc36	Article	Final	Scopus
Microwave Radiation Hazards around Large Microwave Antenna	Klascius A.	Klascius, Al (6507751274)	1973	American Industrial Hygiene Association Journal		34	3		97	101	4	10.1080/0002889738506815	https://www.scopus.com/inward/record.uri?eid=2-s2.0-0015806514&doi=10.1080%2f0002889738506815&partnerID=40&md5=2313964b3ab4ca157e7eaf6634f353b4	Article	Final	Scopus
An examination of regenerating hepatic tissue subjected to radio-frequency irradiation.	McLees B.D.; Finch E.D.; Albright M.L.	McLees, B.D. (57194674439); Finch, E.D. (35998352000); Albright, M.L. (7004187546)	1972	Journal of applied physiology		32	1		78	85	7	10.1152/jappl.1972.32.1.78	https://www.scopus.com/inward/record.uri?eid=2-s2.0-0015253137&doi=10.1152%2fjappl.1972.32.1.78&partnerID=40&md5=8755bcb8c0e04907edb48f1b70345f76	Article	Final	Scopus
Exposure to 1800 MHz radiofrequency electromagnetic radiation induces oxidative DNA base damage in a mouse spermatocyte-derived cell line	Liu, Chuan; Duan, Weixia; Xu, Shangcheng; Chen, Chunhai; He, Mindi; Zhang, Lei; Yu, Zhengping; Zhou, Zhou		2013	TOXICOLOGY LETTERS	Whether exposure to radiofrequency electromagnetic radiation (RF-EMR) emitted from mobile phones can induce DNA damage in male germ cells remains unclear. In this study, we conducted a 24 h intermittent exposure (5 min on and 10 min off) of a mouse spermatocyte-derived GC-2 cell line to 1800 MHz Global System for Mobile Communication (GSM) signals in GSM-Talk mode at specific absorption rates (SA…	218	1		2	9	7	10.1016/j.toxlet.2013.01.003	View Full Record in Web of Science			Web of Science
8-oxoG DNA Glycosylase-1 Inhibition Sensitizes Neuro-2a Cells to Oxidative DNA Base Damage Induced by 900 MHz Radiofrequency Electromagnetic Radiation	Wang, Xiaoya; Liu, Chuan; Ma, Qinglong; Feng, Wei; Yang, Lingling; Lu, Yonghui; Zhou, Zhou; Yu, Zhengping; Li, Wei; Zhang, Lei		2015	CELLULAR PHYSIOLOGY AND BIOCHEMISTRY	Background/Aims: The purpose of this study was to explore the in vitro putative genotoxicity during exposure of Neuro-2a cells to radiofrequency electromagnetic fields (RF-EMFs) with or without silencing of 8-oxoG DNA glycosylase-1 (OGG1). Methods: Neuro-2a cells treated with or without OGG1 siRNA were exposed to 900 MHz Global System for Mobile Communication (GSM) Talk signals continuously at a …	37	3		1075	1088	13	10.1159/000430233	View Full Record in Web of Science			Web of Science
Genotoxic effects of exposure to radiofrequency electromagnetic fields (RF-EMF) in cultured mammalian cells are not independently reproducible	Speit, Guenter; Schuetz, Petra; Hoffmann, Heike		2007	MUTATION RESEARCH-GENETIC TOXICOLOGY AND ENVIRONMENTAL MUTAGENESIS	Conflicting results have been published regarding the induction of genotoxic effects by exposure to radiofrequency electromagnetic fields (RF-EMF). Using the comet assay, the micronucleus test and the chromosome aberration test with human fibroblasts (ES1 cells), the EU-funded REFLEX project (Risk Evaluation of Potential Environmental Hazards From Low Energy Electromagnetic Field Exposure Using S…	626	1-2		42	47	5	10.1016/j.mrgentox.2006.08.003	View Full Record in Web of Science			Web of Science
THE CORRELATION BETWEEN THE FREQUENCY OF MICRONUCLEI AND SPECIFIC CHROMOSOME-ABERRATIONS IN HUMAN-LYMPHOCYTES EXPOSED TO MICROWAVE-RADIATION INVITRO	GARAJVRHOVAC, V; FUCIC, A; HORVAT, D		1992	MUTATION RESEARCH	Human whole-blood samples were exposed to continuous microwave radiation, frequency 7.7 GHz, power density 0.5, 10 and 30 mW/cm2 for 10, 30 and 60 min. A correlation between specific chromosomal aberrations and the incidence of micronuclei after in vitro exposure was observed. In all experimental conditions, the frequency of all types of chromosomal aberrations was significantly higher than in th…	281	3		181	186	5	10.1016/0165-7992(92)90006-4	View Full Record in Web of Science			Web of Science
Genotoxic effects of exposure to radiofrequency electromagnetic fields (RF-EMF) in HL-60 cells are not reproducible	Speit, Guenter; Gminski, Richard; Tauber, Rudolf		2013	MUTATION RESEARCH-GENETIC TOXICOLOGY AND ENVIRONMENTAL MUTAGENESIS	Conflicting results have been published regarding the induction of genotoxic effects by exposure to radiofrequency electromagnetic fields (RF-EMF). Various results indicating a genotoxic potential of RF-EMF were reported by the collaborative EU-funded REFLEX (Risk Evaluation of Potential Environmental Hazards From Low Energy Electromagnetic Field Exposure Using Sensitive in vitro Methods) project…	755	2		163	166	3	10.1016/j.mrgentox.2013.06.014	View Full Record in Web of Science			Web of Science
Effects of 1800MHz RF-EMF exposure on DNA damage and cellular functions in primary cultured neurogenic cells	Su, Liling; Yimaer, Aziguli; Xu, Zhengping; Chen, Guangdi		2018	INTERNATIONAL JOURNAL OF RADIATION BIOLOGY	Purpose: To systematically evaluate the effects of 1800MHz radiofrequency electromagnetic fields (RF-EMF) exposure on DNA damage and cellular functions in primary cultured neurogenic cells.Materials and methods: The primary cultured astrocytes, microglia and cortical neurons were exposed to RF-EMF at a SAR of 4.0 W/kg. The DNA damage was evaluated by H2AX foci formation assay. The secretions of p…	94	3		295	305	10	10.1080/09553002.2018.1432913	View Full Record in Web of Science			Web of Science
X-RAYS, MICROWAVES AND VINYL-CHLORIDE MONOMER - THEIR CLASTOGENIC AND ANEUGENIC ACTIVITY, USING THE MICRONUCLEUS ASSAY ON HUMAN-LYMPHOCYTES	FUCIC, A; GARAJVRHOVAC, V; SKARA, M; DIMITROVIC, B		1992	MUTATION RESEARCH	Chromosome aberration assays, sister-chromatid exchange techniques and micronucleus assays are commonly used methods for biomonitoring genetic material damaged by chemical or physical agents. On the other hand, their aneugenic activity, which can lead to hypoploidy and may also be associated with carcinogenesis, has not been thoroughly investigated. In our study we chose the micronucleus assay wi…	282	4		265	271	6	10.1016/0165-7992(92)90133-3	View Full Record in Web of Science			Web of Science
Genotoxic Risks to Male Reproductive Health from Radiofrequency Radiation	Kaur, Puneet; Rai, Umesh; Singh, Rajeev		2023	CELLS	During modern era, mobile phones, televisions, microwaves, radio, and wireless devices, etc., have become an integral part of our daily lifestyle. All these technologies employ radiofrequency (RF) waves and everyone is exposed to them, since they are widespread in the environment. The increasing risk of male infertility is a growing concern to the human population. Excessive and long-term exposur…	12	4					10.3390/cells12040594	View Full Record in Web of Science			Web of Science
THE RELATIONSHIP BETWEEN COLONY-FORMING ABILITY, CHROMOSOME-ABERRATIONS AND INCIDENCE OF MICRONUCLEI IN V79-CHINESE HAMSTER-CELLS EXPOSED TO MICROWAVE-RADIATION	GARAJVRHOVAC, V; HORVAT, D; KOREN, Z		1991	MUTATION RESEARCH	Cultured V79 Chinese hamster fibroblast cells were exposed to continuous radiation, frequency 7.7 GHz, power density 0.5 mW/cm2 for 15, 30 and 60 min. The effect of microwave radiation on cell survival and on the incidence and frequency of micronuclei and structural chromosome aberrations was investigated. The decrease in the number of irradiated V79 cell colonies was related to the power density…	263	3		143	149	6	10.1016/0165-7992(91)90054-8	View Full Record in Web of Science			Web of Science
COMPARISON OF CHROMOSOME ABERRATION AND MICRONUCLEUS INDUCTION IN HUMAN-LYMPHOCYTES AFTER OCCUPATIONAL EXPOSURE TO VINYL-CHLORIDE MONOMER AND MICROWAVE-RADIATION	GARAJVRHOVAC, V; FUCIC, A; HORVAT, D		1990	PERIODICUM BIOLOGORUM	Differences and similarities between the mutagenicity of microwave radiation and VCM were studied on the lymphocytes of persons occupationally exposed to either of these two clastogens. The results of the micronucleus test and the chromosome aberration assay were compared. Our findings provided evidence that the mutagenicity of both VCM and microwave radiation can be detected with both of these t…	92	4		411	416	5		View Full Record in Web of Science			Web of Science
The Protective Effects of EMF-LTE against DNA Double-Strand Break Damage In Vitro and In Vivo	Jin, Hee; Kim, Kyuri; Park, Ga-Young; Kim, Minjeong; Lee, Hae-June; Jeon, Sangbong; Kim, Ju Hwan; Kim, Hak Rim; Lim, Kyung-Min; Lee, Yun-Sil		2021	INTERNATIONAL JOURNAL OF MOLECULAR SCIENCES	With the rapid growth of the wireless communication industry, humans are extensively exposed to electromagnetic fields (EMF) comprised of radiofrequency (RF). The skin is considered the primary target of EMFs given its outermost location. Recent evidence suggests that extremely low frequency (ELF)-EMF can improve the efficacy of DNA repair in human cell-lines. However, the effects of EMF-RF on DN…	22	10					10.3390/ijms22105134	View Full Record in Web of Science			Web of Science
RF-EMF Exposure at 1800 MHz Did Not Elicit DNA Damage or Abnormal Cellular Behaviors in Different Neurogenic Cells	Su, Liling; Wei, Xiaoxia; Xu, Zhengping; Chen, Guangdi		2017	BIOELECTROMAGNETICS	Despite many years of studies, the debate on genotoxic effects of radiofrequency electromagnetic fields (RF-EMF) continues. To systematically evaluate genotoxicity of RF-EMF, this study examined effects of RF-EMF on DNA damage and cellular behavior in different neurogenic cells. Neurogenic A172, U251, and SH-SY5Y cells were intermittently (5 min on/10 min off) exposed to 1800 MHz RF-EMF at an ave…	38	3		175	185	10	10.1002/bem.22032	View Full Record in Web of Science			Web of Science
Evaluation of the co-genotoxic effects of 1800 MHz GSM radiofrequency exposure and a chemical mutagen in cultured human cells	Perrin, Anne; Freire, Maelle; Bachelet, Christine; Collin, Alice; Leveque, Philippe; Pla, Simon; Debouzy, Jean-Claude		2010	COMPTES RENDUS PHYSIQUE	We investigated the effect of a 1800 MHz radiofrequency GSM signal combined with a known chemical mutagen (4-nitroquinoline-N-oxide: 4NQO) on human THP1 cells. Comet and gamma-H2AX assays were used to assess DNA damage. No heating of the cell cultures was noted during exposure (2 h). The exposure of cells to electromagnetic fields with SARs of 2 to 16 W/kg did not increase the DNA damage induced …	11	9-10		613	621	8	10.1016/j.crhy.2010.10.006	View Full Record in Web of Science			Web of Science
Genotoxic Studies Performed After Radiofrequency Radiation Exposure	Gurbuz, Neslihan; Sirav, Bahriye; Seyhan, Nesrin		2018	GAZI MEDICAL JOURNAL	Objective: With the development of technology human beings are increasingly under the exposure of electromagnetic fields, mainly radio frequency radiation (RFR) from wireless technologies, mobile phones, base stations etc. There are many genotoxic effects, i.e. DNA and chromosome change studies related RFR exposures. There is still some uncertainty, no definitive conclusions have been reached so …	29	2		87	93	6	10.12996/gmj.2018.25	View Full Record in Web of Science			Web of Science
Impact of Long-Term RF-EMF on Oxidative Stress and Neuroinflammation in Aging Brains of C57BL/6 Mice	Jeong, Ye Ji; Son, Yeonghoon; Han, Na-Kyung; Choi, Hyung-Do; Pack, Jeong-Ki; Kim, Nam; Lee, Yun-Sil; Lee, Hae-June		2018	INTERNATIONAL JOURNAL OF MOLECULAR SCIENCES	The expansion of mobile phone use has raised questions regarding the possible biological effects of radiofrequency electromagnetic field (RF-EMF) exposure on oxidative stress and brain inflammation. Despite accumulative exposure of humans to radiofrequency electromagnetic fields (RF-EMFs) from mobile phones, their long-term effects on oxidative stress and neuroinflammation in the aging brain have…	19	7					10.3390/ijms19072103	View Full Record in Web of Science			Web of Science
Genotoxic Effects in Human Fibroblasts Exposed to Microwave Radiation	Franchini, Valeria; Regalbuto, Elisa; De Amicis, Andrea; De Sanctis, Stefania; Di Cristofaro, Sara; Coluzzi, Elisa; Marinaccio, Jessica; Sgura, Antonella; Ceccuzzi, Silvio; Doria, Andrea; Gallerano, Gian Piero; Giovenale, Emilio; Ravera, Gian Luca; Bei, Roberto; Benvenuto, Monica; Modesti, Andrea; Masuelli, Laura; Lista, Florigio		2018	HEALTH PHYSICS	In the last decades, technological development has led to an increasing use of devices and systems based on microwave radiation. The increased employment of these devices has elicited questions about the potential long-term health consequences associated with microwave radiation exposure. From this perspective, biological effects of microwave radiation have been the focus of many studies, but the…	115	1		126	139	13	10.1097/HP.0000000000000871	View Full Record in Web of Science			Web of Science
Evaluation of genotoxic effects in human peripheral blood leukocytes following an acute in vitro exposure to 900 MHz radiofrequency fields	Zeni, O; Romano, M; Perrotta, A; Lioi, MB; Barbieri, R; d'Ambrosio, G; Massa, R; Scarfi, MR		2005	BIOELECTROMAGNETICS	Human peripheral blood leukocytes from healthy volunteers have been employed to investigate the induction of genotoxic effects following 2 h exposure to 900 MHz radiofrequency radiation. The GSM signal has been studied at specific absorption rates (SAR) of 0.3 and 1 W/kg. The exposures were carried out in a waveguide system under strictly controlled conditions of both dosimetry and temperature. T…	26	4		258	265	7	10.1002/bem.20078	View Full Record in Web of Science			Web of Science
Acute radiofrequency electromagnetic radiation exposure impairs neurogenesis and causes neuronal DNA damage in the young rat brain	Singh, Kumari Vandana; Prakash, Chandra; Nirala, Jay Prakash; Nanda, Ranjan Kumar; Rajamani, Paulraj		2023	NEUROTOXICOLOGY	A mobile phone is now a commonly used device for digital media and communication among all age groups. Young adolescents use it for longer durations, which exposes them to radiofrequency electromagnetic radiation (RF-EMR). This exposure can lead to neuropsychiatric changes. The underlying cellular mechanism behind these changes requires detailed investigation. In the present study, we investigate…	94			46	58	12	10.1016/j.neuro.2022.11.001	View Full Record in Web of Science			Web of Science
Micronucleus assay and lymphocyte mitotic activity in risk assessment of occupational exposure to microwave radiation	Vrhovac, VG		1999	CHEMOSPHERE	The effects of radiofrequency electromagnetic radiation (RFR) on the cell kinetics and genome damages in peripheral blood lymphocytes were determined in lymphocytes of 12 subjects occupationally exposed to microwave radiation. Results showed an increase in frequency of micronuclei (MN) as well as disturbances in the distribution of cells over the first, second and third mitotic division in expose…	39	13		2301	2312	11	10.1016/S0045-6535(99)00139-3	View Full Record in Web of Science			Web of Science
Cytogenetic effects of 50 Hz magnetic fields of different magnetic flux densities	Maes, A; Collier, M; Vandoninck, S; Scarpa, P; Verschaeve, L		2000	BIOELECTROMAGNETICS	Cytogenetic investigations were performed in human peripheral blood lymphocytes following exposure to 50 Hz magnetic fields alone or in combination with the chemical mutagen mitomycin C or with X-rays. It was found that magnetic fields up to 2500 muT did not significantly influence the chromosome aberration and sister chromatid exchange frequency. Also, the combined treatments failed to indicate …	21	8		589	596	7	10.1002/1521-186X(200012)21:8<589::AID-BEM5>3.3.CO;2-O	View Full Record in Web of Science			Web of Science
Evaluation of the cytogenotoxic damage in immature and mature rats exposed to 900 MHz radiofrequency electromagnetic fields	Sekeroglu, Zulal Atli; Akar, Aysegul; Sekeroglu, Vedat		2013	INTERNATIONAL JOURNAL OF RADIATION BIOLOGY	Purpose: One of the most important issues regarding radiofrequency electromagnetic fields (RF-EMF) is their effect on genetic material. Therefore, we investigated the cytogenotoxic effects of 900 MHz radiofrequency electromagnetic fields (RF-EMF) and the effect of a recovery period after exposure to RF-EMF on bone marrow cells of immature and mature rats. Materials and methods: The immature and m…	89	11		985	992	7	10.3109/09553002.2013.809170	View Full Record in Web of Science			Web of Science
Cell Type-Dependent Induction of DNA Damage by 1800 MHz Radiofrequency Electromagnetic Fields Does Not Result in Significant Cellular Dysfunctions	Xu, Shanshan; Chen, Guangdi; Chen, Chunjing; Sun, Chuan; Zhang, Danying; Murbach, Manuel; Kuster, Niels; Zeng, Qunli; Xu, Zhengping		2013	PLOS ONE	Background: Although IARC clarifies radiofrequency electromagnetic fields (RF-EMF) as possible human carcinogen, the debate on its health impact continues due to the inconsistent results. Genotoxic effect has been considered as a golden standard to determine if an environmental factor is a carcinogen, but the currently available data for RF-EMF remain controversial. As an environmental stimulus, …	8	1					10.1371/journal.pone.0054906	View Full Record in Web of Science			Web of Science
EFFECT OF GD-DTPA AND/OR MAGNETIC-FIELD AND RADIOFREQUENCY EXPOSURE ON SISTER-CHROMATID EXCHANGE IN HUMAN PERIPHERAL LYMPHOCYTES	YAMAZAKI, E; MATSUBARA, S; YAMADA, I		1993	ACTA RADIOLOGICA	The effects of a magnetic field, radiofrequency, and gadolinium diethylenetriaminepentaacetic acid (Gd-DTPA) on the sister chromatid exchange (SCE) in human peripheral lymphocytes were investigated. Whole blood was taken from a nonsmoker and samples were exposed to magnetic force (1.5 T) alone, and to a magnetic force combined with radiofrequency waves (63.86 MHz, specific absorption rate, SAR, 0…	34	6		607	611	4		View Full Record in Web of Science			Web of Science
Genotoxic effects of electromagnetic field radiations from mobile phones	Jagetia, Ganesh Chandra		2022	ENVIRONMENTAL RESEARCH	The use of wireless communication technology in mobile phones has revolutionized modern telecommunication and mobile phones have become so popular that their number exceeds the global population. Electromagnetic field radiations (EMR) are an integral part of wireless technology, which are emitted by mobile phones, mobile tower antennas, electric power stations, transmission lines, radars, microwa…	212						10.1016/j.envres.2022.113321	View Full Record in Web of Science			Web of Science
Genotoxic effects of amplitude-modulated microwaves on human lymphocytes exposed in vitro under controlled conditions	dAmbrosio, G; Lioi, MB; Massa, R; Scarfi, MR; Zeni, O		1995	ELECTRO- AND MAGNETOBIOLOGY	Peripheral human blood from 23 healthy donors aged between 23 and 95 years was exposed to continuous wave (CW) or 50 Hz amplitude modulated (AM) microwave radiation and was cultured for 72 h. Other exposure parameters were: frequency 9 GHz, specific absorption rate (SAR) 90 mW/g, exposure duration 10 min. The possible genotoxic effect was evaluated by means of cytokinesis-block micronucleus metho…	14	3		157	164	7	10.3109/15368379509030726	View Full Record in Web of Science			Web of Science
Low intensity microwave radiation induced oxidative stress, inflammatory response and DNA damage in rat brain	Megha, Kanu; Deshmukh, Pravin Suryakantrao; Banerjee, Basu Dev; Tripathi, Ashok Kumar; Ahmed, Rafat; Abegaonkar, Mahesh Pandurang		2015	NEUROTOXICOLOGY	Over the past decade people have been constantly exposed to microwave radiation mainly from wireless communication devices used in day to day life. Therefore, the concerns over potential adverse effects of microwave radiation on human health are increasing. Until now no study has been proposed to investigate the underlying causes of genotoxic effects induced by low intensity microwave exposure. T…	51			158	165	7	10.1016/j.neuro.2015.10.009	View Full Record in Web of Science			Web of Science
Radiofrequency electromagnetic fields (UMTS, 1,950 MHz) induce genotoxic effects in vitro in human fibroblasts but not in lymphocytes	Schwarz, Claudia; Kratochvil, Elisabeth; Pilger, Alexander; Kuster, Niels; Adlkofer, Franz; Ruediger, Hugo W.		2008	INTERNATIONAL ARCHIVES OF OCCUPATIONAL AND ENVIRONMENTAL HEALTH	Objective Universal Mobile Telecommunication System (UMTS) was recently introduced as the third generation mobile communication standard in Europe. This was done without any information on biological effects and genotoxic properties of these particular high-frequency electromagnetic fields. This is discomforting, because genotoxic effects of the second generation standard Global System for Mobile…	81	6		755	767	12	10.1007/s00420-008-0305-5	View Full Record in Web of Science			Web of Science
Investigations on DNA damage and frequency of micronuclei in occupational exposure to electromagnetic fields (EMFs) emitted from video display terminals (VDTs)	Lakshmi, N. K.; Tiwari, R.; Bhargava, S. C.; Ahuja, Y. R.		2010	GENETICS AND MOLECULAR BIOLOGY	The potential effect of electromagnetic fields (EMFs) emitted from video display terminals (VDTs) to elicit biological response is a major concern for the public. The software professionals are subjected to cumulative EMFs in their occupational environments. This study was undertaken to evaluate DNA damage and incidences of micronuclei in such professionals. To the best of our knowledge, the pres…	33	1		154	158	4	10.1590/S1415-47572010005000010	View Full Record in Web of Science			Web of Science
Oxidative and genotoxic effects of 900 MHz electromagnetic fields in the earthworm Eisenia fetida	Tkalec, Mirta; Stambuk, Anamaria; Srut, Maja; Malaric, Kresimir; Klobucar, Goeran I. V.		2013	ECOTOXICOLOGY AND ENVIRONMENTAL SAFETY	Accumulating evidence suggests that exposure to radiofrequency electromagnetic field (RF-EMF) can have various biological effects. In this study the oxidative and genotoxic effects were investigated in earthworms Eisenia fetida exposed in vivo to RF-EMF at the mobile phone frequency (900 MHz). Earthworms were exposed to the homogeneous RF-EMF at field levels of 10, 23, 41 and 120 V m(-1) for a pe…	90			7	12	5	10.1016/j.ecoenv.2012.12.005	View Full Record in Web of Science			Web of Science
Evaluation of genotoxic effects in human leukocytes after in vitro exposure to 1950 MHz UMTS radiofrequency field	Zeni, O.; Schiavoni, A.; Perrotta, A.; Forigo, D.; Deplano, M.; Scarfi, M. R.		2008	BIOELECTROMAGNETICS	In the present Study the third generation wireless technology of the Universal Mobile Telecommunication System (UNITS) signal was investigated for the induction of genotoxic effects in human leukocytes. Peripheral blood from six healthy donors was used and, for each donor, intermittent exposures (6 min RF on, 2 h RF off) at the frequency of 1950 MHz were conducted at a specific absorption rate of…	29	3		177	184	7	10.1002/bem.20378	View Full Record in Web of Science			Web of Science
Genotoxicity of radiofrequency signals. I. Investigation of DNA damage and micronuclei induction in cultured human blood cells	Tice, RR; Hook, GG; Donner, M; McRee, DI; Guy, AW		2002	BIOELECTROMAGNETICS	As part of a comprehensive investigation of the potential genotoxicity of radiofrequency (RF) signals emitted by cellular telephones, in vitro studies evaluated the induction of DNA and chromosomal damage in human blood leukocytes and lymphocytes, respectively. The signals were voice modulated 837 MHz produced by an analog signal generator or by a time division multiple access (TDMA) cellular tel…	23	2		113	126	13	10.1002/bem.104	View Full Record in Web of Science			Web of Science
Effect of Radiofrequency on DNA Damage and Oxidative Status in Patients with Turbinate Hypertrophy	Senturk, Erol; Tugrul, Selahattin; Dogan, Remzi; Eren, Sabri Baki; Ozturan, Orhan; Kocyigit, Abdurrahim; Kesgin, Siddika		2019	INDIAN JOURNAL OF OTOLARYNGOLOGY AND HEAD & NECK SURGERY	The radiofrequency devices that are used generate radiofrequency in the frequency range of 1.5 and 2.5 MHz. This study aims to demonstrate whether systematic oxidative status and DNA are influenced in this frequency range. In study, 27 patients who received radiofrequency treatment on inferior turbinate as they were diagnosed with inferior turbinate hypertrophy. DNA damage was assessed by alkalin…	71			1810	1815	5	10.1007/s12070-017-1176-4	View Full Record in Web of Science			Web of Science
Genotoxic effects of mitomycin-C and microwave radiation on bovine lymphocytes	Scarfi, MR; Lioi, MB; dAmbrosio, G; Massa, R; Zeni, O; DiPietro, R; DiBerardino, D		1996	ELECTRO- AND MAGNETOBIOLOGY	The aim of this work was to ascertain whether microwave radiation (frequency 9 GHz; specific absorption rate 70 mW/gr, exposure duration 10 min) may produce genotoxic effects, assessed by cytokinesis-block micronucleus (MN) assay, in bovine (Bos taurus L.) peripheral blood lymphocyte cultures. As positive control for the MN induction, mitomycin-C (MMC) was used: it is known that this alkylating a…	15	2		99	107	8	10.3109/15368379609009826	View Full Record in Web of Science			Web of Science
Investigation of co-genotoxic effects of radiofrequency electromagnetic fields in vivo	Verschaeve, L; Heikkinen, P; Verheyen, G; Van Gorp, U; Boonen, E; Plaetse, FV; Maes, A; Kumlin, T; Maki-Paakkanen, J; Puranen, L; Juutilainen, J		2006	RADIATION RESEARCH	We investigated the possible combined genotoxic effects of radiofrequency (RF) electromagnetic fields (900 MHz, amplitude modulated at 217 Hz, mobile phone signal) with the drinking water mutagen and carcinogen 3-chloro-4-(dichloromethyl)-5-hydroxy-2(5H)-furanone (MX). Female rats were exposed to RF fields for a period of 2 years for 2 h per day, 5 days per week at average whole-body specific abs…	165	5		598	607	9	10.1667/RR3559.1	View Full Record in Web of Science			Web of Science
Induction of micronuclei in human lymphocytes exposed in vitro to microwave radiation	Zotti-Martelli, L; Peccatori, M; Scarpato, R; Migliore, L		2000	MUTATION RESEARCH-GENETIC TOXICOLOGY AND ENVIRONMENTAL MUTAGENESIS	Increasing applications of electromagnetic fields are of great concern with regard to public health. Several in vitro studies have been conducted to detect effects of microwave exposure on the genetic material leading to negative or questionable results. The micronucleus (MN) assay which is proved to be a useful tool for the detection of radiation exposure-induced cytogenetic damage was used in t…	472	1-2		51	58	7	10.1016/S1383-5718(00)00112-1	View Full Record in Web of Science			Web of Science
Comparison of the Genotoxic Effects Induced by 50 Hz Extremely Low-Frequency Electromagnetic Fields and 1800 MHz Radiofrequency Electromagnetic Fields in GC-2 Cells	Duan, Weixia; Liu, Chuan; Zhang, Lei; He, Mindi; Xu, Shangcheng; Chen, Chunhai; Pi, Huifeng; Gao, Peng; Zhang, Yanwen; Zhong, Min; Yu, Zhengping; Zhou, Zhou		2015	RADIATION RESEARCH	Extremely low-frequency electromagnetic fields (ELF-EMF) and radiofrequency electromagnetic fields (RF-EMF) have been considered to be possibly carcinogenic to humans. However, their genotoxic effects remain controversial. To make experiments controllable and results comparable, we standardized exposure conditions and explored the potential genotoxicity of 50 Hz ELF-EMF and 1800 MHz RF-EMF. A mou…	183	3		305	314	9	10.1667/RR13851.1	View Full Record in Web of Science			Web of Science
No Increased DNA Damage Observed in the Brain, Liver, and Lung of Fetal Mice Treated With Ethylnitrosourea and Exposed to UMTS Radiofrequency Electromagnetic Fields	Lerchl, Alexander; Klose, Melanie; Drees, Karen		2020	BIOELECTROMAGNETICS	The widespread use of mobile phones and Wi-Fi-based communication devices makes exposure to radiofrequency electromagnetic fields (RF-EMF) unavoidable. Previous experiments have revealed the tumor-promoting effects of non-ionizing RF-EMF in adult carcinogen-treated mice in utero. To extend these investigations, we tested whether these effects are due to the co-carcinogenicity of RF-EMF which woul…	41	8		611	616	5	10.1002/bem.22301	View Full Record in Web of Science			Web of Science
Micronucleus induction after whole-body microwave irradiation of rats	Trosic, I; Busljeta, I; Kasuba, V; Rozgaj, R		2002	MUTATION RESEARCH-GENETIC TOXICOLOGY AND ENVIRONMENTAL MUTAGENESIS	Adult male Wistar rats were exposed for 2 h a day, 7 days a week for up to 30 days to continuous 2450 MHz radiofrequency microwave (rf/MW) radiation at a power density of 5-10 mW/cm(2). Sham-exposed rats were used as controls. After ether anesthesia, experimental animals were euthanized on the final irradiation day for each treated group. Peripheral, blood smears were examined for the extent of g…	521	1-2		73	79	6	10.1016/S1383-5718(02)00214-0	View Full Record in Web of Science			Web of Science
[truncated: 2,195 more rows]

## Sheet: Review
Reject	Primary Reason	Secondary Reason	Pass	Comment	Titles	Authors	Author full names	Year	Journal	Abstract	Volume	Issue	Art. No.	Page start	Page end	Page count	DOI	Link	Document Type	Publication Stage	Source
[truncated: 2,883 more rows]

## Sheet: ORSAA Dup Check
Reject	Reason	PaperID	Title	MainAuthors	Date_Pub	Publisher
[truncated: 564 more rows]

## Sheet: Exclusion Total
Source	Papers						Papers
[truncated: 34 more rows]

[truncated: 15 more sheets: Data Coding Description, Definitions, Publication Histogram, Final Study List (Experimental), Final Study List (Epidemiology), Quality Papers (Extract), Comet Assay, Comet Assay Analysis, Funding Analysis, Micronuclei Assay, MN Analysis, CA Analysis, AR-SYN Effect Analysis, Authors, Author Pivot]
